# Supplementary material for: Molecular Signature of Neuroinflammation Induced in Cytokine-Stimulated Human Cortical Spheroids
Source: Biomedicines. 2022 Apr 29;10(5):1025. doi: 10.3390/biomedicines10051025 (PMC9138619; doi:10.3390/biomedicines10051025)
Supplement: Supplementary file 1 [file biomedicines-10-01025-s001.zip]

Archive with 7 entries (7 files):
- De Kleijn et al Supplementary figures and tables.pdf
- Supplementary information 1.xlsx
- Supplementary information 2.xlsx
- Supplementary information 3.xlsx
- Supplementary information 4.pdf
- Supplementary information 5.pdf
- Supplementary information 6.pdf
