# Supplementary material for: Molecular Signature of Neuroinflammation Induced in Cytokine-Stimulated Human Cortical Spheroids
Source: Biomedicines. 2022 Apr 29;10(5):1025. doi: 10.3390/biomedicines10051025 (PMC9138619; doi:10.3390/biomedicines10051025)
Supplement: Supplementary file 1 [file biomedicines-10-01025-s001.zip › Supplementary information 1.xlsx]

## Sheet: 0h
gene_id	transcript_id(s)	length	expected_count	FPKM	SymbolID	Cellular Component	Molecular Function	Biological Process	Kegg Orthology	Nr Description	Desc
7276	NM_000371.3	938	178929	7716.15	TTR	GO:0070062//extracellular exosome;GO:0005615//extracellular space;GO:0035578//azurophil granule lumen;GO:0043234//protein complex;GO:0005576//extracellular region	GO:0070324//thyroid hormone binding;GO:0042802//identical protein binding;GO:0046982//protein heterodimerization activity;GO:0005179//hormone activity	GO:0006810//transport;GO:0044267//cellular protein metabolic process;GO:0070327//thyroid hormone transport;GO:0001523//retinoid metabolic process;GO:0042572//retinol metabolic process;GO:0030198//extracellular matrix organization;GO:0043312//neutrophil degranulation	K20731//transthyretin	NP_000362.1//transthyretin precursor [Homo sapiens]	Homo sapiens transthyretin (TTR), mRNA
1915	NM_001402.5,XM_011535514.2	2635.43	337411	4857.14	EEF1A1	GO:0005737//cytoplasm	GO:0003746//translation elongation factor activity;GO:0005525//GTP binding;GO:0003924//GTPase activity	NA	K03231//elongation factor 1-alpha	XP_012040812.1//PREDICTED: elongation factor 1-alpha 1-like isoform X1 [Ovis aries]	PREDICTED: Homo sapiens eukaryotic translation elongation factor 1 alpha 1 (EEF1A1), transcript variant X1, mRNA;Homo sapiens eukaryotic translation elongation factor 1 alpha 1 (EEF1A1), mRNA
6171	NM_001035267.1,NM_021104.1	482.05	45475.1	4224.29	RPL41	NA	NA	NA	NA	OCT55184.1//hypothetical protein XELAEV_18004002mg, partial [Xenopus laevis]	Homo sapiens ribosomal protein L41 (RPL41), transcript variant 1, mRNA;Homo sapiens ribosomal protein L41 (RPL41), transcript variant 2, mRNA
2495	NM_002032.2	1245	103387	3276.11	FTH1	NA	NA	NA	K00522//ferritin heavy chain [EC:1.16.3.2]	XP_008007775.1//PREDICTED: LOW QUALITY PROTEIN: ferritin heavy chain [Chlorocebus sabaeus]	Homo sapiens ferritin heavy chain 1 (FTH1), mRNA
6232	NM_001030.4	361	18629	2491.97	RPS27	GO:0005840//ribosome	GO:0003735//structural constituent of ribosome	GO:0006412//translation	K02978//small subunit ribosomal protein S27e	XP_017707282.1//PREDICTED: 40S ribosomal protein S27-like [Rhinopithecus bieti]	Homo sapiens ribosomal protein S27 (RPS27), mRNA
9168	NM_021103.3	482	25809	2397.8	TMSB10	NA	NA	NA	K13785//thymosin beta 10	EAW99547.1//thymosin, beta 10, isoform CRA_a, partial [Homo sapiens]	Homo sapiens thymosin beta 10 (TMSB10), mRNA
6191	NM_001007.4	956	51769	2186.23	RPS4X	NA	NA	NA	K02987//small subunit ribosomal protein S4e	XP_017823929.1//PREDICTED: 40S ribosomal protein S4, X isoform [Callithrix jacchus]	Homo sapiens ribosomal protein S4, X-linked (RPS4X), mRNA
6205	NM_001015.4	646	33215	2180.79	RPS11	GO:0005840//ribosome;GO:0016020//membrane;GO:0031012//extracellular matrix;GO:0070062//extracellular exosome;GO:0005654//nucleoplasm;GO:0005925//focal adhesion;GO:0005737//cytoplasm;GO:0005730//nucleolus;GO:0005829//cytosol;GO:0022627//cytosolic small ribosomal subunit	GO:0003723//RNA binding;GO:0003735//structural constituent of ribosome;GO:0019843//rRNA binding	GO:0006413//translational initiation;GO:0006614//SRP-dependent cotranslational protein targeting to membrane;GO:0001649//osteoblast differentiation;GO:0019083//viral transcription;GO:0000184//nuclear-transcribed mRNA catabolic process, nonsense-mediated decay;GO:0006412//translation;GO:0006364//rRNA processing	K02949//small subunit ribosomal protein S11e	XP_010991488.1//PREDICTED: 40S ribosomal protein S11 [Camelus dromedarius]	Homo sapiens ribosomal protein S11 (RPS11), mRNA
7114	NM_021109.3	657	32901	2118.48	TMSB4X	NA	NA	NA	K05764//thymosin, beta 4	XP_011733703.1//PREDICTED: thymosin beta-4 [Macaca nemestrina]	Homo sapiens thymosin beta 4, X-linked (TMSB4X), mRNA
6187	NM_002952.3	962	46859	1965.31	RPS2	GO:0016020//membrane;GO:0070062//extracellular exosome;GO:0005634//nucleus;GO:0005654//nucleoplasm;GO:0005925//focal adhesion;GO:0005829//cytosol;GO:0022627//cytosolic small ribosomal subunit;GO:0015935//small ribosomal subunit	GO:0003723//RNA binding;GO:0003729//mRNA binding;GO:0017134//fibroblast growth factor binding;GO:0003735//structural constituent of ribosome;GO:0019899//enzyme binding;GO:0045296//cadherin binding	GO:0006479//protein methylation;GO:0000184//nuclear-transcribed mRNA catabolic process, nonsense-mediated decay;GO:0006364//rRNA processing;GO:0006614//SRP-dependent cotranslational protein targeting to membrane;GO:0006413//translational initiation;GO:0051347//positive regulation of transferase activity;GO:0006412//translation;GO:0019083//viral transcription	K02981//small subunit ribosomal protein S2e	NP_002943.2//40S ribosomal protein S2 [Homo sapiens]	Homo sapiens ribosomal protein S2 (RPS2), mRNA
6176	NM_001003.2,NM_213725.1	510.03	21902	1900.11	RPLP1	GO:0005840//ribosome;GO:0070062//extracellular exosome;GO:0005925//focal adhesion;GO:0005829//cytosol;GO:0022625//cytosolic large ribosomal subunit	GO:0030295//protein kinase activator activity;GO:0003735//structural constituent of ribosome	GO:0000184//nuclear-transcribed mRNA catabolic process, nonsense-mediated decay;GO:0002181//cytoplasmic translation;GO:0006414//translational elongation;GO:0006364//rRNA processing;GO:0006614//SRP-dependent cotranslational protein targeting to membrane;GO:0006413//translational initiation;GO:0019083//viral transcription;GO:0045860//positive regulation of protein kinase activity;GO:0006412//transl…	K02942//large subunit ribosomal protein LP1	XP_011843698.1//PREDICTED: uncharacterized protein LOC105545383 [Mandrillus leucophaeus]	Homo sapiens ribosomal protein lateral stalk subunit P1 (RPLP1), transcript variant 1, mRNA;Homo sapiens ribosomal protein lateral stalk subunit P1 (RPLP1), transcript variant 2, mRNA
6229	NM_001026.4,NM_001142282.1,NM_001142283.1,NM_001142284.1,NM_001142285.1,NM_033022.3	671.95	29759.8	1867.23	RPS24	GO:0005840//ribosome;GO:0016020//membrane;GO:0005634//nucleus;GO:0005654//nucleoplasm;GO:0005829//cytosol;GO:0022627//cytosolic small ribosomal subunit;GO:0015935//small ribosomal subunit	GO:0003723//RNA binding;GO:0003735//structural constituent of ribosome;GO:0031369//translation initiation factor binding;GO:0032403//protein complex binding	GO:0000462//maturation of SSU-rRNA from tricistronic rRNA transcript (SSU-rRNA, 5.8S rRNA, LSU-rRNA);GO:0034101//erythrocyte homeostasis;GO:0097421//liver regeneration;GO:0000184//nuclear-transcribed mRNA catabolic process, nonsense-mediated decay;GO:0042274//ribosomal small subunit biogenesis;GO:0006364//rRNA processing;GO:0006614//SRP-dependent cotranslational protein targeting to membrane;GO:0…	K02974//small subunit ribosomal protein S24e	XP_017204178.1//PREDICTED: 40S ribosomal protein S24 isoform X1 [Oryctolagus cuniculus];XP_012358395.1//PREDICTED: 40S ribosomal protein S24 isoform X1 [Nomascus leucogenys];XP_011800353.1//PREDICTED: uncharacterized protein LOC105513924 [Colobus angolensis palliatus]	Homo sapiens ribosomal protein S24 (RPS24), transcript variant a, mRNA;Homo sapiens ribosomal protein S24 (RPS24), transcript variant d, mRNA;Homo sapiens ribosomal protein S24 (RPS24), transcript variant e, mRNA;Homo sapiens ribosomal protein S24 (RPS24), transcript variant b, mRNA;Homo sapiens ribosomal protein S24 (RPS24), transcript variant f, mRNA;Homo sapiens ribosomal protein S24 (RPS24), …
6154	NM_000987.3,NM_001315530.1,NM_001315531.1	605.37	25273	1789.39	RPL26	NA	NA	NA	K02898//large subunit ribosomal protein L26e	XP_012312993.1//60S ribosomal protein L26 isoform X1 [Aotus nancymaae];OXB58018.1//hypothetical protein ASZ78_013291 [Callipepla squamata];XP_014333435.1//PREDICTED: 60S ribosomal protein L26 isoform X2 [Bos mutus]	Homo sapiens ribosomal protein L26 (RPL26), transcript variant 2, mRNA;Homo sapiens ribosomal protein L26 (RPL26), transcript variant 3, mRNA;Homo sapiens ribosomal protein L26 (RPL26), transcript variant 1, mRNA
6189	NM_001006.4,NM_001267699.1	950.8	41956	1782.49	RPS3A	GO:0031012//extracellular matrix;GO:0070062//extracellular exosome;GO:0005634//nucleus;GO:0005654//nucleoplasm;GO:0005783//endoplasmic reticulum;GO:0005925//focal adhesion;GO:0005737//cytoplasm;GO:0005730//nucleolus;GO:0005829//cytosol;GO:0030529//intracellular ribonucleoprotein complex;GO:0022627//cytosolic small ribosomal subunit	GO:0003723//RNA binding;GO:0048027//mRNA 5'-UTR binding;GO:0003735//structural constituent of ribosome	GO:0030154//cell differentiation;GO:0000184//nuclear-transcribed mRNA catabolic process, nonsense-mediated decay;GO:0002181//cytoplasmic translation;GO:0043066//negative regulation of apoptotic process;GO:0006364//rRNA processing;GO:0006614//SRP-dependent cotranslational protein targeting to membrane;GO:0006413//translational initiation;GO:0019083//viral transcription;GO:0006412//translation	K02984//small subunit ribosomal protein S3Ae	NP_000997.1//40S ribosomal protein S3a isoform 1 [Homo sapiens];ELW50426.1//40S ribosomal protein S3a [Tupaia chinensis];XP_005149010.1//PREDICTED: 40S ribosomal protein S3a isoform X1 [Melopsittacus undulatus]	Homo sapiens ribosomal protein S3A (RPS3A), transcript variant 2, mRNA;Homo sapiens ribosomal protein S3A (RPS3A), transcript variant 1, mRNA
9349	NM_000978.3	594	23881	1728.76	RPL23	GO:0005840//ribosome;GO:0016020//membrane;GO:0031012//extracellular matrix;GO:0070062//extracellular exosome;GO:0005654//nucleoplasm;GO:0005925//focal adhesion;GO:0022625//cytosolic large ribosomal subunit;GO:0005737//cytoplasm;GO:0005730//nucleolus;GO:0043234//protein complex;GO:0005829//cytosol;GO:0022626//cytosolic ribosome	GO:0001223//transcription coactivator binding;GO:0003723//RNA binding;GO:0031625//ubiquitin protein ligase binding;GO:0003735//structural constituent of ribosome;GO:0070180//large ribosomal subunit rRNA binding;GO:1990948//ubiquitin ligase inhibitor activity	GO:0072717//cellular response to actinomycin D;GO:1904667//negative regulation of ubiquitin protein ligase activity;GO:0000122//negative regulation of transcription from RNA polymerase II promoter;GO:0006610//ribosomal protein import into nucleus;GO:0071157//negative regulation of cell cycle arrest;GO:0000184//nuclear-transcribed mRNA catabolic process, nonsense-mediated decay;GO:1901798//positiv…	K02894//large subunit ribosomal protein L23e	XP_008011089.1//PREDICTED: 60S ribosomal protein L23 [Chlorocebus sabaeus]	Homo sapiens ribosomal protein L23 (RPL23), mRNA
2512	NM_000146.3	889	37375	1710.27	FTL	NA	NA	NA	K13625//ferritin light chain	CAE11873.1//hypothetical protein, partial [Homo sapiens]	Homo sapiens ferritin light chain (FTL), mRNA
7846	NM_001270399.1,NM_001270400.1,NM_006009.3	1930.45	85506.9	1701.78	TUBA1A	GO:0070062//extracellular exosome;GO:0005634//nucleus;GO:0005874//microtubule;GO:0015630//microtubule cytoskeleton;GO:0005881//cytoplasmic microtubule;GO:0043209//myelin sheath;GO:0005737//cytoplasm;GO:0045121//membrane raft;GO:0005829//cytosol;GO:0036464//cytoplasmic ribonucleoprotein granule;GO:0055037//recycling endosome	GO:0019904//protein domain specific binding;GO:0046982//protein heterodimerization activity;GO:0005198//structural molecule activity;GO:0005200//structural constituent of cytoskeleton;GO:0005525//GTP binding;GO:0003924//GTPase activity	GO:0021634//optic nerve formation;GO:0010389//regulation of G2/M transition of mitotic cell cycle;GO:0097711//ciliary basal body-plasma membrane docking;GO:0051301//cell division;GO:0043066//negative regulation of apoptotic process;GO:0000086//G2/M transition of mitotic cell cycle;GO:0007017//microtubule-based process;GO:0030705//cytoskeleton-dependent intracellular transport	K07374//tubulin alpha	NP_035783.1//tubulin alpha-1A chain [Mus musculus];EMC84439.1//Tubulin alpha-1A chain, partial [Columba livia];XP_017306538.1//PREDICTED: tubulin alpha-1A chain-like [Ictalurus punctatus]	Homo sapiens tubulin alpha 1a (TUBA1A), transcript variant 1, mRNA;Homo sapiens tubulin alpha 1a (TUBA1A), transcript variant 2, mRNA;Homo sapiens tubulin alpha 1a (TUBA1A), transcript variant 3, mRNA
6210	NM_001019.4,NM_001030009.1	493.08	18630	1683.64	RPS15A	NA	NA	NA	K02957//small subunit ribosomal protein S15Ae	XP_008540095.1//PREDICTED: 40S ribosomal protein S15a-like [Equus przewalskii];XP_003642170.2//PREDICTED: 40S ribosomal protein S15a isoform X1 [Gallus gallus]	Homo sapiens ribosomal protein S15a (RPS15A), transcript variant 2, mRNA;Homo sapiens ribosomal protein S15a (RPS15A), transcript variant 1, mRNA
6194	NM_001010.2	829	33531	1658.48	RPS6	GO:0005840//ribosome;GO:0016020//membrane;GO:0030425//dendrite;GO:0005634//nucleus;GO:0005654//nucleoplasm;GO:0005737//cytoplasm;GO:0015935//small ribosomal subunit;GO:0048471//perinuclear region of cytoplasm;GO:0044297//cell body;GO:0005730//nucleolus;GO:0005829//cytosol;GO:0030529//intracellular ribonucleoprotein complex;GO:0036464//cytoplasmic ribonucleoprotein granule;GO:0022627//cytosolic sm…	GO:0003729//mRNA binding;GO:0003723//RNA binding;GO:0003735//structural constituent of ribosome;GO:0019901//protein kinase binding	GO:0000278//mitotic cell cycle;GO:0033077//T cell differentiation in thymus;GO:0042274//ribosomal small subunit biogenesis;GO:0001890//placenta development;GO:0042593//glucose homeostasis;GO:0000028//ribosomal small subunit assembly;GO:0043065//positive regulation of apoptotic process;GO:0048821//erythrocyte development;GO:0006924//activation-induced cell death of T cells;GO:0071361//cellular res…	K02991//small subunit ribosomal protein S6e	XP_019833198.1//PREDICTED: 40S ribosomal protein S6 [Bos indicus]	Homo sapiens ribosomal protein S6 (RPS6), mRNA
6218	NM_001021.4	590	22210	1620.57	RPS17	NA	NA	NA	K02962//small subunit ribosomal protein S17e	XP_012498082.1//PREDICTED: 40S ribosomal protein S17, partial [Propithecus coquereli];XP_006073535.1//PREDICTED: 40S ribosomal protein S17 [Bubalus bubalis]	Homo sapiens ribosomal protein S17 (RPS17), transcript variant 1, mRNA
60	NM_001101.3	1852	76861	1597.72	ACTB	NA	NA	NA	K05692//actin beta/gamma 1	XP_021533064.1//actin, cytoplasmic 1-like [Aotus nancymaae]	Homo sapiens actin beta (ACTB), mRNA
6168	NM_000998.4	434	14866	1571.88	RPL37A	NA	NA	NA	K02921//large subunit ribosomal protein L37Ae	XP_002747844.1//PREDICTED: putative 60S ribosomal protein L37a [Callithrix jacchus]	Homo sapiens ribosomal protein L37a (RPL37A), mRNA
2597	NM_001256799.2,NM_001289745.1,NM_001289746.1,NM_002046.5	1420.99	55878	1536.98	GAPDH	GO:0031012//extracellular matrix;GO:0070062//extracellular exosome;GO:0031965//nuclear membrane;GO:0005811//lipid droplet;GO:0030529//intracellular ribonucleoprotein complex;GO:0005829//cytosol;GO:0097452//GAIT complex;GO:0005886//plasma membrane	GO:0050661//NADP binding;GO:0042802//identical protein binding;GO:0051287//NAD binding;GO:0097718//disordered domain specific binding;GO:0019828//aspartic-type endopeptidase inhibitor activity;GO:0004365//glyceraldehyde-3-phosphate dehydrogenase (NAD+) (phosphorylating) activity	GO:0006006//glucose metabolic process;GO:0050832//defense response to fungus;GO:0061844//antimicrobial humoral immune response mediated by antimicrobial peptide;GO:0006096//glycolytic process;GO:0051873//killing by host of symbiont cells;GO:0071346//cellular response to interferon-gamma;GO:0052501//positive regulation by organism of apoptotic process in other organism involved in symbiotic intera…	K00134//glyceraldehyde 3-phosphate dehydrogenase [EC:1.2.1.12]	XP_003273771.1//PREDICTED: glyceraldehyde-3-phosphate dehydrogenase isoform X1 [Nomascus leucogenys]	Homo sapiens glyceraldehyde-3-phosphate dehydrogenase (GAPDH), transcript variant 1, mRNA;Homo sapiens glyceraldehyde-3-phosphate dehydrogenase (GAPDH), transcript variant 3, mRNA;Homo sapiens glyceraldehyde-3-phosphate dehydrogenase (GAPDH), transcript variant 4, mRNA;Homo sapiens glyceraldehyde-3-phosphate dehydrogenase (GAPDH), transcript variant 2, mRNA
6202	NM_001012.1	705	25036	1486.84	RPS8	GO:0005840//ribosome;GO:0070062//extracellular exosome;GO:0016020//membrane;GO:0005634//nucleus;GO:0005654//nucleoplasm;GO:0005783//endoplasmic reticulum;GO:0005925//focal adhesion;GO:0030529//intracellular ribonucleoprotein complex;GO:0005829//cytosol;GO:0022627//cytosolic small ribosomal subunit	GO:0003723//RNA binding;GO:0003735//structural constituent of ribosome	GO:0006413//translational initiation;GO:0006614//SRP-dependent cotranslational protein targeting to membrane;GO:0000462//maturation of SSU-rRNA from tricistronic rRNA transcript (SSU-rRNA, 5.8S rRNA, LSU-rRNA);GO:0019083//viral transcription;GO:0000184//nuclear-transcribed mRNA catabolic process, nonsense-mediated decay;GO:0006412//translation;GO:0006364//rRNA processing	K02995//small subunit ribosomal protein S8e	XP_011857247.1//PREDICTED: 40S ribosomal protein S8 isoform X1 [Mandrillus leucophaeus]	Homo sapiens ribosomal protein S8 (RPS8), mRNA
6133	NM_000661.4,NM_001024921.3	773.42	26506	1417.2	RPL9	NA	NA	NA	K02940//large subunit ribosomal protein L9e	XP_008015806.1//PREDICTED: 60S ribosomal protein L9 [Chlorocebus sabaeus]	Homo sapiens ribosomal protein L9 (RPL9), transcript variant 2, mRNA;Homo sapiens ribosomal protein L9 (RPL9), transcript variant 1, mRNA
6139	NM_000985.4,NM_001035006.2,NM_001199340.1,NM_001199341.1,NM_001199342.1,NM_001199343.1,NM_001199344.1,NM_001199345.1	760.35	25218.1	1374.51	RPL17	GO:0015934//large ribosomal subunit	GO:0003735//structural constituent of ribosome	GO:0006412//translation	K02880//large subunit ribosomal protein L17e	XP_005983921.1//PREDICTED: 60S ribosomal protein L17-like [Pantholops hodgsonii];NP_001186284.1//RPL17-C18orf32 protein isoform 1 [Homo sapiens];XP_017173407.1//PREDICTED: 60S ribosomal protein L17 isoform X1 [Mus musculus];XP_011929989.1//PREDICTED: 60S ribosomal protein L17 isoform X1 [Cercocebus atys];EAW62938.1//hCG24487, isoform CRA_a [Homo sapiens]	Homo sapiens ribosomal protein L17 (RPL17), transcript variant 4, mRNA;Homo sapiens ribosomal protein L17 (RPL17), transcript variant 3, mRNA;Homo sapiens ribosomal protein L17 (RPL17), transcript variant 2, mRNA;Homo sapiens ribosomal protein L17 (RPL17), transcript variant 7, mRNA;Homo sapiens ribosomal protein L17 (RPL17), transcript variant 5, mRNA;Homo sapiens ribosomal protein L17 (RPL17), …
6135	NM_000975.3,NM_001199802.1	643.6	20569	1356.31	RPL11	GO:0005840//ribosome;GO:0016020//membrane;GO:0031012//extracellular matrix;GO:0070062//extracellular exosome;GO:0005654//nucleoplasm;GO:0022625//cytosolic large ribosomal subunit;GO:0005737//cytoplasm;GO:0005730//nucleolus;GO:0005829//cytosol;GO:0043234//protein complex;GO:0022626//cytosolic ribosome	GO:0003723//RNA binding;GO:0031625//ubiquitin protein ligase binding;GO:0003735//structural constituent of ribosome;GO:0008097//5S rRNA binding;GO:0042975//peroxisome proliferator activated receptor binding;GO:0019843//rRNA binding;GO:1990948//ubiquitin ligase inhibitor activity	GO:1904667//negative regulation of ubiquitin protein ligase activity;GO:0043433//negative regulation of DNA binding transcription factor activity;GO:2000435//negative regulation of protein neddylation;GO:0032092//positive regulation of protein binding;GO:0042273//ribosomal large subunit biogenesis;GO:0006605//protein targeting;GO:0000027//ribosomal large subunit assembly;GO:0000184//nuclear-trans…	K02868//large subunit ribosomal protein L11e	XP_006980890.1//PREDICTED: 60S ribosomal protein L11 [Peromyscus maniculatus bairdii];ELK02148.1//60S ribosomal protein L11 [Pteropus alecto]	Homo sapiens ribosomal protein L11 (RPL11), transcript variant 2, mRNA;Homo sapiens ribosomal protein L11 (RPL11), transcript variant 1, mRNA
71	NM_001199954.1,NM_001614.3	2005.19	70395	1346.41	ACTG1	NA	NA	NA	K05692//actin beta/gamma 1	XP_011815463.1//PREDICTED: actin, cytoplasmic 2 isoform X1 [Colobus angolensis palliatus];OPJ88443.1//actin, cytoplasmic 2 [Patagioenas fasciata monilis]	Homo sapiens actin gamma 1 (ACTG1), transcript variant 1, mRNA;Homo sapiens actin gamma 1 (ACTG1), transcript variant 2, mRNA
6156	NM_000989.3	571	17663	1339.38	RPL30	GO:0005840//ribosome;GO:0016020//membrane;GO:0031012//extracellular matrix;GO:0070062//extracellular exosome;GO:0005634//nucleus;GO:0005925//focal adhesion;GO:0022625//cytosolic large ribosomal subunit;GO:0005829//cytosol	GO:0035368//selenocysteine insertion sequence binding;GO:0003723//RNA binding;GO:0003735//structural constituent of ribosome	GO:0061844//antimicrobial humoral immune response mediated by antimicrobial peptide;GO:0097421//liver regeneration;GO:0050829//defense response to Gram-negative bacterium;GO:0000184//nuclear-transcribed mRNA catabolic process, nonsense-mediated decay;GO:0002181//cytoplasmic translation;GO:0031640//killing of cells of other organism;GO:0016259//selenocysteine metabolic process;GO:0006364//rRNA pro…	K02908//large subunit ribosomal protein L30e	XP_021109843.1//60S ribosomal protein L30-like [Heterocephalus glaber]	Homo sapiens ribosomal protein L30 (RPL30), mRNA
6129	NM_000971.3,XM_006716463.2	867.65	28467	1338.28	RPL7	GO:0016020//membrane;GO:0070062//extracellular exosome;GO:0005634//nucleus;GO:0005925//focal adhesion;GO:0022625//cytosolic large ribosomal subunit;GO:0005737//cytoplasm;GO:0005730//nucleolus;GO:0005829//cytosol;GO:0030529//intracellular ribonucleoprotein complex;GO:0005844//polysome	GO:0003723//RNA binding;GO:0003729//mRNA binding;GO:0003677//DNA binding;GO:0003735//structural constituent of ribosome;GO:0042803//protein homodimerization activity	GO:0000184//nuclear-transcribed mRNA catabolic process, nonsense-mediated decay;GO:0002181//cytoplasmic translation;GO:0006364//rRNA processing;GO:0006614//SRP-dependent cotranslational protein targeting to membrane;GO:0006413//translational initiation;GO:0019083//viral transcription;GO:0006412//translation;GO:0000463//maturation of LSU-rRNA from tricistronic rRNA transcript (SSU-rRNA, 5.8S rRNA,…	K02937//large subunit ribosomal protein L7e	XP_004403961.2//PREDICTED: LOW QUALITY PROTEIN: 60S ribosomal protein L7 [Odobenus rosmarus divergens];XP_003831370.1//PREDICTED: 60S ribosomal protein L7 isoform X1 [Pan paniscus]	PREDICTED: Homo sapiens ribosomal protein L7 (RPL7), transcript variant X1, mRNA;Homo sapiens ribosomal protein L7 (RPL7), mRNA
6144	NM_000982.3	582	17819	1321.19	RPL21	GO:0016020//membrane;GO:0005840//ribosome;GO:0005829//cytosol;GO:0022625//cytosolic large ribosomal subunit	GO:0003723//RNA binding;GO:0003735//structural constituent of ribosome	GO:0006413//translational initiation;GO:0006614//SRP-dependent cotranslational protein targeting to membrane;GO:0019083//viral transcription;GO:0000184//nuclear-transcribed mRNA catabolic process, nonsense-mediated decay;GO:0006412//translation;GO:0006364//rRNA processing	K02889//large subunit ribosomal protein L21e	NP_000973.2//60S ribosomal protein L21 [Homo sapiens]	Homo sapiens ribosomal protein L21 (RPL21), mRNA
23521	NM_001270491.1,NM_012423.3	1195.82	39266	1299.47	RPL13A	GO:0016020//membrane;GO:0005634//nucleus;GO:0015934//large ribosomal subunit;GO:0005925//focal adhesion;GO:0022625//cytosolic large ribosomal subunit;GO:0005737//cytoplasm;GO:0005730//nucleolus;GO:0005829//cytosol;GO:0030529//intracellular ribonucleoprotein complex;GO:0097452//GAIT complex	GO:0003723//RNA binding;GO:0003729//mRNA binding;GO:0003735//structural constituent of ribosome	GO:0000184//nuclear-transcribed mRNA catabolic process, nonsense-mediated decay;GO:0006364//rRNA processing;GO:1901194//negative regulation of formation of translation preinitiation complex;GO:0071346//cellular response to interferon-gamma;GO:0006614//SRP-dependent cotranslational protein targeting to membrane;GO:0006413//translational initiation;GO:0017148//negative regulation of translation;GO:…	K02872//large subunit ribosomal protein L13Ae	XP_007995756.1//PREDICTED: 60S ribosomal protein L13a isoform X1 [Chlorocebus sabaeus];NP_036555.1//60S ribosomal protein L13a isoform 1 [Homo sapiens]	Homo sapiens ribosomal protein L13a (RPL13A), transcript variant 2, mRNA;Homo sapiens ribosomal protein L13a (RPL13A), transcript variant 1, mRNA
6155	NM_000988.3	514	15008	1289.91	RPL27	GO:0005840//ribosome;GO:0016020//membrane;GO:0031012//extracellular matrix;GO:0070062//extracellular exosome;GO:0005634//nucleus;GO:0005925//focal adhesion;GO:0022625//cytosolic large ribosomal subunit;GO:0005829//cytosol;GO:0030529//intracellular ribonucleoprotein complex	GO:0003723//RNA binding;GO:0003735//structural constituent of ribosome	GO:0006413//translational initiation;GO:0006614//SRP-dependent cotranslational protein targeting to membrane;GO:0019083//viral transcription;GO:0000184//nuclear-transcribed mRNA catabolic process, nonsense-mediated decay;GO:0006412//translation;GO:0006364//rRNA processing;GO:1904044//response to aldosterone	K02901//large subunit ribosomal protein L27e	OPJ74552.1//60S ribosomal protein L27 [Patagioenas fasciata monilis]	Homo sapiens ribosomal protein L27 (RPL27), mRNA
6175	NM_001002.3,NM_053275.3	1233.64	39589	1266.93	RPLP0	GO:0030425//dendrite;GO:0005840//ribosome;GO:0016020//membrane;GO:0070062//extracellular exosome;GO:0005634//nucleus;GO:0005783//endoplasmic reticulum;GO:0005925//focal adhesion;GO:0022625//cytosolic large ribosomal subunit;GO:0005737//cytoplasm;GO:0005829//cytosol;GO:0030529//intracellular ribonucleoprotein complex;GO:0036464//cytoplasmic ribonucleoprotein granule	GO:0003723//RNA binding;GO:0003735//structural constituent of ribosome	GO:0006413//translational initiation;GO:0006614//SRP-dependent cotranslational protein targeting to membrane;GO:0042254//ribosome biogenesis;GO:0019083//viral transcription;GO:0006412//translation;GO:0000184//nuclear-transcribed mRNA catabolic process, nonsense-mediated decay;GO:0071353//cellular response to interleukin-4;GO:0006364//rRNA processing;GO:0035722//interleukin-12-mediated signaling p…	K02941//large subunit ribosomal protein LP0	NP_000993.1//60S acidic ribosomal protein P0 [Homo sapiens]	Homo sapiens ribosomal protein lateral stalk subunit P0 (RPLP0), transcript variant 2, mRNA;Homo sapiens ribosomal protein lateral stalk subunit P0 (RPLP0), transcript variant 1, mRNA
1937	NM_001404.4	1552	50272	1259.08	EEF1G	GO:0005634//nucleus;GO:0005730//nucleolus;GO:0005829//cytosol;GO:0016607//nuclear speck	GO:0050265//RNA uridylyltransferase activity;GO:0003723//RNA binding;GO:0004652//polynucleotide adenylyltransferase activity;GO:0046872//metal ion binding;GO:0005524//ATP binding;GO:0003730//mRNA 3'-UTR binding;GO:0019899//enzyme binding	GO:0098789//pre-mRNA cleavage required for polyadenylation;GO:0016180//snRNA processing;GO:0006378//mRNA polyadenylation	K18709//speckle targeted PIP5K1A-regulated poly(A) polymerase [EC:2.7.7.19 2.7.7.52];K03233//elongation factor 1-gamma	XP_005331561.2//speckle targeted PIP5K1A-regulated poly(A) polymerase isoform X2 [Ictidomys tridecemlineatus];XP_012366141.1//PREDICTED: elongation factor 1-gamma [Nomascus leucogenys];NP_073741.2//speckle targeted PIP5K1A-regulated poly(A) polymerase [Homo sapiens]	Homo sapiens eukaryotic translation elongation factor 1 gamma (EEF1G), mRNA
6230	NM_001028.2	514	14030	1205.85	RPS25	NA	NA	NA	K02975//small subunit ribosomal protein S25e	XP_012363578.1//PREDICTED: LOW QUALITY PROTEIN: 40S ribosomal protein S25-like [Nomascus leucogenys];EDL25591.1//mCG10725, isoform CRA_b, partial [Mus musculus]	Homo sapiens ribosomal protein S25 (RPS25), mRNA
7431	NM_003380.3,XM_006717500.1	2152.79	65870	1169.83	VIM	GO:0031012//extracellular matrix;GO:0070062//extracellular exosome;GO:0005856//cytoskeleton;GO:0031252//cell leading edge;GO:0005925//focal adhesion;GO:0005777//peroxisome;GO:0005882//intermediate filament;GO:0005737//cytoplasm;GO:0043005//neuron projection;GO:0005829//cytosol;GO:0005886//plasma membrane	GO:0005212//structural constituent of eye lens;GO:0042802//identical protein binding;GO:0005200//structural constituent of cytoskeleton;GO:0003725//double-stranded RNA binding;GO:0097110//scaffold protein binding;GO:1990254//keratin filament binding;GO:0008022//protein C-terminus binding;GO:0005198//structural molecule activity	GO:0030049//muscle filament sliding;GO:0045109//intermediate filament organization;GO:0016032//viral process;GO:0010628//positive regulation of gene expression;GO:0014002//astrocyte development;GO:0060395//SMAD protein signal transduction;GO:0006928//movement of cell or subcellular component;GO:0010977//negative regulation of neuron projection development;GO:0070307//lens fiber cell development;G…	K07606//vimentin	XP_003930689.2//PREDICTED: vimentin [Saimiri boliviensis boliviensis]	PREDICTED: Homo sapiens vimentin (VIM), transcript variant X1, mRNA;Homo sapiens vimentin (VIM), mRNA
6124	NM_000968.3	1458	43446	1162.75	RPL4	GO:0016020//membrane;GO:0070062//extracellular exosome;GO:0005634//nucleus;GO:0005925//focal adhesion;GO:0005791//rough endoplasmic reticulum;GO:0022625//cytosolic large ribosomal subunit;GO:0005737//cytoplasm;GO:0005730//nucleolus;GO:0005829//cytosol;GO:0030529//intracellular ribonucleoprotein complex	GO:0003723//RNA binding;GO:0003735//structural constituent of ribosome	GO:0006413//translational initiation;GO:0006614//SRP-dependent cotranslational protein targeting to membrane;GO:0019083//viral transcription;GO:0006412//translation;GO:0000184//nuclear-transcribed mRNA catabolic process, nonsense-mediated decay;GO:0002181//cytoplasmic translation;GO:0006364//rRNA processing	K02930//large subunit ribosomal protein L4e	BAD92214.1//ribosomal protein L4 variant, partial [Homo sapiens]	Homo sapiens ribosomal protein L4 (RPL4), mRNA
11224	NM_007209.3	475	12210	1154.82	RPL35	GO:0005840//ribosome;GO:0016020//membrane;GO:0005730//nucleolus;GO:0005829//cytosol;GO:0022625//cytosolic large ribosomal subunit	GO:0003723//RNA binding;GO:0003729//mRNA binding;GO:0003735//structural constituent of ribosome	GO:0006413//translational initiation;GO:0006614//SRP-dependent cotranslational protein targeting to membrane;GO:0019083//viral transcription;GO:0006412//translation;GO:0000184//nuclear-transcribed mRNA catabolic process, nonsense-mediated decay;GO:0000463//maturation of LSU-rRNA from tricistronic rRNA transcript (SSU-rRNA, 5.8S rRNA, LSU-rRNA);GO:0006364//rRNA processing	K02918//large subunit ribosomal protein L35e	EAW87602.1//ribosomal protein L35, isoform CRA_b [Homo sapiens]	Homo sapiens ribosomal protein L35 (RPL35), mRNA
6130	NM_000972.2	890	25244	1153.72	RPL7A	NA	NA	NA	K02936//large subunit ribosomal protein L7Ae	XP_002920761.1//PREDICTED: 60S ribosomal protein L7a [Ailuropoda melanoleuca]	Homo sapiens ribosomal protein L7a (RPL7A), mRNA
6208	NM_001025070.1,NM_001025071.1,NM_005617.3,XM_017009684.1	577.75	15210	1137.5	RPS14	NA	NA	NA	K02955//small subunit ribosomal protein S14e	KFO32012.1//40S ribosomal protein S14 [Fukomys damarensis];XP_004737878.2//PREDICTED: 40S ribosomal protein S14 [Mustela putorius furo];XP_003310947.2//PREDICTED: 40S ribosomal protein S14 isoform X1 [Pan troglodytes];XP_016865173.1//PREDICTED: 40S ribosomal protein S14 isoform X1 [Homo sapiens]	Homo sapiens ribosomal protein S14 (RPS14), transcript variant 1, mRNA;PREDICTED: Homo sapiens ribosomal protein S14 (RPS14), transcript variant X1, mRNA;Homo sapiens ribosomal protein S14 (RPS14), transcript variant 3, mRNA;Homo sapiens ribosomal protein S14 (RPS14), transcript variant 2, mRNA
6222	NM_022551.2	549	14193	1127.49	RPS18	GO:0016020//membrane;GO:0031012//extracellular matrix;GO:0070062//extracellular exosome;GO:0005634//nucleus;GO:0005925//focal adhesion;GO:0022627//cytosolic small ribosomal subunit	GO:0003723//RNA binding;GO:0003735//structural constituent of ribosome	GO:0006412//translation	K02964//small subunit ribosomal protein S18e	XP_003271942.1//PREDICTED: 40S ribosomal protein S18 [Nomascus leucogenys]	Homo sapiens ribosomal protein S18 (RPS18), mRNA
6142	NM_000980.3	671	17606	1106.46	RPL18A	GO:0005840//ribosome;GO:0016020//membrane;GO:0005829//cytosol;GO:0022625//cytosolic large ribosomal subunit	GO:0003723//RNA binding;GO:0003735//structural constituent of ribosome	GO:0006413//translational initiation;GO:0006614//SRP-dependent cotranslational protein targeting to membrane;GO:0097327//response to antineoplastic agent;GO:0019083//viral transcription;GO:0000184//nuclear-transcribed mRNA catabolic process, nonsense-mediated decay;GO:0006412//translation;GO:0006364//rRNA processing	K02882//large subunit ribosomal protein L18Ae	XP_003923253.1//PREDICTED: 60S ribosomal protein L18a [Saimiri boliviensis boliviensis]	Homo sapiens ribosomal protein L18a (RPL18A), mRNA
6143	NM_000981.3,XM_005257564.3	748.88	19841	1100.19	RPL19	GO:0016020//membrane;GO:0005925//focal adhesion;GO:0005829//cytosol;GO:0022625//cytosolic large ribosomal subunit	GO:1990932//5.8S rRNA binding;GO:0003723//RNA binding;GO:0003735//structural constituent of ribosome;GO:0070180//large ribosomal subunit rRNA binding	GO:0006413//translational initiation;GO:0006614//SRP-dependent cotranslational protein targeting to membrane;GO:0097421//liver regeneration;GO:0019083//viral transcription;GO:0000184//nuclear-transcribed mRNA catabolic process, nonsense-mediated decay;GO:0006412//translation;GO:0006364//rRNA processing	K02885//large subunit ribosomal protein L19e	XP_011785305.1//PREDICTED: 60S ribosomal protein L19 isoform X3 [Colobus angolensis palliatus];CAD97677.1//hypothetical protein, partial [Homo sapiens]	Homo sapiens ribosomal protein L19 (RPL19), transcript variant 1, mRNA;PREDICTED: Homo sapiens ribosomal protein L19 (RPL19), transcript variant X1, mRNA
6122	NM_000967.3,NM_001033853.1	1347.58	37236	1083.88	RPL3	GO:0005840//ribosome;GO:0070062//extracellular exosome;GO:0005634//nucleus;GO:0005925//focal adhesion;GO:0022625//cytosolic large ribosomal subunit;GO:0005737//cytoplasm;GO:0005730//nucleolus;GO:0005829//cytosol;GO:0043234//protein complex	GO:0003723//RNA binding;GO:0003735//structural constituent of ribosome;GO:0008097//5S rRNA binding	GO:0000027//ribosomal large subunit assembly;GO:0000184//nuclear-transcribed mRNA catabolic process, nonsense-mediated decay;GO:0006364//rRNA processing;GO:0006614//SRP-dependent cotranslational protein targeting to membrane;GO:0006413//translational initiation;GO:0006412//translation;GO:0019083//viral transcription;GO:0071353//cellular response to interleukin-4	K02925//large subunit ribosomal protein L3e	NP_001029025.1//60S ribosomal protein L3 isoform b [Homo sapiens];XP_011991918.1//PREDICTED: 60S ribosomal protein L3 isoform X3 [Ovis aries musimon]	Homo sapiens ribosomal protein L3 (RPL3), transcript variant 2, mRNA;Homo sapiens ribosomal protein L3 (RPL3), transcript variant 1, mRNA
6152	NM_000986.3	579	14501	1081.73	RPL24	GO:0005840//ribosome;GO:0016020//membrane;GO:0070062//extracellular exosome;GO:0005829//cytosol;GO:0022625//cytosolic large ribosomal subunit;GO:0005737//cytoplasm;GO:0022626//cytosolic ribosome	GO:0003723//RNA binding;GO:0003735//structural constituent of ribosome;GO:0045296//cadherin binding	GO:0031290//retinal ganglion cell axon guidance;GO:0060041//retina development in camera-type eye;GO:0000184//nuclear-transcribed mRNA catabolic process, nonsense-mediated decay;GO:0000027//ribosomal large subunit assembly;GO:0006364//rRNA processing;GO:0006413//translational initiation;GO:0006614//SRP-dependent cotranslational protein targeting to membrane;GO:0007093//mitotic cell cycle checkpoi…	K02896//large subunit ribosomal protein L24e	AAH02110.2//Rpl24 protein, partial [Mus musculus]	Homo sapiens ribosomal protein L24 (RPL24), mRNA
6160	NM_000993.4,NM_001098577.2,NM_001099693.1	573.47	14264	1076.09	RPL31	GO:0005840//ribosome;GO:0016020//membrane;GO:0070062//extracellular exosome;GO:0005925//focal adhesion;GO:0005829//cytosol;GO:0022625//cytosolic large ribosomal subunit	GO:0003723//RNA binding;GO:0003735//structural constituent of ribosome	GO:0006413//translational initiation;GO:0006614//SRP-dependent cotranslational protein targeting to membrane;GO:0019083//viral transcription;GO:0006412//translation;GO:0000184//nuclear-transcribed mRNA catabolic process, nonsense-mediated decay;GO:0002181//cytoplasmic translation;GO:0006364//rRNA processing	K02910//large subunit ribosomal protein L31e	EDL04320.1//mCG49427 [Mus musculus];NP_001092047.1//60S ribosomal protein L31 isoform 2 [Homo sapiens]	Homo sapiens ribosomal protein L31 (RPL31), transcript variant 2, mRNA;Homo sapiens ribosomal protein L31 (RPL31), transcript variant 1, mRNA;Homo sapiens ribosomal protein L31 (RPL31), transcript variant 4, mRNA
2778	NM_000516.5,NM_001077488.3,NM_001077489.3,NM_001077490.2,NM_001309840.1,NM_001309842.1,NM_001309861.1,NM_001309883.1,NM_016592.3,NM_080425.3,NM_080426.3,XM_017027812.1,XM_017027813.1,XM_017027814.1,XM_017027815.1,XM_017027816.1,XM_017027817.1,XM_017027818.1,XM_017027819.1,XM_017027820.1,XM_017027821.1,XM_017027822.1	1781.99	48845	1057.3	GNAS	GO:0016020//membrane;GO:0030425//dendrite;GO:0016324//apical plasma membrane;GO:0031982//vesicle;GO:0005737//cytoplasm;GO:0043025//neuronal cell body;GO:0031224//intrinsic component of membrane;GO:0032588//trans-Golgi network membrane;GO:0005829//cytosol;GO:0005576//extracellular region;GO:0005886//plasma membrane;GO:0070062//extracellular exosome;GO:0005634//nucleus;GO:0005834//heterotrimeric G-…	GO:0031683//G-protein beta/gamma-subunit complex binding;GO:0031698//beta-2 adrenergic receptor binding;GO:0043014//alpha-tubulin binding;GO:0035255//ionotropic glutamate receptor binding;GO:0004871//signal transducer activity;GO:0005159//insulin-like growth factor receptor binding;GO:0031852//mu-type opioid receptor binding;GO:0003924//GTPase activity;GO:0046872//metal ion binding;GO:0031681//G-…	GO:0046907//intracellular transport;GO:0051216//cartilage development;GO:0045672//positive regulation of osteoclast differentiation;GO:0050796//regulation of insulin secretion;GO:0060789//hair follicle placode formation;GO:0045776//negative regulation of blood pressure;GO:0040032//post-embryonic body morphogenesis;GO:0009791//post-embryonic development;GO:0006112//energy reserve metabolic process…	K10955//mucin-2;K04632//guanine nucleotide-binding protein G(s) subunit alpha	XP_016883301.1//PREDICTED: protein GNAS isoform X1 [Homo sapiens];NP_000507.1//protein GNAS isoform GNASL [Homo sapiens];NP_536351.1//protein GNAS isoform GNASS [Homo sapiens];XP_006742855.1//PREDICTED: guanine nucleotide-binding protein G(s) subunit alpha isoforms XLas-like [Leptonychotes weddellii];EAW75459.1//GNAS complex locus, isoform CRA_c [Homo sapiens];XP_008010964.1//PREDICTED: neuroendo…	PREDICTED: Homo sapiens GNAS complex locus (GNAS), transcript variant X3, mRNA;Homo sapiens GNAS complex locus (GNAS), transcript variant 6, mRNA;Homo sapiens GNAS complex locus (GNAS), transcript variant 9, mRNA;PREDICTED: Homo sapiens GNAS complex locus (GNAS), transcript variant X8, mRNA;Homo sapiens GNAS complex locus (GNAS), transcript variant 12, mRNA;PREDICTED: Homo sapiens GNAS complex lo…
6159	NM_000992.2	737	18455	1042.04	RPL29	GO:0016020//membrane;GO:0005829//cytosol;GO:0022625//cytosolic large ribosomal subunit	GO:0003723//RNA binding;GO:0008201//heparin binding;GO:0003735//structural constituent of ribosome;GO:0045296//cadherin binding	GO:0000184//nuclear-transcribed mRNA catabolic process, nonsense-mediated decay;GO:0002181//cytoplasmic translation;GO:0006364//rRNA processing;GO:0007566//embryo implantation;GO:0006614//SRP-dependent cotranslational protein targeting to membrane;GO:0006413//translational initiation;GO:0006412//translation;GO:0019083//viral transcription	K02905//large subunit ribosomal protein L29e	EHH30656.1//hypothetical protein EGK_20409, partial [Macaca mulatta]	Homo sapiens ribosomal protein L29 (RPL29), mRNA
6125	NM_000969.3	1035	26585	1029.11	RPL5	GO:0005840//ribosome;GO:0016020//membrane;GO:0070062//extracellular exosome;GO:0005634//nucleus;GO:0005654//nucleoplasm;GO:0005925//focal adhesion;GO:0022625//cytosolic large ribosomal subunit;GO:0005737//cytoplasm;GO:0005730//nucleolus;GO:0043234//protein complex;GO:0005829//cytosol;GO:0030529//intracellular ribonucleoprotein complex	GO:0003723//RNA binding;GO:0048027//mRNA 5'-UTR binding;GO:0031625//ubiquitin protein ligase binding;GO:0003735//structural constituent of ribosome;GO:0008097//5S rRNA binding;GO:0003730//mRNA 3'-UTR binding;GO:1990948//ubiquitin ligase inhibitor activity	GO:1904667//negative regulation of ubiquitin protein ligase activity;GO:0000027//ribosomal large subunit assembly;GO:0000184//nuclear-transcribed mRNA catabolic process, nonsense-mediated decay;GO:0045727//positive regulation of translation;GO:2000435//negative regulation of protein neddylation;GO:0006364//rRNA processing;GO:0010628//positive regulation of gene expression;GO:0006413//translationa…	K02932//large subunit ribosomal protein L5e	XP_014442064.1//PREDICTED: 60S ribosomal protein L5, partial [Tupaia chinensis]	Homo sapiens ribosomal protein L5 (RPL5), mRNA
11075	NM_001199214.1,NM_007029.3,XM_005251142.2	2114.43	55353	1001.65	STMN2	GO:0016020//membrane;GO:0030424//axon;GO:0031982//vesicle;GO:0030027//lamellipodium;GO:0005737//cytoplasm;GO:0048471//perinuclear region of cytoplasm;GO:0043025//neuronal cell body;GO:0043005//neuron projection;GO:0005768//endosome;GO:0030426//growth cone;GO:0005794//Golgi apparatus	GO:0015631//tubulin binding;GO:0048306//calcium-dependent protein binding	GO:0031117//positive regulation of microtubule depolymerization;GO:0007019//microtubule depolymerization;GO:0010976//positive regulation of neuron projection development;GO:1990090//cellular response to nerve growth factor stimulus;GO:0010977//negative regulation of neuron projection development;GO:0031110//regulation of microtubule polymerization or depolymerization;GO:0051493//regulation of cyt…	K04381//stathmin	NP_079561.1//stathmin-2 [Mus musculus];XP_004386063.1//PREDICTED: stathmin-2 [Trichechus manatus latirostris]	PREDICTED: Homo sapiens stathmin 2 (STMN2), transcript variant X1, mRNA;Homo sapiens stathmin 2 (STMN2), transcript variant 2, mRNA;Homo sapiens stathmin 2 (STMN2), transcript variant 1, mRNA
6181	NM_001004.3	511	11527	997.73	RPLP2	GO:0005840//ribosome;GO:0016020//membrane;GO:0070062//extracellular exosome;GO:0005925//focal adhesion;GO:0005829//cytosol;GO:0022625//cytosolic large ribosomal subunit	GO:0003735//structural constituent of ribosome	GO:0000184//nuclear-transcribed mRNA catabolic process, nonsense-mediated decay;GO:0002181//cytoplasmic translation;GO:0006414//translational elongation;GO:0006364//rRNA processing;GO:0006614//SRP-dependent cotranslational protein targeting to membrane;GO:0006413//translational initiation;GO:0006412//translation;GO:0019083//viral transcription	K02943//large subunit ribosomal protein LP2	XP_006045870.1//PREDICTED: 60S acidic ribosomal protein P2 [Bubalus bubalis]	Homo sapiens ribosomal protein lateral stalk subunit P2 (RPLP2), mRNA
6128	NM_000970.4,NM_001024662.2,NM_001320137.1,NM_001320138.1,NM_001320139.1,NM_001320140.1,NM_001320141.1,NM_001320142.1,XM_017019781.1,XM_017019782.1	994.07	24306.2	983.37	RPL6	GO:0005840//ribosome;GO:0016020//membrane;GO:0005634//nucleus;GO:0005925//focal adhesion;GO:0005829//cytosol;GO:0022625//cytosolic large ribosomal subunit;GO:0036464//cytoplasmic ribonucleoprotein granule	GO:0003723//RNA binding;GO:0003677//DNA binding;GO:0003735//structural constituent of ribosome;GO:0045296//cadherin binding	GO:0006355//regulation of transcription, DNA-templated;GO:0000027//ribosomal large subunit assembly;GO:0000184//nuclear-transcribed mRNA catabolic process, nonsense-mediated decay;GO:0002181//cytoplasmic translation;GO:0006364//rRNA processing;GO:0006614//SRP-dependent cotranslational protein targeting to membrane;GO:0006413//translational initiation;GO:0019083//viral transcription;GO:0006412//tr…	K02934//large subunit ribosomal protein L6e	NP_000961.2//60S ribosomal protein L6 isoform 1 [Homo sapiens];XP_008574446.1//PREDICTED: 60S ribosomal protein L6 isoform X1 [Galeopterus variegatus];XP_009246541.1//PREDICTED: 60S ribosomal protein L6 [Pongo abelii];XP_015008323.1//PREDICTED: 60S ribosomal protein L6 isoform X1 [Macaca mulatta]	Homo sapiens ribosomal protein L6 (RPL6), transcript variant 6, mRNA;Homo sapiens ribosomal protein L6 (RPL6), transcript variant 1, mRNA;Homo sapiens ribosomal protein L6 (RPL6), transcript variant 8, mRNA;Homo sapiens ribosomal protein L6 (RPL6), transcript variant 3, mRNA;PREDICTED: Homo sapiens ribosomal protein L6 (RPL6), transcript variant X2, mRNA;Homo sapiens ribosomal protein L6 (RPL6), …
6170	NM_001000.3	439	9382	977.96	RPL39	NA	NA	NA	K02924//large subunit ribosomal protein L39e	XP_012783162.1//PREDICTED: 60S ribosomal protein L39 [Ochotona princeps];XP_017826808.1//PREDICTED: 60S ribosomal protein L39-like [Callithrix jacchus]	Homo sapiens ribosomal protein L39 (RPL39), mRNA
3320	NM_001017963.2,NM_005348.3,XM_011536718.2	3369.08	86538	967.22	HSP90AA1	GO:0034774//secretory granule lumen;GO:0016020//membrane;GO:0032587//ruffle membrane;GO:0042470//melanosome;GO:0005737//cytoplasm;GO:0005829//cytosol;GO:0005576//extracellular region;GO:1904813//ficolin-1-rich granule lumen;GO:0043202//lysosomal lumen;GO:0005886//plasma membrane;GO:0070062//extracellular exosome;GO:0005654//nucleoplasm;GO:0005634//nucleus;GO:0043209//myelin sheath;GO:0043234//pro…	GO:0030235//nitric-oxide synthase regulator activity;GO:0003723//RNA binding;GO:0005524//ATP binding;GO:1990782//protein tyrosine kinase binding;GO:0070182//DNA polymerase binding;GO:0004713//protein tyrosine kinase activity;GO:0000166//nucleotide binding;GO:0016887//ATPase activity;GO:0042826//histone deacetylase binding;GO:0042802//identical protein binding;GO:0042803//protein homodimerization …	GO:0006986//response to unfolded protein;GO:0006950//response to stress;GO:0051973//positive regulation of telomerase activity;GO:0043335//protein unfolding;GO:0006839//mitochondrial transport;GO:0046677//response to antibiotic;GO:0097711//ciliary basal body-plasma membrane docking;GO:0007004//telomere maintenance via telomerase;GO:0043312//neutrophil degranulation;GO:0006457//protein folding;GO:…	K04079//molecular chaperone HtpG	XP_011535020.1//PREDICTED: heat shock protein HSP 90-alpha isoform X1 [Homo sapiens];NP_001017963.2//heat shock protein HSP 90-alpha isoform 1 [Homo sapiens];XP_010967090.1//PREDICTED: heat shock protein HSP 90-alpha [Camelus bactrianus]	Homo sapiens heat shock protein 90 alpha family class A member 1 (HSP90AA1), transcript variant 1, mRNA;PREDICTED: Homo sapiens heat shock protein 90kDa alpha family class A member 1 (HSP90AA1), transcript variant X1, mRNA;Homo sapiens heat shock protein 90 alpha family class A member 1 (HSP90AA1), transcript variant 2, mRNA
6132	NM_000973.4,NM_001317771.1,NM_001317782.1,NM_033301.2,XM_017013723.1	917.68	21437	947.07	RPL8	GO:0005840//ribosome;GO:0016020//membrane;GO:0015934//large ribosomal subunit;GO:0005925//focal adhesion;GO:0005829//cytosol;GO:0022625//cytosolic large ribosomal subunit	GO:1990932//5.8S rRNA binding;GO:0003723//RNA binding;GO:0003735//structural constituent of ribosome;GO:0019843//rRNA binding	GO:0000184//nuclear-transcribed mRNA catabolic process, nonsense-mediated decay;GO:0002181//cytoplasmic translation;GO:0006364//rRNA processing;GO:1990090//cellular response to nerve growth factor stimulus;GO:0006614//SRP-dependent cotranslational protein targeting to membrane;GO:0006413//translational initiation;GO:0006412//translation;GO:0019083//viral transcription	K02938//large subunit ribosomal protein L8e	XP_016869212.1//PREDICTED: 60S ribosomal protein L8 isoform X1 [Homo sapiens];XP_005395995.1//PREDICTED: 60S ribosomal protein L8 [Chinchilla lanigera]	PREDICTED: Homo sapiens ribosomal protein L8 (RPL8), transcript variant X1, mRNA;Homo sapiens ribosomal protein L8 (RPL8), transcript variant 1, mRNA;Homo sapiens ribosomal protein L8 (RPL8), transcript variant 2, mRNA;Homo sapiens ribosomal protein L8 (RPL8), transcript variant 4, mRNA;Homo sapiens ribosomal protein L8 (RPL8), transcript variant 3, mRNA
6204	NM_001014.4,NM_001203245.2,NM_001204091.1	665.57	14681.4	931.33	RPS10	GO:0005840//ribosome;GO:0016020//membrane;GO:0031012//extracellular matrix;GO:0070062//extracellular exosome;GO:0005654//nucleoplasm;GO:0005925//focal adhesion;GO:0005730//nucleolus;GO:0005829//cytosol;GO:0022627//cytosolic small ribosomal subunit	GO:0003723//RNA binding;GO:0003735//structural constituent of ribosome	GO:0006413//translational initiation;GO:0006614//SRP-dependent cotranslational protein targeting to membrane;GO:0000028//ribosomal small subunit assembly;GO:0019083//viral transcription;GO:0006412//translation;GO:0000184//nuclear-transcribed mRNA catabolic process, nonsense-mediated decay;GO:0006364//rRNA processing	K02947//small subunit ribosomal protein S10e	BAD92402.1//ribosomal protein S10 variant, partial [Homo sapiens];XP_004617707.1//PREDICTED: 40S ribosomal protein S10 isoform X1 [Sorex araneus];XP_011244881.1//PREDICTED: 40S ribosomal protein S10 isoform X1 [Mus musculus]	Homo sapiens ribosomal protein S10 (RPS10), transcript variant 2, mRNA;Homo sapiens ribosomal protein S10 (RPS10), transcript variant 3, mRNA;Homo sapiens ribosomal protein S10 (RPS10), transcript variant 1, mRNA
1277	NM_000088.3,XM_005257058.3,XM_005257059.4,XM_011524341.1	5779.11	142830	920.4	COL1A1	GO:0031012//extracellular matrix;GO:0005788//endoplasmic reticulum lumen;GO:0005584//collagen type I trimer;GO:0030141//secretory granule;GO:0005615//extracellular space;GO:0005794//Golgi apparatus;GO:0005576//extracellular region;GO:0005581//collagen trimer;GO:0005737//cytoplasm	GO:0002020//protease binding;GO:0048407//platelet-derived growth factor binding;GO:0046872//metal ion binding;GO:0005201//extracellular matrix structural constituent;GO:0042802//identical protein binding	GO:0043589//skin morphogenesis;GO:0001649//osteoblast differentiation;GO:0030335//positive regulation of cell migration;GO:0071260//cellular response to mechanical stimulus;GO:0007596//blood coagulation;GO:0030199//collagen fibril organization;GO:0007601//visual perception;GO:0071356//cellular response to tumor necrosis factor;GO:0001568//blood vessel development;GO:0071306//cellular response to …	K06236//collagen, type I, alpha	XP_017920384.1//PREDICTED: collagen alpha-1(I) chain isoform X3 [Capra hircus];BAD92834.1//Collagen alpha 1 chain precursor variant, partial [Homo sapiens];XP_005257115.2//PREDICTED: collagen alpha-1(I) chain isoform X2 [Homo sapiens];XP_005257116.2//PREDICTED: collagen alpha-1(I) chain isoform X3 [Homo sapiens];XP_011522643.1//PREDICTED: collagen alpha-1(I) chain isoform X1 [Homo sapiens]	Homo sapiens collagen type I alpha 1 chain (COL1A1), mRNA;PREDICTED: Homo sapiens collagen type I alpha 1 (COL1A1), transcript variant X2, mRNA;PREDICTED: Homo sapiens collagen type I alpha 1 (COL1A1), transcript variant X1, mRNA;PREDICTED: Homo sapiens collagen type I alpha 1 (COL1A1), transcript variant X3, mRNA
3312	NM_006597.5,NM_153201.3,XM_011542798.1	2403.53	57776	914.99	HSPA8	GO:0034774//secretory granule lumen;GO:0016020//membrane;GO:0005615//extracellular space;GO:0005770//late endosome;GO:0000974//Prp19 complex;GO:0042470//melanosome;GO:0005730//nucleolus;GO:0005681//spliceosomal complex;GO:0098575//lumenal side of lysosomal membrane;GO:0005829//cytosol;GO:0043202//lysosomal lumen;GO:1904813//ficolin-1-rich granule lumen;GO:0005576//extracellular region;GO:0005886/…	GO:0003723//RNA binding;GO:0055131//C3HC4-type RING finger domain binding;GO:0005524//ATP binding;GO:0031072//heat shock protein binding;GO:0031625//ubiquitin protein ligase binding;GO:0023026//MHC class II protein complex binding;GO:0045296//cadherin binding;GO:0042623//ATPase activity, coupled;GO:0001664//G-protein coupled receptor binding;GO:0051082//unfolded protein binding;GO:0001786//phosph…	GO:0046034//ATP metabolic process;GO:0006986//response to unfolded protein;GO:0009267//cellular response to starvation;GO:0051085//chaperone cofactor-dependent protein refolding;GO:0007269//neurotransmitter secretion;GO:1904589//regulation of protein import;GO:0044829//positive regulation by host of viral genome replication;GO:0072318//clathrin coat disassembly;GO:0043312//neutrophil degranulatio…	K03283//heat shock 70kDa protein 1/2/6/8	NP_694881.1//heat shock cognate 71 kDa protein isoform 2 [Homo sapiens];XP_004427247.2//PREDICTED: heat shock cognate 71 kDa protein isoform X1 [Ceratotherium simum simum];XP_002754570.3//PREDICTED: heat shock cognate 71 kDa protein isoform X1 [Callithrix jacchus]	Homo sapiens heat shock protein family A (Hsp70) member 8 (HSPA8), transcript variant 2, mRNA;PREDICTED: Homo sapiens heat shock protein family A (Hsp70) member 8 (HSPA8), transcript variant X1, mRNA;Homo sapiens heat shock protein family A (Hsp70) member 8 (HSPA8), transcript variant 1, mRNA
6165	NM_000996.2,NM_001316311.1	511.46	10575	914.35	RPL35A	NA	NA	NA	K02917//large subunit ribosomal protein L35Ae	EAW92250.1//ribosomal protein L35a, isoform CRA_c [Homo sapiens];XP_017720983.1//PREDICTED: 60S ribosomal protein L35a isoform X1 [Rhinopithecus bieti]	Homo sapiens ribosomal protein L35a (RPL35A), transcript variant 2, mRNA;Homo sapiens ribosomal protein L35a (RPL35A), transcript variant 1, mRNA
6169	NM_000999.3,NM_001035258.1	407.2	7952	910.98	RPL38	NA	NA	NA	K02923//large subunit ribosomal protein L38e	XP_008010096.1//PREDICTED: 60S ribosomal protein L38 isoform X3 [Chlorocebus sabaeus]	Homo sapiens ribosomal protein L38 (RPL38), transcript variant 2, mRNA;Homo sapiens ribosomal protein L38 (RPL38), transcript variant 1, mRNA
7314	NM_001281716.1,NM_001281717.1,NM_001281718.1,NM_001281719.1,NM_001281720.1,NM_018955.3	1148.61	25963	897.43	UBB	NA	NA	NA	K08770//ubiquitin C;K04551//ubiquitin B	XP_008684233.1//PREDICTED: LOW QUALITY PROTEIN: polyubiquitin-B [Ursus maritimus];XP_014708690.1//PREDICTED: polyubiquitin-B isoform X1 [Equus asinus];XP_009556774.1//PREDICTED: LOW QUALITY PROTEIN: polyubiquitin-B [Cuculus canorus]	Homo sapiens ubiquitin B (UBB), transcript variant 6, mRNA;Homo sapiens ubiquitin B (UBB), transcript variant 4, mRNA;Homo sapiens ubiquitin B (UBB), transcript variant 5, mRNA;Homo sapiens ubiquitin B (UBB), transcript variant 3, mRNA;Homo sapiens ubiquitin B (UBB), transcript variant 1, mRNA;Homo sapiens ubiquitin B (UBB), transcript variant 2, mRNA
6136	NM_000976.3	674	14122.7	883.01	RPL12	NA	NA	NA	K02870//large subunit ribosomal protein L12e	XP_002743371.3//PREDICTED: 60S ribosomal protein L12 [Callithrix jacchus]	Homo sapiens ribosomal protein L12 (RPL12), mRNA
3921	NM_001304288.1,NM_002295.5	1186.03	25972	867.18	RPSA	GO:0016020//membrane;GO:0070062//extracellular exosome;GO:0005634//nucleus;GO:0005654//nucleoplasm;GO:0030686//90S preribosome;GO:0005737//cytoplasm;GO:0043025//neuronal cell body;GO:0005829//cytosol;GO:0022627//cytosolic small ribosomal subunit;GO:0005886//plasma membrane;GO:0005604//basement membrane	GO:0043022//ribosome binding;GO:0003723//RNA binding;GO:0005055//laminin receptor activity;GO:0043236//laminin binding;GO:0003735//structural constituent of ribosome;GO:0001618//virus receptor activity	GO:0006407//rRNA export from nucleus;GO:0000184//nuclear-transcribed mRNA catabolic process, nonsense-mediated decay;GO:0000461//endonucleolytic cleavage to generate mature 3'-end of SSU-rRNA from (SSU-rRNA, 5.8S rRNA, LSU-rRNA);GO:0000447//endonucleolytic cleavage in ITS1 to separate SSU-rRNA from 5.8S rRNA and LSU-rRNA from tricistronic rRNA transcript (SSU-rRNA, 5.8S rRNA, LSU-rRNA);GO:0006364…	K02998//small subunit ribosomal protein SAe	XP_004835182.2//40S ribosomal protein SA [Heterocephalus glaber]	Homo sapiens ribosomal protein SA (RPSA), transcript variant 3, mRNA;Homo sapiens ribosomal protein SA (RPSA), transcript variant 1, mRNA
6223	NM_001022.3,NM_001321483.1,NM_001321484.1,NM_001321485.1,XM_017027113.1	645.09	12721	836.54	RPS19	GO:0005840//ribosome;GO:0016020//membrane;GO:0031012//extracellular matrix;GO:0070062//extracellular exosome;GO:0005654//nucleoplasm;GO:0005925//focal adhesion;GO:0005737//cytoplasm;GO:0005730//nucleolus;GO:0005829//cytosol;GO:0022627//cytosolic small ribosomal subunit	GO:0003723//RNA binding;GO:0017134//fibroblast growth factor binding;GO:0003735//structural constituent of ribosome;GO:0042803//protein homodimerization activity;GO:0019901//protein kinase binding	GO:0061844//antimicrobial humoral immune response mediated by antimicrobial peptide;GO:0050829//defense response to Gram-negative bacterium;GO:0042274//ribosomal small subunit biogenesis;GO:0000028//ribosomal small subunit assembly;GO:0051272//positive regulation of cellular component movement;GO:0060266//negative regulation of respiratory burst involved in inflammatory response;GO:0002548//monoc…	K02966//small subunit ribosomal protein S19e	XP_017823377.1//PREDICTED: 40S ribosomal protein S19 isoform X1 [Callithrix jacchus];NP_001308414.1//40S ribosomal protein S19 isoform 2 [Homo sapiens];ELW71038.1//40S ribosomal protein S19 [Tupaia chinensis];XP_016882602.1//PREDICTED: 40S ribosomal protein S19 isoform X1 [Homo sapiens]	Homo sapiens ribosomal protein S19 (RPS19), transcript variant 4, mRNA;Homo sapiens ribosomal protein S19 (RPS19), transcript variant 2, mRNA;Homo sapiens ribosomal protein S19 (RPS19), transcript variant 1, mRNA;Homo sapiens ribosomal protein S19 (RPS19), transcript variant 3, mRNA;PREDICTED: Homo sapiens ribosomal protein S19 (RPS19), transcript variant X1, mRNA
6234	NM_001031.4	401	7063	825.06	RPS28	GO:0005840//ribosome	GO:0003735//structural constituent of ribosome	GO:0006412//translation	K02979//small subunit ribosomal protein S28e	BAG57092.1//unnamed protein product [Homo sapiens]	Homo sapiens ribosomal protein S28 (RPS28), mRNA
6164	NM_000995.4,NM_001319232.1,NM_001319234.1,NM_001319235.1,NM_001319236.1,NM_033625.3	579.89	11039	821.98	RPL34	NA	NA	NA	K02915//large subunit ribosomal protein L34e	XP_017364622.1//PREDICTED: 60S ribosomal protein L34 isoform X1 [Cebus capucinus imitator];OBS78045.1//hypothetical protein A6R68_19564, partial [Neotoma lepida]	Homo sapiens ribosomal protein L34 (RPL34), transcript variant 6, mRNA;Homo sapiens ribosomal protein L34 (RPL34), transcript variant 5, mRNA;Homo sapiens ribosomal protein L34 (RPL34), transcript variant 4, mRNA;Homo sapiens ribosomal protein L34 (RPL34), transcript variant 1, mRNA;Homo sapiens ribosomal protein L34 (RPL34), transcript variant 2, mRNA;Homo sapiens ribosomal protein L34 (RPL34), …
6209	NM_001018.4,NM_001308226.1	550.83	10371	820.61	RPS15	GO:0022627//cytosolic small ribosomal subunit;GO:0015935//small ribosomal subunit	GO:0003723//RNA binding;GO:0003735//structural constituent of ribosome	GO:0000028//ribosomal small subunit assembly;GO:0006412//translation	K02958//small subunit ribosomal protein S15e	XP_001373175.3//PREDICTED: 40S ribosomal protein S15 [Monodelphis domestica];NP_001295155.1//40S ribosomal protein S15 isoform 1 [Homo sapiens]	Homo sapiens ribosomal protein S15 (RPS15), transcript variant 1, mRNA;Homo sapiens ribosomal protein S15 (RPS15), transcript variant 2, mRNA
6207	NM_001017.2	529	9861	818.79	RPS13	GO:0005840//ribosome;GO:0016020//membrane;GO:0031012//extracellular matrix;GO:0070062//extracellular exosome;GO:0005634//nucleus;GO:0005654//nucleoplasm;GO:0005925//focal adhesion;GO:0005730//nucleolus;GO:0005829//cytosol;GO:0022627//cytosolic small ribosomal subunit	GO:0003723//RNA binding;GO:0003729//mRNA binding;GO:1990932//5.8S rRNA binding;GO:0048027//mRNA 5'-UTR binding;GO:0070181//small ribosomal subunit rRNA binding;GO:0003735//structural constituent of ribosome	GO:0006413//translational initiation;GO:0006614//SRP-dependent cotranslational protein targeting to membrane;GO:0033119//negative regulation of RNA splicing;GO:0019083//viral transcription;GO:0000184//nuclear-transcribed mRNA catabolic process, nonsense-mediated decay;GO:0006412//translation;GO:0006364//rRNA processing	K02953//small subunit ribosomal protein S13e	XP_014703348.1//PREDICTED: 40S ribosomal protein S13 [Equus asinus]	Homo sapiens ribosomal protein S13 (RPS13), mRNA
10399	NM_006098.4	1125	22984	812.54	RACK1	GO:0070062//extracellular exosome;GO:0005654//nucleoplasm;GO:1990630//IRE1-RACK1-PP2A complex;GO:0005829//cytosol;GO:0005739//mitochondrion;GO:0001891//phagocytic cup;GO:0048471//perinuclear region of cytoplasm;GO:0030496//midbody	GO:0043022//ribosome binding;GO:0003723//RNA binding;GO:0030292//protein tyrosine kinase inhibitor activity;GO:0008656//cysteine-type endopeptidase activator activity involved in apoptotic process;GO:0035591//signaling adaptor activity;GO:0030971//receptor tyrosine kinase binding;GO:0019903//protein phosphatase binding;GO:0042803//protein homodimerization activity;GO:0042169//SH2 domain binding;G…	GO:0030335//positive regulation of cell migration;GO:0042998//positive regulation of Golgi to plasma membrane protein transport;GO:0030822//positive regulation of cAMP catabolic process;GO:0016567//protein ubiquitination;GO:0043547//positive regulation of GTPase activity;GO:0010629//negative regulation of gene expression;GO:0032436//positive regulation of proteasomal ubiquitin-dependent protein c…	K14753//guanine nucleotide-binding protein subunit beta-2-like 1 protein	EAW53694.1//guanine nucleotide binding protein (G protein), beta polypeptide 2-like 1, isoform CRA_c [Homo sapiens]	Homo sapiens receptor for activated C kinase 1 (RACK1), mRNA
6201	NM_001011.3	745	14512	809.44	RPS7	GO:0005840//ribosome;GO:0016020//membrane;GO:0005730//nucleolus;GO:0005829//cytosol;GO:0070062//extracellular exosome;GO:0031012//extracellular matrix;GO:0030686//90S preribosome;GO:0005815//microtubule organizing center;GO:0005654//nucleoplasm;GO:0005634//nucleus;GO:0005925//focal adhesion;GO:0005813//centrosome;GO:0032040//small-subunit processome;GO:0043234//protein complex;GO:0030529//intrace…	GO:0003723//RNA binding;GO:0048027//mRNA 5'-UTR binding;GO:0008266//poly(U) RNA binding;GO:0003735//structural constituent of ribosome;GO:0003730//mRNA 3'-UTR binding;GO:1990948//ubiquitin ligase inhibitor activity;GO:0019901//protein kinase binding	GO:0030154//cell differentiation;GO:1904667//negative regulation of ubiquitin protein ligase activity;GO:0000184//nuclear-transcribed mRNA catabolic process, nonsense-mediated decay;GO:0002181//cytoplasmic translation;GO:0042274//ribosomal small subunit biogenesis;GO:0006364//rRNA processing;GO:0010628//positive regulation of gene expression;GO:0006413//translational initiation;GO:0006614//SRP-de…	K02993//small subunit ribosomal protein S7e	EDL36955.1//mCG19129, partial [Mus musculus]	Homo sapiens ribosomal protein S7 (RPS7), mRNA
4282	NM_002415.1	561	10249	793.57	MIF	GO:0034774//secretory granule lumen;GO:0070062//extracellular exosome;GO:0005654//nucleoplasm;GO:0005615//extracellular space;GO:0043209//myelin sheath;GO:0005737//cytoplasm;GO:0031982//vesicle;GO:0009986//cell surface;GO:0005829//cytosol;GO:0005576//extracellular region;GO:1904813//ficolin-1-rich granule lumen	GO:0002020//protease binding;GO:0050178//phenylpyruvate tautomerase activity;GO:0005125//cytokine activity;GO:0042802//identical protein binding;GO:0004167//dopachrome isomerase activity;GO:0005102//receptor binding;GO:0042056//chemoattractant activity;GO:0005126//cytokine receptor binding	GO:0050731//positive regulation of peptidyl-tyrosine phosphorylation;GO:0010760//negative regulation of macrophage chemotaxis;GO:0043030//regulation of macrophage activation;GO:0007166//cell surface receptor signaling pathway;GO:0030890//positive regulation of B cell proliferation;GO:0032760//positive regulation of tumor necrosis factor production;GO:0071157//negative regulation of cell cycle arr…	K07253//phenylpyruvate tautomerase [EC:5.3.2.1]	NP_002406.1//macrophage migration inhibitory factor [Homo sapiens]	Homo sapiens macrophage migration inhibitory factor (glycosylation-inhibiting factor) (MIF), mRNA
1938	NM_001961.3	3163	65760	784.24	EEF2	GO:0034774//secretory granule lumen;GO:0016020//membrane;GO:0031012//extracellular matrix;GO:0070062//extracellular exosome;GO:0005634//nucleus;GO:0042788//polysomal ribosome;GO:0016235//aggresome;GO:0005737//cytoplasm;GO:0045121//membrane raft;GO:0005829//cytosol;GO:0030529//intracellular ribonucleoprotein complex;GO:0005576//extracellular region;GO:1904813//ficolin-1-rich granule lumen;GO:00058…	GO:0043022//ribosome binding;GO:0051015//actin filament binding;GO:0003723//RNA binding;GO:0002039//p53 binding;GO:0003746//translation elongation factor activity;GO:0008097//5S rRNA binding;GO:0019901//protein kinase binding;GO:0003924//GTPase activity;GO:0045296//cadherin binding;GO:0005525//GTP binding	GO:0002244//hematopoietic progenitor cell differentiation;GO:0034976//response to endoplasmic reticulum stress;GO:0006414//translational elongation;GO:0045727//positive regulation of translation;GO:0045471//response to ethanol;GO:0017183//peptidyl-diphthamide biosynthetic process from peptidyl-histidine;GO:0032355//response to estradiol;GO:2000767//positive regulation of cytoplasmic translation;G…	K03234//elongation factor 2	OWK11680.1//EEF2, partial [Cervus elaphus hippelaphus]	Homo sapiens eukaryotic translation elongation factor 2 (EEF2), mRNA
10410	NM_021034.2	678	11925.4	740.58	IFITM3	GO:0005765//lysosomal membrane;GO:0070062//extracellular exosome;GO:0031902//late endosome membrane;GO:0016021//integral component of membrane;GO:0005886//plasma membrane	NA	GO:0035456//response to interferon-beta;GO:0060337//type I interferon signaling pathway;GO:0051607//defense response to virus;GO:0046597//negative regulation of viral entry into host cell;GO:0035455//response to interferon-alpha;GO:0045071//negative regulation of viral genome replication;GO:0034341//response to interferon-gamma;GO:0006955//immune response;GO:0032897//negative regulation of viral …	K06566//interferon induced transmembrane protein	XP_007984939.1//PREDICTED: interferon-induced transmembrane protein 3 [Chlorocebus sabaeus]	Homo sapiens interferon induced transmembrane protein 3 (IFITM3), transcript variant 1, mRNA
4637	NM_021019.4,NM_079423.3	802.87	14383	737.37	MYL6	GO:0016020//membrane;GO:0031012//extracellular matrix;GO:0070062//extracellular exosome;GO:0005903//brush border;GO:0031982//vesicle;GO:0005829//cytosol;GO:0016459//myosin complex;GO:0016461//unconventional myosin complex	GO:0003774//motor activity;GO:0005509//calcium ion binding;GO:0000146//microfilament motor activity;GO:0008307//structural constituent of muscle;GO:0030898//actin-dependent ATPase activity	GO:0030049//muscle filament sliding;GO:0006936//muscle contraction;GO:0007519//skeletal muscle tissue development	K12751//myosin light chain 6	ELK15273.1//Myosin light polypeptide 6 [Pteropus alecto];EDL24574.1//mCG140959, isoform CRA_d, partial [Mus musculus]	Homo sapiens myosin light chain 6 (MYL6), transcript variant 2, mRNA;Homo sapiens myosin light chain 6 (MYL6), transcript variant 1, mRNA
5757	NM_001099285.1,NM_002823.4,XM_011511518.1,XM_011511519.1,XM_011511520.1,XM_011511521.1,XM_011511522.2	1221.81	22767.9	736.22	PTMA	GO:0016021//integral component of membrane	GO:0003682//chromatin binding	GO:0010468//regulation of gene expression;GO:0007275//multicellular organism development	K13172//serine/arginine repetitive matrix protein 2;K19607//X-linked retinitis pigmentosa GTPase regulator	XP_011509821.1//PREDICTED: prothymosin alpha isoform X2 [Homo sapiens];XP_020930232.1//prothymosin alpha isoform X1 [Sus scrofa];ELW63422.1//hypothetical protein TREES_T100016057 [Tupaia chinensis]	Homo sapiens prothymosin, alpha (PTMA), transcript variant 1, mRNA;PREDICTED: Homo sapiens prothymosin, alpha (PTMA), transcript variant X3, mRNA;PREDICTED: Homo sapiens prothymosin, alpha (PTMA), transcript variant X4, mRNA;PREDICTED: Homo sapiens prothymosin, alpha (PTMA), transcript variant X2, mRNA;Homo sapiens prothymosin, alpha (PTMA), transcript variant 2, mRNA;PREDICTED: Homo sapiens prot…
25873	NM_015414.3,NM_033643.2	455.5	7353	732.19	RPL36	GO:0005840//ribosome;GO:0016020//membrane;GO:0005730//nucleolus;GO:0005829//cytosol;GO:0022625//cytosolic large ribosomal subunit;GO:0005737//cytoplasm	GO:0003723//RNA binding;GO:0003735//structural constituent of ribosome	GO:0006413//translational initiation;GO:0006614//SRP-dependent cotranslational protein targeting to membrane;GO:0019083//viral transcription;GO:0006412//translation;GO:0000184//nuclear-transcribed mRNA catabolic process, nonsense-mediated decay;GO:0002181//cytoplasmic translation;GO:0006364//rRNA processing	K02920//large subunit ribosomal protein L36e;K01530//phospholipid-translocating ATPase [EC:3.6.3.1]	XP_014996838.1//PREDICTED: probable phospholipid-transporting ATPase VB [Macaca mulatta];XP_021526953.1//rabankyrin-5 [Aotus nancymaae]	Homo sapiens ribosomal protein L36 (RPL36), transcript variant 1, mRNA;Homo sapiens ribosomal protein L36 (RPL36), transcript variant 2, mRNA
6138	NM_001253379.1,NM_001253380.1,NM_001253382.1,NM_001253383.1,NM_001253384.1,NM_002948.3	2231.46	42789.1	732.03	RPL15	GO:0005840//ribosome;GO:0070062//extracellular exosome;GO:0016020//membrane;GO:0005634//nucleus;GO:0005829//cytosol;GO:0022625//cytosolic large ribosomal subunit;GO:0031672//A band	GO:0003723//RNA binding;GO:0003735//structural constituent of ribosome;GO:0045296//cadherin binding	GO:0000184//nuclear-transcribed mRNA catabolic process, nonsense-mediated decay;GO:0002181//cytoplasmic translation;GO:0006364//rRNA processing;GO:0045471//response to ethanol;GO:0006614//SRP-dependent cotranslational protein targeting to membrane;GO:0006413//translational initiation;GO:0006412//translation;GO:0019083//viral transcription	K02877//large subunit ribosomal protein L15e	NP_001240313.1//60S ribosomal protein L15 isoform 2 [Homo sapiens];NP_079862.1//60S ribosomal protein L15 [Mus musculus];AAH30575.1//Similar to RIKEN cDNA 2510008H07 gene, partial [Homo sapiens]	Homo sapiens ribosomal protein L15 (RPL15), transcript variant 1, mRNA;Homo sapiens ribosomal protein L15 (RPL15), transcript variant 3, mRNA;Homo sapiens ribosomal protein L15 (RPL15), transcript variant 5, mRNA;Homo sapiens ribosomal protein L15 (RPL15), transcript variant 2, mRNA;Homo sapiens ribosomal protein L15 (RPL15), transcript variant 4, mRNA;Homo sapiens ribosomal protein L15 (RPL15), …
5764	NM_001321386.1,NM_001321387.1,NM_002825.5,XM_017012473.1	1564.79	28966	719.18	PTN	GO:0016020//membrane;GO:0005615//extracellular space;GO:0005783//endoplasmic reticulum;GO:0009986//cell surface;GO:0043234//protein complex;GO:0031594//neuromuscular junction;GO:0048471//perinuclear region of cytoplasm;GO:0005604//basement membrane	GO:0004864//protein phosphatase inhibitor activity;GO:0008083//growth factor activity;GO:0038085//vascular endothelial growth factor binding;GO:0035374//chondroitin sulfate binding;GO:0019901//protein kinase binding;GO:1904399//heparan sulfate binding;GO:0035373//chondroitin sulfate proteoglycan binding;GO:0008201//heparin binding	GO:0032570//response to progesterone;GO:0044849//estrous cycle;GO:0060221//retinal rod cell differentiation;GO:0034644//cellular response to UV;GO:1904389//rod bipolar cell differentiation;GO:1904373//response to kainic acid;GO:0043065//positive regulation of apoptotic process;GO:0032355//response to estradiol;GO:0021794//thalamus development;GO:0045446//endothelial cell differentiation;GO:007130…	K16642//pleiotrophin	XP_011722056.1//PREDICTED: pleiotrophin isoform X1 [Macaca nemestrina];XP_008148717.1//PREDICTED: pleiotrophin [Eptesicus fuscus];XP_011722057.1//PREDICTED: pleiotrophin isoform X2 [Macaca nemestrina]	Homo sapiens pleiotrophin (PTN), transcript variant 2, mRNA;Homo sapiens pleiotrophin (PTN), transcript variant 1, mRNA;Homo sapiens pleiotrophin (PTN), transcript variant 3, mRNA;PREDICTED: Homo sapiens pleiotrophin (PTN), transcript variant X1, mRNA
6224	NM_001023.3,NM_001146227.1	860.21	14986	711.3	RPS20	GO:0016020//membrane;GO:0031012//extracellular matrix;GO:0070062//extracellular exosome;GO:0005654//nucleoplasm;GO:0005829//cytosol;GO:0022627//cytosolic small ribosomal subunit	GO:0003723//RNA binding;GO:0003735//structural constituent of ribosome	GO:0006413//translational initiation;GO:0006614//SRP-dependent cotranslational protein targeting to membrane;GO:0019083//viral transcription;GO:0006412//translation;GO:0000184//nuclear-transcribed mRNA catabolic process, nonsense-mediated decay;GO:0002181//cytoplasmic translation;GO:0006364//rRNA processing	K02969//small subunit ribosomal protein S20e	NP_001139699.1//40S ribosomal protein S20 isoform 1 [Homo sapiens];XP_009007421.1//PREDICTED: 40S ribosomal protein S20, partial [Callithrix jacchus]	Homo sapiens ribosomal protein S20 (RPS20), transcript variant 2, mRNA;Homo sapiens ribosomal protein S20 (RPS20), transcript variant 1, mRNA
3178	NM_002136.3,NM_031157.3,XM_005268826.1,XM_017019251.1	1816.87	33522.1	710.99	HNRNPA1	GO:0016020//membrane;GO:0070062//extracellular exosome;GO:0005634//nucleus;GO:0005654//nucleoplasm;GO:0005737//cytoplasm;GO:0071013//catalytic step 2 spliceosome;GO:0005681//spliceosomal complex;GO:0005829//cytosol;GO:0030529//intracellular ribonucleoprotein complex;GO:1990826//nucleoplasmic periphery of the nuclear pore complex;GO:0019013//viral nucleocapsid	GO:0061752//telomeric repeat-containing RNA binding;GO:0003723//RNA binding;GO:0003729//mRNA binding;GO:0003730//mRNA 3'-UTR binding;GO:0098505//G-rich strand telomeric DNA binding;GO:0036310//annealing helicase activity;GO:0003697//single-stranded DNA binding;GO:1990825//sequence-specific mRNA binding;GO:0036002//pre-mRNA binding;GO:0019904//protein domain specific binding;GO:0035198//miRNA bind…	GO:0030324//lung development;GO:0000381//regulation of alternative mRNA splicing, via spliceosome;GO:0042149//cellular response to glucose starvation;GO:0051028//mRNA transport;GO:0008584//male gonad development;GO:0032212//positive regulation of telomere maintenance via telomerase;GO:0051168//nuclear export;GO:0032211//negative regulation of telomere maintenance via telomerase;GO:0035865//cellul…	K12741//heterogeneous nuclear ribonucleoprotein A1/A3	BAE40987.1//unnamed protein product [Mus musculus];XP_019284359.1//PREDICTED: heterogeneous nuclear ribonucleoprotein A1-like [Panthera pardus];ERE84424.1//heterogeneous nuclear ribonucleoprotein A1 [Cricetulus griseus]	PREDICTED: Homo sapiens heterogeneous nuclear ribonucleoprotein A1 (HNRNPA1), transcript variant X2, mRNA;Homo sapiens heterogeneous nuclear ribonucleoprotein A1 (HNRNPA1), transcript variant 2, mRNA;Homo sapiens heterogeneous nuclear ribonucleoprotein A1 (HNRNPA1), transcript variant 1, mRNA;PREDICTED: Homo sapiens heterogeneous nuclear ribonucleoprotein A1 (HNRNPA1), transcript variant X3, mRNA
3490	NM_001253835.1,NM_001553.2	1136.78	20253	707.96	IGFBP7	NA	NA	NA	K08784//HtrA serine peptidase 1 [EC:3.4.21.-]	XP_017704709.1//PREDICTED: insulin-like growth factor-binding protein 7 [Rhinopithecus bieti]	Homo sapiens insulin like growth factor binding protein 7 (IGFBP7), transcript variant 2, mRNA;Homo sapiens insulin like growth factor binding protein 7 (IGFBP7), transcript variant 1, mRNA
6206	NM_001016.3	532	8548	704.98	RPS12	GO:0005840//ribosome;GO:0016020//membrane;GO:0005654//nucleoplasm;GO:0005829//cytosol;GO:0022627//cytosolic small ribosomal subunit	GO:0003723//RNA binding;GO:0003735//structural constituent of ribosome	GO:0006413//translational initiation;GO:0006614//SRP-dependent cotranslational protein targeting to membrane;GO:0019083//viral transcription;GO:0000184//nuclear-transcribed mRNA catabolic process, nonsense-mediated decay;GO:0006412//translation;GO:0006364//rRNA processing	K02951//small subunit ribosomal protein S12e	NP_001007.2//40S ribosomal protein S12 [Homo sapiens]	Homo sapiens ribosomal protein S12 (RPS12), mRNA
27018	NM_001282674.1,NM_014380.2,NM_206915.2,NM_206917.2	1037.83	17979	693.9	BEX3	GO:0005634//nucleus;GO:0005829//cytosol	GO:0046872//metal ion binding;GO:0005123//death receptor binding;GO:0042802//identical protein binding;GO:0008656//cysteine-type endopeptidase activator activity involved in apoptotic process;GO:0005163//nerve growth factor receptor binding	GO:0043154//negative regulation of cysteine-type endopeptidase activity involved in apoptotic process;GO:0043281//regulation of cysteine-type endopeptidase activity involved in apoptotic process;GO:0007275//multicellular organism development;GO:0008625//extrinsic apoptotic signaling pathway via death domain receptors;GO:0006919//activation of cysteine-type endopeptidase activity involved in apopt…	K12465//nerve growth factor receptor-associated protein 1	NP_001269603.1//protein BEX3 isoform c [Homo sapiens];XP_003276548.2//PREDICTED: protein BEX3 isoform X1 [Nomascus leucogenys]	Homo sapiens brain expressed X-linked 3 (BEX3), transcript variant 1, mRNA;Homo sapiens brain expressed X-linked 3 (BEX3), transcript variant 4, mRNA;Homo sapiens brain expressed X-linked 3 (BEX3), transcript variant 2, mRNA;Homo sapiens brain expressed X-linked 3 (BEX3), transcript variant 3, mRNA
6203	NM_001013.3,NM_001321701.1,NM_001321702.1,NM_001321704.1,NM_001321705.1,NM_001321706.1,XM_017027112.1	751.84	12087	667.24	RPS9	NA	NA	NA	K02997//small subunit ribosomal protein S9e	NP_001308634.1//40S ribosomal protein S9 isoform b [Homo sapiens];EAW72213.1//ribosomal protein S9, isoform CRA_d, partial [Homo sapiens];ELK16780.1//tRNA-splicing endonuclease subunit Sen34 [Pteropus alecto];XP_011937115.1//PREDICTED: 40S ribosomal protein S9 isoform X1 [Cercocebus atys]	Homo sapiens ribosomal protein S9 (RPS9), transcript variant 5, mRNA;Homo sapiens ribosomal protein S9 (RPS9), transcript variant 4, mRNA;PREDICTED: Homo sapiens ribosomal protein S9 (RPS9), transcript variant X3, mRNA;Homo sapiens ribosomal protein S9 (RPS9), transcript variant 3, mRNA;Homo sapiens ribosomal protein S9 (RPS9), transcript variant 1, mRNA;Homo sapiens ribosomal protein S9 (RPS9), …
3020	NM_002107.4	1077	17872	662.47	H3F3A	NA	NA	NA	K11254//histone H4;K11253//histone H3	XP_005901327.1//PREDICTED: histone H3.3 [Bos mutus]	Homo sapiens H3 histone family member 3A (H3F3A), mRNA
6147	NM_000984.5	979	15830	651.27	RPL23A	NA	NA	NA	K02893//large subunit ribosomal protein L23Ae	XP_003277177.2//PREDICTED: 60S ribosomal protein L23a isoform X3 [Nomascus leucogenys]	Homo sapiens ribosomal protein L23a (RPL23A), mRNA
10376	NM_006082.2	1771	29858.5	650.54	TUBA1B	GO:0070062//extracellular exosome;GO:0005874//microtubule;GO:0015630//microtubule cytoskeleton;GO:0005881//cytoplasmic microtubule;GO:0043209//myelin sheath;GO:0005737//cytoplasm;GO:0045121//membrane raft;GO:0005829//cytosol	GO:0031625//ubiquitin protein ligase binding;GO:0005198//structural molecule activity;GO:0005200//structural constituent of cytoskeleton;GO:0005525//GTP binding;GO:0003725//double-stranded RNA binding;GO:0003924//GTPase activity	GO:0043687//post-translational protein modification;GO:0000226//microtubule cytoskeleton organization;GO:0051301//cell division;GO:0018410//C-terminal protein amino acid modification;GO:0007017//microtubule-based process;GO:0071353//cellular response to interleukin-4;GO:0030705//cytoskeleton-dependent intracellular transport	K07374//tubulin alpha	NP_035784.1//tubulin alpha-1B chain [Mus musculus]	Homo sapiens tubulin alpha 1b (TUBA1B), mRNA
6678	NM_001309443.1,NM_001309444.1,NM_003118.3	3603.92	62008	646.77	SPARC	GO:0005615//extracellular space;GO:0016363//nuclear matrix;GO:0005737//cytoplasm;GO:0031093//platelet alpha granule lumen;GO:0009986//cell surface;GO:0031091//platelet alpha granule;GO:0005576//extracellular region;GO:0005604//basement membrane;GO:0071682//endocytic vesicle lumen;GO:0031092//platelet alpha granule membrane	GO:0005518//collagen binding;GO:0005509//calcium ion binding;GO:0050840//extracellular matrix binding	GO:0030324//lung development;GO:0034097//response to cytokine;GO:0032496//response to lipopolysaccharide;GO:0010595//positive regulation of endothelial cell migration;GO:0001503//ossification;GO:0009629//response to gravity;GO:0045471//response to ethanol;GO:0002576//platelet degranulation;GO:0071363//cellular response to growth factor stimulus;GO:0048839//inner ear development;GO:0051384//respon…	K21125//mucin-5AC	XP_021563986.1//SPARC isoform X3 [Carlito syrichta];NP_001296373.1//SPARC isoform 3 precursor [Homo sapiens]	Homo sapiens secreted protein acidic and cysteine rich (SPARC), transcript variant 3, mRNA;Homo sapiens secreted protein acidic and cysteine rich (SPARC), transcript variant 1, mRNA;Homo sapiens secreted protein acidic and cysteine rich (SPARC), transcript variant 2, mRNA
10983	NM_006835.2,XM_011531555.1	2291.99	38825	645.97	CCNI	NA	NA	GO:0051726//regulation of cell cycle;GO:0007283//spermatogenesis	K10146//cyclin G2	BAD93003.1//CCNI protein variant, partial [Homo sapiens];NP_001335066.1//cyclin-I isoform e [Homo sapiens]	Homo sapiens cyclin I (CCNI), transcript variant 1, mRNA;PREDICTED: Homo sapiens cyclin I (CCNI), transcript variant X1, mRNA
7531	NM_006761.4,XM_005256784.3,XM_017025005.1	1828.89	30664	645.88	YWHAE	GO:0016020//membrane;GO:0030424//axon;GO:0070062//extracellular exosome;GO:0005634//nucleus;GO:0005925//focal adhesion;GO:0042470//melanosome;GO:0005737//cytoplasm;GO:0005829//cytosol;GO:0090724//central region of growth cone;GO:0005739//mitochondrion;GO:0005886//plasma membrane;GO:0005871//kinesin complex;GO:0030659//cytoplasmic vesicle membrane	GO:0003723//RNA binding;GO:0031625//ubiquitin protein ligase binding;GO:0046982//protein heterodimerization activity;GO:0050815//phosphoserine residue binding;GO:0005246//calcium channel regulator activity;GO:0051219//phosphoprotein binding;GO:0015459//potassium channel regulator activity;GO:0042826//histone deacetylase binding;GO:0042802//identical protein binding;GO:0017112//Rab guanyl-nucleoti…	GO:0043154//negative regulation of cysteine-type endopeptidase activity involved in apoptotic process;GO:0086013//membrane repolarization during cardiac muscle cell action potential;GO:0003064//regulation of heart rate by hormone;GO:0035329//hippo signaling;GO:0021766//hippocampus development;GO:0035556//intracellular signal transduction;GO:0051480//regulation of cytosolic calcium ion concentrati…	K06630//14-3-3 protein epsilon	XP_011811223.1//PREDICTED: 14-3-3 protein epsilon isoform X1 [Colobus angolensis palliatus];XP_021569441.1//14-3-3 protein epsilon isoform X1 [Carlito syrichta]	Homo sapiens tyrosine 3-monooxygenase/tryptophan 5-monooxygenase activation protein epsilon (YWHAE), transcript variant 1, mRNA;PREDICTED: Homo sapiens tyrosine 3-monooxygenase/tryptophan 5-monooxygenase activation protein epsilon (YWHAE), transcript variant X2, mRNA;PREDICTED: Homo sapiens tyrosine 3-monooxygenase/tryptophan 5-monooxygenase activation protein epsilon (YWHAE), transcript variant …
6217	NM_001020.5,NM_001321111.1,XM_005259137.2	709.11	10854	640.34	RPS16	GO:0016020//membrane;GO:0031012//extracellular matrix;GO:0070062//extracellular exosome;GO:0005840//ribosome;GO:0005925//focal adhesion;GO:0022627//cytosolic small ribosomal subunit	GO:0003723//RNA binding;GO:0003735//structural constituent of ribosome	GO:0000462//maturation of SSU-rRNA from tricistronic rRNA transcript (SSU-rRNA, 5.8S rRNA, LSU-rRNA);GO:1990830//cellular response to leukemia inhibitory factor;GO:0006412//translation	K02960//small subunit ribosomal protein S16e	XP_005259194.1//PREDICTED: 40S ribosomal protein S16 isoform X1 [Homo sapiens];AAH90618.1//Rps16 protein [Mus musculus]	PREDICTED: Homo sapiens ribosomal protein S16 (RPS16), transcript variant X1, mRNA;Homo sapiens ribosomal protein S16 (RPS16), transcript variant 1, mRNA;Homo sapiens ribosomal protein S16 (RPS16), transcript variant 2, mRNA
4736	NM_007104.4,XM_017010900.1	724.88	11109	639.18	RPL10A	GO:0016020//membrane;GO:0070062//extracellular exosome;GO:0005634//nucleus;GO:0015934//large ribosomal subunit;GO:0005925//focal adhesion;GO:0022625//cytosolic large ribosomal subunit;GO:0005829//cytosol;GO:0005739//mitochondrion	GO:0003723//RNA binding;GO:0003735//structural constituent of ribosome	GO:0000184//nuclear-transcribed mRNA catabolic process, nonsense-mediated decay;GO:0006364//rRNA processing;GO:0045471//response to ethanol;GO:0000470//maturation of LSU-rRNA;GO:0006614//SRP-dependent cotranslational protein targeting to membrane;GO:0006413//translational initiation;GO:0006412//translation;GO:0019083//viral transcription	K02865//large subunit ribosomal protein L10Ae	OXB68460.1//hypothetical protein ASZ78_000397 [Callipepla squamata];XP_002749582.2//PREDICTED: 60S ribosomal protein L10a-like [Callithrix jacchus]	Homo sapiens ribosomal protein L10a (RPL10A), mRNA;PREDICTED: Homo sapiens ribosomal protein L10a (RPL10A), transcript variant X1, mRNA
9045	NM_001034996.2,NM_003973.4	882.01	13301	614	RPL14	GO:0016020//membrane;GO:0070062//extracellular exosome;GO:0005829//cytosol;GO:0022625//cytosolic large ribosomal subunit	GO:0003723//RNA binding;GO:0003735//structural constituent of ribosome;GO:0045296//cadherin binding	GO:0006413//translational initiation;GO:0006614//SRP-dependent cotranslational protein targeting to membrane;GO:0019083//viral transcription;GO:0006412//translation;GO:0000184//nuclear-transcribed mRNA catabolic process, nonsense-mediated decay;GO:0006364//rRNA processing;GO:0042273//ribosomal large subunit biogenesis	K02875//large subunit ribosomal protein L14e	NP_003964.3//60S ribosomal protein L14 [Homo sapiens]	Homo sapiens ribosomal protein L14 (RPL14), transcript variant 2, mRNA;Homo sapiens ribosomal protein L14 (RPL14), transcript variant 1, mRNA
1278	NM_000089.3	5411	88663	610.85	COL1A2	GO:0031012//extracellular matrix;GO:0070062//extracellular exosome;GO:0005788//endoplasmic reticulum lumen;GO:0005584//collagen type I trimer;GO:0005615//extracellular space;GO:0005783//endoplasmic reticulum;GO:0005576//extracellular region	GO:0002020//protease binding;GO:0048407//platelet-derived growth factor binding;GO:0046872//metal ion binding;GO:0005201//extracellular matrix structural constituent;GO:0030674//protein binding, bridging;GO:0042802//identical protein binding;GO:0046332//SMAD binding	GO:0043589//skin morphogenesis;GO:0008217//regulation of blood pressure;GO:0007596//blood coagulation;GO:0050900//leukocyte migration;GO:0030199//collagen fibril organization;GO:0030168//platelet activation;GO:0001568//blood vessel development;GO:0071230//cellular response to amino acid stimulus;GO:0007179//transforming growth factor beta receptor signaling pathway;GO:0007266//Rho protein signal …	K06236//collagen, type I, alpha	NP_000080.2//collagen alpha-2(I) chain precursor [Homo sapiens]	Homo sapiens collagen type I alpha 2 chain (COL1A2), mRNA
805	NM_001305624.1,NM_001305625.1,NM_001305626.1,NM_001743.5	1347.3	20547	598.22	CALM2	GO:0000922//spindle pole;GO:1902494//catalytic complex;GO:0043234//protein complex;GO:0043209//myelin sheath;GO:0030017//sarcomere;GO:0005737//cytoplasm;GO:0008076//voltage-gated potassium channel complex	GO:0019855//calcium channel inhibitor activity;GO:0043539//protein serine/threonine kinase activator activity;GO:0072542//protein phosphatase activator activity;GO:0008179//adenylate cyclase binding;GO:0019901//protein kinase binding;GO:0044325//ion channel binding;GO:0005509//calcium ion binding;GO:0097718//disordered domain specific binding;GO:0031432//titin binding	GO:0035307//positive regulation of protein dephosphorylation;GO:0031954//positive regulation of protein autophosphorylation;GO:0030801//positive regulation of cyclic nucleotide metabolic process;GO:0010880//regulation of release of sequestered calcium ion into cytosol by sarcoplasmic reticulum;GO:0051343//positive regulation of cyclic-nucleotide phosphodiesterase activity;GO:0071902//positive reg…	K02183//calmodulin	XP_012819336.1//PREDICTED: calmodulin isoform X1 [Xenopus tropicalis];XP_012356868.1//PREDICTED: calmodulin isoform X1 [Nomascus leucogenys];XP_012862083.1//PREDICTED: calmodulin [Echinops telfairi];XP_010966045.1//PREDICTED: calmodulin [Camelus bactrianus]	Homo sapiens calmodulin 2 (CALM2), transcript variant 2, mRNA;Homo sapiens calmodulin 2 (CALM2), transcript variant 4, mRNA;Homo sapiens calmodulin 2 (CALM2), transcript variant 1, mRNA;Homo sapiens calmodulin 2 (CALM2), transcript variant 3, mRNA
4666	NM_001113201.2,NM_001113202.1,NM_001113203.2,NM_001320193.1,NM_001320194.1,NM_005594.5,XM_006719412.1,XM_006719413.2,XM_006719414.1,XM_006719418.1,XM_006719420.3,XM_011538389.1,XM_017019337.1	1069.83	15956	595.76	NACA	GO:0070062//extracellular exosome;GO:0005634//nucleus;GO:0005854//nascent polypeptide-associated complex;GO:0005737//cytoplasm	GO:0003677//DNA binding;GO:0003713//transcription coactivator activity	GO:0061384//heart trabecula morphogenesis;GO:0043403//skeletal muscle tissue regeneration;GO:0006355//regulation of transcription, DNA-templated;GO:0048742//regulation of skeletal muscle fiber development;GO:0006351//transcription, DNA-templated;GO:0016032//viral process;GO:1901228//positive regulation of transcription from RNA polymerase II promoter involved in heart development;GO:0010664//nega…	K03626//nascent polypeptide-associated complex subunit alpha	NP_001106674.2//nascent polypeptide-associated complex subunit alpha isoform a [Homo sapiens];NP_001307123.1//nascent polypeptide-associated complex subunit alpha isoform c [Homo sapiens];XP_011536691.1//PREDICTED: nascent polypeptide-associated complex subunit alpha isoform X2 [Homo sapiens];XP_021521735.1//nascent polypeptide-associated complex subunit alpha isoform X3 [Aotus nancymaae];XP_0123…	PREDICTED: Homo sapiens nascent polypeptide-associated complex alpha subunit (NACA), transcript variant X2, mRNA;Homo sapiens nascent polypeptide-associated complex alpha subunit (NACA), transcript variant 6, mRNA;PREDICTED: Homo sapiens nascent polypeptide-associated complex alpha subunit (NACA), transcript variant X3, mRNA;PREDICTED: Homo sapiens nascent polypeptide-associated complex alpha sub…
7316	NM_021009.6	2594	40613	594.3	UBC	GO:0070062//extracellular exosome;GO:0005615//extracellular space;GO:0005634//nucleus;GO:0043209//myelin sheath;GO:0031982//vesicle;GO:0005737//cytoplasm	GO:0002020//protease binding;GO:0003723//RNA binding	GO:0006511//ubiquitin-dependent protein catabolic process	K08770//ubiquitin C	BAD93019.1//ubiquitin C variant, partial [Homo sapiens]	Homo sapiens ubiquitin C (UBC), mRNA
4826	NM_001322802.1,NM_005386.3,NM_181689.2	1272.53	18960	586.85	NNAT	GO:0005737//cytoplasm	NA	GO:0006810//transport;GO:0032024//positive regulation of insulin secretion;GO:0030182//neuron differentiation;GO:0009249//protein lipoylation;GO:0007420//brain development	NA	XP_004014877.1//PREDICTED: neuronatin isoform X1 [Ovis aries];XP_010345155.1//PREDICTED: neuronatin isoform X1 [Saimiri boliviensis boliviensis];EDL06238.1//neuronatin, isoform CRA_b, partial [Mus musculus]	Homo sapiens neuronatin (NNAT), transcript variant 2, mRNA;Homo sapiens neuronatin (NNAT), transcript variant 3, mRNA;Homo sapiens neuronatin (NNAT), transcript variant 1, mRNA
6173	NM_001199972.1,NM_021029.5	882.08	12636.6	583.28	RPL36A	GO:0005840//ribosome;GO:0005829//cytosol;GO:0022625//cytosolic large ribosomal subunit;GO:0005886//plasma membrane	GO:0003723//RNA binding;GO:0003735//structural constituent of ribosome	GO:0006413//translational initiation;GO:0006614//SRP-dependent cotranslational protein targeting to membrane;GO:0019083//viral transcription;GO:0006412//translation;GO:0000184//nuclear-transcribed mRNA catabolic process, nonsense-mediated decay;GO:0002181//cytoplasmic translation;GO:0006364//rRNA processing	K02929//large subunit ribosomal protein L44e	NP_066357.2//60S ribosomal protein L36a isoform a [Homo sapiens];NP_001186901.1//60S ribosomal protein L36a isoform b [Homo sapiens]	Homo sapiens ribosomal protein L36a (RPL36A), transcript variant 1, mRNA;Homo sapiens ribosomal protein L36a (RPL36A), transcript variant 2, mRNA
514	NM_006886.3	449	5722	580	ATP5F1E	GO:0005759//mitochondrial matrix;GO:0005753//mitochondrial proton-transporting ATP synthase complex;GO:0000275//mitochondrial proton-transporting ATP synthase complex, catalytic core F(1);GO:0005743//mitochondrial inner membrane	GO:0022857//transmembrane transporter activity;GO:0046933//proton-transporting ATP synthase activity, rotational mechanism	GO:0015986//ATP synthesis coupled proton transport;GO:0006754//ATP biosynthetic process;GO:0042407//cristae formation;GO:0042776//mitochondrial ATP synthesis coupled proton transport	K02135//F-type H+-transporting ATPase subunit epsilon	NP_008817.1//ATP synthase subunit epsilon, mitochondrial [Homo sapiens]	Homo sapiens ATP synthase, H+ transporting, mitochondrial F1 complex, epsilon subunit (ATP5E), mRNA
1281	NM_000090.3	5490	85006	577.09	COL3A1	GO:0031012//extracellular matrix;GO:0005788//endoplasmic reticulum lumen;GO:0005615//extracellular space;GO:0005576//extracellular region;GO:0005586//collagen type III trimer	GO:0002020//protease binding;GO:0048407//platelet-derived growth factor binding;GO:0046872//metal ion binding;GO:0005201//extracellular matrix structural constituent;GO:0005178//integrin binding;GO:0046332//SMAD binding	GO:0043588//skin development;GO:0034097//response to cytokine;GO:0030199//collagen fibril organization;GO:0030168//platelet activation;GO:0007179//transforming growth factor beta receptor signaling pathway;GO:0018149//peptide cross-linking;GO:0021987//cerebral cortex development;GO:0007229//integrin-mediated signaling pathway;GO:0050776//regulation of immune response;GO:0009612//response to mecha…	K19720//collagen, type III, alpha	NP_000081.1//collagen alpha-1(III) chain preproprotein [Homo sapiens]	Homo sapiens collagen type III alpha 1 chain (COL3A1), mRNA
6141	NM_000979.3,NM_001270490.1	893	12557	571.75	RPL18	GO:0005840//ribosome;GO:0016020//membrane;GO:0005634//nucleus;GO:0005783//endoplasmic reticulum;GO:0005925//focal adhesion;GO:0022625//cytosolic large ribosomal subunit;GO:0005730//nucleolus;GO:0005829//cytosol	GO:0003723//RNA binding;GO:0003735//structural constituent of ribosome	GO:0006413//translational initiation;GO:0006614//SRP-dependent cotranslational protein targeting to membrane;GO:0019083//viral transcription;GO:0006412//translation;GO:0000184//nuclear-transcribed mRNA catabolic process, nonsense-mediated decay;GO:0006364//rRNA processing	K02883//large subunit ribosomal protein L18e	NP_001257419.1//60S ribosomal protein L18 isoform 2 [Homo sapiens];NP_000970.1//60S ribosomal protein L18 isoform 1 [Homo sapiens]	Homo sapiens ribosomal protein L18 (RPL18), transcript variant 2, mRNA;Homo sapiens ribosomal protein L18 (RPL18), transcript variant 1, mRNA
6235	NM_001030001.2,NM_001032.4	403.21	4874	565.27	RPS29	GO:0070062//extracellular exosome;GO:0005840//ribosome;GO:0005925//focal adhesion;GO:0022627//cytosolic small ribosomal subunit	GO:0003723//RNA binding;GO:0046872//metal ion binding;GO:0016787//hydrolase activity;GO:0008270//zinc ion binding;GO:0003735//structural constituent of ribosome	GO:0072332//intrinsic apoptotic signaling pathway by p53 class mediator;GO:0060218//hematopoietic stem cell differentiation;GO:0001525//angiogenesis;GO:0043009//chordate embryonic development;GO:0048821//erythrocyte development;GO:0006412//translation;GO:0051726//regulation of cell cycle;GO:0001570//vasculogenesis	K02980//small subunit ribosomal protein S29e	XP_011375277.1//PREDICTED: LOW QUALITY PROTEIN: 40S ribosomal protein S29 [Pteropus vampyrus];XP_021523861.1//40S ribosomal protein S29 isoform X1 [Aotus nancymaae]	Homo sapiens ribosomal protein S29 (RPS29), transcript variant 1, mRNA;Homo sapiens ribosomal protein S29 (RPS29), transcript variant 2, mRNA
1191	NM_001831.3,XM_006716284.2	2878.06	41232	541.94	CLU	GO:0031012//extracellular matrix;GO:0070062//extracellular exosome;GO:0072562//blood microparticle;GO:0071944//cell periphery;GO:0034366//spherical high-density lipoprotein particle;GO:0097440//apical dendrite;GO:0048471//perinuclear region of cytoplasm;GO:0009986//cell surface;GO:0097418//neurofibrillary tangle;GO:0043234//protein complex;GO:0005739//mitochondrion;GO:0042583//chromaffin granule	GO:0051787//misfolded protein binding;GO:0001540//amyloid-beta binding;GO:0031625//ubiquitin protein ligase binding;GO:0051087//chaperone binding;GO:0050750//low-density lipoprotein particle receptor binding;GO:0032403//protein complex binding	GO:1902430//negative regulation of amyloid-beta formation;GO:1902998//positive regulation of neurofibrillary tangle assembly;GO:1905892//negative regulation of cellular response to thapsigargin;GO:0032286//central nervous system myelin maintenance;GO:0051788//response to misfolded protein;GO:1905895//negative regulation of cellular response to tunicamycin;GO:0017038//protein import;GO:0032436//po…	K17252//clusterin	XP_006716347.1//PREDICTED: clusterin isoform X1 [Homo sapiens]	Homo sapiens clusterin (CLU), transcript variant 1, mRNA;PREDICTED: Homo sapiens clusterin (CLU), transcript variant X1, mRNA
7345	NM_004181.4	1141	15487	539.19	UCHL1	GO:0070062//extracellular exosome;GO:0005654//nucleoplasm;GO:1904115//axon cytoplasm;GO:0005622//intracellular;GO:0043209//myelin sheath;GO:0005737//cytoplasm;GO:0043025//neuronal cell body;GO:0005829//cytosol;GO:0044306//neuron projection terminus;GO:0005789//endoplasmic reticulum membrane;GO:0005886//plasma membrane	GO:0004843//thiol-dependent ubiquitin-specific protease activity;GO:0031625//ubiquitin protein ligase binding;GO:0036459//thiol-dependent ubiquitinyl hydrolase activity;GO:0016874//ligase activity;GO:0043130//ubiquitin binding;GO:0004197//cysteine-type endopeptidase activity;GO:0031694//alpha-2A adrenergic receptor binding;GO:0008242//omega peptidase activity	GO:0002931//response to ischemia;GO:0016241//regulation of macroautophagy;GO:0007412//axon target recognition;GO:0043407//negative regulation of MAP kinase activity;GO:0042755//eating behavior;GO:0048747//muscle fiber development;GO:0006511//ubiquitin-dependent protein catabolic process;GO:0008283//cell proliferation;GO:0043161//proteasome-mediated ubiquitin-dependent protein catabolic process;GO…	K05611//ubiquitin carboxyl-terminal hydrolase L1 [EC:3.4.19.12]	XP_008015745.1//PREDICTED: ubiquitin carboxyl-terminal hydrolase isozyme L1 [Chlorocebus sabaeus]	Homo sapiens ubiquitin C-terminal hydrolase L1 (UCHL1), mRNA
1072	NM_005507.2	1260	17188	537.68	CFL1	NA	NA	NA	K05765//cofilin	BAB32114.1//unnamed protein product [Mus musculus]	Homo sapiens cofilin 1 (CFL1), mRNA
7178	NM_001286272.1,NM_001286273.1,NM_003295.3	4648.95	66863	537.62	TPT1	GO:0005829//cytosol	NA	NA	K20301//trafficking protein particle complex subunit 2;K17985//activating molecule in BECN1-regulated autophagy protein 1;K01115//phospholipase D1/2 [EC:3.1.4.4]	XP_017912255.1//PREDICTED: translationally-controlled tumor protein [Capra hircus];XP_003270095.1//PREDICTED: translationally-controlled tumor protein isoform X6 [Nomascus leucogenys]	Homo sapiens tumor protein, translationally-controlled 1 (TPT1), transcript variant 3, mRNA;Homo sapiens tumor protein, translationally-controlled 1 (TPT1), transcript variant 2, mRNA;Homo sapiens tumor protein, translationally-controlled 1 (TPT1), transcript variant 1, mRNA
6233	NM_001135592.2,NM_001177413.1,NM_002954.5	1007.87	13237	527.51	RPS27A	GO:0005840//ribosome	GO:0003735//structural constituent of ribosome	GO:0006412//translation	K02977//small subunit ribosomal protein S27Ae;K08770//ubiquitin C	XP_009235580.1//PREDICTED: ubiquitin-40S ribosomal protein S27a, partial [Pongo abelii];XP_011985960.1//PREDICTED: ubiquitin-40S ribosomal protein S27a [Ovis aries musimon]	Homo sapiens ribosomal protein S27a (RPS27A), transcript variant 2, mRNA;Homo sapiens ribosomal protein S27a (RPS27A), transcript variant 3, mRNA;Homo sapiens ribosomal protein S27a (RPS27A), transcript variant 1, mRNA
2197	NM_001997.4	579	7032	524.57	FAU	NA	NA	NA	K02983//small subunit ribosomal protein S30e	XP_012352516.1//PREDICTED: putative ubiquitin-like protein FUBI-like protein ENSP00000310146 [Nomascus leucogenys]	Homo sapiens FAU, ubiquitin like and ribosomal protein S30 fusion (FAU), mRNA
3326	NM_001271969.1,NM_001271970.1,NM_001271971.1,NM_001271972.1,NM_007355.3	2703	37102	520.3	HSP90AB1	GO:0016020//membrane;GO:0016323//basolateral plasma membrane;GO:0016324//apical plasma membrane;GO:0031526//brush border membrane;GO:1990917//ooplasm;GO:0042470//melanosome;GO:0016234//inclusion body;GO:0005737//cytoplasm;GO:0008180//COP9 signalosome;GO:0005829//cytosol;GO:0005576//extracellular region;GO:0005739//mitochondrion;GO:0005886//plasma membrane;GO:0070062//extracellular exosome;GO:0005…	GO:0030235//nitric-oxide synthase regulator activity;GO:0005524//ATP binding;GO:0031072//heat shock protein binding;GO:0070182//DNA polymerase binding;GO:0043008//ATP-dependent protein binding;GO:0003725//double-stranded RNA binding;GO:0019901//protein kinase binding;GO:0046983//protein dimerization activity;GO:0008144//drug binding;GO:0019887//protein kinase regulator activity;GO:0019900//kinase…	GO:0035690//cellular response to drug;GO:0051973//positive regulation of telomerase activity;GO:0001890//placenta development;GO:0032092//positive regulation of protein binding;GO:0071902//positive regulation of protein serine/threonine kinase activity;GO:0060334//regulation of interferon-gamma-mediated signaling pathway;GO:0019062//virion attachment to host cell;GO:0071157//negative regulation o…	K04079//molecular chaperone HtpG	NP_001258901.1//heat shock protein HSP 90-beta isoform c [Homo sapiens];NP_031381.2//heat shock protein HSP 90-beta isoform a [Homo sapiens];NP_001258900.1//heat shock protein HSP 90-beta isoform b [Homo sapiens]	Homo sapiens heat shock protein 90 alpha family class B member 1 (HSP90AB1), transcript variant 4, mRNA;Homo sapiens heat shock protein 90 alpha family class B member 1 (HSP90AB1), transcript variant 5, mRNA;Homo sapiens heat shock protein 90 alpha family class B member 1 (HSP90AB1), transcript variant 2, mRNA;Homo sapiens heat shock protein 90 alpha family class B member 1 (HSP90AB1), transcript…
9315	NM_001142474.1,NM_001142475.1,NM_001142476.1,NM_001142477.1,NM_001142478.1,NM_001142479.1,NM_001142480.1,NM_001142481.1,NM_001142482.1,NM_001142483.1,NM_004772.2,XM_006714732.1,XM_006714733.2	2029.37	27479	519.03	NREP	GO:0005737//cytoplasm	NA	NA	NA	XP_006714795.1//PREDICTED: neuronal regeneration-related protein isoform X1 [Homo sapiens];EAL24256.1//similar to Neuronal protein 3.1 (p311 protein) [Homo sapiens];NP_001135946.1//neuronal regeneration-related protein isoform b [Homo sapiens];NP_001135947.1//neuronal regeneration-related protein isoform c [Homo sapiens];XP_006714796.1//PREDICTED: neuronal regeneration-related protein isoform X2 …	PREDICTED: Homo sapiens neuronal regeneration related protein (NREP), transcript variant X2, mRNA;Homo sapiens neuronal regeneration related protein (NREP), transcript variant 7, mRNA;Homo sapiens neuronal regeneration related protein (NREP), transcript variant 5, mRNA;Homo sapiens neuronal regeneration related protein (NREP), transcript variant 9, mRNA;Homo sapiens neuronal regeneration related …
203068	NM_001293212.1,NM_001293213.1,NM_001293214.1,NM_001293215.1,NM_001293216.1,NM_178014.3	2687.74	36580	515.99	TUBB	GO:0031012//extracellular matrix;GO:0070062//extracellular exosome;GO:0005856//cytoskeleton;GO:0005634//nucleus;GO:0005874//microtubule;GO:0015630//microtubule cytoskeleton;GO:0005737//cytoplasm;GO:0044297//cell body;GO:0035578//azurophil granule lumen;GO:0045121//membrane raft;GO:0043234//protein complex;GO:0005576//extracellular region;GO:0036464//cytoplasmic ribonucleoprotein granule;GO:000564…	GO:0031625//ubiquitin protein ligase binding;GO:0005200//structural constituent of cytoskeleton;GO:0003924//GTPase activity;GO:0019904//protein domain specific binding;GO:0005525//GTP binding;GO:0042288//MHC class I protein binding;GO:0005198//structural molecule activity;GO:0032794//GTPase activating protein binding;GO:0032403//protein complex binding	GO:0042267//natural killer cell mediated cytotoxicity;GO:0051225//spindle assembly;GO:0006928//movement of cell or subcellular component;GO:0010389//regulation of G2/M transition of mitotic cell cycle;GO:0097711//ciliary basal body-plasma membrane docking;GO:0051301//cell division;GO:0043312//neutrophil degranulation;GO:0009987//cellular process;GO:0000086//G2/M transition of mitotic cell cycle;G…	K07375//tubulin beta	NP_001280142.1//tubulin beta chain isoform c [Homo sapiens];EDL23236.1//tubulin, beta 5, partial [Mus musculus];BAG63652.1//unnamed protein product [Homo sapiens];XP_018414864.1//PREDICTED: tubulin beta chain isoform X5 [Nanorana parkeri]	Homo sapiens tubulin beta class I (TUBB), transcript variant 2, mRNA;Homo sapiens tubulin beta class I (TUBB), transcript variant 1, mRNA;Homo sapiens tubulin beta class I (TUBB), transcript variant 3, mRNA;Homo sapiens tubulin beta class I (TUBB), transcript variant 6, mRNA;Homo sapiens tubulin beta class I (TUBB), transcript variant 5, mRNA;Homo sapiens tubulin beta class I (TUBB), transcript v…
1337	NM_004373.3	593	7001	507.81	COX6A1	GO:0016021//integral component of membrane;GO:0005743//mitochondrial inner membrane;GO:0005739//mitochondrion;GO:0005751//mitochondrial respiratory chain complex IV	GO:0004129//cytochrome-c oxidase activity;GO:0030234//enzyme regulator activity	GO:0006123//mitochondrial electron transport, cytochrome c to oxygen;GO:0006091//generation of precursor metabolites and energy;GO:0009060//aerobic respiration	K02266//cytochrome c oxidase subunit 6a	EAW98190.1//cytochrome c oxidase subunit VIa polypeptide 1, isoform CRA_a [Homo sapiens]	Homo sapiens cytochrome c oxidase subunit 6A1 (COX6A1), mRNA
4869	NM_001037738.2,NM_002520.6,NM_199185.3,XM_005265920.3,XM_011534564.1	1429.2	18568.9	507.63	NPM1	NA	NA	NA	K11276//nucleophosmin 1	XP_004371259.1//PREDICTED: nucleophosmin isoform X1 [Trichechus manatus latirostris];DAA30728.1//TPA: nucleophosmin 1-like [Bos taurus];XP_005054037.2//PREDICTED: nucleophosmin, partial [Ficedula albicollis];XP_004371261.1//PREDICTED: nucleophosmin isoform X3 [Trichechus manatus latirostris];XP_004679267.1//PREDICTED: nucleophosmin [Condylura cristata];XP_020760109.1//nucleophosmin-like isoform X…	PREDICTED: Homo sapiens nucleophosmin (nucleolar phosphoprotein B23, numatrin) (NPM1), transcript variant X2, mRNA;Homo sapiens nucleophosmin (NPM1), transcript variant 3, mRNA;PREDICTED: Homo sapiens nucleophosmin (nucleolar phosphoprotein B23, numatrin) (NPM1), transcript variant X3, mRNA;Homo sapiens nucleophosmin (NPM1), transcript variant 2, mRNA;Homo sapiens nucleophosmin (NPM1), transcript…
10933	NM_001265603.1,NM_001265604.1,NM_001265605.1,NM_006791.3,NM_206839.2,XM_017021872.1	1473.92	19146	506.52	MORF4L1	GO:0035267//NuA4 histone acetyltransferase complex;GO:0005634//nucleus;GO:0005654//nucleoplasm;GO:0016580//Sin3 complex;GO:0016607//nuclear speck	GO:0047485//protein N-terminus binding;GO:0003682//chromatin binding	GO:0006342//chromatin silencing;GO:0006338//chromatin remodeling;GO:0006355//regulation of transcription, DNA-templated;GO:0040008//regulation of growth;GO:0043968//histone H2A acetylation;GO:0006351//transcription, DNA-templated;GO:0008283//cell proliferation;GO:0043967//histone H4 acetylation;GO:0016569//covalent chromatin modification;GO:0000724//double-strand break repair via homologous recom…	K11339//mortality factor 4-like protein 1	XP_021584509.1//mortality factor 4-like protein 1 isoform X2 [Ictidomys tridecemlineatus];XP_015098699.1//PREDICTED: mortality factor 4-like protein 1 [Vicugna pacos];XP_013007879.1//PREDICTED: mortality factor 4-like protein 1 [Cavia porcellus];XP_010630100.1//PREDICTED: mortality factor 4-like protein 1 isoform X1 [Fukomys damarensis];NP_996670.1//mortality factor 4-like protein 1 isoform 2 [Ho…	Homo sapiens mortality factor 4 like 1 (MORF4L1), transcript variant 5, mRNA;Homo sapiens mortality factor 4 like 1 (MORF4L1), transcript variant 3, mRNA;PREDICTED: Homo sapiens mortality factor 4 like 1 (MORF4L1), transcript variant X1, mRNA;Homo sapiens mortality factor 4 like 1 (MORF4L1), transcript variant 1, mRNA;Homo sapiens mortality factor 4 like 1 (MORF4L1), transcript variant 2, mRNA;Ho…
6193	NM_001009.3	755	9138	502.06	RPS5	NA	NA	NA	K02989//small subunit ribosomal protein S5e	XP_017706028.1//PREDICTED: 40S ribosomal protein S5 isoform X1 [Rhinopithecus bieti]	Homo sapiens ribosomal protein S5 (RPS5), mRNA
6188	NM_001005.4,NM_001256802.1,NM_001260506.1,NM_001260507.1	1466.68	18824	500.62	RPS3	GO:0005759//mitochondrial matrix;GO:0005783//endoplasmic reticulum;GO:0032587//ruffle membrane;GO:0015935//small ribosomal subunit;GO:0005737//cytoplasm;GO:0005730//nucleolus;GO:0071159//NF-kappaB complex;GO:0005829//cytosol;GO:0005819//spindle;GO:0070062//extracellular exosome;GO:0031012//extracellular matrix;GO:0072686//mitotic spindle;GO:0005634//nucleus;GO:0005925//focal adhesion;GO:0030529//…	GO:0003723//RNA binding;GO:0003677//DNA binding;GO:0051018//protein kinase A binding;GO:0032358//oxidized pyrimidine DNA binding;GO:0019901//protein kinase binding;GO:0004520//endodeoxyribonuclease activity;GO:0051879//Hsp90 protein binding;GO:0032357//oxidized purine DNA binding;GO:0003735//structural constituent of ribosome;GO:0030544//Hsp70 protein binding;GO:0140080//class III/IV DNA-(apurini…	GO:0031116//positive regulation of microtubule polymerization;GO:0071356//cellular response to tumor necrosis factor;GO:2001272//positive regulation of cysteine-type endopeptidase activity involved in execution phase of apoptosis;GO:0017148//negative regulation of translation;GO:0042769//DNA damage response, detection of DNA damage;GO:1901224//positive regulation of NIK/NF-kappaB signaling;GO:004…	K02985//small subunit ribosomal protein S3e	XP_011857417.1//PREDICTED: 40S ribosomal protein S3 isoform X1 [Mandrillus leucophaeus];NP_000996.2//40S ribosomal protein S3 isoform 1 [Homo sapiens];NP_001247435.1//40S ribosomal protein S3 isoform 2 [Homo sapiens]	Homo sapiens ribosomal protein S3 (RPS3), transcript variant 1, mRNA;Homo sapiens ribosomal protein S3 (RPS3), transcript variant 4, mRNA;Homo sapiens ribosomal protein S3 (RPS3), transcript variant 3, mRNA;Homo sapiens ribosomal protein S3 (RPS3), transcript variant 2, mRNA
1350	NM_001867.2	448	4886	496.63	COX7C	GO:0005743//mitochondrial inner membrane;GO:0016021//integral component of membrane;GO:0005739//mitochondrion;GO:0005751//mitochondrial respiratory chain complex IV	GO:0004129//cytochrome-c oxidase activity	GO:0006123//mitochondrial electron transport, cytochrome c to oxygen;GO:0006091//generation of precursor metabolites and energy	K02272//cytochrome c oxidase subunit 7c	XP_021792613.1//cytochrome c oxidase subunit 7C, mitochondrial-like [Papio anubis]	Homo sapiens cytochrome c oxidase subunit 7C (COX7C), mRNA
3945	NM_001174097.2,NM_001315537.1,NM_002300.7,XM_006719074.2	1336.19	16885	495.98	LDHB	NA	NA	NA	K00016//L-lactate dehydrogenase [EC:1.1.1.27]	XP_021514536.1//L-lactate dehydrogenase B chain isoform X1 [Meriones unguiculatus];XP_004412456.1//PREDICTED: L-lactate dehydrogenase B chain-like isoform X1 [Odobenus rosmarus divergens];XP_006719137.1//PREDICTED: L-lactate dehydrogenase B chain isoform X1 [Homo sapiens]	Homo sapiens lactate dehydrogenase B (LDHB), transcript variant 1, mRNA;Homo sapiens lactate dehydrogenase B (LDHB), transcript variant 2, mRNA;PREDICTED: Homo sapiens lactate dehydrogenase B (LDHB), transcript variant X1, mRNA
8655	NM_001037494.1,NM_001037495.1,NM_003746.2	735.15	8673	491.11	DYNLL1	NA	NA	NA	K10418//dynein light chain LC8-type	ACC64544.1//dynein light chain 1 (predicted) [Rhinolophus ferrumequinum]	Homo sapiens dynein light chain LC8-type 1 (DYNLL1), transcript variant 3, mRNA;Homo sapiens dynein light chain LC8-type 1 (DYNLL1), transcript variant 1, mRNA;Homo sapiens dynein light chain LC8-type 1 (DYNLL1), transcript variant 2, mRNA
8404	NM_001128310.2,NM_001291976.1,NM_001291977.1,NM_004684.5	2916.88	36724	476.06	SPARCL1	GO:0070062//extracellular exosome;GO:0005788//endoplasmic reticulum lumen;GO:0005615//extracellular space;GO:0005576//extracellular region;GO:0005578//proteinaceous extracellular matrix	GO:0005518//collagen binding;GO:0005509//calcium ion binding;GO:0050840//extracellular matrix binding	GO:0043687//post-translational protein modification;GO:0044267//cellular protein metabolic process;GO:0007165//signal transduction;GO:0048856//anatomical structure development	K10402//kinesin family member 20;K19607//X-linked retinitis pigmentosa GTPase regulator	NP_001121782.1//SPARC-like protein 1 isoform 1 precursor [Homo sapiens]	Homo sapiens SPARC like 1 (SPARCL1), transcript variant 2, mRNA;Homo sapiens SPARC like 1 (SPARCL1), transcript variant 4, mRNA;Homo sapiens SPARC like 1 (SPARCL1), transcript variant 1, mRNA;Homo sapiens SPARC like 1 (SPARCL1), transcript variant 3, mRNA
9643	NM_001142418.1,NM_001142419.1,NM_001142420.1,NM_001142421.1,NM_001142422.1,NM_001142423.1,NM_001142424.1,NM_001142425.1,NM_001142426.1,NM_001142427.1,NM_001142428.1,NM_001142429.1,NM_001142430.1,NM_001142431.1,NM_001142432.1,NM_012286.2	1953.86	23379	459.46	MORF4L2	GO:0035267//NuA4 histone acetyltransferase complex;GO:0005634//nucleus;GO:0005654//nucleoplasm;GO:0005730//nucleolus;GO:0005886//plasma membrane	NA	GO:0006342//chromatin silencing;GO:0051155//positive regulation of striated muscle cell differentiation;GO:0006281//DNA repair;GO:0006338//chromatin remodeling;GO:0006355//regulation of transcription, DNA-templated;GO:0040008//regulation of growth;GO:0043968//histone H2A acetylation;GO:0006351//transcription, DNA-templated;GO:0043967//histone H4 acetylation;GO:0016569//covalent chromatin modifica…	K11342//mortality factor 4-like protein 2	NP_036418.1//mortality factor 4-like protein 2 [Homo sapiens]	Homo sapiens mortality factor 4 like 2 (MORF4L2), transcript variant 6, mRNA;Homo sapiens mortality factor 4 like 2 (MORF4L2), transcript variant 5, mRNA;Homo sapiens mortality factor 4 like 2 (MORF4L2), transcript variant 2, mRNA;Homo sapiens mortality factor 4 like 2 (MORF4L2), transcript variant 12, mRNA;Homo sapiens mortality factor 4 like 2 (MORF4L2), transcript variant 13, mRNA;Homo sapiens…
6134	NM_001256577.2,NM_001256580.2,NM_001303624.1,NM_001303625.1,NM_001303626.1,NM_006013.4	2358.61	28293.8	456.95	RPL10	GO:0005840//ribosome;GO:0016020//membrane;GO:0005634//nucleus;GO:0005783//endoplasmic reticulum;GO:0043234//protein complex;GO:0005829//cytosol;GO:0022625//cytosolic large ribosomal subunit	GO:0003723//RNA binding;GO:0003735//structural constituent of ribosome	GO:0000027//ribosomal large subunit assembly;GO:0000184//nuclear-transcribed mRNA catabolic process, nonsense-mediated decay;GO:0043066//negative regulation of apoptotic process;GO:0006364//rRNA processing;GO:0000122//negative regulation of transcription from RNA polymerase II promoter;GO:0006614//SRP-dependent cotranslational protein targeting to membrane;GO:0006413//translational initiation;GO:…	K02866//large subunit ribosomal protein L10e	NP_001243506.2//60S ribosomal protein L10 isoform b [Homo sapiens];XP_016885510.1//PREDICTED: uncharacterized protein LOC107987332 [Homo sapiens];XP_010330094.1//PREDICTED: LOW QUALITY PROTEIN: 60S ribosomal protein L10 [Saimiri boliviensis boliviensis];XP_007120058.1//PREDICTED: 60S ribosomal protein L10 [Physeter catodon];NP_001290555.1//60S ribosomal protein L10 isoform d [Homo sapiens]	Homo sapiens ribosomal protein L10 (RPL10), transcript variant 1, mRNA;Homo sapiens ribosomal protein L10 (RPL10), transcript variant 4, mRNA;Homo sapiens ribosomal protein L10 (RPL10), transcript variant 2, mRNA;Homo sapiens ribosomal protein L10 (RPL10), transcript variant 3, mRNA;Homo sapiens ribosomal protein L10 (RPL10), transcript variant 6, mRNA;Homo sapiens ribosomal protein L10 (RPL10), …
1982	NM_001042559.2,NM_001172705.1,NM_001418.3	3906.5	47226	453.56	EIF4G2	NA	NA	NA	K03260//translation initiation factor 4G	XP_007175218.1//PREDICTED: eukaryotic translation initiation factor 4 gamma 2 [Balaenoptera acutorostrata scammoni];XP_004050756.1//PREDICTED: eukaryotic translation initiation factor 4 gamma 2 isoform X2 [Gorilla gorilla gorilla];XP_017703410.1//PREDICTED: eukaryotic translation initiation factor 4 gamma 2, partial [Rhinopithecus bieti]	Homo sapiens eukaryotic translation initiation factor 4 gamma 2 (EIF4G2), transcript variant 2, mRNA;Homo sapiens eukaryotic translation initiation factor 4 gamma 2 (EIF4G2), transcript variant 1, mRNA;Homo sapiens eukaryotic translation initiation factor 4 gamma 2 (EIF4G2), transcript variant 3, mRNA
3925	NM_001145454.2,NM_005563.3,NM_203399.1,NM_203401.1	1543.63	17893	450.71	STMN1	NA	NA	GO:0031110//regulation of microtubule polymerization or depolymerization	K04381//stathmin	XP_008053666.1//stathmin-like [Carlito syrichta];AAI14503.1//Stathmin 1/oncoprotein 18 [Homo sapiens];XP_001114361.2//PREDICTED: stathmin isoform X1 [Macaca mulatta]	Homo sapiens stathmin 1 (STMN1), transcript variant 2, mRNA;Homo sapiens stathmin 1 (STMN1), transcript variant 4, mRNA;Homo sapiens stathmin 1 (STMN1), transcript variant 3, mRNA;Homo sapiens stathmin 1 (STMN1), transcript variant 1, mRNA
5315	NM_001206796.2,NM_001206797.2,NM_001206798.2,NM_001206799.1,NM_001316318.1,NM_002654.5,NM_182470.3,NM_182471.3,XM_005254443.1,XM_005254445.4,XM_006720570.1,XM_011521670.2,XM_017022313.1	2470.93	28821	443.52	PKM	GO:0034774//secretory granule lumen;GO:0031012//extracellular matrix;GO:0070062//extracellular exosome;GO:0005929//cilium;GO:0005634//nucleus;GO:0043209//myelin sheath;GO:0031982//vesicle;GO:1902912//pyruvate kinase complex;GO:1903561//extracellular vesicle;GO:0005737//cytoplasm;GO:0005829//cytosol;GO:0005576//extracellular region;GO:1904813//ficolin-1-rich granule lumen;GO:0005739//mitochondrion	GO:0000287//magnesium ion binding;GO:0003723//RNA binding;GO:0004743//pyruvate kinase activity;GO:0005524//ATP binding;GO:0016301//kinase activity;GO:0042802//identical protein binding;GO:0023026//MHC class II protein complex binding;GO:0045296//cadherin binding;GO:0043531//ADP binding;GO:0030955//potassium ion binding;GO:0070324//thyroid hormone binding	GO:0061621//canonical glycolysis;GO:0031100//animal organ regeneration;GO:0043403//skeletal muscle tissue regeneration;GO:0051289//protein homotetramerization;GO:0001889//liver development;GO:0001666//response to hypoxia;GO:0009629//response to gravity;GO:0014870//response to muscle inactivity;GO:0006754//ATP biosynthetic process;GO:0032869//cellular response to insulin stimulus;GO:0042866//pyruv…	K00873//pyruvate kinase [EC:2.7.1.40]	XP_020954766.1//poly [ADP-ribose] polymerase 6 isoform X2 [Sus scrofa];NP_001193726.1//pyruvate kinase PKM isoform d [Homo sapiens];XP_005254500.1//PREDICTED: pyruvate kinase PKM isoform X2 [Homo sapiens];NP_001303247.1//pyruvate kinase PKM isoform g [Homo sapiens];NP_001193727.1//pyruvate kinase PKM isoform e [Homo sapiens];XP_008970132.1//PREDICTED: pyruvate kinase PKM isoform X3 [Pan paniscus]…	Homo sapiens pyruvate kinase, muscle (PKM), transcript variant 7, mRNA;Homo sapiens pyruvate kinase, muscle (PKM), transcript variant 5, mRNA;PREDICTED: Homo sapiens pyruvate kinase, muscle (PKM), transcript variant X5, mRNA;Homo sapiens pyruvate kinase, muscle (PKM), transcript variant 6, mRNA;PREDICTED: Homo sapiens pyruvate kinase, muscle (PKM), transcript variant X2, mRNA;Homo sapiens pyruvat…
1622	NM_001079862.2,NM_001079863.1,NM_001178017.1,NM_001178041.2,NM_001178042.2,NM_001178043.2,NM_001282633.1,NM_001282634.1,NM_001282635.1,NM_001282636.1,NM_020548.7	635.77	6612	442.21	DBI	GO:0070062//extracellular exosome;GO:0005788//endoplasmic reticulum lumen;GO:0097038//perinuclear endoplasmic reticulum;GO:0005794//Golgi apparatus	GO:0036042//long-chain fatty acyl-CoA binding;GO:0008289//lipid binding;GO:0030156//benzodiazepine receptor binding;GO:0000062//fatty-acyl-CoA binding;GO:0046983//protein dimerization activity	GO:0006810//transport;GO:0036151//phosphatidylcholine acyl-chain remodeling;GO:0006637//acyl-CoA metabolic process	K08762//diazepam-binding inhibitor (GABA receptor modulator, acyl-CoA-binding protein)	NP_065438.1//acyl-CoA-binding protein isoform 1 [Homo sapiens];XP_011797009.1//PREDICTED: acyl-CoA-binding protein isoform X3 [Colobus angolensis palliatus];NP_001171512.1//acyl-CoA-binding protein isoform 5 [Homo sapiens];XP_011838827.1//PREDICTED: acyl-CoA-binding protein isoform X2 [Mandrillus leucophaeus];NP_001073332.1//acyl-CoA-binding protein isoform 2 [Homo sapiens];NP_001171514.1//acyl-C…	Homo sapiens diazepam binding inhibitor, acyl-CoA binding protein (DBI), transcript variant 10, mRNA;Homo sapiens diazepam binding inhibitor, acyl-CoA binding protein (DBI), transcript variant 5, mRNA;Homo sapiens diazepam binding inhibitor, acyl-CoA binding protein (DBI), transcript variant 2, mRNA;Homo sapiens diazepam binding inhibitor, acyl-CoA binding protein (DBI), transcript variant 7, mRN…
226	NM_000034.3,NM_001127617.2,NM_001243177.1,NM_184041.2,NM_184043.2,XM_011545768.2	1617.34	18422	441.68	ALDOA	NA	GO:0004332//fructose-bisphosphate aldolase activity	GO:0006096//glycolytic process	K01623//fructose-bisphosphate aldolase, class I [EC:4.1.2.13]	ELW66379.1//Fructose-bisphosphate aldolase A [Tupaia chinensis];XP_008683470.1//PREDICTED: fructose-bisphosphate aldolase A [Ursus maritimus];XP_012360778.1//PREDICTED: fructose-bisphosphate aldolase A isoform X1 [Nomascus leucogenys];XP_015297724.1//PREDICTED: fructose-bisphosphate aldolase A [Macaca fascicularis]	Homo sapiens aldolase, fructose-bisphosphate A (ALDOA), transcript variant 4, mRNA;PREDICTED: Homo sapiens aldolase, fructose-bisphosphate A (ALDOA), transcript variant X1, mRNA;Homo sapiens aldolase, fructose-bisphosphate A (ALDOA), transcript variant 6, mRNA;Homo sapiens aldolase, fructose-bisphosphate A (ALDOA), transcript variant 3, mRNA;Homo sapiens aldolase, fructose-bisphosphate A (ALDOA),…
11337	NM_007278.1	924	9938	435.74	GABARAP	NA	NA	NA	K08341//GABA(A) receptor-associated protein	EDL12511.1//gamma-aminobutyric acid receptor associated protein, isoform CRA_a [Mus musculus]	Homo sapiens GABA type A receptor-associated protein (GABARAP), mRNA
4904	NM_004559.4	3160	36447	435.09	YBX1	GO:0043231//intracellular membrane-bounded organelle;GO:0070062//extracellular exosome;GO:0010494//cytoplasmic stress granule;GO:0005634//nucleus;GO:0005654//nucleoplasm;GO:0031965//nuclear membrane;GO:0070937//CRD-mediated mRNA stability complex;GO:0005737//cytoplasm;GO:0071204//histone pre-mRNA 3'end processing complex;GO:0030529//intracellular ribonucleoprotein complex;GO:0005829//cytosol;GO:0…	GO:0000978//RNA polymerase II proximal promoter sequence-specific DNA binding;GO:0003677//DNA binding;GO:0003723//RNA binding;GO:0001077//transcriptional activator activity, RNA polymerase II proximal promoter sequence-specific DNA binding;GO:0003690//double-stranded DNA binding;GO:0003697//single-stranded DNA binding;GO:0003682//chromatin binding;GO:0051020//GTPase binding;GO:0003700//DNA bindin…	GO:0006397//mRNA processing;GO:0000398//mRNA splicing, via spliceosome;GO:1903608//protein localization to cytoplasmic stress granule;GO:0006355//regulation of transcription, DNA-templated;GO:0001701//in utero embryonic development;GO:0006351//transcription, DNA-templated;GO:0051781//positive regulation of cell division;GO:0006366//transcription from RNA polymerase II promoter;GO:0000122//negativ…	K09276//Y-box-binding protein 1	AAA35750.1//DNA-binding protein B, partial [Homo sapiens]	Homo sapiens Y-box binding protein 1 (YBX1), transcript variant 1, mRNA
6161	NM_000994.3,NM_001007073.1,NM_001007074.1	1670.79	18732	433.95	RPL32	NA	NA	NA	K02912//large subunit ribosomal protein L32e	XP_005955798.1//PREDICTED: 60S ribosomal protein L32 isoform X1 [Pantholops hodgsonii];XP_017356912.1//PREDICTED: 60S ribosomal protein L32 isoform X1 [Cebus capucinus imitator]	Homo sapiens ribosomal protein L32 (RPL32), transcript variant 2, mRNA;Homo sapiens ribosomal protein L32 (RPL32), transcript variant 3, mRNA;Homo sapiens ribosomal protein L32 (RPL32), transcript variant 1, mRNA
5763	NM_002824.4,XM_011520987.1	1176.15	12795	431.09	PTMS	NA	NA	NA	K13172//serine/arginine repetitive matrix protein 2;K19607//X-linked retinitis pigmentosa GTPase regulator;K09319//homeobox protein engrailed	XP_019277898.1//PREDICTED: LOW QUALITY PROTEIN: trinucleotide repeat-containing gene 18 protein [Panthera pardus];KFH09895.1//hypothetical protein TGVAND_436000 [Toxoplasma gondii VAND]	PREDICTED: Homo sapiens parathymosin (PTMS), transcript variant X1, mRNA;Homo sapiens parathymosin (PTMS), mRNA
689	NM_001037637.1,NM_001207.4	1034.64	11064	428.45	BTF3	GO:0005634//nucleus;GO:0005829//cytosol	GO:0003723//RNA binding	GO:0006355//regulation of transcription, DNA-templated;GO:0001701//in utero embryonic development;GO:0015031//protein transport;GO:0006366//transcription from RNA polymerase II promoter	K01527//nascent polypeptide-associated complex subunit beta	XP_019691001.1//PREDICTED: transcription factor BTF3 [Felis catus];KFO28711.1//Transcription factor BTF3 [Fukomys damarensis]	Homo sapiens basic transcription factor 3 (BTF3), transcript variant 2, mRNA;Homo sapiens basic transcription factor 3 (BTF3), transcript variant 1, mRNA
6727	NM_001309434.1,NM_003134.5	1140.19	11964	416.86	SRP14	GO:0070062//extracellular exosome;GO:0005634//nucleus;GO:0005786//signal recognition particle, endoplasmic reticulum targeting	GO:0050825//ice binding;GO:0030942//endoplasmic reticulum signal peptide binding;GO:0008312//7S RNA binding	GO:0006614//SRP-dependent cotranslational protein targeting to membrane;GO:0042493//response to drug	K03104//signal recognition particle subunit SRP14	NP_001125409.1//signal recognition particle 14 kDa protein [Pongo abelii];NP_001296363.1//signal recognition particle 14 kDa protein isoform 2 [Homo sapiens]	Homo sapiens signal recognition particle 14 (SRP14), transcript variant 1, mRNA;Homo sapiens signal recognition particle 14 (SRP14), transcript variant 2, mRNA
1974	NM_001967.3	1905	20310	409.87	EIF4A2	GO:0005730//nucleolus;GO:0005829//cytosol;GO:0005737//cytoplasm;GO:0016281//eukaryotic translation initiation factor 4F complex;GO:0048471//perinuclear region of cytoplasm	GO:0003723//RNA binding;GO:0003743//translation initiation factor activity;GO:0004004//ATP-dependent RNA helicase activity;GO:0005524//ATP binding;GO:0004386//helicase activity;GO:0003676//nucleic acid binding;GO:0016887//ATPase activity	GO:0010468//regulation of gene expression;GO:0016032//viral process;GO:1900260//negative regulation of RNA-directed 5'-3' RNA polymerase activity;GO:0006413//translational initiation;GO:1990830//cellular response to leukemia inhibitory factor;GO:0006446//regulation of translational initiation;GO:0000289//nuclear-transcribed mRNA poly(A) tail shortening;GO:0010501//RNA secondary structure unwinding	K03257//translation initiation factor 4A	NP_001334108.1//eukaryotic initiation factor 4A-II isoform d [Mus musculus];NP_001008336.1//eukaryotic initiation factor 4A-II [Rattus norvegicus]	Homo sapiens eukaryotic translation initiation factor 4A2 (EIF4A2), mRNA
8519	NM_003641.3	733	7125.92	404.85	IFITM1	GO:0016020//membrane;GO:0016021//integral component of membrane;GO:0005886//plasma membrane	GO:0005057//signal transducer activity, downstream of receptor	GO:0035456//response to interferon-beta;GO:0060337//type I interferon signaling pathway;GO:0046597//negative regulation of viral entry into host cell;GO:0007166//cell surface receptor signaling pathway;GO:0001503//ossification;GO:0034341//response to interferon-gamma;GO:0045071//negative regulation of viral genome replication;GO:0009607//response to biotic stimulus;GO:0050776//regulation of immun…	K19831//interferon induced transmembrane protein 1;K06566//interferon induced transmembrane protein	P13164.3//RecName: Full=Interferon-induced transmembrane protein 1; AltName: Full=Dispanin subfamily A member 2a; Short=DSPA2a; AltName: Full=Interferon-induced protein 17; AltName: Full=Interferon-inducible protein 9-27; AltName: Full=Leu-13 antigen; AltName: CD_antigen=CD225;NP_003632.3//interferon-induced transmembrane protein 1 [Homo sapiens];NP_006426.2//interferon-induced transmembrane prot…	Homo sapiens interferon induced transmembrane protein 1 (IFITM1), mRNA
808	NM_005184.2	2277	23886	400.14	CALM3	NA	NA	NA	K02183//calmodulin	XP_010996006.1//PREDICTED: calmodulin [Camelus dromedarius]	Homo sapiens calmodulin 3 (CALM3), mRNA
2950	NM_000852.3	986	9763	398.53	GSTP1	GO:0097057//TRAF2-GSTP1 complex;GO:0034774//secretory granule lumen;GO:0070062//extracellular exosome;GO:0005634//nucleus;GO:0005615//extracellular space;GO:0005622//intracellular;GO:0031982//vesicle;GO:0005737//cytoplasm;GO:0005829//cytosol;GO:0005576//extracellular region;GO:1904813//ficolin-1-rich granule lumen;GO:0005739//mitochondrion;GO:0005886//plasma membrane	GO:0004364//glutathione transferase activity;GO:0035730//S-nitrosoglutathione binding;GO:0008432//JUN kinase binding;GO:0004602//glutathione peroxidase activity;GO:0070026//nitric oxide binding;GO:0019901//protein kinase binding;GO:0008144//drug binding;GO:0043295//glutathione binding;GO:0019207//kinase regulator activity;GO:0035731//dinitrosyl-iron complex binding	GO:0032930//positive regulation of superoxide anion generation;GO:0031100//animal organ regeneration;GO:0032872//regulation of stress-activated MAPK cascade;GO:0010804//negative regulation of tumor necrosis factor-mediated signaling pathway;GO:0043407//negative regulation of MAP kinase activity;GO:0071222//cellular response to lipopolysaccharide;GO:0032691//negative regulation of interleukin-1 be…	K00799//glutathione S-transferase [EC:2.5.1.18]	NP_000843.1//glutathione S-transferase P [Homo sapiens]	Homo sapiens glutathione S-transferase pi 1 (GSTP1), mRNA
1933	NM_001037663.1,NM_001959.3,NM_021121.3	944.29	9297	397.98	EEF1B2	GO:0005783//endoplasmic reticulum;GO:0005829//cytosol;GO:0005853//eukaryotic translation elongation factor 1 complex;GO:0005737//cytoplasm	GO:0003746//translation elongation factor activity	GO:0006414//translational elongation;GO:0045471//response to ethanol	K03232//elongation factor 1-beta	XP_021522901.1//elongation factor 1-beta isoform X1 [Aotus nancymaae]	Homo sapiens eukaryotic translation elongation factor 1 beta 2 (EEF1B2), transcript variant 1, mRNA;Homo sapiens eukaryotic translation elongation factor 1 beta 2 (EEF1B2), transcript variant 2, mRNA;Homo sapiens eukaryotic translation elongation factor 1 beta 2 (EEF1B2), transcript variant 3, mRNA
347733	NM_178012.4	2019	20811.2	395.2	TUBB2B	GO:0005874//microtubule;GO:0005737//cytoplasm	GO:0005200//structural constituent of cytoskeleton;GO:0005525//GTP binding;GO:0003924//GTPase activity	GO:0007017//microtubule-based process	K07375//tubulin beta	XP_015507719.1//PREDICTED: tubulin beta-1 chain-like [Parus major];XP_021372087.1//tubulin beta chain-like [Mizuhopecten yessoensis]	Homo sapiens tubulin beta 2B class IIb (TUBB2B), mRNA
7280	NM_001069.2,NM_001310315.1	1621.55	16523	395.07	TUBB2A	NA	NA	NA	K07375//tubulin beta	XP_015507719.1//PREDICTED: tubulin beta-1 chain-like [Parus major];XP_022373399.1//tubulin beta-2A chain isoform X1 [Enhydra lutris kenyoni]	Homo sapiens tubulin beta 2A class IIa (TUBB2A), transcript variant 1, mRNA;Homo sapiens tubulin beta 2A class IIa (TUBB2A), transcript variant 2, mRNA
65108	NM_023009.6	1562	15758	391.99	MARCKSL1	GO:0070062//extracellular exosome;GO:0005886//plasma membrane;GO:0005737//cytoplasm	GO:0003779//actin binding;GO:0005516//calmodulin binding	GO:0008284//positive regulation of cell proliferation	K13536//MARCKS-related protein	XP_006054696.1//PREDICTED: MARCKS-related protein [Bubalus bubalis]	Homo sapiens MARCKS like 1 (MARCKSL1), transcript variant 1, mRNA
7311	NM_001033930.2,NM_001321017.1,NM_001321018.1,NM_001321019.1,NM_001321020.1,NM_001321021.1,NM_001321022.1,NM_003333.4,XM_005260052.2,XM_005260053.3,XM_005260054.2,XM_006722871.2,XM_017027198.1	1094.86	10667	388.35	UBA52	NA	NA	NA	K08770//ubiquitin C;K02927//large subunit ribosomal protein L40e	XP_007116987.1//PREDICTED: ubiquitin-60S ribosomal protein L40 isoform X1 [Physeter catodon];XP_016882687.1//PREDICTED: ubiquitin-60S ribosomal protein L40 isoform X1 [Homo sapiens];NP_001307950.1//ubiquitin-60S ribosomal protein L40 isoform 2 [Homo sapiens];XP_003277840.2//PREDICTED: ubiquitin-60S ribosomal protein L40-like isoform X1 [Nomascus leucogenys];EPY79925.1//ubiquitin A-52 residue ribo…	PREDICTED: Homo sapiens ubiquitin A-52 residue ribosomal protein fusion product 1 (UBA52), transcript variant X1, mRNA;PREDICTED: Homo sapiens ubiquitin A-52 residue ribosomal protein fusion product 1 (UBA52), transcript variant X5, mRNA;Homo sapiens ubiquitin A-52 residue ribosomal protein fusion product 1 (UBA52), transcript variant 1, mRNA;Homo sapiens ubiquitin A-52 residue ribosomal protein …
6167	NM_000997.4	1586	15829	387.45	RPL37	GO:0005840//ribosome;GO:0005829//cytosol;GO:0022625//cytosolic large ribosomal subunit	GO:0003723//RNA binding;GO:0046872//metal ion binding;GO:0019838//growth factor binding;GO:0003735//structural constituent of ribosome;GO:0019843//rRNA binding	GO:0006413//translational initiation;GO:0006614//SRP-dependent cotranslational protein targeting to membrane;GO:0019083//viral transcription;GO:0000184//nuclear-transcribed mRNA catabolic process, nonsense-mediated decay;GO:0006412//translation;GO:0006364//rRNA processing	K02922//large subunit ribosomal protein L37e	NP_000988.1//60S ribosomal protein L37 [Homo sapiens];AFA34383.1//ribosomal protein L37 [Ostrea edulis]	Homo sapiens ribosomal protein L37 (RPL37), mRNA
26986	NM_002568.3,XM_005250861.2	2870.7	28904	380.91	PABPC1	GO:0016020//membrane;GO:0070062//extracellular exosome;GO:0010494//cytoplasmic stress granule;GO:0005634//nucleus;GO:0005925//focal adhesion;GO:0005737//cytoplasm;GO:0071013//catalytic step 2 spliceosome;GO:0005681//spliceosomal complex;GO:0030529//intracellular ribonucleoprotein complex;GO:0005829//cytosol;GO:0036464//cytoplasmic ribonucleoprotein granule	GO:0008143//poly(A) binding;GO:0003723//RNA binding;GO:0008022//protein C-terminus binding;GO:0008494//translation activator activity;GO:0008266//poly(U) RNA binding;GO:0003730//mRNA 3'-UTR binding	GO:0006397//mRNA processing;GO:0000398//mRNA splicing, via spliceosome;GO:2000623//negative regulation of nuclear-transcribed mRNA catabolic process, nonsense-mediated decay;GO:0000184//nuclear-transcribed mRNA catabolic process, nonsense-mediated decay;GO:0031047//gene silencing by RNA;GO:0006378//mRNA polyadenylation;GO:1900153//positive regulation of nuclear-transcribed mRNA catabolic process,…	K13126//polyadenylate-binding protein	NP_776993.1//polyadenylate-binding protein 1 [Bos taurus]	PREDICTED: Homo sapiens poly(A) binding protein cytoplasmic 1 (PABPC1), transcript variant X1, mRNA;Homo sapiens poly(A) binding protein cytoplasmic 1 (PABPC1), mRNA
6415	NM_003009.2	893	8283	377.15	SELENOW	NA	NA	NA	K06051//delta	XP_011825273.1//PREDICTED: LOW QUALITY PROTEIN: selenoprotein W [Mandrillus leucophaeus]	Homo sapiens selenoprotein W (SELENOW), mRNA
7534	NM_001135699.1,NM_001135700.1,NM_001135701.1,NM_001135702.1,NM_003406.3,NM_145690.2,XM_005251061.3,XM_005251063.3,XM_011517290.2,XM_017013810.1,XM_017013811.1,XM_017013812.1	3068.4	30591	376.4	YWHAZ	NA	NA	NA	K16197//14-3-3 protein beta/theta/zeta	AAH73141.1//YWHAZ protein, partial [Homo sapiens];XP_016869301.1//PREDICTED: 14-3-3 protein zeta/delta isoform X3 [Homo sapiens];XP_015001237.1//PREDICTED: 14-3-3 protein zeta/delta isoform X1 [Macaca mulatta];XP_012418539.1//PREDICTED: 14-3-3 protein zeta/delta isoform X1 [Odobenus rosmarus divergens];XP_011515592.1//PREDICTED: 14-3-3 protein zeta/delta isoform X2 [Homo sapiens];AAH51814.1//YWHA…	PREDICTED: Homo sapiens tyrosine 3-monooxygenase/tryptophan 5-monooxygenase activation protein zeta (YWHAZ), transcript variant X6, mRNA;PREDICTED: Homo sapiens tyrosine 3-monooxygenase/tryptophan 5-monooxygenase activation protein zeta (YWHAZ), transcript variant X5, mRNA;Homo sapiens tyrosine 3-monooxygenase/tryptophan 5-monooxygenase activation protein zeta (YWHAZ), transcript variant 2, mRNA;…
567	NM_004048.2,XM_005254549.3	989.72	9203	374.13	B2M	GO:1990712//HFE-transferrin receptor complex;GO:0070062//extracellular exosome;GO:0042612//MHC class I protein complex;GO:0005925//focal adhesion;GO:0009897//external side of plasma membrane;GO:0005794//Golgi apparatus;GO:0005829//cytosol	GO:0042802//identical protein binding	GO:0033077//T cell differentiation in thymus;GO:0002237//response to molecule of bacterial origin;GO:0033216//ferric iron import;GO:1904440//positive regulation of ferrous iron import across plasma membrane;GO:0055072//iron ion homeostasis;GO:1904437//positive regulation of transferrin receptor binding;GO:0010977//negative regulation of neuron projection development;GO:0071283//cellular response …	K08055//beta-2-microglobulin	XP_005254606.1//PREDICTED: beta-2-microglobulin isoform X1 [Homo sapiens];CAG33347.1//B2M [Homo sapiens]	PREDICTED: Homo sapiens beta-2-microglobulin (B2M), transcript variant X1, mRNA;Homo sapiens beta-2-microglobulin (B2M), mRNA
10209	NM_005801.3	1326	12540	371.38	EIF1	NA	NA	NA	K03113//translation initiation factor 1	XP_004028071.2//PREDICTED: uncharacterized protein LOC101129727 [Gorilla gorilla gorilla]	Homo sapiens eukaryotic translation initiation factor 1 (EIF1), mRNA
79144	NM_024299.2	794	7139	370.59	PPDPF	NA	NA	GO:0001708//cell fate specification;GO:0031017//exocrine pancreas development	K13909//mucin-7;K02599//Notch 1	XP_011789835.1//PREDICTED: pancreatic progenitor cell differentiation and proliferation factor [Colobus angolensis palliatus]	Homo sapiens pancreatic progenitor cell differentiation and proliferation factor (PPDPF), mRNA
100128731	NM_001134693.1	509	4233.09	368.13	OST4	NA	NA	NA	K13355//nucleoside diphosphate-linked moiety X motif 19, mitochondrial [EC:3.6.1.-];K05128//RYK receptor-like tyrosine kinase [EC:2.7.10.1]	EAX00648.1//hCG23722, partial [Homo sapiens]	Homo sapiens oligosaccharyltransferase complex subunit 4, non-catalytic (OST4), mRNA
6227	NM_001024.3	418	3310	366.86	RPS21	GO:0005840//ribosome;GO:0005654//nucleoplasm;GO:0005829//cytosol;GO:0022627//cytosolic small ribosomal subunit;GO:0015935//small ribosomal subunit	GO:0043022//ribosome binding;GO:0003723//RNA binding;GO:0047485//protein N-terminus binding;GO:0003735//structural constituent of ribosome	GO:0000184//nuclear-transcribed mRNA catabolic process, nonsense-mediated decay;GO:0000461//endonucleolytic cleavage to generate mature 3'-end of SSU-rRNA from (SSU-rRNA, 5.8S rRNA, LSU-rRNA);GO:0000447//endonucleolytic cleavage in ITS1 to separate SSU-rRNA from 5.8S rRNA and LSU-rRNA from tricistronic rRNA transcript (SSU-rRNA, 5.8S rRNA, LSU-rRNA);GO:0006364//rRNA processing;GO:0006614//SRP-dep…	K02971//small subunit ribosomal protein S21e	XP_011964398.1//PREDICTED: 40S ribosomal protein S21 isoform X3 [Ovis aries musimon]	Homo sapiens ribosomal protein S21 (RPS21), mRNA
5204	NM_002624.3,NM_145897.2	738.41	6450	363.4	PFDN5	GO:0016272//prefoldin complex;GO:0005634//nucleus;GO:0005737//cytoplasm	GO:0003714//transcription corepressor activity;GO:0051082//unfolded protein binding	GO:0060041//retina development in camera-type eye;GO:0006457//protein folding;GO:0045892//negative regulation of transcription, DNA-templated;GO:0090090//negative regulation of canonical Wnt signaling pathway;GO:0006355//regulation of transcription, DNA-templated	K04797//prefoldin alpha subunit	XP_006870031.1//PREDICTED: prefoldin subunit 5 isoform X2 [Chrysochloris asiatica];XP_008138969.1//PREDICTED: prefoldin subunit 5 isoform X1 [Eptesicus fuscus]	Homo sapiens prefoldin subunit 5 (PFDN5), transcript variant 3, mRNA;Homo sapiens prefoldin subunit 5 (PFDN5), transcript variant 1, mRNA
9551	NM_001003713.2,NM_001003714.2,NM_001039178.2,NM_004889.3	511.24	4156.63	359.57	ATP5MF	GO:0070062//extracellular exosome;GO:0005634//nucleus;GO:0005654//nucleoplasm;GO:0005753//mitochondrial proton-transporting ATP synthase complex;GO:0000276//mitochondrial proton-transporting ATP synthase complex, coupling factor F(o);GO:0045263//proton-transporting ATP synthase complex, coupling factor F(o);GO:0016021//integral component of membrane;GO:0005743//mitochondrial inner membrane;GO:000…	GO:0016887//ATPase activity;GO:0022857//transmembrane transporter activity	GO:0006754//ATP biosynthetic process;GO:0042407//cristae formation;GO:0042776//mitochondrial ATP synthesis coupled proton transport;GO:0015992//proton transport	K02130//F-type H+-transporting ATPase subunit f;K02932//large subunit ribosomal protein L5e	XP_011768995.1//PREDICTED: ATP synthase subunit f, mitochondrial-like [Macaca nemestrina];NP_001034267.1//ATP synthase subunit f, mitochondrial isoform 2d [Homo sapiens];NP_001003714.1//ATP synthase subunit f, mitochondrial isoform 2c [Homo sapiens];NP_004880.1//ATP synthase subunit f, mitochondrial isoform 2a [Homo sapiens]	Homo sapiens ATP synthase, H+ transporting, mitochondrial Fo complex subunit F2 (ATP5J2), transcript variant 3, mRNA;Homo sapiens ATP synthase, H+ transporting, mitochondrial Fo complex subunit F2 (ATP5J2), transcript variant 2, mRNA;Homo sapiens ATP synthase, H+ transporting, mitochondrial Fo complex subunit F2 (ATP5J2), transcript variant 1, mRNA;Homo sapiens ATP synthase, H+ transporting, mito…
5217	NM_002628.4,NM_053024.3	1966.54	18259	356.41	PFN2	NA	NA	NA	K05759//profilin	EAW78854.1//profilin 2, isoform CRA_c, partial [Homo sapiens];XP_008006932.1//PREDICTED: LOW QUALITY PROTEIN: profilin-2 [Chlorocebus sabaeus]	Homo sapiens profilin 2 (PFN2), transcript variant 2, mRNA;Homo sapiens profilin 2 (PFN2), transcript variant 1, mRNA
3094	NM_005340.6,XM_017009410.1	689.57	5824	354.73	HINT1	GO:0070062//extracellular exosome;GO:0005856//cytoskeleton;GO:0005634//nucleus;GO:0005829//cytosol;GO:0000118//histone deacetylase complex;GO:0005886//plasma membrane	GO:0005080//protein kinase C binding;GO:0016787//hydrolase activity;GO:0000166//nucleotide binding;GO:0003824//catalytic activity	GO:0050850//positive regulation of calcium-mediated signaling;GO:0072332//intrinsic apoptotic signaling pathway by p53 class mediator;GO:0007165//signal transduction;GO:0006355//regulation of transcription, DNA-templated;GO:0009154//purine ribonucleotide catabolic process;GO:0006351//transcription, DNA-templated	K02503//histidine triad (HIT) family protein	XP_008534835.1//PREDICTED: histidine triad nucleotide-binding protein 2, mitochondrial-like [Equus przewalskii];XP_016864899.1//PREDICTED: histidine triad nucleotide-binding protein 1 isoform X1 [Homo sapiens]	PREDICTED: Homo sapiens histidine triad nucleotide binding protein 1 (HINT1), transcript variant X1, mRNA;Homo sapiens histidine triad nucleotide binding protein 1 (HINT1), transcript variant 1, mRNA
9445	NM_021999.4	1896	17472	354.36	ITM2B	GO:0016020//membrane;GO:0043231//intracellular membrane-bounded organelle;GO:0070062//extracellular exosome;GO:0010008//endosome membrane;GO:0005615//extracellular space;GO:0031301//integral component of organelle membrane;GO:0030660//Golgi-associated vesicle membrane;GO:0000139//Golgi membrane;GO:0005794//Golgi apparatus;GO:0005576//extracellular region;GO:0005886//plasma membrane	GO:0001540//amyloid-beta binding;GO:0005524//ATP binding	GO:0007399//nervous system development;GO:0044267//cellular protein metabolic process;GO:0042985//negative regulation of amyloid precursor protein biosynthetic process	K18264//integral membrane protein 2B	NP_068839.1//integral membrane protein 2B [Homo sapiens]	Homo sapiens integral membrane protein 2B (ITM2B), mRNA
351	NM_000484.3,NM_001136016.3,NM_001136129.2,NM_001136130.2,NM_001136131.2,NM_001204301.1,NM_001204302.1,NM_001204303.1,NM_201413.2,NM_201414.2	3548.3	33370	353.66	APP	GO:0030424//axon;GO:0009986//cell surface;GO:0005911//cell-cell junction;GO:0016021//integral component of membrane;GO:0045177//apical part of cell	GO:0003677//DNA binding;GO:0004867//serine-type endopeptidase inhibitor activity;GO:0042802//identical protein binding;GO:0046914//transition metal ion binding;GO:0008201//heparin binding;GO:0019899//enzyme binding	GO:0007399//nervous system development;GO:0008088//axo-dendritic transport;GO:1990000//amyloid fibril formation;GO:0002265//astrocyte activation involved in immune response;GO:0008344//adult locomotory behavior	K04520//amyloid beta A4 protein	XP_006264186.2//PREDICTED: amyloid beta A4 protein isoform X2 [Alligator mississippiensis];XP_019778123.1//PREDICTED: amyloid beta A4 protein isoform X2 [Tursiops truncatus];XP_019778122.1//PREDICTED: amyloid beta A4 protein isoform X1 [Tursiops truncatus];XP_017663402.1//PREDICTED: amyloid beta A4 protein isoform X3 [Lepidothrix coronata];XP_013038168.1//PREDICTED: amyloid beta A4 protein isofor…	Homo sapiens amyloid beta precursor protein (APP), transcript variant 5, mRNA;Homo sapiens amyloid beta precursor protein (APP), transcript variant 3, mRNA;Homo sapiens amyloid beta precursor protein (APP), transcript variant 2, mRNA;Homo sapiens amyloid beta precursor protein (APP), transcript variant 6, mRNA;Homo sapiens amyloid beta precursor protein (APP), transcript variant 1, mRNA;Homo sapi…
1349	NM_001866.2	456	3528	350.84	COX7B	GO:0045277//respiratory chain complex IV;GO:0005743//mitochondrial inner membrane;GO:0016021//integral component of membrane;GO:0005739//mitochondrion;GO:0005746//mitochondrial respiratory chain	GO:0004129//cytochrome-c oxidase activity	GO:0006123//mitochondrial electron transport, cytochrome c to oxygen;GO:0007417//central nervous system development	K02271//cytochrome c oxidase subunit 7b	NP_001857.1//cytochrome c oxidase subunit 7B, mitochondrial precursor [Homo sapiens]	Homo sapiens cytochrome c oxidase subunit 7B (COX7B), mRNA
1329	NM_001862.2	523	4147	349.07	COX5B	NA	NA	NA	K02265//cytochrome c oxidase subunit 5b	EAX01930.1//cytochrome c oxidase subunit Vb [Homo sapiens]	Homo sapiens cytochrome c oxidase subunit 5B (COX5B), mRNA
2823	NM_001261447.1,NM_001261448.1,NM_005277.4,NM_201591.2,NM_201592.2,XM_006714183.1,XM_011531877.1,XM_017008036.1	3056.5	27982	345.68	GPM6A	GO:0070062//extracellular exosome;GO:0044295//axonal growth cone;GO:1903561//extracellular vesicle;GO:0043025//neuronal cell body;GO:0043005//neuron projection;GO:0030175//filopodium;GO:0016021//integral component of membrane;GO:0043197//dendritic spine;GO:0005886//plasma membrane	GO:0005262//calcium channel activity	GO:0007416//synapse assembly;GO:0048863//stem cell differentiation;GO:0003407//neural retina development;GO:0051491//positive regulation of filopodium assembly;GO:0048812//neuron projection morphogenesis;GO:0001764//neuron migration	K17271//myelin proteolipid protein	XP_015306046.1//PREDICTED: neuronal membrane glycoprotein M6-a isoform X2 [Macaca fascicularis];NP_001248376.1//neuronal membrane glycoprotein M6-a isoform 2 [Homo sapiens];XP_010828225.1//PREDICTED: neuronal membrane glycoprotein M6-a [Bison bison bison];NP_001248377.1//neuronal membrane glycoprotein M6-a isoform 4 [Homo sapiens];NP_005268.1//neuronal membrane glycoprotein M6-a isoform 1 [Homo s…	PREDICTED: Homo sapiens glycoprotein M6A (GPM6A), transcript variant X3, mRNA;Homo sapiens glycoprotein M6A (GPM6A), transcript variant 5, mRNA;PREDICTED: Homo sapiens glycoprotein M6A (GPM6A), transcript variant X2, mRNA;Homo sapiens glycoprotein M6A (GPM6A), transcript variant 3, mRNA;Homo sapiens glycoprotein M6A (GPM6A), transcript variant 4, mRNA;PREDICTED: Homo sapiens glycoprotein M6A (GPM…
967	NM_001257389.1,NM_001257390.1,NM_001257391.1,NM_001257392.1,NM_001257400.1,NM_001257401.1,NM_001267698.1,NM_001780.5	990.3	8461	343.74	CD63	GO:0010008//endosome membrane;GO:0031226//intrinsic component of plasma membrane;GO:0005615//extracellular space;GO:0005770//late endosome;GO:0042470//melanosome;GO:0031088//platelet dense granule membrane;GO:0035577//azurophil granule membrane;GO:0012505//endomembrane system;GO:0005887//integral component of plasma membrane;GO:0016021//integral component of membrane;GO:0031904//endosome lumen;GO…	NA	GO:0016477//cell migration;GO:2000680//regulation of rubidium ion transport;GO:0007166//cell surface receptor signaling pathway;GO:0002092//positive regulation of receptor internalization;GO:0045807//positive regulation of endocytosis;GO:0007160//cell-matrix adhesion;GO:0007155//cell adhesion;GO:0048757//pigment granule maturation;GO:0002576//platelet degranulation;GO:0050931//pigment cell differ…	K06497//CD63 antigen	NP_001244321.1//CD63 antigen isoform C [Homo sapiens];NP_001771.1//CD63 antigen isoform A [Homo sapiens]	Homo sapiens CD63 molecule (CD63), transcript variant 10, mRNA;Homo sapiens CD63 molecule (CD63), transcript variant 9, mRNA;Homo sapiens CD63 molecule (CD63), transcript variant 8, mRNA;Homo sapiens CD63 molecule (CD63), transcript variant 3, mRNA;Homo sapiens CD63 molecule (CD63), transcript variant 1, mRNA;Homo sapiens CD63 molecule (CD63), transcript variant 5, mRNA;Homo sapiens CD63 molecule…
811	NM_004343.3	1929	17050	339.6	CALR	GO:0070062//extracellular exosome;GO:0005788//endoplasmic reticulum lumen;GO:0005783//endoplasmic reticulum;GO:0005634//nucleus;GO:0005925//focal adhesion;GO:0009897//external side of plasma membrane;GO:0048471//perinuclear region of cytoplasm;GO:0005829//cytosol;GO:0042824//MHC class I peptide loading complex;GO:0005844//polysome	GO:0003729//mRNA binding;GO:0030246//carbohydrate binding;GO:0005178//integrin binding;GO:0050681//androgen receptor binding;GO:0051082//unfolded protein binding;GO:0005509//calcium ion binding;GO:0031625//ubiquitin protein ligase binding	GO:0030866//cortical actin cytoskeleton organization;GO:0010595//positive regulation of endothelial cell migration;GO:1900026//positive regulation of substrate adhesion-dependent cell spreading;GO:0050766//positive regulation of phagocytosis;GO:0000122//negative regulation of transcription from RNA polymerase II promoter;GO:1901164//negative regulation of trophoblast cell migration;GO:0090398//ce…	K08057//calreticulin	XP_004872463.1//calreticulin [Heterocephalus glaber]	Homo sapiens calreticulin (CALR), mRNA
10409	NM_001271606.1,NM_006317.4	1901.57	16682	337.29	BASP1	GO:0070062//extracellular exosome;GO:0008180//COP9 signalosome;GO:0016607//nuclear speck;GO:0030054//cell junction;GO:0005886//plasma membrane;GO:0005737//cytoplasm	GO:0003714//transcription corepressor activity;GO:0019904//protein domain specific binding;GO:0044212//transcription regulatory region DNA binding	GO:0045892//negative regulation of transcription, DNA-templated;GO:0021762//substantia nigra development;GO:0072112//glomerular visceral epithelial cell differentiation	K17272//brain acid soluble protein 1	XP_007959444.1//PREDICTED: brain acid soluble protein 1 isoform X1 [Chlorocebus sabaeus]	Homo sapiens brain abundant membrane attached signal protein 1 (BASP1), transcript variant 2, mRNA;Homo sapiens brain abundant membrane attached signal protein 1 (BASP1), transcript variant 1, mRNA
506	NM_001686.3	1857	16265	337.15	ATP5F1B	GO:0005759//mitochondrial matrix;GO:0016020//membrane;GO:0042645//mitochondrial nucleoid;GO:0005754//mitochondrial proton-transporting ATP synthase, catalytic core;GO:0045259//proton-transporting ATP synthase complex;GO:0005739//mitochondrion;GO:0005886//plasma membrane;GO:0070062//extracellular exosome;GO:0031012//extracellular matrix;GO:0045261//proton-transporting ATP synthase complex, catalyt…	GO:0005524//ATP binding;GO:0043532//angiostatin binding;GO:0042288//MHC class I protein binding;GO:0005215//transporter activity;GO:0022857//transmembrane transporter activity;GO:0046961//proton-transporting ATPase activity, rotational mechanism;GO:0046933//proton-transporting ATP synthase activity, rotational mechanism	GO:0001649//osteoblast differentiation;GO:0042407//cristae formation;GO:0001525//angiogenesis;GO:0042776//mitochondrial ATP synthesis coupled proton transport;GO:0006091//generation of precursor metabolites and energy;GO:0051453//regulation of intracellular pH;GO:0006933//negative regulation of cell adhesion involved in substrate-bound cell migration;GO:0007005//mitochondrion organization;GO:0015…	K02133//F-type H+-transporting ATPase subunit beta [EC:3.6.3.14]	NP_001677.2//ATP synthase subunit beta, mitochondrial precursor [Homo sapiens]	Homo sapiens ATP synthase, H+ transporting, mitochondrial F1 complex, beta polypeptide (ATP5B), mRNA
51669	NM_001284239.1,NM_016127.5,XM_017013567.1,XM_017013568.1,XM_017013569.1,XM_017013570.1	2154.3	18716	332.15	SARAF	GO:0005783//endoplasmic reticulum;GO:0030176//integral component of endoplasmic reticulum membrane	NA	GO:2001256//regulation of store-operated calcium entry;GO:0006816//calcium ion transport	K00894//ethanolamine kinase [EC:2.7.1.82]	NP_057211.4//store-operated calcium entry-associated regulatory factor isoform 1 precursor [Homo sapiens];XP_016869056.1//PREDICTED: store-operated calcium entry-associated regulatory factor isoform X1 [Homo sapiens];XP_016869058.1//PREDICTED: store-operated calcium entry-associated regulatory factor isoform X3 [Homo sapiens]	PREDICTED: Homo sapiens store-operated calcium entry associated regulatory factor (SARAF), transcript variant X2, mRNA;PREDICTED: Homo sapiens store-operated calcium entry associated regulatory factor (SARAF), transcript variant X1, mRNA;Homo sapiens store-operated calcium entry associated regulatory factor (SARAF), transcript variant 1, mRNA;Homo sapiens store-operated calcium entry associated r…
6613	NM_001005849.1,NM_006937.3	1065.45	8840	331.54	SUMO2	NA	NA	NA	K12160//small ubiquitin-related modifier	XP_015987999.1//PREDICTED: small ubiquitin-related modifier 2 [Rousettus aegyptiacus]	Homo sapiens small ubiquitin-like modifier 2 (SUMO2), transcript variant 2, mRNA;Homo sapiens small ubiquitin-like modifier 2 (SUMO2), transcript variant 1, mRNA
7167	NM_000365.5,NM_001159287.1,NM_001258026.1	1370.21	11497	328.75	TPI1	GO:0070062//extracellular exosome;GO:0005634//nucleus;GO:0005615//extracellular space;GO:0005829//cytosol	GO:0031625//ubiquitin protein ligase binding;GO:0004807//triose-phosphate isomerase activity	GO:0061621//canonical glycolysis;GO:0006098//pentose-phosphate shunt;GO:0019563//glycerol catabolic process;GO:0007275//multicellular organism development;GO:0006094//gluconeogenesis;GO:0006096//glycolytic process;GO:0046166//glyceraldehyde-3-phosphate biosynthetic process	K01803//triosephosphate isomerase (TIM) [EC:5.3.1.1]	XP_002752312.2//PREDICTED: triosephosphate isomerase [Callithrix jacchus];NP_000356.1//triosephosphate isomerase isoform 1 [Homo sapiens];XP_003273803.1//PREDICTED: triosephosphate isomerase isoform X1 [Nomascus leucogenys]	Homo sapiens triosephosphate isomerase 1 (TPI1), transcript variant 3, mRNA;Homo sapiens triosephosphate isomerase 1 (TPI1), transcript variant 1, mRNA;Homo sapiens triosephosphate isomerase 1 (TPI1), transcript variant 2, mRNA
5660	NM_001042465.2,NM_001042466.2,NM_002778.3	2911.47	25179	327.03	PSAP	GO:0005765//lysosomal membrane;GO:0043231//intracellular membrane-bounded organelle;GO:0031012//extracellular matrix;GO:0070062//extracellular exosome;GO:0005615//extracellular space;GO:0005764//lysosome;GO:0035577//azurophil granule membrane;GO:0005576//extracellular region;GO:0016021//integral component of membrane;GO:0043202//lysosomal lumen;GO:0005739//mitochondrion;GO:0005886//plasma membrane	GO:1905573//ganglioside GM1 binding;GO:0042802//identical protein binding;GO:1905574//ganglioside GM2 binding;GO:0042803//protein homodimerization activity;GO:0005543//phospholipid binding;GO:0008289//lipid binding;GO:1905577//ganglioside GP1c binding;GO:1905576//ganglioside GT1b binding;GO:0004565//beta-galactosidase activity;GO:0001664//G-protein coupled receptor binding;GO:1905575//ganglioside…	GO:0007193//adenylate cyclase-inhibiting G-protein coupled receptor signaling pathway;GO:0006869//lipid transport;GO:0006687//glycosphingolipid metabolic process;GO:0071310//cellular response to organic substance;GO:0060742//epithelial cell differentiation involved in prostate gland development;GO:1903206//negative regulation of hydrogen peroxide-induced cell death;GO:0002576//platelet degranulat…	K12382//saposin	BAD93013.1//prosaposin variant, partial [Homo sapiens]	Homo sapiens prosaposin (PSAP), transcript variant 2, mRNA;Homo sapiens prosaposin (PSAP), transcript variant 1, mRNA;Homo sapiens prosaposin (PSAP), transcript variant 3, mRNA
8682	NM_001297576.1,NM_001297577.1,NM_001297578.1,NM_003768.4,XM_006711599.2	2507.5	21269	322.36	PEA15	GO:0005634//nucleus;GO:0005875//microtubule associated complex;GO:0005829//cytosol	NA	GO:0006810//transport;GO:0000165//MAPK cascade;GO:0000187//activation of MAPK activity;GO:0046325//negative regulation of glucose import;GO:0000077//DNA damage checkpoint;GO:0043278//response to morphine;GO:0006915//apoptotic process;GO:0008643//carbohydrate transport;GO:1902043//positive regulation of extrinsic apoptotic signaling pathway via death domain receptors;GO:1902042//negative regulatio…	K08770//ubiquitin C;K09239//human immunodeficiency virus type I enhancer-binding protein;K10316//F-box protein 41;K15604//protein lyl-1;K07197//sterol regulatory element-binding transcription factor 1	ERE72873.1//astrocytic phosphoprotein PEA-15 [Cricetulus griseus];NP_001284505.1//astrocytic phosphoprotein PEA-15 isoform a [Homo sapiens];XP_010991404.1//PREDICTED: astrocytic phosphoprotein PEA-15 [Camelus dromedarius]	Homo sapiens phosphoprotein enriched in astrocytes 15 (PEA15), transcript variant 3, mRNA;PREDICTED: Homo sapiens phosphoprotein enriched in astrocytes 15 (PEA15), transcript variant X1, mRNA;Homo sapiens phosphoprotein enriched in astrocytes 15 (PEA15), transcript variant 2, mRNA;Homo sapiens phosphoprotein enriched in astrocytes 15 (PEA15), transcript variant 1, mRNA;Homo sapiens phosphoprotein…
3485	NM_000597.2,NM_001313990.1,NM_001313992.1,NM_001313993.1	1375.91	11262	320.61	IGFBP2	GO:0070062//extracellular exosome;GO:0005615//extracellular space;GO:0016324//apical plasma membrane;GO:0031410//cytoplasmic vesicle;GO:0005576//extracellular region	GO:0005520//insulin-like growth factor binding;GO:0031994//insulin-like growth factor I binding;GO:0005102//receptor binding;GO:0031995//insulin-like growth factor II binding	GO:0010226//response to lithium ion;GO:0043567//regulation of insulin-like growth factor receptor signaling pathway;GO:0043627//response to estrogen;GO:0044267//cellular protein metabolic process;GO:0090090//negative regulation of canonical Wnt signaling pathway;GO:0032355//response to estradiol;GO:0007584//response to nutrient;GO:0051384//response to glucocorticoid;GO:0042104//positive regulatio…	K16628//collagen, type VII, alpha;K10138//insulin-like growth factor-binding protein 3	XP_014966420.1//PREDICTED: insulin-like growth factor-binding protein 2 isoform X1 [Macaca mulatta];XP_017750956.1//PREDICTED: insulin-like growth factor-binding protein 2 isoform X2 [Rhinopithecus bieti];NP_000588.2//insulin-like growth factor-binding protein 2 isoform a precursor [Homo sapiens]	Homo sapiens insulin like growth factor binding protein 2 (IGFBP2), transcript variant 3, mRNA;Homo sapiens insulin like growth factor binding protein 2 (IGFBP2), transcript variant 2, mRNA;Homo sapiens insulin like growth factor binding protein 2 (IGFBP2), transcript variant 4, mRNA;Homo sapiens insulin like growth factor binding protein 2 (IGFBP2), transcript variant 1, mRNA
7200	NM_007117.4	1890	15541	316.24	TRH	GO:0030141//secretory granule;GO:0005634//nucleus;GO:0005576//extracellular region;GO:0005886//plasma membrane	GO:0008437//thyrotropin-releasing hormone activity	GO:0014050//negative regulation of glutamate secretion;GO:2000252//negative regulation of feeding behavior;GO:0032024//positive regulation of insulin secretion;GO:0007165//signal transduction;GO:0009409//response to cold;GO:0042755//eating behavior;GO:0007267//cell-cell signaling;GO:0001666//response to hypoxia;GO:0045471//response to ethanol;GO:0014054//positive regulation of gamma-aminobutyric …	K05253//thyrotropin-releasing hormone	NP_009048.1//thyrotropin releasing hormone preproprotein [Homo sapiens]	Homo sapiens thyrotropin releasing hormone (TRH), mRNA
10971	NM_006826.3	2272	18633	312.86	YWHAQ	GO:0016020//membrane;GO:0070062//extracellular exosome;GO:0005925//focal adhesion;GO:0005829//cytosol;GO:0043234//protein complex;GO:0005739//mitochondrion;GO:0005737//cytoplasm;GO:0030659//cytoplasmic vesicle membrane	GO:0044325//ion channel binding;GO:0071889//14-3-3 protein binding;GO:0008022//protein C-terminus binding;GO:0019904//protein domain specific binding;GO:0047485//protein N-terminus binding;GO:0042802//identical protein binding;GO:0004497//monooxygenase activity	GO:0006605//protein targeting;GO:0045892//negative regulation of transcription, DNA-templated;GO:1900740//positive regulation of protein insertion into mitochondrial membrane involved in apoptotic signaling pathway;GO:0021762//substantia nigra development;GO:0007264//small GTPase mediated signal transduction;GO:0034766//negative regulation of ion transmembrane transport;GO:0061024//membrane organ…	K16197//14-3-3 protein beta/theta/zeta	EDL34013.1//mCG7879, isoform CRA_a, partial [Mus musculus]	Homo sapiens tyrosine 3-monooxygenase/tryptophan 5-monooxygenase activation protein theta (YWHAQ), mRNA
3646	NM_001568.2,XM_017013398.1	1516.68	12172	312.39	EIF3E	NA	NA	NA	K03250//translation initiation factor 3 subunit E	XP_016868887.1//PREDICTED: eukaryotic translation initiation factor 3 subunit E isoform X1 [Homo sapiens];XP_007999543.1//PREDICTED: eukaryotic translation initiation factor 3 subunit E isoform X1 [Chlorocebus sabaeus]	PREDICTED: Homo sapiens eukaryotic translation initiation factor 3 subunit E (EIF3E), transcript variant X1, mRNA;Homo sapiens eukaryotic translation initiation factor 3 subunit E (EIF3E), mRNA
5478	NM_001300981.1,NM_021130.4	2289.52	18736	312.08	PPIA	GO:0005634//nucleus;GO:0005829//cytosol;GO:0005576//extracellular region	GO:0003755//peptidyl-prolyl cis-trans isomerase activity	GO:0006457//protein folding;GO:0045069//regulation of viral genome replication;GO:0000413//protein peptidyl-prolyl isomerization	K03767//peptidyl-prolyl cis-trans isomerase A (cyclophilin A) [EC:5.2.1.8];K16663//CMRF35-like molecule 9	XP_017915698.1//PREDICTED: peptidyl-prolyl cis-trans isomerase A [Capra hircus];EAW61081.1//peptidylprolyl isomerase A-like, isoform CRA_c [Homo sapiens]	Homo sapiens peptidylprolyl isomerase A (PPIA), transcript variant 2, mRNA;Homo sapiens peptidylprolyl isomerase A (PPIA), transcript variant 1, mRNA
7184	NM_003299.2	2879	23722	311.69	HSP90B1	GO:0016020//membrane;GO:0005788//endoplasmic reticulum lumen;GO:0005783//endoplasmic reticulum;GO:0042470//melanosome;GO:0030496//midbody;GO:0034663//endoplasmic reticulum chaperone complex;GO:0005829//cytosol;GO:0005576//extracellular region;GO:0005886//plasma membrane;GO:0070062//extracellular exosome;GO:0031012//extracellular matrix;GO:0005634//nucleus;GO:0005925//focal adhesion;GO:0048471//pe…	GO:0003723//RNA binding;GO:0005524//ATP binding;GO:0051082//unfolded protein binding;GO:0005509//calcium ion binding;GO:0019903//protein phosphatase binding;GO:0050750//low-density lipoprotein particle receptor binding	GO:0043687//post-translational protein modification;GO:0030970//retrograde protein transport, ER to cytosol;GO:0043666//regulation of phosphoprotein phosphatase activity;GO:0006950//response to stress;GO:0034976//response to endoplasmic reticulum stress;GO:0031247//actin rod assembly;GO:0044267//cellular protein metabolic process;GO:0071318//cellular response to ATP;GO:0034975//protein folding in…	K09487//heat shock protein 90kDa beta	NP_003290.1//endoplasmin precursor [Homo sapiens]	Homo sapiens heat shock protein 90 beta family member 1 (HSP90B1), mRNA
3488	NM_000599.3	6333	52785	309.98	IGFBP5	GO:0005788//endoplasmic reticulum lumen;GO:0005615//extracellular space;GO:0042567//insulin-like growth factor ternary complex;GO:0005622//intracellular;GO:0016942//insulin-like growth factor binding protein complex;GO:0005576//extracellular region	GO:0005520//insulin-like growth factor binding;GO:0031994//insulin-like growth factor I binding;GO:0001968//fibronectin binding;GO:0031995//insulin-like growth factor II binding	GO:0043687//post-translational protein modification;GO:0051146//striated muscle cell differentiation;GO:0051897//positive regulation of protein kinase B signaling;GO:0001649//osteoblast differentiation;GO:0045926//negative regulation of growth;GO:0043567//regulation of insulin-like growth factor receptor signaling pathway;GO:0035556//intracellular signal transduction;GO:1904205//negative regulati…	K10138//insulin-like growth factor-binding protein 3	NP_000590.1//insulin-like growth factor-binding protein 5 precursor [Homo sapiens]	Homo sapiens insulin like growth factor binding protein 5 (IGFBP5), mRNA
2023	NM_001201483.1,NM_001428.3,XM_006710433.2	2144.02	17368	309.76	ENO1	GO:0016020//membrane;GO:0070062//extracellular exosome;GO:0005634//nucleus;GO:0005615//extracellular space;GO:0099738//cell cortex region;GO:0005737//cytoplasm;GO:0009986//cell surface;GO:0031430//M band;GO:0005829//cytosol;GO:0000015//phosphopyruvate hydratase complex;GO:0005886//plasma membrane	GO:0000287//magnesium ion binding;GO:0003723//RNA binding;GO:0004634//phosphopyruvate hydratase activity;GO:0042803//protein homodimerization activity;GO:0001227//transcriptional repressor activity, RNA polymerase II transcription regulatory region sequence-specific DNA binding;GO:0001078//transcriptional repressor activity, RNA polymerase II proximal promoter sequence-specific DNA binding;GO:004…	GO:0045892//negative regulation of transcription, DNA-templated;GO:0030308//negative regulation of cell growth;GO:0061621//canonical glycolysis;GO:2001171//positive regulation of ATP biosynthetic process;GO:0006094//gluconeogenesis;GO:0006096//glycolytic process;GO:0006351//transcription, DNA-templated;GO:0000122//negative regulation of transcription from RNA polymerase II promoter;GO:0045933//po…	K01689//enolase [EC:4.2.1.11]	CAH56247.1//hypothetical protein, partial [Homo sapiens];XP_012353756.1//PREDICTED: alpha-enolase isoform X1 [Nomascus leucogenys];NP_001419.1//alpha-enolase isoform 1 [Homo sapiens];NP_001340275.1//alpha-enolase isoform 3 [Homo sapiens]	PREDICTED: Homo sapiens enolase 1 (ENO1), transcript variant X1, mRNA;Homo sapiens enolase 1 (ENO1), transcript variant 1, mRNA;Homo sapiens enolase 1 (ENO1), transcript variant 2, mRNA
7857	NM_003469.4	2586	21079	309.44	SCG2	GO:0005788//endoplasmic reticulum lumen;GO:0098992//neuronal dense core vesicle;GO:0005615//extracellular space	GO:0005125//cytokine activity;GO:0042056//chemoattractant activity	GO:0043687//post-translational protein modification;GO:0001937//negative regulation of endothelial cell proliferation;GO:0000165//MAPK cascade;GO:0048245//eosinophil chemotaxis;GO:0050930//induction of positive chemotaxis;GO:0043542//endothelial cell migration;GO:0001525//angiogenesis;GO:0035556//intracellular signal transduction;GO:2000352//negative regulation of endothelial cell apoptotic proce…	NA	XP_011918103.1//PREDICTED: secretogranin-2 [Cercocebus atys]	Homo sapiens secretogranin II (SCG2), mRNA
6647	NM_000454.4	981	7475	306.84	SOD1	GO:0005615//extracellular space;GO:0031410//cytoplasmic vesicle;GO:0005777//peroxisome;GO:0005737//cytoplasm;GO:0043025//neuronal cell body;GO:0005829//cytosol;GO:0031045//dense core granule;GO:0005739//mitochondrion;GO:0005886//plasma membrane;GO:0070062//extracellular exosome;GO:0031012//extracellular matrix;GO:1904115//axon cytoplasm;GO:0032839//dendrite cytoplasm;GO:0005654//nucleoplasm;GO:00…	GO:0004784//superoxide dismutase activity;GO:0048365//Rac GTPase binding;GO:0030346//protein phosphatase 2B binding;GO:0042802//identical protein binding;GO:0005507//copper ion binding;GO:0008270//zinc ion binding;GO:0051087//chaperone binding;GO:0042803//protein homodimerization activity	GO:0006801//superoxide metabolic process;GO:0045859//regulation of protein kinase activity;GO:0008217//regulation of blood pressure;GO:0032930//positive regulation of superoxide anion generation;GO:0006879//cellular iron ion homeostasis;GO:0000303//response to superoxide;GO:0060087//relaxation of vascular smooth muscle;GO:0001819//positive regulation of cytokine production;GO:0002262//myeloid cel…	K04565//superoxide dismutase, Cu-Zn family [EC:1.15.1.1]	NP_000445.1//superoxide dismutase [Cu-Zn] [Homo sapiens]	Homo sapiens superoxide dismutase 1 (SOD1), mRNA
3956	NM_002305.3	586	4137	304.28	LGALS1	GO:0031012//extracellular matrix;GO:0070062//extracellular exosome;GO:0005788//endoplasmic reticulum lumen;GO:0005634//nucleus;GO:0005615//extracellular space;GO:0005622//intracellular;GO:0005737//cytoplasm;GO:0005578//proteinaceous extracellular matrix;GO:0009986//cell surface;GO:0005829//cytosol;GO:0005576//extracellular region	GO:0030246//carbohydrate binding;GO:0003723//RNA binding;GO:0030395//lactose binding;GO:0004871//signal transducer activity;GO:0043236//laminin binding;GO:0042803//protein homodimerization activity	GO:0043687//post-translational protein modification;GO:0002317//plasma cell differentiation;GO:0031295//T cell costimulation;GO:0044267//cellular protein metabolic process;GO:0045445//myoblast differentiation;GO:0071407//cellular response to organic cyclic compound;GO:0010977//negative regulation of neuron projection development;GO:0034120//positive regulation of erythrocyte aggregation;GO:004249…	K06830//galectin-1	NP_002296.1//galectin-1 [Homo sapiens]	Homo sapiens galectin 1 (LGALS1), mRNA
2596	NM_001130064.1,NM_002045.3,XM_017006128.1	1750.12	13695	302.13	GAP43	GO:0030424//axon;GO:0030054//cell junction;GO:0014069//postsynaptic density;GO:0005737//cytoplasm;GO:0032584//growth cone membrane;GO:0031527//filopodium membrane;GO:0005886//plasma membrane;GO:0045202//synapse	GO:1901981//phosphatidylinositol phosphate binding;GO:0035727//lysophosphatidic acid binding;GO:0005516//calmodulin binding;GO:0001786//phosphatidylserine binding	GO:0007399//nervous system development;GO:0009611//response to wounding;GO:0010001//glial cell differentiation;GO:0045165//cell fate commitment;GO:0007205//protein kinase C-activating G-protein coupled receptor signaling pathway;GO:0061564//axon development;GO:0030154//cell differentiation;GO:0040008//regulation of growth;GO:0016198//axon choice point recognition;GO:0042246//tissue regeneration;G…	K20041//neuromodulin	XP_010386919.1//PREDICTED: neuromodulin isoform X1 [Rhinopithecus roxellana];NP_002036.1//neuromodulin isoform 2 [Homo sapiens]	PREDICTED: Homo sapiens growth associated protein 43 (GAP43), transcript variant X1, mRNA;Homo sapiens growth associated protein 43 (GAP43), transcript variant 1, mRNA;Homo sapiens growth associated protein 43 (GAP43), transcript variant 2, mRNA
5176	NM_002615.5,XM_017024754.1	1549.9	11915	298.85	SERPINF1	GO:0070062//extracellular exosome;GO:0005615//extracellular space;GO:0043203//axon hillock;GO:0005576//extracellular region;GO:0042470//melanosome;GO:0048471//perinuclear region of cytoplasm;GO:0005604//basement membrane	GO:0004867//serine-type endopeptidase inhibitor activity	GO:0060041//retina development in camera-type eye;GO:1901215//negative regulation of neuron death;GO:0001822//kidney development;GO:0010629//negative regulation of gene expression;GO:0050728//negative regulation of inflammatory response;GO:0008283//cell proliferation;GO:0046685//response to arsenic-containing substance;GO:0007614//short-term memory;GO:0042698//ovulation cycle;GO:0016525//negative…	K19614//pigment epithelium-derived factor	XP_008968201.1//PREDICTED: pigment epithelium-derived factor isoform X1 [Pan paniscus];NP_002606.3//pigment epithelium-derived factor isoform 1 precursor [Homo sapiens]	Homo sapiens serpin family F member 1 (SERPINF1), mRNA;PREDICTED: Homo sapiens serpin family F member 1 (SERPINF1), transcript variant X1, mRNA
1292	NM_001849.3,NM_058174.2,NM_058175.2,XM_011529451.1	3421.92	27113	298.24	COL6A2	GO:0070062//extracellular exosome;GO:0043234//protein complex;GO:0042383//sarcolemma;GO:0005581//collagen trimer;GO:0005578//proteinaceous extracellular matrix	NA	GO:0070208//protein heterotrimerization	K06238//collagen, type VI, alpha;K19721//collagen, type V/XI/XXIV/XXVII, alpha	XP_008838680.1//PREDICTED: collagen alpha-2(VI) chain isoform X1 [Nannospalax galili];XP_017907828.1//PREDICTED: collagen alpha-2(VI) chain isoform X2 [Capra hircus];XP_010196734.1//PREDICTED: collagen alpha-2(VI) chain isoform X1 [Colius striatus]	PREDICTED: Homo sapiens collagen type VI alpha 2 (COL6A2), transcript variant X1, mRNA;Homo sapiens collagen type VI alpha 2 chain (COL6A2), transcript variant 2C2, mRNA;Homo sapiens collagen type VI alpha 2 chain (COL6A2), transcript variant 2C2a', mRNA;Homo sapiens collagen type VI alpha 2 chain (COL6A2), transcript variant 2C2a, mRNA
7388	NM_001297565.1,NM_001297566.1,NM_006004.3	633.85	4428.84	297.24	UQCRH	GO:0005750//mitochondrial respiratory chain complex III;GO:0005743//mitochondrial inner membrane;GO:0070469//respiratory chain;GO:0005739//mitochondrion;GO:0005746//mitochondrial respiratory chain	GO:0008121//ubiquinol-cytochrome-c reductase activity	GO:0006119//oxidative phosphorylation;GO:0055114//oxidation-reduction process;GO:0009060//aerobic respiration;GO:0006122//mitochondrial electron transport, ubiquinol to cytochrome c	K00416//ubiquinol-cytochrome c reductase subunit 6	XP_003990099.1//PREDICTED: cytochrome b-c1 complex subunit 6, mitochondrial isoform X1 [Felis catus];NP_001284495.1//cytochrome b-c1 complex subunit 6, mitochondrial isoform 3 precursor [Homo sapiens]	Homo sapiens ubiquinol-cytochrome c reductase hinge protein (UQCRH), transcript variant 2, mRNA;Homo sapiens ubiquinol-cytochrome c reductase hinge protein (UQCRH), transcript variant 1, mRNA;Homo sapiens ubiquinol-cytochrome c reductase hinge protein (UQCRH), transcript variant 3, mRNA
801	NM_006888.4,XM_006720258.3	4271.66	33860	296.81	CALM1	NA	GO:0005509//calcium ion binding	NA	K02183//calmodulin	XP_010186289.1//PREDICTED: calmodulin-A [Mesitornis unicolor];XP_010986526.1//PREDICTED: calmodulin [Camelus dromedarius]	Homo sapiens calmodulin 1 (CALM1), mRNA;PREDICTED: Homo sapiens calmodulin 1 (phosphorylase kinase, delta) (CALM1), transcript variant X1, mRNA
25824	NM_012094.4,NM_181651.2,NM_181652.2,XM_005273882.4	883.29	6434	296.53	PRDX5	GO:0005759//mitochondrial matrix;GO:0043231//intracellular membrane-bounded organelle;GO:0070062//extracellular exosome;GO:0005634//nucleus;GO:0005615//extracellular space;GO:0031410//cytoplasmic vesicle;GO:0005782//peroxisomal matrix;GO:0005777//peroxisome;GO:0005737//cytoplasm;GO:0048471//perinuclear region of cytoplasm;GO:0005829//cytosol;GO:0005739//mitochondrion	GO:0043027//cysteine-type endopeptidase inhibitor activity involved in apoptotic process;GO:0005102//receptor binding;GO:0008379//thioredoxin peroxidase activity;GO:0046983//protein dimerization activity;GO:0051920//peroxiredoxin activity;GO:0016209//antioxidant activity;GO:0001016//RNA polymerase III regulatory region DNA binding;GO:0004601//peroxidase activity;GO:0072541//peroxynitrite reductas…	GO:0034614//cellular response to reactive oxygen species;GO:0060785//regulation of apoptosis involved in tissue homeostasis;GO:0051354//negative regulation of oxidoreductase activity;GO:0043066//negative regulation of apoptotic process;GO:0032967//positive regulation of collagen biosynthetic process;GO:0006954//inflammatory response;GO:0045454//cell redox homeostasis;GO:0006979//response to oxida…	K11187//peroxiredoxin 5, atypical 2-Cys peroxiredoxin [EC:1.11.1.15]	EAW74247.1//hCG2016877, isoform CRA_c [Homo sapiens];XP_007992160.1//PREDICTED: peroxiredoxin-5, mitochondrial isoform X2 [Chlorocebus sabaeus];NP_857635.1//peroxiredoxin-5, mitochondrial isoform c precursor [Homo sapiens]	Homo sapiens peroxiredoxin 5 (PRDX5), transcript variant 2, mRNA;PREDICTED: Homo sapiens peroxiredoxin 5 (PRDX5), transcript variant X1, mRNA;Homo sapiens peroxiredoxin 5 (PRDX5), transcript variant 3, mRNA;Homo sapiens peroxiredoxin 5 (PRDX5), transcript variant 1, mRNA
1340	NM_001863.4	590	4048	295.37	COX6B1	GO:0005758//mitochondrial intermembrane space;GO:0005743//mitochondrial inner membrane;GO:0005739//mitochondrion	GO:0004129//cytochrome-c oxidase activity	GO:0021762//substantia nigra development;GO:0006123//mitochondrial electron transport, cytochrome c to oxygen	K02267//cytochrome c oxidase subunit 6b	XP_010948401.1//PREDICTED: cytochrome c oxidase subunit 6B1 [Camelus bactrianus]	Homo sapiens cytochrome c oxidase subunit 6B1 (COX6B1), mRNA
6158	NM_000991.4,NM_001136134.1,NM_001136135.1,NM_001136136.1,NM_001136137.1	1543.28	11592	292.05	RPL28	GO:0016020//membrane;GO:0070062//extracellular exosome;GO:0030425//dendrite;GO:0044297//cell body;GO:0005829//cytosol;GO:0022625//cytosolic large ribosomal subunit;GO:0036464//cytoplasmic ribonucleoprotein granule	GO:0003723//RNA binding;GO:0003735//structural constituent of ribosome	GO:1903955//positive regulation of protein targeting to mitochondrion;GO:0000184//nuclear-transcribed mRNA catabolic process, nonsense-mediated decay;GO:1903146//regulation of autophagy of mitochondrion;GO:0006364//rRNA processing;GO:0006614//SRP-dependent cotranslational protein targeting to membrane;GO:0006413//translational initiation;GO:0006412//translation;GO:0019083//viral transcription	K02903//large subunit ribosomal protein L28e	XP_017502729.1//PREDICTED: 60S ribosomal protein L28 isoform X3 [Manis javanica];NP_001129606.1//60S ribosomal protein L28 isoform 1 [Homo sapiens];BAD92864.1//ribosomal protein L28 variant, partial [Homo sapiens];NP_001129607.1//60S ribosomal protein L28 isoform 3 [Homo sapiens]	Homo sapiens ribosomal protein L28 (RPL28), transcript variant 4, mRNA;Homo sapiens ribosomal protein L28 (RPL28), transcript variant 3, mRNA;Homo sapiens ribosomal protein L28 (RPL28), transcript variant 2, mRNA;Homo sapiens ribosomal protein L28 (RPL28), transcript variant 1, mRNA;Homo sapiens ribosomal protein L28 (RPL28), transcript variant 5, mRNA
5730	NM_000954.5	837	5943	290.81	PTGDS	GO:0070062//extracellular exosome;GO:0031965//nuclear membrane;GO:0005615//extracellular space;GO:0005791//rough endoplasmic reticulum;GO:0048471//perinuclear region of cytoplasm;GO:0005794//Golgi apparatus;GO:0005576//extracellular region;GO:0005789//endoplasmic reticulum membrane	GO:0004667//prostaglandin-D synthase activity;GO:0005504//fatty acid binding;GO:0036094//small molecule binding;GO:0005215//transporter activity;GO:0005501//retinoid binding	GO:0006810//transport;GO:0019371//cyclooxygenase pathway;GO:0001516//prostaglandin biosynthetic process;GO:0006629//lipid metabolic process;GO:0045187//regulation of circadian sleep/wake cycle, sleep	K01830//prostaglandin-H2 D-isomerase [EC:5.3.99.2]	XP_011812659.1//PREDICTED: prostaglandin-H2 D-isomerase [Colobus angolensis palliatus]	Homo sapiens prostaglandin D2 synthase (PTGDS), mRNA
1327	NM_001318786.1,NM_001318788.1,NM_001318794.1,NM_001318797.1,NM_001318802.1,NM_001861.4	832.7	5886	289.68	COX4I1	GO:0016020//membrane;GO:0070062//extracellular exosome;GO:0005634//nucleus;GO:0016021//integral component of membrane;GO:0005743//mitochondrial inner membrane;GO:0005739//mitochondrion;GO:0005751//mitochondrial respiratory chain complex IV	GO:0004129//cytochrome-c oxidase activity	GO:0006123//mitochondrial electron transport, cytochrome c to oxygen;GO:0007584//response to nutrient;GO:0006091//generation of precursor metabolites and energy	K02263//cytochrome c oxidase subunit 4	NP_001305731.1//cytochrome c oxidase subunit 4 isoform 1, mitochondrial isoform 5 [Homo sapiens];NP_001305717.1//cytochrome c oxidase subunit 4 isoform 1, mitochondrial isoform 2 precursor [Homo sapiens];XP_003820896.1//PREDICTED: cytochrome c oxidase subunit 4 isoform 1, mitochondrial isoform X1 [Pan paniscus];XP_012360823.1//PREDICTED: cytochrome c oxidase subunit 4 isoform 1, mitochondrial iso…	Homo sapiens cytochrome c oxidase subunit 4I1 (COX4I1), transcript variant 6, mRNA;Homo sapiens cytochrome c oxidase subunit 4I1 (COX4I1), transcript variant 3, mRNA;Homo sapiens cytochrome c oxidase subunit 4I1 (COX4I1), transcript variant 4, mRNA;Homo sapiens cytochrome c oxidase subunit 4I1 (COX4I1), transcript variant 2, mRNA;Homo sapiens cytochrome c oxidase subunit 4I1 (COX4I1), transcript …
682	NM_001322243.1,NM_001728.3,NM_198589.2,NM_198590.2,NM_198591.2,XM_017027173.1	1759.8	13120	287.76	BSG	GO:0016020//membrane;GO:0043231//intracellular membrane-bounded organelle;GO:0070062//extracellular exosome;GO:0005925//focal adhesion;GO:0042470//melanosome;GO:0000139//Golgi membrane;GO:0045121//membrane raft;GO:0005887//integral component of plasma membrane;GO:0016021//integral component of membrane;GO:0042383//sarcolemma;GO:0005739//mitochondrion;GO:0002080//acrosomal membrane;GO:0005886//pla…	GO:0008028//monocarboxylic acid transmembrane transporter activity;GO:0005537//mannose binding;GO:0045296//cadherin binding	GO:0046697//decidualization;GO:0006090//pyruvate metabolic process;GO:0072659//protein localization to plasma membrane;GO:0050900//leukocyte migration;GO:0043434//response to peptide hormone;GO:0051591//response to cAMP;GO:0007166//cell surface receptor signaling pathway;GO:0042475//odontogenesis of dentin-containing tooth;GO:0007566//embryo implantation;GO:0022617//extracellular matrix disassemb…	K06535//basigin	EAW61183.1//basigin (Ok blood group), isoform CRA_d [Homo sapiens];NP_001719.2//basigin isoform 1 precursor [Homo sapiens];NP_940993.1//basigin isoform 4 [Homo sapiens];NP_940991.1//basigin isoform 2 [Homo sapiens]	PREDICTED: Homo sapiens basigin (Ok blood group) (BSG), transcript variant X1, mRNA;Homo sapiens basigin (Ok blood group) (BSG), transcript variant 3, mRNA;Homo sapiens basigin (Ok blood group) (BSG), transcript variant 4, mRNA;Homo sapiens basigin (Ok blood group) (BSG), transcript variant 2, mRNA;Homo sapiens basigin (Ok blood group) (BSG), transcript variant 5, mRNA;Homo sapiens basigin (Ok bl…
6726	NM_001130440.1,NM_003133.5	1535.85	11362	287.74	SRP9	GO:0070062//extracellular exosome;GO:0005786//signal recognition particle, endoplasmic reticulum targeting;GO:0005829//cytosol;GO:0048500//signal recognition particle;GO:0005785//signal recognition particle receptor complex	GO:0003723//RNA binding;GO:0005047//signal recognition particle binding;GO:0008312//7S RNA binding	GO:0006614//SRP-dependent cotranslational protein targeting to membrane;GO:0006616//SRP-dependent cotranslational protein targeting to membrane, translocation;GO:0045900//negative regulation of translational elongation	K03109//signal recognition particle subunit SRP9	NP_001123912.1//signal recognition particle 9 kDa protein isoform 1 [Homo sapiens];NP_003124.1//signal recognition particle 9 kDa protein isoform 2 [Homo sapiens]	Homo sapiens signal recognition particle 9 (SRP9), transcript variant 1, mRNA;Homo sapiens signal recognition particle 9 (SRP9), transcript variant 2, mRNA
302	NM_001002857.1,NM_001002858.2,NM_001136015.2,NM_004039.2,XM_011521477.2,XM_017022090.1,XM_017022091.1,XM_017022092.1,XM_017022093.1	1561.76	11476	285.52	ANXA2	GO:0016020//membrane;GO:0016323//basolateral plasma membrane;GO:0005615//extracellular space;GO:0005938//cell cortex;GO:1990667//PCSK9-AnxA2 complex;GO:0031982//vesicle;GO:0005737//cytoplasm;GO:0035578//azurophil granule lumen;GO:0005913//cell-cell adherens junction;GO:0005769//early endosome;GO:0005604//basement membrane;GO:0005765//lysosomal membrane;GO:0070062//extracellular exosome;GO:0035749…	GO:0002020//protease binding;GO:0019834//phospholipase A2 inhibitor activity;GO:0003723//RNA binding;GO:0005544//calcium-dependent phospholipid binding;GO:0098641//cadherin binding involved in cell-cell adhesion;GO:0044730//bone sialoprotein binding;GO:0042802//identical protein binding;GO:0008092//cytoskeletal protein binding;GO:0005546//phosphatidylinositol-4,5-bisphosphate binding;GO:0004859//…	GO:1905581//positive regulation of low-density lipoprotein particle clearance;GO:0007589//body fluid secretion;GO:0031340//positive regulation of vesicle fusion;GO:1905597//positive regulation of low-density lipoprotein particle receptor binding;GO:0044147//negative regulation of development of symbiont involved in interaction with host;GO:0030199//collagen fibril organization;GO:1905602//positiv…	K17092//annexin A2	NP_001002858.1//annexin A2 isoform 1 [Homo sapiens];AAH66955.2//Annexin A2, partial [Homo sapiens];XP_012362697.1//PREDICTED: annexin A2 [Nomascus leucogenys];NP_004030.1//annexin A2 isoform 2 [Homo sapiens]	Homo sapiens annexin A2 (ANXA2), transcript variant 2, mRNA;PREDICTED: Homo sapiens annexin A2 (ANXA2), transcript variant X2, mRNA;PREDICTED: Homo sapiens annexin A2 (ANXA2), transcript variant X5, mRNA;PREDICTED: Homo sapiens annexin A2 (ANXA2), transcript variant X4, mRNA;Homo sapiens annexin A2 (ANXA2), transcript variant 4, mRNA;Homo sapiens annexin A2 (ANXA2), transcript variant 1, mRNA;Hom…
10099	NM_001168412.1,NM_005724.5,NM_198902.2,XM_017021857.1	1823.53	13503	285.29	TSPAN3	GO:0070062//extracellular exosome;GO:0005887//integral component of plasma membrane;GO:0016021//integral component of membrane	NA	GO:0007166//cell surface receptor signaling pathway	K17293//tetraspanin-3	NP_944492.1//tetraspanin-3 isoform 2 [Homo sapiens];XP_008970646.1//PREDICTED: tetraspanin-3 [Pan paniscus];NP_001161884.1//tetraspanin-3 isoform 3 [Homo sapiens];NP_005715.1//tetraspanin-3 isoform 1 [Homo sapiens]	PREDICTED: Homo sapiens tetraspanin 3 (TSPAN3), transcript variant X1, mRNA;Homo sapiens tetraspanin 3 (TSPAN3), transcript variant 2, mRNA;Homo sapiens tetraspanin 3 (TSPAN3), transcript variant 3, mRNA;Homo sapiens tetraspanin 3 (TSPAN3), transcript variant 1, mRNA
4747	NM_006158.4	3854	29041	282.8	NEFL	NA	NA	NA	K04572//neurofilament light polypeptide	XP_015354881.1//PREDICTED: neurofilament light polypeptide [Marmota marmota marmota]	Homo sapiens neurofilament light (NEFL), mRNA
6146	NM_000983.3	2099	15465	282	RPL22	NA	NA	NA	K02891//large subunit ribosomal protein L22e	XP_021565213.1//60S ribosomal protein L22-like isoform X2 [Carlito syrichta]	Homo sapiens ribosomal protein L22 (RPL22), mRNA
1291	NM_001848.2	4246	31918	281.51	COL6A1	NA	NA	NA	K19720//collagen, type III, alpha	ETE70123.1//Collagen alpha-2(VI) chain, partial [Ophiophagus hannah]	Homo sapiens collagen type VI alpha 1 chain (COL6A1), mRNA
4725	NM_001184979.1,NM_004552.2	580.71	3786	281.45	NDUFS5	GO:0005747//mitochondrial respiratory chain complex I;GO:0005743//mitochondrial inner membrane;GO:0005758//mitochondrial intermembrane space;GO:0005739//mitochondrion	GO:0008137//NADH dehydrogenase (ubiquinone) activity	GO:0032981//mitochondrial respiratory chain complex I assembly;GO:0006120//mitochondrial electron transport, NADH to ubiquinone;GO:0055114//oxidation-reduction process	K03938//NADH dehydrogenase (ubiquinone) Fe-S protein 5	XP_011934766.1//PREDICTED: NADH dehydrogenase [ubiquinone] iron-sulfur protein 5 isoform X1 [Cercocebus atys];NP_004543.1//NADH dehydrogenase [ubiquinone] iron-sulfur protein 5 [Homo sapiens]	Homo sapiens NADH:ubiquinone oxidoreductase subunit S5 (NDUFS5), transcript variant 2, mRNA;Homo sapiens NADH:ubiquinone oxidoreductase subunit S5 (NDUFS5), transcript variant 1, mRNA
4192	NM_001012333.2,NM_001012334.2,NM_001270550.1,NM_001270551.1,NM_001270552.1,NM_002391.4,XM_011520116.2,XM_017017764.1	911.58	6292	280.03	MDK	NA	NA	NA	K06828//midkine	XP_017713562.1//PREDICTED: midkine isoform X1 [Rhinopithecus bieti];XP_003815262.1//PREDICTED: LOW QUALITY PROTEIN: midkine [Pan paniscus];XP_010840643.1//PREDICTED: midkine isoform X1 [Bison bison bison];ABC55426.1//mutant truncated midkine B [Homo sapiens]	PREDICTED: Homo sapiens midkine (neurite growth-promoting factor 2) (MDK), transcript variant X2, mRNA;Homo sapiens midkine (neurite growth-promoting factor 2) (MDK), transcript variant 2, mRNA;Homo sapiens midkine (neurite growth-promoting factor 2) (MDK), transcript variant 1, mRNA;PREDICTED: Homo sapiens midkine (neurite growth-promoting factor 2) (MDK), transcript variant X1, mRNA;Homo sapien…
3315	NM_001540.3	914	6245	277.13	HSPB1	GO:0031012//extracellular matrix;GO:0070062//extracellular exosome;GO:0005856//cytoskeleton;GO:0005634//nucleus;GO:0005615//extracellular space;GO:1904115//axon cytoplasm;GO:0000502//proteasome complex;GO:0005925//focal adhesion;GO:0005737//cytoplasm;GO:0030018//Z disc;GO:0005829//cytosol;GO:0005819//spindle;GO:0005886//plasma membrane	GO:0003723//RNA binding;GO:0042802//identical protein binding;GO:0042803//protein homodimerization activity;GO:0019901//protein kinase binding;GO:0005080//protein kinase C binding;GO:0043130//ubiquitin binding;GO:0008426//protein kinase C inhibitor activity;GO:0044183//protein binding involved in protein folding	GO:2001028//positive regulation of endothelial cell chemotaxis;GO:0006986//response to unfolded protein;GO:0035924//cellular response to vascular endothelial growth factor stimulus;GO:0035556//intracellular signal transduction;GO:0099641//anterograde axonal protein transport;GO:0038033//positive regulation of endothelial cell chemotaxis by VEGF-activated vascular endothelial growth factor recepto…	K04455//heat shock protein beta-1	NP_001531.1//heat shock protein beta-1 [Homo sapiens]	Homo sapiens heat shock protein family B (small) member 1 (HSPB1), mRNA
498	NM_001001935.2,NM_001001937.1,NM_001257334.1,NM_001257335.1,NM_004046.5,XM_017025789.1	1928.44	13873	276.4	ATP5F1A	GO:0045261//proton-transporting ATP synthase complex, catalytic core F(1);GO:0005759//mitochondrial matrix;GO:0016020//membrane;GO:0031012//extracellular matrix;GO:0070062//extracellular exosome;GO:0005753//mitochondrial proton-transporting ATP synthase complex;GO:0043209//myelin sheath;GO:0008180//COP9 signalosome;GO:0005743//mitochondrial inner membrane;GO:0045259//proton-transporting ATP synth…	GO:0003723//RNA binding;GO:0005524//ATP binding;GO:0043532//angiostatin binding;GO:0042288//MHC class I protein binding;GO:0022857//transmembrane transporter activity;GO:0046933//proton-transporting ATP synthase activity, rotational mechanism	GO:0001937//negative regulation of endothelial cell proliferation;GO:0042407//cristae formation;GO:0042776//mitochondrial ATP synthesis coupled proton transport;GO:0006754//ATP biosynthetic process;GO:0015986//ATP synthesis coupled proton transport;GO:0009790//embryo development;GO:0043536//positive regulation of blood vessel endothelial cell migration;GO:0006629//lipid metabolic process	K02132//F-type H+-transporting ATPase subunit alpha	XP_016881278.1//PREDICTED: ATP synthase subunit alpha, mitochondrial isoform X1 [Homo sapiens];NP_004037.1//ATP synthase subunit alpha, mitochondrial isoform a precursor [Homo sapiens];XP_007972341.1//PREDICTED: ATP synthase subunit alpha, mitochondrial [Chlorocebus sabaeus];XP_014394759.1//PREDICTED: LOW QUALITY PROTEIN: ATP synthase subunit alpha, mitochondrial [Myotis brandtii]	Homo sapiens ATP synthase, H+ transporting, mitochondrial F1 complex, alpha subunit 1, cardiac muscle (ATP5A1), transcript variant 2, mRNA;Homo sapiens ATP synthase, H+ transporting, mitochondrial F1 complex, alpha subunit 1, cardiac muscle (ATP5A1), transcript variant 5, mRNA;Homo sapiens ATP synthase, H+ transporting, mitochondrial F1 complex, alpha subunit 1, cardiac muscle (ATP5A1), transcrip…
6902	NM_001297738.1,NM_001297740.1,NM_004607.2	681.14	4462	275.63	TBCA	GO:0070062//extracellular exosome;GO:0005730//nucleolus;GO:0005874//microtubule;GO:0015630//microtubule cytoskeleton;GO:0005737//cytoplasm	GO:0003723//RNA binding;GO:0048487//beta-tubulin binding;GO:0051087//chaperone binding	GO:0006457//protein folding;GO:0007021//tubulin complex assembly;GO:0007023//post-chaperonin tubulin folding pathway	K17292//tubulin-specific chaperone A	NP_001284667.1//tubulin-specific chaperone A isoform 1 [Homo sapiens];XP_011944618.1//PREDICTED: tubulin-specific chaperone A [Cercocebus atys]	Homo sapiens tubulin folding cofactor A (TBCA), transcript variant 2, mRNA;Homo sapiens tubulin folding cofactor A (TBCA), transcript variant 1, mRNA;Homo sapiens tubulin folding cofactor A (TBCA), transcript variant 3, mRNA
83658	NM_001281727.1,NM_001281728.1,NM_001281729.1,NM_001319157.1,NM_014183.3,NM_177953.2	721.95	4761	275.2	DYNLRB1	GO:0016020//membrane;GO:0005929//cilium;GO:0036157//outer dynein arm;GO:0005874//microtubule;GO:0005813//centrosome;GO:0005737//cytoplasm;GO:0097542//ciliary tip;GO:0005868//cytoplasmic dynein complex	GO:0045505//dynein intermediate chain binding;GO:0003774//motor activity;GO:0003777//microtubule motor activity	GO:0006810//transport;GO:0007018//microtubule-based movement;GO:0035735//intraciliary transport involved in cilium assembly;GO:0007632//visual behavior	K10419//dynein light chain roadblock-type	NP_001306086.1//dynein light chain roadblock-type 1 isoform d [Homo sapiens];EAW76268.1//hCG38498, isoform CRA_b [Homo sapiens];NP_001268658.1//dynein light chain roadblock-type 1 isoform c [Homo sapiens]	Homo sapiens dynein light chain roadblock-type 1 (DYNLRB1), transcript variant 3, mRNA;Homo sapiens dynein light chain roadblock-type 1 (DYNLRB1), transcript variant 1, mRNA;Homo sapiens dynein light chain roadblock-type 1 (DYNLRB1), transcript variant 7, mRNA;Homo sapiens dynein light chain roadblock-type 1 (DYNLRB1), transcript variant 2, mRNA;Homo sapiens dynein light chain roadblock-type 1 (D…
7001	NM_005809.5	1052	7228	274.87	PRDX2	GO:0070062//extracellular exosome;GO:0005623//cell;GO:0005829//cytosol;GO:0005737//cytoplasm	GO:0016209//antioxidant activity;GO:0008379//thioredoxin peroxidase activity;GO:0051920//peroxiredoxin activity	GO:0006979//response to oxidative stress;GO:0019430//removal of superoxide radicals;GO:0034599//cellular response to oxidative stress;GO:0043066//negative regulation of apoptotic process;GO:0042744//hydrogen peroxide catabolic process;GO:0042981//regulation of apoptotic process;GO:0045454//cell redox homeostasis	K03386//peroxiredoxin (alkyl hydroperoxide reductase subunit C) [EC:1.11.1.15]	NP_005800.3//peroxiredoxin-2 [Homo sapiens]	Homo sapiens peroxiredoxin 2 (PRDX2), mRNA
55859	NM_018476.3	862	5770.47	273.26	BEX1	NA	NA	NA	K12465//nerve growth factor receptor-associated protein 1	XP_020935600.1//protein BEX2-like isoform X1 [Sus scrofa]	Homo sapiens brain expressed X-linked 1 (BEX1), mRNA
1363	NM_001873.3	2648	18893	270.64	CPE	GO:0030658//transport vesicle membrane;GO:0070062//extracellular exosome;GO:0030667//secretory granule membrane;GO:0005634//nucleus;GO:0005615//extracellular space;GO:0097060//synaptic membrane;GO:0043025//neuronal cell body;GO:0030141//secretory granule;GO:0005794//Golgi apparatus;GO:0005886//plasma membrane	GO:0004180//carboxypeptidase activity;GO:0050839//cell adhesion molecule binding;GO:0004185//serine-type carboxypeptidase activity;GO:0042043//neurexin family protein binding;GO:0008270//zinc ion binding;GO:0004181//metallocarboxypeptidase activity	GO:0008152//metabolic process;GO:0006464//cellular protein modification process;GO:0016055//Wnt signaling pathway;GO:0072657//protein localization to membrane;GO:0007218//neuropeptide signaling pathway;GO:0003214//cardiac left ventricle morphogenesis;GO:0030070//insulin processing	K01294//carboxypeptidase E [EC:3.4.17.10]	XP_021529918.1//LOW QUALITY PROTEIN: carboxypeptidase E [Aotus nancymaae]	Homo sapiens carboxypeptidase E (CPE), mRNA
975	NM_001297649.1,NM_004356.3,XM_011520492.2,XM_017018598.1	1321.39	9012	267.89	CD81	GO:0016020//membrane;GO:0070062//extracellular exosome;GO:0016323//basolateral plasma membrane;GO:0005925//focal adhesion;GO:0031982//vesicle;GO:0001772//immunological synapse;GO:0005887//integral component of plasma membrane;GO:0016021//integral component of membrane;GO:0005886//plasma membrane	GO:1990459//transferrin receptor binding;GO:0001618//virus receptor activity;GO:0023026//MHC class II protein complex binding	GO:0050731//positive regulation of peptidyl-tyrosine phosphorylation;GO:0030449//regulation of complement activation;GO:0071404//cellular response to low-density lipoprotein particle stimulus;GO:0061462//protein localization to lysosome;GO:0031623//receptor internalization;GO:0007166//cell surface receptor signaling pathway;GO:0030890//positive regulation of B cell proliferation;GO:0008283//cell …	K06508//CD81 antigen	XP_003282135.1//PREDICTED: CD81 antigen isoform X1 [Nomascus leucogenys];XP_011785477.1//PREDICTED: CD81 antigen isoform X1 [Colobus angolensis palliatus];NP_004347.1//CD81 antigen isoform 1 [Homo sapiens]	Homo sapiens CD81 molecule (CD81), transcript variant 2, mRNA;PREDICTED: Homo sapiens CD81 molecule (CD81), transcript variant X1, mRNA;PREDICTED: Homo sapiens CD81 molecule (CD81), transcript variant X2, mRNA;Homo sapiens CD81 molecule (CD81), transcript variant 1, mRNA
5121	NM_006198.2	566	3435	263.19	PCP4	GO:0005634//nucleus;GO:0043234//protein complex;GO:0005829//cytosol	GO:0005509//calcium ion binding;GO:0005516//calmodulin binding	GO:0045666//positive regulation of neuron differentiation;GO:0099004//calmodulin dependent kinase signaling pathway	K13887//coronin-2	NP_006189.2//calmodulin regulator protein PCP4 [Homo sapiens]	Homo sapiens Purkinje cell protein 4 (PCP4), mRNA
4946	NM_001301020.1,NM_004152.3	1194.96	7828	259.26	OAZ1	NA	NA	NA	K16548//ornithine decarboxylase antizyme 1	AAA82155.1//ornithine decarboxylase antizyme, partial [Homo sapiens]	Homo sapiens ornithine decarboxylase antizyme 1 (OAZ1), transcript variant 1, mRNA;Homo sapiens ornithine decarboxylase antizyme 1 (OAZ1), transcript variant 2, mRNA
3181	NM_002137.3,NM_031243.2,XM_005249729.1,XM_017012109.1,XM_017012110.1	2374.88	15972	256.11	HNRNPA2B1	GO:0016020//membrane;GO:0070062//extracellular exosome;GO:0005634//nucleus;GO:0005654//nucleoplasm;GO:0000781//chromosome, telomeric region;GO:0005622//intracellular;GO:0016363//nuclear matrix;GO:0005737//cytoplasm;GO:0071013//catalytic step 2 spliceosome;GO:0005681//spliceosomal complex;GO:0030529//intracellular ribonucleoprotein complex;GO:0015030//Cajal body;GO:0019013//viral nucleocapsid	GO:0003723//RNA binding;GO:0042802//identical protein binding;GO:0097157//pre-mRNA intronic binding;GO:0003730//mRNA 3'-UTR binding;GO:0098505//G-rich strand telomeric DNA binding;GO:0035198//miRNA binding;GO:0043047//single-stranded telomeric DNA binding;GO:1990247//N6-methyladenosine-containing RNA binding	GO:0050658//RNA transport;GO:0016070//RNA metabolic process;GO:0006397//mRNA processing;GO:0006406//mRNA export from nucleus;GO:0000398//mRNA splicing, via spliceosome;GO:1905663//positive regulation of telomerase RNA reverse transcriptase activity;GO:0031053//primary miRNA processing;GO:1904358//positive regulation of telomere maintenance via telomere lengthening;GO:0044806//G-quadruplex DNA unw…	K13158//heterogeneous nuclear ribonucleoprotein A2/B1	XP_006138439.1//PREDICTED: heterogeneous nuclear ribonucleoproteins A2/B1 isoform X1 [Pelodiscus sinensis];NP_112533.1//heterogeneous nuclear ribonucleoproteins A2/B1 isoform B1 [Homo sapiens]	Homo sapiens heterogeneous nuclear ribonucleoprotein A2/B1 (HNRNPA2B1), transcript variant B1, mRNA;PREDICTED: Homo sapiens heterogeneous nuclear ribonucleoprotein A2/B1 (HNRNPA2B1), transcript variant X14, mRNA;Homo sapiens heterogeneous nuclear ribonucleoprotein A2/B1 (HNRNPA2B1), transcript variant A2, mRNA;PREDICTED: Homo sapiens heterogeneous nuclear ribonucleoprotein A2/B1 (HNRNPA2B1), tran…
1471	NM_000099.3,NM_001288614.1	932.76	5884	255.31	CST3	GO:1904724//tertiary granule lumen;GO:0070062//extracellular exosome;GO:0005788//endoplasmic reticulum lumen;GO:0030424//axon;GO:0005783//endoplasmic reticulum;GO:0031965//nuclear membrane;GO:0005615//extracellular space;GO:0005764//lysosome;GO:0043292//contractile fiber;GO:0048471//perinuclear region of cytoplasm;GO:0043025//neuronal cell body;GO:0005771//multivesicular body;GO:0005576//extracel…	GO:0002020//protease binding;GO:0001540//amyloid-beta binding;GO:0042802//identical protein binding;GO:0004866//endopeptidase inhibitor activity;GO:0004869//cysteine-type endopeptidase inhibitor activity	GO:0043687//post-translational protein modification;GO:0060311//negative regulation of elastin catabolic process;GO:0007420//brain development;GO:0007566//embryo implantation;GO:0043067//regulation of programmed cell death;GO:0044267//cellular protein metabolic process;GO:0007431//salivary gland development;GO:0032355//response to estradiol;GO:0034103//regulation of tissue remodeling;GO:0010716//…	K13899//cystatin-C	NP_000090.1//cystatin-C precursor [Homo sapiens]	Homo sapiens cystatin C (CST3), transcript variant 1, mRNA;Homo sapiens cystatin C (CST3), transcript variant 2, mRNA
1351	NM_004074.2	521	3019	255.29	COX8A	GO:0005743//mitochondrial inner membrane;GO:0016021//integral component of membrane;GO:0005739//mitochondrion;GO:0005751//mitochondrial respiratory chain complex IV	GO:0004129//cytochrome-c oxidase activity	GO:1902600//hydrogen ion transmembrane transport;GO:0006123//mitochondrial electron transport, cytochrome c to oxygen;GO:0006091//generation of precursor metabolites and energy	K02273//cytochrome c oxidase subunit 8	XP_007992579.1//PREDICTED: uncharacterized protein LOC103233475 [Chlorocebus sabaeus]	Homo sapiens cytochrome c oxidase subunit 8A (COX8A), mRNA
166	NM_001130.5,NM_198969.1,NM_198970.1,XM_006722664.1	1689	11144	255.23	AES	GO:0005654//nucleoplasm;GO:0005634//nucleus	GO:0003714//transcription corepressor activity	GO:0040008//regulation of growth;GO:0010629//negative regulation of gene expression;GO:0090090//negative regulation of canonical Wnt signaling pathway;GO:0000122//negative regulation of transcription from RNA polymerase II promoter;GO:0006357//regulation of transcription from RNA polymerase II promoter;GO:0070555//response to interleukin-1;GO:0032091//negative regulation of protein binding;GO:003…	K04497//groucho	NP_945320.1//amino-terminal enhancer of split isoform a [Homo sapiens];NP_945321.1//amino-terminal enhancer of split isoform c [Homo sapiens];NP_001121.2//amino-terminal enhancer of split isoform b [Homo sapiens];XP_006722727.1//PREDICTED: amino-terminal enhancer of split isoform X1 [Homo sapiens]	Homo sapiens amino-terminal enhancer of split (AES), transcript variant 1, mRNA;PREDICTED: Homo sapiens amino-terminal enhancer of split (AES), transcript variant X1, mRNA;Homo sapiens amino-terminal enhancer of split (AES), transcript variant 2, mRNA;Homo sapiens amino-terminal enhancer of split (AES), transcript variant 3, mRNA
2879	NM_001039847.2,NM_001039848.2,NM_002085.4	939.05	5915	254.77	GPX4	GO:0070062//extracellular exosome;GO:0005634//nucleus;GO:0005654//nucleoplasm;GO:0043234//protein complex;GO:0005829//cytosol;GO:0005739//mitochondrion	GO:0047066//phospholipid-hydroperoxide glutathione peroxidase activity;GO:0042802//identical protein binding;GO:0004602//glutathione peroxidase activity	GO:0051258//protein polymerization;GO:0006979//response to oxidative stress;GO:0019372//lipoxygenase pathway;GO:0006644//phospholipid metabolic process;GO:0007275//multicellular organism development;GO:0055114//oxidation-reduction process	K05361//phospholipid-hydroperoxide glutathione peroxidase [EC:1.11.1.12]	XP_007992765.1//PREDICTED: LOW QUALITY PROTEIN: phospholipid hydroperoxide glutathione peroxidase, mitochondrial [Chlorocebus sabaeus];CAA50793.1//phospholipid hydroperoxide glutathione peroxidase [Homo sapiens];NP_001034936.1//phospholipid hydroperoxide glutathione peroxidase, mitochondrial isoform B precursor [Homo sapiens]	Homo sapiens glutathione peroxidase 4 (GPX4), transcript variant 2, mRNA;Homo sapiens glutathione peroxidase 4 (GPX4), transcript variant 3, mRNA;Homo sapiens glutathione peroxidase 4 (GPX4), transcript variant 1, mRNA
84707	NM_001168399.1,NM_001168400.1,NM_001168401.1,NM_032621.3	913.53	5735.53	254.67	BEX2	GO:0005634//nucleus;GO:0005737//cytoplasm	NA	GO:0051726//regulation of cell cycle;GO:0042981//regulation of apoptotic process;GO:0007049//cell cycle;GO:0006915//apoptotic process	K12465//nerve growth factor receptor-associated protein 1	NP_001161872.1//protein BEX2 isoform 2 [Homo sapiens];NP_001161871.1//protein BEX2 isoform 1 [Homo sapiens]	Homo sapiens brain expressed X-linked 2 (BEX2), transcript variant 3, mRNA;Homo sapiens brain expressed X-linked 2 (BEX2), transcript variant 1, mRNA;Homo sapiens brain expressed X-linked 2 (BEX2), transcript variant 4, mRNA;Homo sapiens brain expressed X-linked 2 (BEX2), transcript variant 2, mRNA
1603	NM_001344.3	711	4325	254.38	DAD1	NA	NA	NA	K12668//oligosaccharyltransferase complex subunit epsilon	XP_006217276.2//PREDICTED: dolichyl-diphosphooligosaccharide--protein glycosyltransferase subunit DAD1 [Vicugna pacos]	Homo sapiens defender against cell death 1 (DAD1), mRNA
6252	NM_021136.2,NM_206852.2,XM_011537063.2,XM_017021578.1	1935.68	12722	252.48	RTN1	GO:0005783//endoplasmic reticulum;GO:0030176//integral component of endoplasmic reticulum membrane;GO:0016021//integral component of membrane;GO:0005789//endoplasmic reticulum membrane	NA	GO:0030182//neuron differentiation	K20721//reticulon-1	NP_066959.1//reticulon-1 isoform A [Homo sapiens];XP_011535365.1//PREDICTED: reticulon-1 isoform X1 [Homo sapiens];XP_006199779.1//PREDICTED: reticulon-1-A [Vicugna pacos];XP_005561447.1//PREDICTED: reticulon-1 isoform X3 [Macaca fascicularis]	Homo sapiens reticulon 1 (RTN1), transcript variant 3, mRNA;Homo sapiens reticulon 1 (RTN1), transcript variant 1, mRNA;PREDICTED: Homo sapiens reticulon 1 (RTN1), transcript variant X1, mRNA;PREDICTED: Homo sapiens reticulon 1 (RTN1), transcript variant X2, mRNA
5621	NM_000311.3,NM_001080121.1,NM_001080122.1,NM_001080123.1,NM_001271561.1,NM_183079.2	2713.66	18066	252.32	PRNP	GO:0030425//dendrite;GO:0005783//endoplasmic reticulum;GO:0005737//cytoplasm;GO:0016234//inclusion body;GO:0031225//anchored component of membrane;GO:0005829//cytosol;GO:0016021//integral component of membrane;GO:0106003//amyloid-beta complex;GO:0005886//plasma membrane;GO:0070062//extracellular exosome;GO:0043231//intracellular membrane-bounded organelle;GO:0031965//nuclear membrane;GO:0031362//…	GO:0051087//chaperone binding;GO:0043008//ATP-dependent protein binding;GO:0005521//lamin binding;GO:0005507//copper ion binding;GO:0004871//signal transducer activity;GO:1903136//cuprous ion binding;GO:0002020//protease binding;GO:0001540//amyloid-beta binding;GO:0042802//identical protein binding;GO:0004872//receptor activity;GO:0031802//type 5 metabotropic glutamate receptor binding;GO:0008017…	GO:0050731//positive regulation of peptidyl-tyrosine phosphorylation;GO:1902430//negative regulation of amyloid-beta formation;GO:0035690//cellular response to drug;GO:0043433//negative regulation of DNA binding transcription factor activity;GO:0051260//protein homooligomerization;GO:0050860//negative regulation of T cell receptor signaling pathway;GO:1903078//positive regulation of protein local…	K05634//prion protein	NP_000302.1//major prion protein isoform Prp preproprotein [Homo sapiens]	Homo sapiens prion protein (PRNP), transcript variant 6, mRNA;Homo sapiens prion protein (PRNP), transcript variant 5, mRNA;Homo sapiens prion protein (PRNP), transcript variant 1, mRNA;Homo sapiens prion protein (PRNP), transcript variant 2, mRNA;Homo sapiens prion protein (PRNP), transcript variant 4, mRNA;Homo sapiens prion protein (PRNP), transcript variant 3, mRNA
93974	NM_016311.4,NM_178190.2,NM_178191.2	639.22	3790	251.87	ATP5IF1	GO:0009986//cell surface;GO:0005753//mitochondrial proton-transporting ATP synthase complex;GO:0005739//mitochondrion	GO:0042030//ATPase inhibitor activity;GO:0004857//enzyme inhibitor activity;GO:0043532//angiostatin binding;GO:0005516//calmodulin binding;GO:0051117//ATPase binding;GO:0042803//protein homodimerization activity;GO:0019899//enzyme binding	GO:1903578//regulation of ATP metabolic process;GO:0051882//mitochondrial depolarization;GO:0051260//protein homooligomerization;GO:0006783//heme biosynthetic process;GO:1903214//regulation of protein targeting to mitochondrion;GO:0051346//negative regulation of hydrolase activity;GO:0001937//negative regulation of endothelial cell proliferation;GO:0032780//negative regulation of ATPase activity;…	K22255//ATPase inhibitor, mitochondrial	EAX07705.1//ATPase inhibitory factor 1, isoform CRA_b, partial [Homo sapiens];EAX07706.1//ATPase inhibitory factor 1, isoform CRA_c [Homo sapiens];NP_057395.1//ATPase inhibitor, mitochondrial isoform 1 precursor [Homo sapiens]	Homo sapiens ATPase inhibitory factor 1 (ATPIF1), transcript variant 2, mRNA;Homo sapiens ATPase inhibitory factor 1 (ATPIF1), transcript variant 3, mRNA;Homo sapiens ATPase inhibitory factor 1 (ATPIF1), transcript variant 1, mRNA
293	NM_001636.3	1502	9712	251.84	SLC25A6	GO:0031012//extracellular matrix;GO:0005634//nucleus;GO:0005744//mitochondrial inner membrane presequence translocase complex;GO:0005743//mitochondrial inner membrane;GO:0016021//integral component of membrane;GO:0005739//mitochondrion	GO:0005471//ATP:ADP antiporter activity;GO:0015207//adenine transmembrane transporter activity;GO:0005215//transporter activity	GO:0055085//transmembrane transport;GO:0006626//protein targeting to mitochondrion;GO:0046732//active induction of host immune response by virus;GO:0046902//regulation of mitochondrial membrane permeability;GO:0050796//regulation of insulin secretion;GO:0006915//apoptotic process	K05863//solute carrier family 25 (mitochondrial adenine nucleotide translocator), member 4/5/6/31	BAD93059.1//ADP,ATP carrier protein, liver isoform T2 variant, partial [Homo sapiens]	Homo sapiens solute carrier family 25 member 6 (SLC25A6), mRNA
6231	NM_001029.3	699	4173.92	250.31	RPS26	NA	NA	NA	K02976//small subunit ribosomal protein S26e	XP_005335675.1//40S ribosomal protein S26 [Ictidomys tridecemlineatus]	Homo sapiens ribosomal protein S26 (RPS26), mRNA
7812	NM_001007553.2,NM_001130523.2,NM_001242891.1,NM_001242892.1,NM_001242893.1,NM_007158.5	4070.81	26808	246.84	CSDE1	GO:0070937//CRD-mediated mRNA stability complex;GO:0005794//Golgi apparatus;GO:0005829//cytosol;GO:0005743//mitochondrial inner membrane;GO:0005886//plasma membrane	GO:0003723//RNA binding;GO:0003677//DNA binding	GO:0070966//nuclear-transcribed mRNA catabolic process, no-go decay;GO:0006355//regulation of transcription, DNA-templated;GO:0008584//male gonad development	K07828//GTPase NRas;K11970//p53-associated parkin-like cytoplasmic protein	ERE88284.1//cold shock domain-containing protein E1-like protein [Cricetulus griseus];KFO30335.1//Cold shock domain-containing protein E1 [Fukomys damarensis];EDL07606.1//cold shock domain containing E1, RNA binding, isoform CRA_b, partial [Mus musculus];BAC65675.1//mKIAA0885 protein, partial [Mus musculus];XP_011788497.1//PREDICTED: cold shock domain-containing protein E1 isoform X2 [Colobus ang…	Homo sapiens cold shock domain containing E1 (CSDE1), transcript variant 2, mRNA;Homo sapiens cold shock domain containing E1 (CSDE1), transcript variant 3, mRNA;Homo sapiens cold shock domain containing E1 (CSDE1), transcript variant 4, mRNA;Homo sapiens cold shock domain containing E1 (CSDE1), transcript variant 6, mRNA;Homo sapiens cold shock domain containing E1 (CSDE1), transcript variant 1,…
8721	NM_001281297.1,NM_001281298.1,NM_001281299.1,NM_003792.3,NM_153200.2	707.77	4166	246.3	EDF1	GO:0070062//extracellular exosome;GO:0005634//nucleus;GO:0005730//nucleolus;GO:0005829//cytosol;GO:0005622//intracellular;GO:0005737//cytoplasm;GO:0005669//transcription factor TFIID complex	GO:0003723//RNA binding;GO:0003713//transcription coactivator activity;GO:0043565//sequence-specific DNA binding;GO:0005516//calmodulin binding	GO:0030154//cell differentiation;GO:0006355//regulation of transcription, DNA-templated;GO:0006351//transcription, DNA-templated;GO:0045893//positive regulation of transcription, DNA-templated;GO:0007275//multicellular organism development;GO:0045446//endothelial cell differentiation;GO:0019216//regulation of lipid metabolic process;GO:0043388//positive regulation of DNA binding	K03627//putative transcription factor	XP_003480683.2//endothelial differentiation-related factor 1 [Sus scrofa];NP_001268226.1//endothelial differentiation-related factor 1 isoform 3 [Homo sapiens];XP_012364470.1//PREDICTED: endothelial differentiation-related factor 1 isoform X1 [Nomascus leucogenys]	Homo sapiens endothelial differentiation related factor 1 (EDF1), transcript variant alpha, mRNA;Homo sapiens endothelial differentiation related factor 1 (EDF1), transcript variant 3, mRNA;Homo sapiens endothelial differentiation related factor 1 (EDF1), transcript variant beta, mRNA;Homo sapiens endothelial differentiation related factor 1 (EDF1), transcript variant 5, mRNA;Homo sapiens endothe…
5479	NM_000942.4	1045	6412.11	245.62	PPIB	GO:0005790//smooth endoplasmic reticulum;GO:0016020//membrane;GO:0070062//extracellular exosome;GO:0005788//endoplasmic reticulum lumen;GO:0005634//nucleus;GO:0005783//endoplasmic reticulum;GO:0005925//focal adhesion;GO:0042470//melanosome;GO:0048471//perinuclear region of cytoplasm;GO:0032991//macromolecular complex;GO:0034663//endoplasmic reticulum chaperone complex	GO:0003723//RNA binding;GO:0003755//peptidyl-prolyl cis-trans isomerase activity;GO:0051082//unfolded protein binding;GO:0070063//RNA polymerase binding;GO:0032403//protein complex binding	GO:0060348//bone development;GO:0044794//positive regulation by host of viral process;GO:0044829//positive regulation by host of viral genome replication;GO:0000413//protein peptidyl-prolyl isomerization;GO:0040018//positive regulation of multicellular organism growth;GO:0050821//protein stabilization;GO:0061077//chaperone-mediated protein folding	K03768//peptidyl-prolyl cis-trans isomerase B (cyclophilin B) [EC:5.2.1.8]	NP_000933.1//peptidyl-prolyl cis-trans isomerase B precursor [Homo sapiens]	Homo sapiens peptidylprolyl isomerase B (PPIB), mRNA
7009	NM_001098576.1,NM_003217.2,XM_005269126.3	2892.77	18604	243.24	TMBIM6	GO:0016020//membrane;GO:0005634//nucleus;GO:0005783//endoplasmic reticulum;GO:0005737//cytoplasm;GO:0005887//integral component of plasma membrane;GO:0016021//integral component of membrane;GO:0005789//endoplasmic reticulum membrane;GO:0031966//mitochondrial membrane	GO:0031625//ubiquitin protein ligase binding;GO:0019899//enzyme binding;GO:0060698//endoribonuclease inhibitor activity	GO:0006986//response to unfolded protein;GO:1902065//response to L-glutamate;GO:0043066//negative regulation of apoptotic process;GO:0060702//negative regulation of endoribonuclease activity;GO:0051025//negative regulation of immunoglobulin secretion;GO:0010523//negative regulation of calcium ion transport into cytosol;GO:1990441//negative regulation of transcription from RNA polymerase II promot…	K21889//Bax inhibitor 1	NP_001092046.1//bax inhibitor 1 isoform 2 [Homo sapiens]	Homo sapiens transmembrane BAX inhibitor motif containing 6 (TMBIM6), transcript variant 1, mRNA;Homo sapiens transmembrane BAX inhibitor motif containing 6 (TMBIM6), transcript variant 2, mRNA;PREDICTED: Homo sapiens transmembrane BAX inhibitor motif containing 6 (TMBIM6), transcript variant X1, mRNA
760	NM_000067.2,NM_001293675.1	1665.86	10456	242.98	CA2	GO:0070062//extracellular exosome;GO:0016323//basolateral plasma membrane;GO:0030424//axon;GO:0005615//extracellular space;GO:0043209//myelin sheath;GO:0005902//microvillus;GO:0005737//cytoplasm;GO:0005829//cytosol;GO:0045177//apical part of cell;GO:0005886//plasma membrane	GO:0008270//zinc ion binding;GO:0004089//carbonate dehydratase activity;GO:0004064//arylesterase activity	GO:0002009//morphogenesis of an epithelium;GO:0001822//kidney development;GO:0071498//cellular response to fluid shear stress;GO:0043627//response to estrogen;GO:0045672//positive regulation of osteoclast differentiation;GO:0044070//regulation of anion transport;GO:2001225//regulation of chloride transport;GO:0038166//angiotensin-activated signaling pathway;GO:0009268//response to pH;GO:0015670//…	K18245//carbonic anhydrase 2 [EC:4.2.1.1]	XP_021571807.1//carbonic anhydrase 2 [Carlito syrichta];NP_000058.1//carbonic anhydrase 2 isoform 1 [Homo sapiens]	Homo sapiens carbonic anhydrase 2 (CA2), transcript variant 1, mRNA;Homo sapiens carbonic anhydrase 2 (CA2), transcript variant 2, mRNA
2782	NM_001282538.1,NM_001282539.1,NM_002074.4,XM_017001059.1,XM_017001060.1,XM_017001061.1	3145.27	20245	242.84	GNB1	GO:0030425//dendrite;GO:0016020//membrane;GO:0005765//lysosomal membrane;GO:0070062//extracellular exosome;GO:0097381//photoreceptor disc membrane;GO:0001917//photoreceptor inner segment;GO:0005834//heterotrimeric G-protein complex;GO:0043209//myelin sheath;GO:0005622//intracellular;GO:1903561//extracellular vesicle;GO:0001750//photoreceptor outer segment;GO:0044297//cell body;GO:0005829//cytosol…	GO:0031702//type 1 angiotensin receptor binding;GO:0047391//alkylglycerophosphoethanolamine phosphodiesterase activity;GO:0051020//GTPase binding;GO:0004871//signal transducer activity;GO:0030507//spectrin binding;GO:0032403//protein complex binding;GO:0003924//GTPase activity	GO:0071456//cellular response to hypoxia;GO:0060041//retina development in camera-type eye;GO:0007200//phospholipase C-activating G-protein coupled receptor signaling pathway;GO:0016056//rhodopsin mediated signaling pathway;GO:0010659//cardiac muscle cell apoptotic process;GO:0030168//platelet activation;GO:0008283//cell proliferation;GO:0007223//Wnt signaling pathway, calcium modulating pathway;…	K04536//guanine nucleotide-binding protein G(I)/G(S)/G(T) subunit beta-1	EDL15010.1//guanine nucleotide binding protein, beta 1, isoform CRA_a, partial [Mus musculus];XP_008542291.1//PREDICTED: guanine nucleotide-binding protein G(I)/G(S)/G(T) subunit beta-1 isoform X1 [Equus przewalskii]	Homo sapiens G protein subunit beta 1 (GNB1), transcript variant 3, mRNA;PREDICTED: Homo sapiens G protein subunit beta 1 (GNB1), transcript variant X2, mRNA;Homo sapiens G protein subunit beta 1 (GNB1), transcript variant 2, mRNA;PREDICTED: Homo sapiens G protein subunit beta 1 (GNB1), transcript variant X3, mRNA;Homo sapiens G protein subunit beta 1 (GNB1), transcript variant 1, mRNA;PREDICTED:…
527	NM_001198569.1,NM_001694.3	1180	7208	241.99	ATP6V0C	GO:0033179//proton-transporting V-type ATPase, V0 domain;GO:0005765//lysosomal membrane;GO:0070062//extracellular exosome;GO:0010008//endosome membrane;GO:0000220//vacuolar proton-transporting V-type ATPase, V0 domain;GO:0005925//focal adhesion;GO:0101003//ficolin-1-rich granule membrane;GO:0030670//phagocytic vesicle membrane;GO:0035577//azurophil granule membrane;GO:0016021//integral component …	GO:0031625//ubiquitin protein ligase binding;GO:0015078//hydrogen ion transmembrane transporter activity;GO:0046961//proton-transporting ATPase activity, rotational mechanism;GO:0046933//proton-transporting ATP synthase activity, rotational mechanism	GO:0016241//regulation of macroautophagy;GO:0008286//insulin receptor signaling pathway;GO:0034220//ion transmembrane transport;GO:0090383//phagosome acidification;GO:0016032//viral process;GO:0030177//positive regulation of Wnt signaling pathway;GO:0015991//ATP hydrolysis coupled proton transport;GO:0007042//lysosomal lumen acidification;GO:0033572//transferrin transport;GO:0043312//neutrophil d…	K02155//V-type H+-transporting ATPase 16kDa proteolipid subunit	XP_003269226.2//PREDICTED: V-type proton ATPase 16 kDa proteolipid subunit isoform X1 [Nomascus leucogenys]	Homo sapiens ATPase H+ transporting V0 subunit c (ATP6V0C), transcript variant 2, mRNA;Homo sapiens ATPase H+ transporting V0 subunit c (ATP6V0C), transcript variant 1, mRNA
2824	NM_001001994.2,NM_001001995.2,NM_001001996.2,NM_001318729.1,NM_005278.4,XM_005274489.4,XM_011545497.2,XM_017029432.1,XM_017029433.1,XM_017029434.1	4315.42	27798	241.15	GPM6B	GO:0045121//membrane raft;GO:0016021//integral component of membrane;GO:0005886//plasma membrane	NA	GO:0007399//nervous system development;GO:2000009//negative regulation of protein localization to cell surface;GO:0030154//cell differentiation;GO:0032956//regulation of actin cytoskeleton organization;GO:0001503//ossification;GO:0051612//negative regulation of serotonin uptake;GO:0051893//regulation of focal adhesion assembly;GO:0030501//positive regulation of bone mineralization;GO:0085029//ext…	K17271//myelin proteolipid protein	NP_001001996.1//neuronal membrane glycoprotein M6-b isoform 2 [Homo sapiens];AAB16888.1//M6b, partial [Homo sapiens];XP_017747548.1//PREDICTED: neuronal membrane glycoprotein M6-b isoform X1 [Rhinopithecus bieti];NP_005269.1//neuronal membrane glycoprotein M6-b isoform 3 [Homo sapiens];XP_016884921.1//PREDICTED: neuronal membrane glycoprotein M6-b isoform X1 [Homo sapiens];XP_007989255.1//PREDICT…	PREDICTED: Homo sapiens glycoprotein M6B (GPM6B), transcript variant X3, mRNA;PREDICTED: Homo sapiens glycoprotein M6B (GPM6B), transcript variant X4, mRNA;Homo sapiens glycoprotein M6B (GPM6B), transcript variant 4, mRNA;Homo sapiens glycoprotein M6B (GPM6B), transcript variant 1, mRNA;Homo sapiens glycoprotein M6B (GPM6B), transcript variant 2, mRNA;PREDICTED: Homo sapiens glycoprotein M6B (GPM…
59286	NM_001048241.2,NM_024292.3	476.79	2558	240.83	UBL5	GO:0005634//nucleus;GO:0005737//cytoplasm	GO:0031386//protein tag	GO:0000398//mRNA splicing, via spliceosome;GO:0006464//cellular protein modification process;GO:1903955//positive regulation of protein targeting to mitochondrion	K13113//ubiquitin-like protein 5	XP_007104382.1//PREDICTED: ubiquitin-like protein 5 isoform X1 [Physeter catodon];XP_004464750.1//PREDICTED: ubiquitin-like protein 5 [Dasypus novemcinctus]	Homo sapiens ubiquitin like 5 (UBL5), transcript variant 2, mRNA;Homo sapiens ubiquitin like 5 (UBL5), transcript variant 1, mRNA
6228	NM_001025.4	3325	20978	237.66	RPS23	NA	NA	NA	K02973//small subunit ribosomal protein S23e	XP_005959475.1//PREDICTED: uncharacterized protein LOC102325901 [Pantholops hodgsonii]	Homo sapiens ribosomal protein S23 (RPS23), mRNA
5052	NM_001202431.1,NM_002574.3,NM_181696.2,NM_181697.2	1044.86	6202.63	237.63	PRDX1	NA	NA	NA	K13279//peroxiredoxin 1 [EC:1.11.1.15]	XP_011857274.1//PREDICTED: peroxiredoxin-1 isoform X1 [Mandrillus leucophaeus]	Homo sapiens peroxiredoxin 1 (PRDX1), transcript variant 4, mRNA;Homo sapiens peroxiredoxin 1 (PRDX1), transcript variant 2, mRNA;Homo sapiens peroxiredoxin 1 (PRDX1), transcript variant 3, mRNA;Homo sapiens peroxiredoxin 1 (PRDX1), transcript variant 1, mRNA
56271	NM_001080425.3,NM_001127688.2	1279.41	7675	236.18	BEX4	GO:0000922//spindle pole;GO:0005634//nucleus;GO:0005874//microtubule;GO:0005737//cytoplasm	GO:0042826//histone deacetylase binding;GO:0043014//alpha-tubulin binding	GO:0030334//regulation of cell migration;GO:1904428//negative regulation of tubulin deacetylation;GO:0007059//chromosome segregation;GO:0042127//regulation of cell proliferation	K12465//nerve growth factor receptor-associated protein 1	XP_017373564.1//PREDICTED: LOW QUALITY PROTEIN: protein BEX4 [Cebus capucinus imitator];EAW54721.1//hCG17757, isoform CRA_c [Homo sapiens]	Homo sapiens brain expressed X-linked 4 (BEX4), transcript variant 2, mRNA;Homo sapiens brain expressed X-linked 4 (BEX4), transcript variant 1, mRNA
5037	NM_002567.3	1688	10258	235.08	PEBP1	GO:0070062//extracellular exosome;GO:0005634//nucleus	GO:0003723//RNA binding;GO:0019901//protein kinase binding	NA	K12367//dedicator of cytokinesis protein 2;K17439//large subunit ribosomal protein L35	XP_509413.4//PREDICTED: phosphatidylethanolamine-binding protein 1 [Pan troglodytes]	Homo sapiens phosphatidylethanolamine binding protein 1 (PEBP1), mRNA
728392	NM_001162371.2	1503	9024	233.83	LOC728392	NA	NA	NA	K12798//NACHT, LRR and PYD domains-containing protein 1	AAH16965.1//NLRP1 protein [Homo sapiens]	Homo sapiens uncharacterized LOC728392 (LOC728392), mRNA
6500	NM_006930.3,NM_170679.2	2028.76	12220	230.89	SKP1	GO:0070062//extracellular exosome;GO:0005634//nucleus;GO:0005654//nucleoplasm;GO:0005829//cytosol;GO:0031467//Cul7-RING ubiquitin ligase complex;GO:0005737//cytoplasm;GO:0019005//SCF ubiquitin ligase complex	GO:0019904//protein domain specific binding;GO:0097602//cullin family protein binding;GO:0004842//ubiquitin-protein transferase activity;GO:0008013//beta-catenin binding	GO:0043687//post-translational protein modification;GO:0038061//NIK/NF-kappaB signaling;GO:0006879//cellular iron ion homeostasis;GO:0031146//SCF-dependent proteasomal ubiquitin-dependent protein catabolic process;GO:0010265//SCF complex assembly;GO:0016567//protein ubiquitination;GO:0010972//negative regulation of G2/M transition of mitotic cell cycle;GO:0051437//positive regulation of ubiquitin…	K03094//S-phase kinase-associated protein 1	KFO26595.1//S-phase kinase-associated protein 1 [Fukomys damarensis];NP_008861.2//S-phase kinase-associated protein 1 isoform a [Homo sapiens]	Homo sapiens S-phase kinase associated protein 1 (SKP1), transcript variant 1, mRNA;Homo sapiens S-phase kinase associated protein 1 (SKP1), transcript variant 2, mRNA
103910	NM_001144944.1,NM_001144945.1,NM_033546.3	1022.05	5866	230.22	MYL12B	NA	NA	NA	K12757//myosin regulatory light chain 12	XP_004474453.1//PREDICTED: myosin regulatory light polypeptide 9 isoform X1 [Dasypus novemcinctus];ELK31627.1//Myosin regulatory light polypeptide 9 [Myotis davidii]	Homo sapiens myosin light chain 12B (MYL12B), transcript variant 2, mRNA;Homo sapiens myosin light chain 12B (MYL12B), transcript variant 1, mRNA;Homo sapiens myosin light chain 12B (MYL12B), transcript variant 3, mRNA
871	NM_001207014.1,NM_001235.3,XM_011545327.1	2137.79	12847	229.83	SERPINH1	GO:0070062//extracellular exosome;GO:0005788//endoplasmic reticulum lumen;GO:0005615//extracellular space;GO:0005783//endoplasmic reticulum;GO:0045121//membrane raft;GO:0005581//collagen trimer;GO:0005793//endoplasmic reticulum-Golgi intermediate compartment	GO:0003723//RNA binding;GO:0004867//serine-type endopeptidase inhibitor activity;GO:0005518//collagen binding;GO:0051082//unfolded protein binding	GO:0006986//response to unfolded protein;GO:0003433//chondrocyte development involved in endochondral bone morphogenesis;GO:0051604//protein maturation;GO:0030199//collagen fibril organization;GO:0032964//collagen biosynthetic process	K09501//serpin peptidase inhibitor, clade H, member 1	XP_008018373.1//PREDICTED: serpin H1 isoform X1 [Chlorocebus sabaeus]	PREDICTED: Homo sapiens serpin family H member 1 (SERPINH1), transcript variant X1, mRNA;Homo sapiens serpin family H member 1 (SERPINH1), transcript variant 1, mRNA;Homo sapiens serpin family H member 1 (SERPINH1), transcript variant 2, mRNA
1809	NM_001197294.1,NM_001387.2,XM_011537574.1	5141.84	31593	229.26	DPYSL3	GO:0005737//cytoplasm	GO:0031005//filamin binding;GO:0016810//hydrolase activity, acting on carbon-nitrogen (but not peptide) bonds	GO:0030334//regulation of cell migration;GO:0051491//positive regulation of filopodium assembly;GO:0048678//response to axon injury;GO:0051017//actin filament bundle assembly;GO:0010975//regulation of neuron projection development	K07528//dihydropyrimidinase-like 2	XP_003217490.1//PREDICTED: dihydropyrimidinase-related protein 3 isoform X1 [Anolis carolinensis];XP_010988643.1//PREDICTED: dihydropyrimidinase-related protein 3 [Camelus dromedarius];XP_014453102.1//PREDICTED: dihydropyrimidinase-related protein 3 isoform X1 [Alligator mississippiensis]	Homo sapiens dihydropyrimidinase like 3 (DPYSL3), transcript variant 1, mRNA;PREDICTED: Homo sapiens dihydropyrimidinase like 3 (DPYSL3), transcript variant X1, mRNA;Homo sapiens dihydropyrimidinase like 3 (DPYSL3), transcript variant 2, mRNA
387	NM_001313941.1,NM_001313943.1,NM_001313944.1,NM_001313945.1,NM_001313946.1,NM_001313947.1,NM_001664.3	1943.28	11563	228.54	RHOA	GO:0016020//membrane;GO:0005938//cell cortex;GO:0071944//cell periphery;GO:0030054//cell junction;GO:0030496//midbody;GO:0031234//extrinsic component of cytoplasmic side of plasma membrane;GO:0005829//cytosol;GO:0043296//apical junction complex;GO:0043197//dendritic spine;GO:0030424//axon;GO:0005856//cytoskeleton;GO:0070062//extracellular exosome;GO:0005925//focal adhesion;GO:0005622//intracellul…	GO:0019003//GDP binding;GO:0017022//myosin binding;GO:0005525//GTP binding;GO:0003924//GTPase activity	GO:0090051//negative regulation of cell migration involved in sprouting angiogenesis;GO:0016477//cell migration;GO:0034329//cell junction assembly;GO:0045666//positive regulation of neuron differentiation;GO:0097498//endothelial tube lumen extension;GO:0071222//cellular response to lipopolysaccharide;GO:1903673//mitotic cleavage furrow formation;GO:0071902//positive regulation of protein serine/t…	K04513//Ras homolog gene family, member A;K07857//Ras homolog gene family, member C	NP_001300872.1//transforming protein RhoA isoform 2 [Homo sapiens];XP_008047756.1//transforming protein RhoA isoform X1 [Carlito syrichta];NP_001655.1//transforming protein RhoA isoform 1 precursor [Homo sapiens];XP_007168796.1//PREDICTED: transforming protein RhoA isoform X1 [Balaenoptera acutorostrata scammoni];NP_001300873.1//transforming protein RhoA isoform 3 [Homo sapiens];XP_006751764.1//P…	Homo sapiens ras homolog family member A (RHOA), transcript variant 7, mRNA;Homo sapiens ras homolog family member A (RHOA), transcript variant 2, mRNA;Homo sapiens ras homolog family member A (RHOA), transcript variant 5, mRNA;Homo sapiens ras homolog family member A (RHOA), transcript variant 4, mRNA;Homo sapiens ras homolog family member A (RHOA), transcript variant 6, mRNA;Homo sapiens ras ho…
998	NM_001039802.1,NM_001791.3,NM_044472.2	1939.06	11496	227.73	CDC42	GO:0016020//membrane;GO:0042995//cell projection;GO:0051233//spindle midzone;GO:0071944//cell periphery;GO:0005737//cytoplasm;GO:0043025//neuronal cell body;GO:0030496//midbody;GO:0005911//cell-cell junction;GO:0043197//dendritic spine;GO:0036464//cytoplasmic ribonucleoprotein granule;GO:0005886//plasma membrane;GO:0070062//extracellular exosome;GO:0072686//mitotic spindle;GO:0005925//focal adhes…	GO:0032427//GBD domain binding;GO:0061630//ubiquitin protein ligase activity;GO:0042802//identical protein binding;GO:0030742//GTP-dependent protein binding;GO:0019901//protein kinase binding;GO:0003924//GTPase activity;GO:0034191//apolipoprotein A-I receptor binding;GO:0005525//GTP binding;GO:0031996//thioesterase binding	GO:0006911//phagocytosis, engulfment;GO:0034329//cell junction assembly;GO:0030307//positive regulation of cell growth;GO:1900026//positive regulation of substrate adhesion-dependent cell spreading;GO:0007015//actin filament organization;GO:0051017//actin filament bundle assembly;GO:0007264//small GTPase mediated signal transduction;GO:0051988//regulation of attachment of spindle microtubules to …	K04393//cell division control protein 42	EMC80147.1//Cell division control protein 42 like protein, partial [Columba livia];XP_010189524.1//PREDICTED: cell division control protein 42 homolog isoform X1 [Mesitornis unicolor]	Homo sapiens cell division cycle 42 (CDC42), transcript variant 3, mRNA;Homo sapiens cell division cycle 42 (CDC42), transcript variant 2, mRNA;Homo sapiens cell division cycle 42 (CDC42), transcript variant 1, mRNA
10381	NM_001197181.1,NM_006086.3	1794.05	10569.3	227.17	TUBB3	GO:0005874//microtubule;GO:0016021//integral component of membrane	GO:0005200//structural constituent of cytoskeleton;GO:0005525//GTP binding;GO:0003924//GTPase activity;GO:0004930//G-protein coupled receptor activity	GO:0007017//microtubule-based process	K07375//tubulin beta	XP_007468545.1//PREDICTED: uncharacterized protein LOC103082376 [Lipotes vexillifer];XP_007937435.1//PREDICTED: tubulin beta-3 chain [Orycteropus afer afer]	Homo sapiens tubulin beta 3 class III (TUBB3), transcript variant 1, mRNA;Homo sapiens tubulin beta 3 class III (TUBB3), transcript variant 2, mRNA
57515	NM_020755.3	3218	19352	226.73	SERINC1	GO:0070062//extracellular exosome;GO:0016021//integral component of membrane;GO:0005789//endoplasmic reticulum membrane;GO:0005886//plasma membrane	GO:0030674//protein binding, bridging;GO:0015194//L-serine transmembrane transporter activity;GO:0019899//enzyme binding	GO:1904219//positive regulation of CDP-diacylglycerol-serine O-phosphatidyltransferase activity;GO:0008654//phospholipid biosynthetic process;GO:0006658//phosphatidylserine metabolic process;GO:0006665//sphingolipid metabolic process;GO:0044091//membrane biogenesis;GO:1904222//positive regulation of serine C-palmitoyltransferase activity	K17985//activating molecule in BECN1-regulated autophagy protein 1;K16316//serine/threonine-protein kinase 31 [EC:2.7.11.1];K08857//NIMA (never in mitosis gene a)-related kinase 1/4/5 [EC:2.7.11.1];K12025//tripartite motif-containing protein 52	XP_012789391.1//PREDICTED: serine incorporator 1 [Sorex araneus]	Homo sapiens serine incorporator 1 (SERINC1), mRNA
10916	NM_014599.5,NM_177433.2,NM_201222.2	2189.38	12734	222.21	MAGED2	GO:0031093//platelet alpha granule lumen;GO:0016020//membrane;GO:0005634//nucleus;GO:0005730//nucleolus;GO:0005829//cytosol;GO:0005576//extracellular region	NA	GO:0070294//renal sodium ion absorption;GO:0002576//platelet degranulation;GO:0007565//female pregnancy	K12464//melanoma-associated antigen D1	NP_055414.2//melanoma-associated antigen D2 [Homo sapiens]	Homo sapiens MAGE family member D2 (MAGED2), transcript variant 2, mRNA;Homo sapiens MAGE family member D2 (MAGED2), transcript variant 3, mRNA;Homo sapiens MAGE family member D2 (MAGED2), transcript variant 1, mRNA
51386	NM_001242923.1,NM_016091.3,XM_005261625.1,XM_006724260.3,XM_017028814.1	2068.09	11997.8	222.19	EIF3L	GO:0016282//eukaryotic 43S preinitiation complex;GO:0016020//membrane;GO:0005654//nucleoplasm;GO:0005829//cytosol;GO:0033290//eukaryotic 48S preinitiation complex;GO:0001650//fibrillar center;GO:0005852//eukaryotic translation initiation factor 3 complex	GO:0003743//translation initiation factor activity;GO:0003723//RNA binding	GO:0006413//translational initiation;GO:0006446//regulation of translational initiation;GO:0075525//viral translational termination-reinitiation;GO:0001731//formation of translation preinitiation complex	K15029//translation initiation factor 3 subunit L	XP_006724323.1//PREDICTED: eukaryotic translation initiation factor 3 subunit L isoform X1 [Homo sapiens];XP_005261682.1//PREDICTED: eukaryotic translation initiation factor 3 subunit L isoform X2 [Homo sapiens];XP_016884303.1//PREDICTED: eukaryotic translation initiation factor 3 subunit L isoform X3 [Homo sapiens];CAG30322.1//dJ1014D13.1 [Homo sapiens];NP_001229852.1//eukaryotic translation ini…	Homo sapiens eukaryotic translation initiation factor 3 subunit L (EIF3L), transcript variant 2, mRNA;PREDICTED: Homo sapiens eukaryotic translation initiation factor 3 subunit L (EIF3L), transcript variant X1, mRNA;Homo sapiens eukaryotic translation initiation factor 3 subunit L (EIF3L), transcript variant 1, mRNA;PREDICTED: Homo sapiens eukaryotic translation initiation factor 3 subunit L (EIF…
4673	NM_001307924.1,NM_004537.5,NM_139207.3,XM_006719425.3,XM_011538390.2,XM_011538393.2,XM_017019338.1,XM_017019339.1,XM_017019340.1	2769.08	16234	222.05	NAP1L1	GO:0016020//membrane;GO:0005634//nucleus;GO:0042470//melanosome	GO:0003723//RNA binding	GO:0006260//DNA replication;GO:0006334//nucleosome assembly;GO:0008284//positive regulation of cell proliferation	K11279//nucleosome assembly protein 1-like 1	XP_008002259.1//PREDICTED: nucleosome assembly protein 1-like 1 isoform X4 [Chlorocebus sabaeus];XP_010360942.1//PREDICTED: nucleosome assembly protein 1-like 1 isoform X1 [Rhinopithecus roxellana];XP_012419356.1//PREDICTED: nucleosome assembly protein 1-like 1 isoform X1 [Odobenus rosmarus divergens];XP_008002253.1//PREDICTED: nucleosome assembly protein 1-like 1 isoform X1 [Chlorocebus sabaeus]	PREDICTED: Homo sapiens nucleosome assembly protein 1 like 1 (NAP1L1), transcript variant X9, mRNA;Homo sapiens nucleosome assembly protein 1 like 1 (NAP1L1), transcript variant 1, mRNA;PREDICTED: Homo sapiens nucleosome assembly protein 1 like 1 (NAP1L1), transcript variant X3, mRNA;PREDICTED: Homo sapiens nucleosome assembly protein 1 like 1 (NAP1L1), transcript variant X2, mRNA;PREDICTED: Homo…
81618	NM_001012514.2,NM_001012516.2,NM_001287240.1,NM_001287241.1,NM_030926.5	2115.02	12250	221.61	ITM2C	GO:0005765//lysosomal membrane;GO:0070062//extracellular exosome;GO:0005794//Golgi apparatus;GO:0016021//integral component of membrane;GO:0005764//lysosome;GO:0005886//plasma membrane;GO:0048471//perinuclear region of cytoplasm	GO:0001540//amyloid-beta binding;GO:0005524//ATP binding	GO:0007399//nervous system development;GO:0030182//neuron differentiation;GO:0010977//negative regulation of neuron projection development;GO:2001238//positive regulation of extrinsic apoptotic signaling pathway;GO:0042985//negative regulation of amyloid precursor protein biosynthetic process	K18265//integral membrane protein 2C	NP_001012532.1//integral membrane protein 2C isoform 3 [Homo sapiens];XP_001112946.2//PREDICTED: integral membrane protein 2C [Macaca mulatta]	Homo sapiens integral membrane protein 2C (ITM2C), transcript variant 1, mRNA;Homo sapiens integral membrane protein 2C (ITM2C), transcript variant 4, mRNA;Homo sapiens integral membrane protein 2C (ITM2C), transcript variant 2, mRNA;Homo sapiens integral membrane protein 2C (ITM2C), transcript variant 3, mRNA;Homo sapiens integral membrane protein 2C (ITM2C), transcript variant 5, mRNA
4831	NM_001018137.2,NM_001018138.1,NM_001018139.2,NM_001198682.1,NM_002512.3	827.22	4466.79	221.46	NME2	GO:0034774//secretory granule lumen;GO:0070062//extracellular exosome;GO:0005634//nucleus;GO:0071944//cell periphery;GO:0005882//intermediate filament;GO:0030027//lamellipodium;GO:0005737//cytoplasm;GO:0048471//perinuclear region of cytoplasm;GO:0001726//ruffle;GO:0005829//cytosol;GO:0005576//extracellular region;GO:1904813//ficolin-1-rich granule lumen;GO:0031966//mitochondrial membrane	GO:0003677//DNA binding;GO:0005524//ATP binding;GO:0019215//intermediate filament binding;GO:0004550//nucleoside diphosphate kinase activity;GO:0004673//protein histidine kinase activity;GO:0046872//metal ion binding;GO:0004674//protein serine/threonine kinase activity;GO:0008144//drug binding;GO:0005504//fatty acid binding;GO:0003700//DNA binding transcription factor activity;GO:0019899//enzyme …	GO:0006355//regulation of transcription, DNA-templated;GO:0002762//negative regulation of myeloid leukocyte differentiation;GO:0015949//nucleobase-containing small molecule interconversion;GO:0009142//nucleoside triphosphate biosynthetic process;GO:0071398//cellular response to fatty acid;GO:0060416//response to growth hormone;GO:0043312//neutrophil degranulation;GO:0007229//integrin-mediated sig…	K00940//nucleoside-diphosphate kinase [EC:2.7.4.6]	ELW62253.1//Nucleoside diphosphate kinase B [Tupaia chinensis];AAI07895.1//NME1-NME2 protein [Homo sapiens];NP_001018146.1//NME1-NME2 protein [Homo sapiens]	Homo sapiens NME/NM23 nucleoside diphosphate kinase 2 (NME2), transcript variant 3, mRNA;Homo sapiens NME/NM23 nucleoside diphosphate kinase 2 (NME2), transcript variant 1, mRNA;Homo sapiens NME/NM23 nucleoside diphosphate kinase 2 (NME2), transcript variant 4, mRNA;Homo sapiens NME/NM23 nucleoside diphosphate kinase 2 (NME2), transcript variant 2, mRNA;Homo sapiens NME/NM23 nucleoside diphosphat…
4060	NM_002345.3	2116	12226	221.07	LUM	GO:0031012//extracellular matrix;GO:0070062//extracellular exosome;GO:0005615//extracellular space;GO:0005578//proteinaceous extracellular matrix;GO:0005796//Golgi lumen;GO:0005583//fibrillar collagen trimer;GO:0005576//extracellular region;GO:0043202//lysosomal lumen	GO:0005201//extracellular matrix structural constituent;GO:0005518//collagen binding	GO:0014070//response to organic cyclic compound;GO:0030199//collagen fibril organization;GO:0007601//visual perception;GO:0051216//cartilage development;GO:0018146//keratan sulfate biosynthetic process;GO:0070848//response to growth factor;GO:0030198//extracellular matrix organization;GO:0042340//keratan sulfate catabolic process;GO:0045944//positive regulation of transcription from RNA polymeras…	K08122//lumican	NP_002336.1//lumican precursor [Homo sapiens]	Homo sapiens lumican (LUM), mRNA
3183	NM_001077442.1,NM_001077443.1,NM_004500.3,NM_031314.2,XM_006720125.2,XM_011536708.1,XM_011536709.2,XM_011536710.2,XM_011536711.2,XM_011536712.1,XM_017021252.1,XM_017021253.1	3159.32	18509	221	HNRNPC	GO:0030529//intracellular ribonucleoprotein complex;GO:0019013//viral nucleocapsid	GO:0003723//RNA binding	NA	K12884//heterogeneous nuclear ribonucleoprotein C1/C2	BAD92764.1//Heterogeneous nuclear ribonucleoproteins C1/C2 variant, partial [Homo sapiens];XP_863431.2//heterogeneous nuclear ribonucleoproteins C1/C2 isoform X4 [Canis lupus familiaris]	PREDICTED: Homo sapiens heterogeneous nuclear ribonucleoprotein C (C1/C2) (HNRNPC), transcript variant X5, mRNA;Homo sapiens heterogeneous nuclear ribonucleoprotein C (C1/C2) (HNRNPC), transcript variant 3, mRNA;PREDICTED: Homo sapiens heterogeneous nuclear ribonucleoprotein C (C1/C2) (HNRNPC), transcript variant X2, mRNA;PREDICTED: Homo sapiens heterogeneous nuclear ribonucleoprotein C (C1/C2) (…
521	NM_007100.3	373	1714	219.72	ATP5ME	GO:0000276//mitochondrial proton-transporting ATP synthase complex, coupling factor F(o);GO:0005753//mitochondrial proton-transporting ATP synthase complex;GO:0005743//mitochondrial inner membrane;GO:0005739//mitochondrion	GO:0015078//hydrogen ion transmembrane transporter activity;GO:0016887//ATPase activity;GO:0022857//transmembrane transporter activity	GO:0015986//ATP synthesis coupled proton transport;GO:0006754//ATP biosynthetic process;GO:0042407//cristae formation;GO:0042776//mitochondrial ATP synthesis coupled proton transport	K02129//F-type H+-transporting ATPase subunit e	XP_010373620.1//PREDICTED: ATP synthase subunit e, mitochondrial [Rhinopithecus roxellana]	Homo sapiens ATP synthase, H+ transporting, mitochondrial Fo complex subunit E (ATP5I), transcript variant 1, mRNA
51079	NM_015965.6	557	2780	217.08	NDUFA13	GO:0016021//integral component of membrane	NA	NA	K11353//NADH dehydrogenase (ubiquinone) 1 alpha subcomplex subunit 13	EAW84826.1//NADH dehydrogenase (ubiquinone) 1 alpha subcomplex, 13 [Homo sapiens]	Homo sapiens NADH:ubiquinone oxidoreductase subunit A13 (NDUFA13), mRNA
4696	NM_004542.3,XM_017026833.1	421.71	1975	216.47	NDUFA3	GO:0005747//mitochondrial respiratory chain complex I;GO:0016021//integral component of membrane	NA	NA	K03947//NADH dehydrogenase (ubiquinone) 1 alpha subcomplex subunit 3	XP_010378998.1//PREDICTED: NADH dehydrogenase [ubiquinone] 1 alpha subcomplex subunit 3 isoform X2 [Rhinopithecus roxellana];XP_019834159.1//PREDICTED: NADH dehydrogenase [ubiquinone] 1 alpha subcomplex subunit 3 [Bos indicus]	PREDICTED: Homo sapiens NADH:ubiquinone oxidoreductase subunit A3 (NDUFA3), transcript variant X1, mRNA;Homo sapiens NADH:ubiquinone oxidoreductase subunit A3 (NDUFA3), mRNA
440400	NM_001004333.4	830	4352	214.97	RNASEK	GO:0016021//integral component of membrane	GO:0004521//endoribonuclease activity	NA	K19770//ribonuclease kappa [EC:3.1.-.-]	AAF28932.1//HSPC254, partial [Homo sapiens];AIC63943.1//RNase kappa-02 isoform [Homo sapiens]	Homo sapiens ribonuclease K (RNASEK), transcript variant 1, mRNA
4691	NM_005381.2	2732	15362	213.07	NCL	GO:0016020//membrane;GO:0070062//extracellular exosome;GO:0005654//nucleoplasm;GO:0005730//nucleolus;GO:0005938//cell cortex;GO:0036464//cytoplasmic ribonucleoprotein granule	GO:0044547//DNA topoisomerase binding;GO:0042162//telomeric DNA binding;GO:0008022//protein C-terminus binding;GO:0048027//mRNA 5'-UTR binding;GO:0042802//identical protein binding	GO:1990830//cellular response to leukemia inhibitory factor;GO:0017148//negative regulation of translation;GO:0001525//angiogenesis;GO:0045944//positive regulation of transcription from RNA polymerase II promoter;GO:0071364//cellular response to epidermal growth factor stimulus;GO:1901838//positive regulation of transcription of nuclear large rRNA transcript from RNA polymerase I promoter	K11294//nucleolin	XP_850477.2//nucleolin isoform X2 [Canis lupus familiaris]	Homo sapiens nucleolin (NCL), mRNA
1347	NM_001865.3	708	3604	213	COX7A2	GO:0070062//extracellular exosome;GO:0016021//integral component of membrane;GO:0005746//mitochondrial respiratory chain	GO:0004129//cytochrome-c oxidase activity	NA	K02270//cytochrome c oxidase subunit 7a	XP_010370528.1//PREDICTED: cytochrome c oxidase subunit 7A2, mitochondrial isoform X1 [Rhinopithecus roxellana]	Homo sapiens cytochrome c oxidase subunit 7A2 (COX7A2), transcript variant 1, mRNA
57142	NM_001321859.1,NM_001321860.1,NM_001321861.1,NM_001321862.1,NM_001321863.1,NM_001321904.1,NM_007008.2,NM_020532.4,NM_153828.2,NM_207520.1,NM_207521.1,XM_005264434.3,XM_017004518.1,XM_017004519.1	3707.57	20837	211.11	RTN4	GO:0070062//extracellular exosome;GO:0071782//endoplasmic reticulum tubular network;GO:0005783//endoplasmic reticulum;GO:0042995//cell projection;GO:0005635//nuclear envelope;GO:0005622//intracellular;GO:0098826//endoplasmic reticulum tubular network membrane;GO:0014069//postsynaptic density;GO:0043025//neuronal cell body;GO:0030176//integral component of endoplasmic reticulum membrane;GO:0016021…	GO:0003723//RNA binding;GO:0031625//ubiquitin protein ligase binding;GO:0045296//cadherin binding	GO:0051897//positive regulation of protein kinase B signaling;GO:0060317//cardiac epithelial to mesenchymal transition;GO:2000172//regulation of branching morphogenesis of a nerve;GO:1990809//endoplasmic reticulum tubular network membrane organization;GO:0071787//endoplasmic reticulum tubular network formation;GO:0021801//cerebral cortex radial glia guided migration;GO:0071786//endoplasmic reticu…	K20720//reticulon-4	NP_008939.1//reticulon-4 isoform C [Homo sapiens];NP_065393.1//reticulon-4 isoform A [Homo sapiens];XP_017397861.1//PREDICTED: reticulon-4 isoform X3 [Cebus capucinus imitator];XP_017397860.1//PREDICTED: reticulon-4 isoform X2 [Cebus capucinus imitator]	Homo sapiens reticulon 4 (RTN4), transcript variant 11, mRNA;Homo sapiens reticulon 4 (RTN4), transcript variant 1, mRNA;PREDICTED: Homo sapiens reticulon 4 (RTN4), transcript variant X2, mRNA;Homo sapiens reticulon 4 (RTN4), transcript variant 10, mRNA;Homo sapiens reticulon 4 (RTN4), transcript variant 3, mRNA;PREDICTED: Homo sapiens reticulon 4 (RTN4), transcript variant X3, mRNA;Homo sapiens …
27344	NM_013271.4	1071	5660	211.08	PCSK1N	GO:0070062//extracellular exosome;GO:0030141//secretory granule;GO:0005615//extracellular space;GO:0005802//trans-Golgi network	GO:0004867//serine-type endopeptidase inhibitor activity;GO:0005102//receptor binding;GO:0004866//endopeptidase inhibitor activity	GO:0016486//peptide hormone processing;GO:0009409//response to cold;GO:0002021//response to dietary excess;GO:0007218//neuropeptide signaling pathway	K03129//transcription initiation factor TFIID subunit 4;K15176//RNA polymerase-associated protein CTR9;K17498//transcription factor SPN1	NP_037403.1//proSAAS preproprotein [Homo sapiens]	Homo sapiens proprotein convertase subtilisin/kexin type 1 inhibitor (PCSK1N), mRNA
9296	NM_001198909.1,NM_004231.3	748	3781	209.94	ATP6V1F	NA	NA	NA	K02151//V-type H+-transporting ATPase subunit F	XP_011794960.1//PREDICTED: V-type proton ATPase subunit F isoform X2 [Colobus angolensis palliatus];XP_011794959.1//PREDICTED: V-type proton ATPase subunit F isoform X1 [Colobus angolensis palliatus]	Homo sapiens ATPase H+ transporting V1 subunit F (ATP6V1F), transcript variant 1, mRNA;Homo sapiens ATPase H+ transporting V1 subunit F (ATP6V1F), transcript variant 2, mRNA
10383	NM_006088.5	1591	8585.4	209.45	TUBB4B	GO:0005874//microtubule;GO:0005737//cytoplasm	GO:0005200//structural constituent of cytoskeleton;GO:0005525//GTP binding;GO:0003924//GTPase activity	GO:0007017//microtubule-based process	K07375//tubulin beta	XP_007945164.1//PREDICTED: tubulin beta-4B chain isoform X1 [Orycteropus afer afer]	Homo sapiens tubulin beta 4B class IVb (TUBB4B), mRNA
11315	NM_001123377.1,NM_007262.4,XM_005263424.3	953.18	4935	209.09	PARK7	GO:0070062//extracellular exosome;GO:0005759//mitochondrial matrix;GO:0030424//axon;GO:0005634//nucleus;GO:0005783//endoplasmic reticulum;GO:0000785//chromatin;GO:0098793//presynapse;GO:0005758//mitochondrial intermembrane space;GO:0043005//neuron projection;GO:0044297//cell body;GO:0005913//cell-cell adherens junction;GO:0005829//cytosol	GO:0050681//androgen receptor binding;GO:1903135//cupric ion binding;GO:0005507//copper ion binding;GO:1903136//cuprous ion binding;GO:0051920//peroxiredoxin activity;GO:0045296//cadherin binding	GO:0031397//negative regulation of protein ubiquitination;GO:0032148//activation of protein kinase B activity;GO:1902958//positive regulation of mitochondrial electron transport, NADH to ubiquinone;GO:1903428//positive regulation of reactive oxygen species biosynthetic process;GO:0042177//negative regulation of protein catabolic process;GO:0008344//adult locomotory behavior;GO:0033864//positive r…	K05687//protein DJ-1 [EC:3.5.1.124]	XP_011904884.1//PREDICTED: protein deglycase DJ-1 isoform X1 [Cercocebus atys]	PREDICTED: Homo sapiens Parkinsonism associated deglycase (PARK7), transcript variant X1, mRNA;Homo sapiens Parkinsonism associated deglycase (PARK7), transcript variant 2, mRNA;Homo sapiens Parkinsonism associated deglycase (PARK7), transcript variant 1, mRNA
10962	NM_006818.3	2180	11883	208.29	MLLT11	GO:0005634//nucleus;GO:0005654//nucleoplasm;GO:0005815//microtubule organizing center;GO:0005829//cytosol;GO:0005622//intracellular;GO:0005737//cytoplasm	NA	GO:0043065//positive regulation of apoptotic process;GO:0097191//extrinsic apoptotic signaling pathway;GO:0097190//apoptotic signaling pathway;GO:0090200//positive regulation of release of cytochrome c from mitochondria;GO:0097193//intrinsic apoptotic signaling pathway;GO:0045893//positive regulation of transcription, DNA-templated;GO:0051901//positive regulation of mitochondrial depolarization	K11421//histone-lysine N-methyltransferase SETDB1 [EC:2.1.1.43]	XP_021779267.1//protein AF1q isoform X1 [Papio anubis]	Homo sapiens MLLT11, transcription factor 7 cofactor (MLLT11), mRNA
3190	NM_001318186.1,NM_001318187.1,NM_001318188.1,NM_002140.4,NM_031262.3,NM_031263.3,XM_005251960.2,XM_005251963.3,XM_005251965.2,XM_011518616.1,XM_017014668.1,XM_017014669.1	2911.99	16018	208.01	HNRNPK	GO:0016020//membrane;GO:0042995//cell projection;GO:0005938//cell cortex;GO:0030054//cell junction;GO:0005737//cytoplasm;GO:0005681//spliceosomal complex;GO:0005829//cytosol;GO:0002102//podosome;GO:0043679//axon terminus;GO:0070062//extracellular exosome;GO:0031012//extracellular matrix;GO:0005654//nucleoplasm;GO:0005634//nucleus;GO:0005925//focal adhesion;GO:0000790//nuclear chromatin;GO:0071013…	GO:0003677//DNA binding;GO:0000978//RNA polymerase II proximal promoter sequence-specific DNA binding;GO:0003723//RNA binding;GO:1990829//C-rich single-stranded DNA binding;GO:0042802//identical protein binding;GO:0051117//ATPase binding;GO:0001077//transcriptional activator activity, RNA polymerase II proximal promoter sequence-specific DNA binding;GO:0042805//actinin binding;GO:0045296//cadheri…	GO:0006396//RNA processing;GO:0072369//regulation of lipid transport by positive regulation of transcription from RNA polymerase II promoter;GO:0043010//camera-type eye development;GO:0010988//regulation of low-density lipoprotein particle clearance;GO:0006357//regulation of transcription from RNA polymerase II promoter;GO:0045716//positive regulation of low-density lipoprotein particle receptor …	K12886//heterogeneous nuclear ribonucleoprotein K	BAE31602.1//unnamed protein product [Mus musculus];NP_079555.1//heterogeneous nuclear ribonucleoprotein K isoform 2 [Mus musculus];NP_112553.1//heterogeneous nuclear ribonucleoprotein K isoform a [Homo sapiens];NP_001288274.1//heterogeneous nuclear ribonucleoprotein K isoform 4 [Mus musculus]	PREDICTED: Homo sapiens heterogeneous nuclear ribonucleoprotein K (HNRNPK), transcript variant X1, mRNA;PREDICTED: Homo sapiens heterogeneous nuclear ribonucleoprotein K (HNRNPK), transcript variant X2, mRNA;Homo sapiens heterogeneous nuclear ribonucleoprotein K (HNRNPK), transcript variant 1, mRNA;Homo sapiens heterogeneous nuclear ribonucleoprotein K (HNRNPK), transcript variant 6, mRNA;Homo sa…
9500	NM_001005332.1,NM_001005333.1,NM_006986.3,XM_011530835.2,XM_017029978.1,XM_017029979.1,XM_017029980.1	2732.25	14954.1	207.39	MAGED1	GO:0005634//nucleus;GO:0043234//protein complex;GO:0000785//chromatin;GO:0005886//plasma membrane;GO:0005737//cytoplasm	GO:0003713//transcription coactivator activity;GO:0042802//identical protein binding	GO:0045892//negative regulation of transcription, DNA-templated;GO:0006355//regulation of transcription, DNA-templated;GO:0043406//positive regulation of MAP kinase activity;GO:0045893//positive regulation of transcription, DNA-templated;GO:2001235//positive regulation of apoptotic signaling pathway;GO:0042752//regulation of circadian rhythm;GO:0006357//regulation of transcription from RNA polyme…	K12464//melanoma-associated antigen D1	NP_001005333.1//melanoma-associated antigen D1 isoform a [Homo sapiens];NP_008917.3//melanoma-associated antigen D1 isoform b [Homo sapiens]	PREDICTED: Homo sapiens MAGE family member D1 (MAGED1), transcript variant X1, mRNA;PREDICTED: Homo sapiens MAGE family member D1 (MAGED1), transcript variant X2, mRNA;Homo sapiens MAGE family member D1 (MAGED1), transcript variant 1, mRNA;Homo sapiens MAGE family member D1 (MAGED1), transcript variant 3, mRNA;PREDICTED: Homo sapiens MAGE family member D1 (MAGED1), transcript variant X4, mRNA;PRE…
4131	NM_001324255.1,NM_005909.4	11998.8	67346	207.36	MAP1B	GO:0005874//microtubule;GO:0030054//cell junction;GO:0014069//postsynaptic density;GO:0001750//photoreceptor outer segment;GO:0005875//microtubule associated complex;GO:0005829//cytosol;GO:0043197//dendritic spine;GO:0005886//plasma membrane	GO:0005198//structural molecule activity;GO:0008017//microtubule binding	GO:0007399//nervous system development;GO:0000226//microtubule cytoskeleton organization;GO:0048675//axon extension;GO:0016358//dendrite development;GO:0047497//mitochondrion transport along microtubule;GO:0061162//establishment of monopolar cell polarity;GO:0045773//positive regulation of axon extension;GO:0032387//negative regulation of intracellular transport;GO:0009987//cellular process;GO:00…	K10429//microtubule-associated protein 1	XP_011728513.1//PREDICTED: microtubule-associated protein 1B isoform X1 [Macaca nemestrina];NP_005900.2//microtubule-associated protein 1B isoform 1 [Homo sapiens]	Homo sapiens microtubule associated protein 1B (MAP1B), transcript variant 1, mRNA;Homo sapiens microtubule associated protein 1B (MAP1B), transcript variant 2, mRNA
7295	NM_001244938.1,NM_003329.3	885.93	4508	207.08	TXN	GO:0070062//extracellular exosome;GO:0005634//nucleus;GO:0005829//cytosol;GO:0005576//extracellular region;GO:0005739//mitochondrion;GO:0005737//cytoplasm	GO:0047134//protein-disulfide reductase activity;GO:0015035//protein disulfide oxidoreductase activity;GO:0003723//RNA binding;GO:0016671//oxidoreductase activity, acting on a sulfur group of donors, disulfide as acceptor;GO:0004791//thioredoxin-disulfide reductase activity;GO:0015037//peptide disulfide oxidoreductase activity	GO:0032148//activation of protein kinase B activity;GO:0051897//positive regulation of protein kinase B signaling;GO:0006355//regulation of transcription, DNA-templated;GO:0055114//oxidation-reduction process;GO:0015949//nucleobase-containing small molecule interconversion;GO:0045454//cell redox homeostasis;GO:0000122//negative regulation of transcription from RNA polymerase II promoter;GO:003315…	K03671//thioredoxin 1	NP_001231867.1//thioredoxin isoform 2 [Homo sapiens];NP_003320.2//thioredoxin isoform 1 [Homo sapiens]	Homo sapiens thioredoxin (TXN), transcript variant 2, mRNA;Homo sapiens thioredoxin (TXN), transcript variant 1, mRNA
51186	NM_001006612.1,NM_001006613.1,NM_001006614.1,NM_016303.2	1093.78	5633	205.32	TCEAL9	GO:0005634//nucleus	GO:0050699//WW domain binding	GO:0006357//regulation of transcription from RNA polymerase II promoter;GO:0006351//transcription, DNA-templated	K10750//chromatin assembly factor 1 subunit A	NP_057387.1//transcription elongation factor A protein-like 9 [Homo sapiens]	Homo sapiens transcription elongation factor A like 9 (TCEAL9), transcript variant 1, mRNA;Homo sapiens transcription elongation factor A like 9 (TCEAL9), transcript variant 3, mRNA;Homo sapiens transcription elongation factor A like 9 (TCEAL9), transcript variant 2, mRNA;Homo sapiens transcription elongation factor A like 9 (TCEAL9), transcript variant 4, mRNA
3021	NM_005324.4	2909	15750.9	204.75	H3F3B	NA	NA	NA	K11253//histone H3	XP_007451114.1//PREDICTED: histone H3.3-like [Lipotes vexillifer]	Homo sapiens H3 histone family member 3B (H3F3B), mRNA
90843	NM_001006684.1,NM_153333.2	1215.31	6287	204.47	TCEAL8	GO:0005634//nucleus	GO:0050699//WW domain binding;GO:0003746//translation elongation factor activity	GO:0006357//regulation of transcription from RNA polymerase II promoter;GO:0006351//transcription, DNA-templated	NA	NP_699164.1//transcription elongation factor A protein-like 8 [Homo sapiens]	Homo sapiens transcription elongation factor A like 8 (TCEAL8), transcript variant 1, mRNA;Homo sapiens transcription elongation factor A like 8 (TCEAL8), transcript variant 2, mRNA
821	NM_001024649.1,NM_001746.3,XM_011534664.1,XM_011534665.2	4373.73	23787	203.55	CANX	GO:0005790//smooth endoplasmic reticulum;GO:0005840//ribosome;GO:0016020//membrane;GO:0005788//endoplasmic reticulum lumen;GO:0005783//endoplasmic reticulum;GO:0005791//rough endoplasmic reticulum;GO:0042470//melanosome;GO:0043025//neuronal cell body;GO:0043197//dendritic spine;GO:0030424//axon;GO:0070062//extracellular exosome;GO:0031012//extracellular matrix;GO:0032839//dendrite cytoplasm;GO:00…	GO:0003723//RNA binding;GO:0030246//carbohydrate binding;GO:0051082//unfolded protein binding;GO:0005509//calcium ion binding;GO:0035255//ionotropic glutamate receptor binding;GO:0034185//apolipoprotein binding	GO:0006457//protein folding;GO:0048488//synaptic vesicle endocytosis;GO:0072583//clathrin-dependent endocytosis;GO:0061077//chaperone-mediated protein folding;GO:0002474//antigen processing and presentation of peptide antigen via MHC class I;GO:0007568//aging;GO:0009306//protein secretion;GO:0019886//antigen processing and presentation of exogenous peptide antigen via MHC class II;GO:0034975//pro…	K08054//calnexin	BAG57859.1//unnamed protein product [Homo sapiens];XP_011532966.1//PREDICTED: calnexin isoform X2 [Homo sapiens]	Homo sapiens calnexin (CANX), transcript variant 2, mRNA;PREDICTED: Homo sapiens calnexin (CANX), transcript variant X1, mRNA;PREDICTED: Homo sapiens calnexin (CANX), transcript variant X2, mRNA;Homo sapiens calnexin (CANX), transcript variant 1, mRNA
6137	NM_000977.3,NM_001243130.1,NM_001243131.1,NM_033251.2	4501.57	24391	202.67	RPL13	GO:0005840//ribosome;GO:0016020//membrane;GO:0005634//nucleus;GO:0005829//cytosol;GO:0022625//cytosolic large ribosomal subunit;GO:0022626//cytosolic ribosome	GO:0003723//RNA binding;GO:0003735//structural constituent of ribosome	GO:0006413//translational initiation;GO:0006614//SRP-dependent cotranslational protein targeting to membrane;GO:0019083//viral transcription;GO:0006412//translation;GO:0000184//nuclear-transcribed mRNA catabolic process, nonsense-mediated decay;GO:0006364//rRNA processing	K02873//large subunit ribosomal protein L13e	NP_001230059.1//60S ribosomal protein L13 isoform 2 [Homo sapiens];KFO31870.1//Paraplegin [Fukomys damarensis];NP_001230060.1//60S ribosomal protein L13 isoform 3 [Homo sapiens]	Homo sapiens ribosomal protein L13 (RPL13), transcript variant 1, mRNA;Homo sapiens ribosomal protein L13 (RPL13), transcript variant 4, mRNA;Homo sapiens ribosomal protein L13 (RPL13), transcript variant 3, mRNA;Homo sapiens ribosomal protein L13 (RPL13), transcript variant 2, mRNA
3301	NM_001314039.1,NM_001539.3	2405.77	12760	201.88	DNAJA1	GO:0016020//membrane;GO:0070062//extracellular exosome;GO:0005783//endoplasmic reticulum;GO:0005634//nucleus;GO:0015630//microtubule cytoskeleton;GO:0098554//cytoplasmic side of endoplasmic reticulum membrane;GO:0048471//perinuclear region of cytoplasm;GO:0000151//ubiquitin ligase complex;GO:0005829//cytosol;GO:0005739//mitochondrion	GO:0055131//C3HC4-type RING finger domain binding;GO:0001671//ATPase activator activity;GO:0005524//ATP binding;GO:0031072//heat shock protein binding;GO:0031625//ubiquitin protein ligase binding;GO:0051087//chaperone binding;GO:0046872//metal ion binding;GO:0001664//G-protein coupled receptor binding;GO:0051082//unfolded protein binding;GO:0030544//Hsp70 protein binding;GO:0050750//low-density l…	GO:0031397//negative regulation of protein ubiquitination;GO:0006986//response to unfolded protein;GO:0007283//spermatogenesis;GO:0030521//androgen receptor signaling pathway;GO:0043508//negative regulation of JUN kinase activity;GO:0043065//positive regulation of apoptotic process;GO:1901998//toxin transport;GO:0070585//protein localization to mitochondrion;GO:0042769//DNA damage response, detec…	K09502//DnaJ homolog subfamily A member 1	XP_008840705.1//PREDICTED: dnaJ homolog subfamily A member 1 [Nannospalax galili];NP_001530.1//dnaJ homolog subfamily A member 1 isoform 1 [Homo sapiens]	Homo sapiens DnaJ heat shock protein family (Hsp40) member A1 (DNAJA1), transcript variant 2, mRNA;Homo sapiens DnaJ heat shock protein family (Hsp40) member A1 (DNAJA1), transcript variant 1, mRNA
1266	NM_001286055.1,NM_001286056.1,NM_001839.4,XM_017000245.1	2113.46	11081.1	200.62	CNN3	GO:0005925//focal adhesion;GO:0005913//cell-cell adherens junction;GO:0005829//cytosol;GO:0015629//actin cytoskeleton;GO:0043197//dendritic spine;GO:0014069//postsynaptic density;GO:0043025//neuronal cell body	GO:0003779//actin binding;GO:0098641//cadherin binding involved in cell-cell adhesion;GO:0005516//calmodulin binding;GO:0008017//microtubule binding	GO:0032780//negative regulation of ATPase activity;GO:0031032//actomyosin structure organization;GO:0030855//epithelial cell differentiation	K09228//KRAB domain-containing zinc finger protein;K07441//beta-1,4-N-acetylglucosaminyltransferase [EC:2.4.1.141];K20526//transgelin	NP_001272984.1//calponin-3 isoform 2 [Homo sapiens];XP_004378825.1//PREDICTED: calponin-3 isoform X1 [Trichechus manatus latirostris];EFB25286.1//hypothetical protein PANDA_003128, partial [Ailuropoda melanoleuca];NP_001830.1//calponin-3 isoform 1 [Homo sapiens]	PREDICTED: Homo sapiens calponin 3 (CNN3), transcript variant X1, mRNA;Homo sapiens calponin 3 (CNN3), transcript variant 3, mRNA;Homo sapiens calponin 3 (CNN3), transcript variant 2, mRNA;Homo sapiens calponin 3 (CNN3), transcript variant 1, mRNA
93621	NM_001272053.1,NM_001272054.1,NM_033296.2	2162.55	11333	200.32	MRFAP1	GO:0005634//nucleus;GO:0005829//cytosol;GO:0048471//perinuclear region of cytoplasm	NA	NA	K07190//phosphorylase kinase alpha/beta subunit;K01064//wingless-type MMTV integration site family, member 9	XP_011770269.1//PREDICTED: MORF4 family-associated protein 1-like [Macaca nemestrina]	Homo sapiens Morf4 family associated protein 1 (MRFAP1), transcript variant 1, mRNA;Homo sapiens Morf4 family associated protein 1 (MRFAP1), transcript variant 3, mRNA;Homo sapiens Morf4 family associated protein 1 (MRFAP1), transcript variant 2, mRNA
1173	NM_001025205.1,NM_001311198.1,NM_004068.3	1957.95	10192	199.86	AP2M1	GO:0030666//endocytic vesicle membrane;GO:0045334//clathrin-coated endocytic vesicle;GO:0036020//endolysosome membrane;GO:0030669//clathrin-coated endocytic vesicle membrane;GO:0005829//cytosol;GO:0005739//mitochondrion;GO:0005886//plasma membrane;GO:0070062//extracellular exosome;GO:0005765//lysosomal membrane;GO:0030125//clathrin vesicle coat;GO:0030122//AP-2 adaptor complex;GO:0030131//clathri…	GO:0005048//signal sequence binding;GO:0008289//lipid binding;GO:0044325//ion channel binding;GO:0097718//disordered domain specific binding;GO:0050750//low-density lipoprotein particle receptor binding;GO:0005215//transporter activity	GO:0031623//receptor internalization;GO:0016185//synaptic vesicle budding from presynaptic endocytic zone membrane;GO:0016192//vesicle-mediated transport;GO:0016050//vesicle organization;GO:0006897//endocytosis;GO:0032802//low-density lipoprotein particle receptor catabolic process;GO:0034383//low-density lipoprotein particle clearance;GO:0097494//regulation of vesicle size;GO:0007018//microtubul…	K11826//AP-2 complex subunit mu-1	NP_001298127.1//AP-2 complex subunit mu isoform c [Homo sapiens];BAD32167.1//mKIAA0109 protein, partial [Mus musculus];NP_033809.1//AP-2 complex subunit mu isoform 1 [Mus musculus]	Homo sapiens adaptor related protein complex 2 mu 1 subunit (AP2M1), transcript variant 3, mRNA;Homo sapiens adaptor related protein complex 2 mu 1 subunit (AP2M1), transcript variant 2, mRNA;Homo sapiens adaptor related protein complex 2 mu 1 subunit (AP2M1), transcript variant 1, mRNA
23646	NM_001031696.3,NM_001291311.1,NM_012268.3,XM_005258704.1,XM_005258707.4,XM_005258708.3,XM_005258709.4,XM_005258710.4,XM_006723122.1,XM_011526692.1,XM_011526693.1,XM_017026546.1,XM_017026547.1,XM_017026548.1,XM_017026549.1	2096.94	10913	199.2	PLD3	GO:0070062//extracellular exosome;GO:0016021//integral component of membrane;GO:0005789//endoplasmic reticulum membrane	GO:0004630//phospholipase D activity;GO:0003824//catalytic activity;GO:0070290//N-acylphosphatidylethanolamine-specific phospholipase D activity	GO:0016042//lipid catabolic process	K16860//phospholipase D3/4 [EC:3.1.4.4]	NP_001026866.1//phospholipase D3 [Homo sapiens]	PREDICTED: Homo sapiens phospholipase D family member 3 (PLD3), transcript variant X12, mRNA;PREDICTED: Homo sapiens phospholipase D family member 3 (PLD3), transcript variant X6, mRNA;Homo sapiens phospholipase D family member 3 (PLD3), transcript variant 3, mRNA;PREDICTED: Homo sapiens phospholipase D family member 3 (PLD3), transcript variant X1, mRNA;PREDICTED: Homo sapiens phospholipase D fa…
3329	NM_002156.4,NM_199440.1	2338.61	12215	199.03	HSPD1	GO:0005759//mitochondrial matrix;GO:0016020//membrane;GO:0005615//extracellular space;GO:0046696//lipopolysaccharide receptor complex;GO:0005737//cytoplasm;GO:0005829//cytosol;GO:0030135//coated vesicle;GO:0005739//mitochondrion;GO:0005886//plasma membrane;GO:0005769//early endosome;GO:0070062//extracellular exosome;GO:0031012//extracellular matrix;GO:0030141//secretory granule;GO:0009986//cell s…	GO:0003688//DNA replication origin binding;GO:0003723//RNA binding;GO:0005524//ATP binding;GO:0002039//p53 binding;GO:0031625//ubiquitin protein ligase binding;GO:0034185//apolipoprotein binding;GO:0051087//chaperone binding;GO:0008035//high-density lipoprotein particle binding;GO:0003725//double-stranded RNA binding;GO:0003697//single-stranded DNA binding;GO:0001530//lipopolysaccharide binding;G…	GO:0006986//response to unfolded protein;GO:0032755//positive regulation of interleukin-6 production;GO:0032733//positive regulation of interleukin-10 production;GO:0008637//apoptotic mitochondrial changes;GO:0061077//chaperone-mediated protein folding;GO:0002842//positive regulation of T cell mediated immune response to tumor cell;GO:0006357//regulation of transcription from RNA polymerase II pr…	K04077//chaperonin GroEL	XP_012355092.1//PREDICTED: 60 kDa heat shock protein, mitochondrial isoform X1 [Nomascus leucogenys];NP_002147.2//60 kDa heat shock protein, mitochondrial [Homo sapiens]	Homo sapiens heat shock protein family D (Hsp60) member 1 (HSPD1), transcript variant 1, mRNA;Homo sapiens heat shock protein family D (Hsp60) member 1 (HSPD1), transcript variant 2, mRNA
468	NM_001675.4,NM_182810.2,XM_017028807.1	1442.7	7299	197.55	ATF4	GO:0005634//nucleus;GO:0005737//cytoplasm;GO:1990590//ATF1-ATF4 transcription factor complex;GO:1990617//CHOP-ATF4 complex;GO:1990589//ATF4-CREB1 transcription factor complex	GO:0003677//DNA binding;GO:0008022//protein C-terminus binding;GO:0001046//core promoter sequence-specific DNA binding;GO:0003700//DNA binding transcription factor activity;GO:0043522//leucine zipper domain binding	GO:1903351//cellular response to dopamine;GO:0034198//cellular response to amino acid starvation;GO:0006357//regulation of transcription from RNA polymerase II promoter;GO:0006520//cellular amino acid metabolic process;GO:0042149//cellular response to glucose starvation	K04374//cyclic AMP-dependent transcription factor ATF-4	NP_877962.1//cyclic AMP-dependent transcription factor ATF-4 [Homo sapiens]	Homo sapiens activating transcription factor 4 (ATF4), transcript variant 1, mRNA;PREDICTED: Homo sapiens activating transcription factor 4 (ATF4), transcript variant X1, mRNA;Homo sapiens activating transcription factor 4 (ATF4), transcript variant 2, mRNA
100133941	NM_001291737.1,NM_001291738.1,NM_001291739.1,NM_013230.3	2312.94	11942	196.82	CD24	GO:0016020//membrane;GO:0009986//cell surface;GO:0031362//anchored component of external side of plasma membrane;GO:0045121//membrane raft;GO:0016021//integral component of membrane;GO:0005622//intracellular	GO:0004871//signal transducer activity;GO:0030296//protein tyrosine kinase activator activity;GO:0019901//protein kinase binding	GO:0042325//regulation of phosphorylation;GO:0016477//cell migration;GO:0072139//glomerular parietal epithelial cell differentiation;GO:0031295//T cell costimulation;GO:0002237//response to molecule of bacterial origin;GO:0043627//response to estrogen;GO:0001959//regulation of cytokine-mediated signaling pathway;GO:0098609//cell-cell adhesion;GO:0032913//negative regulation of transforming growth…	K15696//RING finger protein 113B;K17985//activating molecule in BECN1-regulated autophagy protein 1;K06469//CD24 antigen	NP_001278668.1//signal transducer CD24 isoform b [Homo sapiens];XP_002817254.1//PREDICTED: signal transducer CD24 isoform X1 [Pongo abelii]	Homo sapiens CD24 molecule (CD24), transcript variant 1, mRNA;Homo sapiens CD24 molecule (CD24), transcript variant 3, mRNA;Homo sapiens CD24 molecule (CD24), transcript variant 2, mRNA;Homo sapiens CD24 molecule (CD24), transcript variant 4, mRNA
517	NM_001002031.2,NM_005176.5,XM_017019460.1,XM_017019461.1,XM_017019462.1	902.02	4366	196.59	ATP5MC2	GO:0000276//mitochondrial proton-transporting ATP synthase complex, coupling factor F(o);GO:0005753//mitochondrial proton-transporting ATP synthase complex;GO:0045263//proton-transporting ATP synthase complex, coupling factor F(o);GO:0016021//integral component of membrane;GO:0005739//mitochondrion;GO:0005741//mitochondrial outer membrane	GO:0008289//lipid binding;GO:0015078//hydrogen ion transmembrane transporter activity;GO:0005215//transporter activity;GO:0046933//proton-transporting ATP synthase activity, rotational mechanism	GO:0015986//ATP synthesis coupled proton transport;GO:0006754//ATP biosynthetic process;GO:0042407//cristae formation;GO:0015991//ATP hydrolysis coupled proton transport;GO:0042776//mitochondrial ATP synthesis coupled proton transport	K02128//F-type H+-transporting ATPase subunit c	NP_001002031.1//ATP synthase F(0) complex subunit C2, mitochondrial isoform a precursor [Homo sapiens];NP_005167.2//ATP synthase F(0) complex subunit C2, mitochondrial isoform b precursor [Homo sapiens]	Homo sapiens ATP synthase, H+ transporting, mitochondrial Fo complex subunit C2 (subunit 9) (ATP5G2), transcript variant 2, mRNA;Homo sapiens ATP synthase, H+ transporting, mitochondrial Fo complex subunit C2 (subunit 9) (ATP5G2), transcript variant 1, mRNA;PREDICTED: Homo sapiens ATP synthase, H+ transporting, mitochondrial Fo complex subunit C2 (subunit 9) (ATP5G2), transcript variant X2, mRNA;…
4735	NM_001008491.2,NM_001008492.2,NM_001282972.1,NM_001282973.1,NM_001321029.1,NM_001321030.1,NM_001321031.1,NM_001321032.1,NM_001321033.1,NM_001321034.1,NM_001321035.1,NM_004404.4,NM_006155.2,XM_011511237.1,XM_011511238.1,XM_011511240.1,XM_017004189.1,XM_017004190.1,XM_017004191.1,XM_017004192.1,XM_017004193.1,XM_017004194.1,XM_017004195.1,XM_017004196.1,XM_017004197.1,XM_017004198.1,XM_017004199.1,…	3317.64	17298.7	196.42	2002-09-01	GO:0060170//ciliary membrane;GO:0097227//sperm annulus;GO:0005737//cytoplasm;GO:0097730//non-motile cilium;GO:0030496//midbody;GO:0005730//nucleolus;GO:0000145//exocyst;GO:0005829//cytosol;GO:0005819//spindle;GO:0015629//actin cytoskeleton;GO:0000777//condensed chromosome kinetochore;GO:0070062//extracellular exosome;GO:0005634//nucleus;GO:0032391//photoreceptor connecting cilium;GO:0048471//peri…	GO:0042802//identical protein binding;GO:0005525//GTP binding;GO:0045296//cadherin binding	GO:0060271//cilium assembly;GO:0051301//cell division;GO:0031175//neuron projection development;GO:0007224//smoothened signaling pathway;GO:0007283//spermatogenesis;GO:0007049//cell cycle	K16942//septin 2	XP_011851768.1//PREDICTED: septin-2 isoform X2 [Mandrillus leucophaeus];NP_001336216.1//septin-2 isoform e [Homo sapiens];XP_016859696.1//PREDICTED: septin-2 isoform X6 [Homo sapiens];XP_020930254.1//septin-2 isoform X1 [Sus scrofa];XP_008136700.1//PREDICTED: septin-2 isoform X1 [Eptesicus fuscus];XP_016859680.1//PREDICTED: septin-2 isoform X3 [Homo sapiens];NP_001269901.1//septin-2 isoform b [Ho…	Homo sapiens septin 2 (SEPT2), transcript variant 9, mRNA;PREDICTED: Homo sapiens septin 2 (SEPT2), transcript variant X19, mRNA;PREDICTED: Homo sapiens septin 2 (SEPT2), transcript variant X13, mRNA;PREDICTED: Homo sapiens septin 2 (SEPT2), transcript variant X2, mRNA;Homo sapiens septin 2 (SEPT2), transcript variant 6, mRNA;PREDICTED: Homo sapiens septin 2 (SEPT2), transcript variant X9, mRNA;P…
51372	NM_015933.4	491	2145	194.85	TMA7	NA	NA	NA	K06562//lysosomal-associated membrane protein 3	EDL06269.1//mCG52157, partial [Mus musculus]	Homo sapiens translation machinery associated 7 homolog (TMA7), mRNA
375	NM_001024226.1,NM_001024227.1,NM_001024228.1,NM_001658.3,XM_017001233.1	1902.38	9640	194.83	ARF1	NA	NA	NA	K07937//ADP-ribosylation factor 1	XP_007986399.1//PREDICTED: ADP-ribosylation factor 1 isoform X2 [Chlorocebus sabaeus];XP_016856722.1//PREDICTED: ADP-ribosylation factor 1 isoform X1 [Homo sapiens];XP_012361987.1//PREDICTED: ADP-ribosylation factor 1 isoform X2 [Nomascus leucogenys]	Homo sapiens ADP ribosylation factor 1 (ARF1), transcript variant 2, mRNA;Homo sapiens ADP ribosylation factor 1 (ARF1), transcript variant 1, mRNA;Homo sapiens ADP ribosylation factor 1 (ARF1), transcript variant 4, mRNA;PREDICTED: Homo sapiens ADP ribosylation factor 1 (ARF1), transcript variant X1, mRNA;Homo sapiens ADP ribosylation factor 1 (ARF1), transcript variant 3, mRNA
1634	NM_001920.4,NM_133503.3,NM_133504.3,NM_133505.3,NM_133506.3,NM_133507.3,XM_005268693.1,XM_006719270.1,XM_017018917.1	2432.42	12442	194.61	DCN	GO:0031012//extracellular matrix;GO:0005615//extracellular space;GO:0005737//cytoplasm;GO:0005796//Golgi lumen;GO:0005578//proteinaceous extracellular matrix;GO:0005589//collagen type VI trimer;GO:0005576//extracellular region;GO:0043202//lysosomal lumen	GO:0003723//RNA binding;GO:0004860//protein kinase inhibitor activity;GO:0005518//collagen binding;GO:0047485//protein N-terminus binding;GO:0005539//glycosaminoglycan binding;GO:0050840//extracellular matrix binding	GO:0001822//kidney development;GO:0030206//chondroitin sulfate biosynthetic process;GO:0032496//response to lipopolysaccharide;GO:0001890//placenta development;GO:0051901//positive regulation of mitochondrial depolarization;GO:0030207//chondroitin sulfate catabolic process;GO:0030203//glycosaminoglycan metabolic process;GO:0009612//response to mechanical stimulus;GO:0019800//peptide cross-linking…	K04660//decorin	NP_598012.1//decorin isoform c precursor [Homo sapiens];NP_598011.1//decorin isoform b precursor [Homo sapiens];XP_006889573.1//PREDICTED: decorin isoform X2 [Elephantulus edwardii];EAW97458.1//decorin, isoform CRA_g [Homo sapiens];XP_006889575.1//PREDICTED: decorin isoform X4 [Elephantulus edwardii];NP_001911.1//decorin isoform a preproprotein [Homo sapiens];XP_011844312.1//PREDICTED: decorin is…	Homo sapiens decorin (DCN), transcript variant E, mRNA;Homo sapiens decorin (DCN), transcript variant D, mRNA;PREDICTED: Homo sapiens decorin (DCN), transcript variant X3, mRNA;Homo sapiens decorin (DCN), transcript variant C, mRNA;Homo sapiens decorin (DCN), transcript variant A2, mRNA;PREDICTED: Homo sapiens decorin (DCN), transcript variant X2, mRNA;PREDICTED: Homo sapiens decorin (DCN), trans…
54331	NM_001243773.1,NM_001243774.1,NM_053064.4,XM_006720173.2,XM_011536846.2,XM_017021376.1,XM_017021377.1	3640.46	18825	194.33	GNG2	NA	NA	NA	K07826//guanine nucleotide-binding protein G(I)/G(S)/G(O) subunit gamma-2	XP_011817177.1//PREDICTED: guanine nucleotide-binding protein G(I)/G(S)/G(O) subunit gamma-2 isoform X3 [Colobus angolensis palliatus];XP_010630857.1//PREDICTED: guanine nucleotide-binding protein G(I)/G(S)/G(O) subunit gamma-2 isoform X1 [Fukomys damarensis];XP_017705005.1//PREDICTED: guanine nucleotide-binding protein G(I)/G(S)/G(O) subunit gamma-2 isoform X1 [Rhinopithecus bieti];EAW65665.1//g…	PREDICTED: Homo sapiens G protein subunit gamma 2 (GNG2), transcript variant X1, mRNA;PREDICTED: Homo sapiens G protein subunit gamma 2 (GNG2), transcript variant X3, mRNA;Homo sapiens G protein subunit gamma 2 (GNG2), transcript variant 3, mRNA;PREDICTED: Homo sapiens G protein subunit gamma 2 (GNG2), transcript variant X2, mRNA;Homo sapiens G protein subunit gamma 2 (GNG2), transcript variant 1…
10581	NM_006435.2	738	3423.73	193.02	IFITM2	GO:0016021//integral component of membrane;GO:0005886//plasma membrane	NA	GO:0035456//response to interferon-beta;GO:0060337//type I interferon signaling pathway;GO:0051607//defense response to virus;GO:0046597//negative regulation of viral entry into host cell;GO:0035455//response to interferon-alpha;GO:0045071//negative regulation of viral genome replication;GO:0034341//response to interferon-gamma;GO:0006955//immune response;GO:0009615//response to virus	K06566//interferon induced transmembrane protein	XP_012353553.1//PREDICTED: uncharacterized protein LOC100585336 isoform X2 [Nomascus leucogenys];NP_006426.2//interferon-induced transmembrane protein 2 [Homo sapiens]	Homo sapiens interferon induced transmembrane protein 2 (IFITM2), mRNA
5223	NM_001317079.1,NM_002629.3	1885.77	9395.69	191.64	PGAM1	GO:0034774//secretory granule lumen;GO:0016020//membrane;GO:0070062//extracellular exosome;GO:0043209//myelin sheath;GO:0005737//cytoplasm;GO:0005829//cytosol;GO:0005576//extracellular region;GO:1904813//ficolin-1-rich granule lumen	GO:0004619//phosphoglycerate mutase activity;GO:0016787//hydrolase activity;GO:0004082//bisphosphoglycerate mutase activity;GO:0046538//2,3-bisphosphoglycerate-dependent phosphoglycerate mutase activity;GO:0019901//protein kinase binding	GO:0061621//canonical glycolysis;GO:0006094//gluconeogenesis;GO:0043312//neutrophil degranulation;GO:0006096//glycolytic process;GO:0043456//regulation of pentose-phosphate shunt;GO:0006110//regulation of glycolytic process;GO:0045730//respiratory burst	K01834//2,3-bisphosphoglycerate-dependent phosphoglycerate mutase [EC:5.4.2.11]	NP_001304008.1//phosphoglycerate mutase 1 isoform 2 [Homo sapiens];XP_017358259.1//PREDICTED: phosphoglycerate mutase 1 [Cebus capucinus imitator]	Homo sapiens phosphoglycerate mutase 1 (PGAM1), transcript variant 2, mRNA;Homo sapiens phosphoglycerate mutase 1 (PGAM1), transcript variant 1, mRNA
6166	NM_001001.4	592	2623	190.63	RPL36AL	GO:0005840//ribosome	GO:0003735//structural constituent of ribosome	GO:0006412//translation	K02929//large subunit ribosomal protein L44e	XP_017362200.1//PREDICTED: 60S ribosomal protein L36a-like isoform X1 [Cebus capucinus imitator]	Homo sapiens ribosomal protein L36a like (RPL36AL), mRNA
10313	NM_001265589.1,NM_001265590.1,NM_001265591.1,NM_006054.3,NM_201428.2,NM_201429.2,NM_201430.2,XM_011544730.2,XM_011544731.2,XM_017017091.1,XM_017017092.1	2701.12	13577	190.53	RTN3	GO:0070062//extracellular exosome;GO:0005615//extracellular space;GO:0005783//endoplasmic reticulum;GO:0016021//integral component of membrane;GO:0005789//endoplasmic reticulum membrane;GO:0005886//plasma membrane;GO:0000139//Golgi membrane	NA	GO:0071787//endoplasmic reticulum tubular network formation;GO:0016032//viral process;GO:0016192//vesicle-mediated transport;GO:0071786//endoplasmic reticulum tubular network organization;GO:0006915//apoptotic process	K20723//reticulon-3	BAD93008.1//reticulon 3 isoform a variant, partial [Homo sapiens];XP_011543032.1//PREDICTED: reticulon-3 isoform X1 [Homo sapiens];NP_001252518.1//reticulon-3 isoform e [Homo sapiens];NP_958833.1//reticulon-3 isoform d [Homo sapiens];XP_016872580.1//PREDICTED: reticulon-3 isoform X2 [Homo sapiens];XP_016872581.1//PREDICTED: reticulon-3 isoform X3 [Homo sapiens];NP_958831.1//reticulon-3 isoform b …	Homo sapiens reticulon 3 (RTN3), transcript variant 3, mRNA;Homo sapiens reticulon 3 (RTN3), transcript variant 7, mRNA;Homo sapiens reticulon 3 (RTN3), transcript variant 6, mRNA;Homo sapiens reticulon 3 (RTN3), transcript variant 4, mRNA;PREDICTED: Homo sapiens reticulon 3 (RTN3), transcript variant X2, mRNA;Homo sapiens reticulon 3 (RTN3), transcript variant 1, mRNA;PREDICTED: Homo sapiens ret…
4738	NM_006156.2	625	2787.34	190.15	NEDD8	GO:0070062//extracellular exosome;GO:0005654//nucleoplasm;GO:0005634//nucleus;GO:0005829//cytosol	GO:0031625//ubiquitin protein ligase binding	GO:0043687//post-translational protein modification;GO:0006879//cellular iron ion homeostasis;GO:0014070//response to organic cyclic compound;GO:0045116//protein neddylation;GO:0009653//anatomical structure morphogenesis;GO:0016567//protein ubiquitination;GO:0007179//transforming growth factor beta receptor signaling pathway;GO:0006357//regulation of transcription from RNA polymerase II promoter;…	K08770//ubiquitin C	NP_006147.1//NEDD8 precursor [Homo sapiens]	Homo sapiens neural precursor cell expressed, developmentally down-regulated 8 (NEDD8), mRNA
1345	NM_004374.3,XM_017013020.1	883.33	4113	189.55	COX6C	GO:0005743//mitochondrial inner membrane;GO:0016021//integral component of membrane;GO:0005739//mitochondrion	GO:0004129//cytochrome-c oxidase activity	GO:0006123//mitochondrial electron transport, cytochrome c to oxygen;GO:0006091//generation of precursor metabolites and energy	K02268//cytochrome c oxidase subunit 6c	XP_001097441.2//PREDICTED: cytochrome c oxidase subunit 6C [Macaca mulatta]	PREDICTED: Homo sapiens cytochrome c oxidase subunit 6C (COX6C), transcript variant X1, mRNA;Homo sapiens cytochrome c oxidase subunit 6C (COX6C), mRNA
334	NM_001142276.1,NM_001142277.1,NM_001142278.1,NM_001243299.1,NM_001642.2	3743.15	18863	189.25	APLP2	GO:0016020//membrane;GO:0070062//extracellular exosome;GO:0005788//endoplasmic reticulum lumen;GO:0005634//nucleus;GO:0016021//integral component of membrane;GO:0005886//plasma membrane;GO:0031092//platelet alpha granule membrane	GO:0003677//DNA binding;GO:0004867//serine-type endopeptidase inhibitor activity;GO:0042802//identical protein binding;GO:0046914//transition metal ion binding;GO:0008201//heparin binding	GO:0043687//post-translational protein modification;GO:0007186//G-protein coupled receptor signaling pathway;GO:0044267//cellular protein metabolic process;GO:0002576//platelet degranulation	K08117//amyloid-like protein 2	NP_001135750.1//amyloid-like protein 2 isoform 4 precursor [Homo sapiens];XP_011284784.1//PREDICTED: amyloid-like protein 2 isoform X4 [Felis catus];XP_011284781.1//PREDICTED: amyloid-like protein 2 isoform X1 [Felis catus];XP_004763977.1//PREDICTED: amyloid-like protein 2 isoform X2 [Mustela putorius furo];XP_011284783.1//PREDICTED: amyloid-like protein 2 isoform X3 [Felis catus]	Homo sapiens amyloid beta precursor like protein 2 (APLP2), transcript variant 7, mRNA;Homo sapiens amyloid beta precursor like protein 2 (APLP2), transcript variant 3, mRNA;Homo sapiens amyloid beta precursor like protein 2 (APLP2), transcript variant 1, mRNA;Homo sapiens amyloid beta precursor like protein 2 (APLP2), transcript variant 4, mRNA;Homo sapiens amyloid beta precursor like protein 2 …
23741	NM_014335.2	2096	10287	187.86	EID1	GO:0005634//nucleus;GO:0005654//nucleoplasm;GO:0036464//cytoplasmic ribonucleoprotein granule	GO:0003714//transcription corepressor activity;GO:0035034//histone acetyltransferase regulator activity;GO:0035035//histone acetyltransferase binding	GO:0045892//negative regulation of transcription, DNA-templated;GO:0000122//negative regulation of transcription from RNA polymerase II promoter;GO:0035065//regulation of histone acetylation;GO:0030154//cell differentiation;GO:0006351//transcription, DNA-templated;GO:0007049//cell cycle;GO:0045595//regulation of cell differentiation	K17449//SHC-transforming protein 4	NP_055150.1//EP300-interacting inhibitor of differentiation 1 [Homo sapiens]	Homo sapiens EP300 interacting inhibitor of differentiation 1 (EID1), mRNA
3281	NM_001537.3	1989	9738	187.84	HSBP1	GO:0005856//cytoskeleton;GO:0005654//nucleoplasm;GO:0005634//nucleus	GO:0003714//transcription corepressor activity;GO:0042802//identical protein binding	GO:0000122//negative regulation of transcription from RNA polymerase II promoter;GO:1900034//regulation of cellular response to heat;GO:0006936//muscle contraction;GO:0035987//endodermal cell differentiation	K19765//heat shock factor-binding protein 1	XP_011765639.1//PREDICTED: heat shock factor-binding protein 1 [Macaca nemestrina]	Homo sapiens heat shock factor binding protein 1 (HSBP1), mRNA
5094	NM_001098620.2,NM_001128911.1,NM_001128912.1,NM_001128913.1,NM_001128914.1,NM_005016.5,NM_031989.4	3141.57	15618.5	187.57	PCBP2	GO:0016020//membrane;GO:0070062//extracellular exosome;GO:0005634//nucleus;GO:0005654//nucleoplasm;GO:0005925//focal adhesion;GO:0005737//cytoplasm;GO:0005829//cytosol;GO:0030529//intracellular ribonucleoprotein complex	GO:0003723//RNA binding;GO:0003677//DNA binding;GO:1990829//C-rich single-stranded DNA binding;GO:0031625//ubiquitin protein ligase binding;GO:0019899//enzyme binding	GO:0016070//RNA metabolic process;GO:0075522//IRES-dependent viral translational initiation;GO:0000398//mRNA splicing, via spliceosome;GO:0051607//defense response to virus;GO:0050687//negative regulation of defense response to virus;GO:0043161//proteasome-mediated ubiquitin-dependent protein catabolic process;GO:0039694//viral RNA genome replication;GO:0016071//mRNA metabolic process;GO:0032480/…	K13162//poly(rC)-binding protein 2	NP_001122385.1//poly(rC)-binding protein 2 isoform f [Homo sapiens];BAD92062.1//poly(rC)-binding protein 2 isoform b variant, partial [Homo sapiens];NP_001122386.1//poly(rC)-binding protein 2 isoform g [Homo sapiens]	Homo sapiens poly(rC) binding protein 2 (PCBP2), transcript variant 2, mRNA;Homo sapiens poly(rC) binding protein 2 (PCBP2), transcript variant 6, mRNA;Homo sapiens poly(rC) binding protein 2 (PCBP2), transcript variant 3, mRNA;Homo sapiens poly(rC) binding protein 2 (PCBP2), transcript variant 5, mRNA;Homo sapiens poly(rC) binding protein 2 (PCBP2), transcript variant 4, mRNA;Homo sapiens poly(r…
56849	NM_152278.3,XM_017029655.1	1170.45	5535	187.46	TCEAL7	GO:0005634//nucleus	GO:0050699//WW domain binding;GO:0003746//translation elongation factor activity	GO:0045892//negative regulation of transcription, DNA-templated;GO:0006357//regulation of transcription from RNA polymerase II promoter;GO:0006351//transcription, DNA-templated;GO:0032088//negative regulation of NF-kappaB transcription factor activity	NA	XP_008702022.1//PREDICTED: transcription elongation factor A protein-like 7 isoform X1 [Ursus maritimus]	Homo sapiens transcription elongation factor A like 7 (TCEAL7), mRNA;PREDICTED: Homo sapiens transcription elongation factor A like 7 (TCEAL7), transcript variant X1, mRNA
53826	NM_001164831.2,NM_001164832.2,NM_001164836.2,NM_001164837.2,NM_022003.3	1907.98	9281.26	187	FXYD6	GO:0005887//integral component of plasma membrane;GO:0016021//integral component of membrane;GO:0005886//plasma membrane	GO:0005216//ion channel activity;GO:0017080//sodium channel regulator activity	GO:1903779//regulation of cardiac conduction;GO:2000649//regulation of sodium ion transmembrane transporter activity;GO:0034220//ion transmembrane transport	K13363//FXYD domain-containing ion transport regulator 6	XP_011782242.1//PREDICTED: FXYD domain-containing ion transport regulator 6 isoform X2 [Colobus angolensis palliatus];XP_012351380.1//PREDICTED: FXYD domain-containing ion transport regulator 6 isoform X1 [Nomascus leucogenys];XP_014202520.1//PREDICTED: FXYD domain-containing ion transport regulator 6 isoform X1 [Pan paniscus]	Homo sapiens FXYD domain containing ion transport regulator 6 (FXYD6), transcript variant 1, mRNA;Homo sapiens FXYD domain containing ion transport regulator 6 (FXYD6), transcript variant 5, mRNA;Homo sapiens FXYD domain containing ion transport regulator 6 (FXYD6), transcript variant 4, mRNA;Homo sapiens FXYD domain containing ion transport regulator 6 (FXYD6), transcript variant 3, mRNA;Homo sa…
1069	NM_004344.1	1087	5082	186.49	CETN2	GO:0036064//ciliary basal body;GO:0005814//centriole;GO:0032391//photoreceptor connecting cilium;GO:0005813//centrosome;GO:0030008//TRAPP complex	GO:0031683//G-protein beta/gamma-subunit complex binding;GO:0005509//calcium ion binding;GO:0008017//microtubule binding;GO:0032795//heterotrimeric G-protein binding	GO:0048193//Golgi vesicle transport;GO:0007283//spermatogenesis	K10840//centrin-2	NP_001272137.1//centrin-2 [Macaca fascicularis]	Homo sapiens centrin 2 (CETN2), mRNA
51335	NM_001033088.1	1367	6490	186.05	NGRN	GO:0005634//nucleus;GO:0005576//extracellular region	GO:0003723//RNA binding	GO:0030182//neuron differentiation	K21138//guanosine-3',5'-bis(diphosphate) 3'-pyrophosphohydrolase [EC:3.1.7.2]	AAH96824.1//NGRN protein, partial [Homo sapiens];NP_001028260.2//neugrin precursor [Homo sapiens]	Homo sapiens neugrin, neurite outgrowth associated (NGRN), transcript variant 2, mRNA
539	NM_001697.2	815	3684	185.72	ATP5PO	GO:0016020//membrane;GO:0031012//extracellular matrix;GO:0070062//extracellular exosome;GO:0005634//nucleus;GO:0005753//mitochondrial proton-transporting ATP synthase complex;GO:0043209//myelin sheath;GO:0005743//mitochondrial inner membrane;GO:0005739//mitochondrion;GO:0005886//plasma membrane	GO:0008144//drug binding;GO:0005215//transporter activity;GO:0022857//transmembrane transporter activity;GO:0046933//proton-transporting ATP synthase activity, rotational mechanism;GO:0016887//ATPase activity	GO:0015986//ATP synthesis coupled proton transport;GO:0006754//ATP biosynthetic process;GO:0042407//cristae formation;GO:0042776//mitochondrial ATP synthesis coupled proton transport;GO:0015992//proton transport	K02137//F-type H+-transporting ATPase subunit O	NP_001688.1//ATP synthase subunit O, mitochondrial precursor [Homo sapiens]	Homo sapiens ATP synthase, H+ transporting, mitochondrial F1 complex, O subunit (ATP5O), mRNA
2026	NM_001975.2	2423	11790	185.16	ENO2	GO:0016020//membrane;GO:0070062//extracellular exosome;GO:0005615//extracellular space;GO:0005829//cytosol;GO:0000015//phosphopyruvate hydratase complex;GO:0005886//plasma membrane	GO:0000287//magnesium ion binding;GO:0004634//phosphopyruvate hydratase activity	GO:0061621//canonical glycolysis;GO:0006094//gluconeogenesis;GO:0006096//glycolytic process	K01689//enolase [EC:4.2.1.11]	XP_019483289.1//PREDICTED: gamma-enolase isoform X1 [Hipposideros armiger]	Homo sapiens enolase 2 (ENO2), mRNA
5573	NM_001276289.1,NM_001276290.1,NM_001278433.1,NM_002734.4,NM_212471.2,NM_212472.2,XM_011524983.2,XM_011524984.2,XM_011524985.2	3264.94	15984	184.51	PRKAR1A	GO:0031588//nucleotide-activated protein kinase complex;GO:0016020//membrane;GO:0044853//plasma membrane raft;GO:0031594//neuromuscular junction;GO:0001772//immunological synapse;GO:0005737//cytoplasm;GO:0043234//protein complex;GO:0005829//cytosol;GO:0005930//axoneme;GO:0005952//cAMP-dependent protein kinase complex;GO:0097546//ciliary base	GO:0030552//cAMP binding;GO:0019904//protein domain specific binding;GO:0016301//kinase activity;GO:0008603//cAMP-dependent protein kinase regulator activity;GO:0004862//cAMP-dependent protein kinase inhibitor activity;GO:0031625//ubiquitin protein ligase binding;GO:0034236//protein kinase A catalytic subunit binding	GO:2000480//negative regulation of cAMP-dependent protein kinase activity;GO:0046007//negative regulation of activated T cell proliferation;GO:0071377//cellular response to glucagon stimulus;GO:0007596//blood coagulation;GO:0045214//sarcomere organization;GO:0035556//intracellular signal transduction;GO:0001707//mesoderm formation;GO:0006469//negative regulation of protein kinase activity;GO:0006…	K04739//cAMP-dependent protein kinase regulator	NP_002725.1//cAMP-dependent protein kinase type I-alpha regulatory subunit isoform a [Homo sapiens]	Homo sapiens protein kinase cAMP-dependent type I regulatory subunit alpha (PRKAR1A), transcript variant 1, mRNA;Homo sapiens protein kinase cAMP-dependent type I regulatory subunit alpha (PRKAR1A), transcript variant 3, mRNA;PREDICTED: Homo sapiens protein kinase cAMP-dependent type I regulatory subunit alpha (PRKAR1A), transcript variant X2, mRNA;PREDICTED: Homo sapiens protein kinase cAMP-depe…
6418	NM_001122821.1,NM_001248000.1,NM_001248001.1,NM_003011.3,XM_017015013.1,XM_017015014.1,XM_017015015.1,XM_017015016.1	2934.55	14308	184.33	SET	GO:0005634//nucleus	NA	GO:0006334//nucleosome assembly	K11290//template-activating factor I	XP_021407030.1//protein SET [Lonchura striata domestica];XP_004392564.1//PREDICTED: protein SET isoform X2 [Odobenus rosmarus divergens];NP_001003031.2//protein phosphatase 2A inhibitor 2-like [Canis lupus familiaris];XP_022279469.1//protein SET isoform X3 [Canis lupus familiaris];XP_012693377.1//PREDICTED: protein SET [Clupea harengus];XP_010719436.1//PREDICTED: protein SET [Meleagris gallopavo]	PREDICTED: Homo sapiens SET nuclear proto-oncogene (SET), transcript variant X4, mRNA;PREDICTED: Homo sapiens SET nuclear proto-oncogene (SET), transcript variant X1, mRNA;Homo sapiens SET nuclear proto-oncogene (SET), transcript variant 2, mRNA;PREDICTED: Homo sapiens SET nuclear proto-oncogene (SET), transcript variant X2, mRNA;Homo sapiens SET nuclear proto-oncogene (SET), transcript variant 1…
54543	NM_019059.3	796	3560	184.28	TOMM7	GO:0005742//mitochondrial outer membrane translocase complex;GO:0031307//integral component of mitochondrial outer membrane;GO:0016021//integral component of membrane;GO:0005739//mitochondrion;GO:0005741//mitochondrial outer membrane	GO:0008320//protein transmembrane transporter activity	GO:0098779//positive regulation of mitophagy in response to mitochondrial depolarization;GO:0006626//protein targeting to mitochondrion;GO:0045040//protein import into mitochondrial outer membrane;GO:0031647//regulation of protein stability;GO:1903955//positive regulation of protein targeting to mitochondrion;GO:0030150//protein import into mitochondrial matrix;GO:0016236//macroautophagy	K17771//mitochondrial import receptor subunit TOM7	XP_012925743.2//mitochondrial import receptor subunit TOM7 homolog [Heterocephalus glaber]	Homo sapiens translocase of outer mitochondrial membrane 7 (TOMM7), mRNA
4062	NM_001130478.1,NM_001135655.1,NM_002347.4,XM_017013413.1,XM_017013414.1	981.86	4493	184.26	LY6H	GO:0005576//extracellular region;GO:0005886//plasma membrane;GO:0031225//anchored component of membrane	NA	GO:0007399//nervous system development;GO:0006501//C-terminal protein lipidation;GO:0009887//animal organ morphogenesis	K06846//lymphocyte antigen 6 complex locus protein D/E/G6/H	XP_010995845.1//PREDICTED: lymphocyte antigen 6H [Camelus dromedarius];XP_014201506.1//PREDICTED: lymphocyte antigen 6H isoform X1 [Pan paniscus];XP_018887441.1//PREDICTED: lymphocyte antigen 6H isoform X1 [Gorilla gorilla gorilla];XP_019513349.1//PREDICTED: lymphocyte antigen 6H isoform X1 [Hipposideros armiger];XP_016868902.1//PREDICTED: lymphocyte antigen 6H isoform X1 [Homo sapiens]	Homo sapiens lymphocyte antigen 6 family member H (LY6H), transcript variant 2, mRNA;Homo sapiens lymphocyte antigen 6 family member H (LY6H), transcript variant 1, mRNA;Homo sapiens lymphocyte antigen 6 family member H (LY6H), transcript variant 3, mRNA;PREDICTED: Homo sapiens lymphocyte antigen 6 complex, locus H (LY6H), transcript variant X2, mRNA;PREDICTED: Homo sapiens lymphocyte antigen 6 c…
509	NM_001001973.2,NM_001320886.1,NM_005174.3,XM_017016290.1	1176.72	5465	184.03	ATP5F1C	GO:0045261//proton-transporting ATP synthase complex, catalytic core F(1);GO:0005759//mitochondrial matrix;GO:0016020//membrane;GO:0070062//extracellular exosome;GO:0005753//mitochondrial proton-transporting ATP synthase complex;GO:0043209//myelin sheath;GO:0000275//mitochondrial proton-transporting ATP synthase complex, catalytic core F(1);GO:0005743//mitochondrial inner membrane;GO:0005739//mit…	GO:0003723//RNA binding;GO:0022857//transmembrane transporter activity;GO:0046933//proton-transporting ATP synthase activity, rotational mechanism	GO:0015986//ATP synthesis coupled proton transport;GO:0006119//oxidative phosphorylation;GO:0006754//ATP biosynthetic process;GO:0042407//cristae formation;GO:0042776//mitochondrial ATP synthesis coupled proton transport	K02136//F-type H+-transporting ATPase subunit gamma	NP_001001973.1//ATP synthase subunit gamma, mitochondrial isoform L (liver) precursor [Homo sapiens]	Homo sapiens ATP synthase, H+ transporting, mitochondrial F1 complex, gamma polypeptide 1 (ATP5C1), transcript variant 1, mRNA;Homo sapiens ATP synthase, H+ transporting, mitochondrial F1 complex, gamma polypeptide 1 (ATP5C1), transcript variant 3, mRNA;PREDICTED: Homo sapiens ATP synthase, H+ transporting, mitochondrial F1 complex, gamma polypeptide 1 (ATP5C1), transcript variant X1, mRNA;Homo s…
11034	NM_001011546.1,NM_006870.3,XM_011529142.1,XM_011529143.1,XM_011529144.1	1781.64	8495	183.92	DSTN	GO:0070062//extracellular exosome;GO:0030864//cortical actin cytoskeleton;GO:0015629//actin cytoskeleton;GO:0005737//cytoplasm	GO:0003779//actin binding;GO:0051015//actin filament binding	GO:0008154//actin polymerization or depolymerization;GO:0030836//positive regulation of actin filament depolymerization;GO:0030043//actin filament fragmentation;GO:0030042//actin filament depolymerization;GO:0051014//actin filament severing	K10363//destrin (actin-depolymerizing factor)	OWK02956.1//DSTN [Cervus elaphus hippelaphus];XP_003268254.1//PREDICTED: destrin isoform X1 [Nomascus leucogenys]	Homo sapiens destrin, actin depolymerizing factor (DSTN), transcript variant 1, mRNA;PREDICTED: Homo sapiens destrin, actin depolymerizing factor (DSTN), transcript variant X2, mRNA;PREDICTED: Homo sapiens destrin, actin depolymerizing factor (DSTN), transcript variant X3, mRNA;PREDICTED: Homo sapiens destrin, actin depolymerizing factor (DSTN), transcript variant X1, mRNA;Homo sapiens destrin, a…
989	NM_001011553.3,NM_001242956.1,NM_001788.5,XM_006715806.3,XM_011515656.2,XM_011515661.2,XM_017012855.1,XM_017012856.1,XM_017012857.1,XM_017012858.1,XM_017012859.1,XM_017012860.1,XM_017012861.1,XM_017012862.1,XM_017012863.1	2377.75	11463	183.58	2007-09-01	GO:0070062//extracellular exosome;GO:0097227//sperm annulus;GO:0005634//nucleus;GO:0097730//non-motile cilium;GO:0030496//midbody;GO:0001725//stress fiber;GO:0031105//septin complex;GO:0032154//cleavage furrow;GO:0005829//cytosol;GO:0005819//spindle;GO:0000777//condensed chromosome kinetochore;GO:0005930//axoneme	GO:0042802//identical protein binding;GO:0005198//structural molecule activity;GO:0005525//GTP binding;GO:0045296//cadherin binding	GO:0051291//protein heterooligomerization;GO:0030154//cell differentiation;GO:0000910//cytokinesis;GO:0007283//spermatogenesis;GO:0060271//cilium assembly;GO:1902857//positive regulation of non-motile cilium assembly;GO:0016476//regulation of embryonic cell shape;GO:0051301//cell division;GO:0007049//cell cycle	K16944//septin 7	XP_005078560.2//septin-7 isoform X1 [Mesocricetus auratus];XP_016868347.1//PREDICTED: septin-7 isoform X7 [Homo sapiens];XP_012352261.1//PREDICTED: septin-7 isoform X1 [Nomascus leucogenys];XP_011513963.1//PREDICTED: septin-7 isoform X4 [Homo sapiens];XP_005078559.2//septin-7 isoform X2 [Mesocricetus auratus];XP_016077768.1//PREDICTED: septin-7 isoform X3 [Miniopterus natalensis];NP_001229885.1//…	PREDICTED: Homo sapiens septin 7 (SEPT7), transcript variant X7, mRNA;PREDICTED: Homo sapiens septin 7 (SEPT7), transcript variant X3, mRNA;PREDICTED: Homo sapiens septin 7 (SEPT7), transcript variant X9, mRNA;Homo sapiens septin 7 (SEPT7), transcript variant 2, mRNA;PREDICTED: Homo sapiens septin 7 (SEPT7), transcript variant X4, mRNA;Homo sapiens septin 7 (SEPT7), transcript variant 3, mRNA;PRE…
9782	NM_001194954.1,NM_001194955.1,NM_001194956.1,NM_001282278.1,NM_018834.5,NM_199189.2	5117.06	25146	183.37	MATR3	GO:0016020//membrane;GO:0005634//nucleus;GO:0005637//nuclear inner membrane;GO:0016363//nuclear matrix	GO:0003723//RNA binding;GO:0035198//miRNA binding;GO:0042802//identical protein binding;GO:0008270//zinc ion binding;GO:0005198//structural molecule activity	GO:0002218//activation of innate immune response;GO:0003170//heart valve development;GO:0010608//posttranscriptional regulation of gene expression;GO:0045087//innate immune response;GO:0003281//ventricular septum development	K13213//matrin 3	NP_061322.2//matrin-3 isoform a [Homo sapiens];XP_004397876.1//PREDICTED: matrin-3 isoform X4 [Odobenus rosmarus divergens];NP_001181885.1//matrin-3 isoform b [Homo sapiens]	Homo sapiens matrin 3 (MATR3), transcript variant 4, mRNA;Homo sapiens matrin 3 (MATR3), transcript variant 1, mRNA;Homo sapiens matrin 3 (MATR3), transcript variant 2, mRNA;Homo sapiens matrin 3 (MATR3), transcript variant 3, mRNA;Homo sapiens matrin 3 (MATR3), transcript variant 6, mRNA;Homo sapiens matrin 3 (MATR3), transcript variant 5, mRNA
8667	NM_003756.2	1286	5983	183.1	EIF3H	GO:0016282//eukaryotic 43S preinitiation complex;GO:0016020//membrane;GO:0070062//extracellular exosome;GO:0071541//eukaryotic translation initiation factor 3 complex, eIF3m;GO:0005829//cytosol;GO:0033290//eukaryotic 48S preinitiation complex;GO:0005852//eukaryotic translation initiation factor 3 complex	GO:0003743//translation initiation factor activity;GO:0003723//RNA binding	GO:0006413//translational initiation;GO:0006446//regulation of translational initiation;GO:0001731//formation of translation preinitiation complex	K03247//translation initiation factor 3 subunit H	XP_003823383.1//PREDICTED: eukaryotic translation initiation factor 3 subunit H [Pan paniscus]	Homo sapiens eukaryotic translation initiation factor 3 subunit H (EIF3H), mRNA
1410	NM_001289807.1,NM_001289808.1,NM_001885.2,XM_011542608.1,XM_011542609.2	966.63	4388	183.07	CRYAB	NA	GO:0005212//structural constituent of eye lens	NA	K09542//crystallin, alpha B	XP_010984284.1//PREDICTED: alpha-crystallin B chain [Camelus dromedarius];AAC19161.1//unknown [Homo sapiens]	Homo sapiens crystallin alpha B (CRYAB), transcript variant 1, mRNA;PREDICTED: Homo sapiens crystallin alpha B (CRYAB), transcript variant X2, mRNA;PREDICTED: Homo sapiens crystallin alpha B (CRYAB), transcript variant X1, mRNA;Homo sapiens crystallin alpha B (CRYAB), transcript variant 3, mRNA;Homo sapiens crystallin alpha B (CRYAB), transcript variant 2, mRNA
2876	NM_000581.2,NM_201397.1	921.11	4159	182.99	GPX1	GO:0005759//mitochondrial matrix;GO:0070062//extracellular exosome;GO:0005829//cytosol;GO:0005739//mitochondrion;GO:0005737//cytoplasm	GO:0004602//glutathione peroxidase activity;GO:0017124//SH3 domain binding	GO:0043154//negative regulation of cysteine-type endopeptidase activity involved in apoptotic process;GO:0033194//response to hydroperoxide;GO:0060055//angiogenesis involved in wound healing;GO:0043534//blood vessel endothelial cell migration;GO:0010332//response to gamma radiation;GO:0090201//negative regulation of release of cytochrome c from mitochondria;GO:0045454//cell redox homeostasis;GO:0…	K00432//glutathione peroxidase [EC:1.11.1.9]	XP_015395853.1//PREDICTED: glutathione peroxidase 1, partial [Panthera tigris altaica];NP_000572.2//glutathione peroxidase 1 isoform 1 [Homo sapiens]	Homo sapiens glutathione peroxidase 1 (GPX1), transcript variant 1, mRNA;Homo sapiens glutathione peroxidase 1 (GPX1), transcript variant 2, mRNA
84833	NM_001206426.1,NM_001206427.1,NM_032747.3	462.66	1864	182.06	ATP5MD	GO:0070062//extracellular exosome;GO:0005753//mitochondrial proton-transporting ATP synthase complex;GO:0005743//mitochondrial inner membrane;GO:0016021//integral component of membrane;GO:0005739//mitochondrion	NA	NA	K18194//up-regulated during skeletal muscle growth protein 5	XP_020755915.1//up-regulated during skeletal muscle growth protein 5 isoform X1 [Odocoileus virginianus texanus];ELK04990.1//Up-regulated during skeletal muscle growth protein 5 [Pteropus alecto]	Homo sapiens up-regulated during skeletal muscle growth 5 homolog (mouse) (USMG5), transcript variant 2, mRNA;Homo sapiens up-regulated during skeletal muscle growth 5 homolog (mouse) (USMG5), transcript variant 3, mRNA;Homo sapiens up-regulated during skeletal muscle growth 5 homolog (mouse) (USMG5), transcript variant 1, mRNA
308	NM_001154.3,XM_017008141.1	1623.76	7568	180.69	ANXA5	GO:0016020//membrane;GO:0070062//extracellular exosome;GO:0072563//endothelial microparticle;GO:0005925//focal adhesion;GO:0009897//external side of plasma membrane;GO:0005622//intracellular	GO:0005544//calcium-dependent phospholipid binding;GO:0005509//calcium ion binding	GO:0010033//response to organic substance;GO:0050819//negative regulation of coagulation	K16646//annexin A5	ELW62626.1//Annexin A5 [Tupaia chinensis];XP_011852165.1//PREDICTED: annexin A5 [Mandrillus leucophaeus]	PREDICTED: Homo sapiens annexin A5 (ANXA5), transcript variant X1, mRNA;Homo sapiens annexin A5 (ANXA5), mRNA
2273	NM_001159699.1,NM_001159700.1,NM_001159701.1,NM_001159702.2,NM_001159703.1,NM_001159704.1,NM_001167819.1,NM_001449.4,XM_006724743.2,XM_006724744.2,XM_006724745.3,XM_006724746.2,XM_006724747.2,XM_011531316.1,XM_017029357.1	2489.03	11818	180.5	FHL1	GO:0005634//nucleus;GO:0005925//focal adhesion;GO:0005829//cytosol;GO:0005886//plasma membrane;GO:0005737//cytoplasm	GO:0046872//metal ion binding;GO:0044325//ion channel binding	GO:0030308//negative regulation of cell growth;GO:0030154//cell differentiation;GO:0007517//muscle organ development;GO:0010972//negative regulation of G2/M transition of mitotic cell cycle;GO:0043268//positive regulation of potassium ion transport;GO:2000134//negative regulation of G1/S transition of mitotic cell cycle;GO:0009887//animal organ morphogenesis;GO:1901016//regulation of potassium io…	K14365//four and a half LIM domains protein 1	NP_001317588.1//four and a half LIM domains protein 1 isoform 6 [Homo sapiens];NP_001153171.1//four and a half LIM domains protein 1 isoform 5 [Homo sapiens];XP_016072033.1//PREDICTED: four and a half LIM domains protein 1 isoform X5 [Miniopterus natalensis];XP_001102451.2//PREDICTED: four and a half LIM domains protein 1 isoform X1 [Macaca mulatta];BAH14237.1//unnamed protein product [Homo sapie…	PREDICTED: Homo sapiens four and a half LIM domains 1 (FHL1), transcript variant X6, mRNA;Homo sapiens four and a half LIM domains 1 (FHL1), transcript variant 4, mRNA;PREDICTED: Homo sapiens four and a half LIM domains 1 (FHL1), transcript variant X4, mRNA;PREDICTED: Homo sapiens four and a half LIM domains 1 (FHL1), transcript variant X5, mRNA;PREDICTED: Homo sapiens four and a half LIM domains…
11167	NM_007085.4	3840	18374	179.59	FSTL1	GO:0070062//extracellular exosome;GO:0005788//endoplasmic reticulum lumen;GO:0005615//extracellular space;GO:0005576//extracellular region	GO:0005509//calcium ion binding;GO:0008201//heparin binding	GO:0043687//post-translational protein modification;GO:0044267//cellular protein metabolic process;GO:0042594//response to starvation;GO:0030509//BMP signaling pathway	K06254//agrin	EDM11239.1//follistatin-like 1 [Rattus norvegicus]	Homo sapiens follistatin like 1 (FSTL1), mRNA
51310	NM_001289050.1,NM_016609.4,NM_020372.3,XM_005267747.4,XM_005267748.4,XM_017021361.1,XM_017021362.1	2409.4	11342	179.17	SLC22A17	GO:0005774//vacuolar membrane;GO:0005887//integral component of plasma membrane;GO:0031301//integral component of organelle membrane;GO:0016021//integral component of membrane;GO:0005886//plasma membrane	GO:0004888//transmembrane signaling receptor activity;GO:0008514//organic anion transmembrane transporter activity;GO:0022857//transmembrane transporter activity	GO:0006879//cellular iron ion homeostasis;GO:0015891//siderophore transport	K08213//MFS transporter, OCT family, solute carrier family 22 (organic cation transporter), member 17	XP_014711772.1//PREDICTED: solute carrier family 22 member 17 isoform X1 [Equus asinus];XP_020765550.1//solute carrier family 22 member 17 isoform X2 [Odocoileus virginianus texanus];XP_013012739.1//PREDICTED: solute carrier family 22 member 17 [Cavia porcellus];XP_003808140.1//PREDICTED: solute carrier family 22 member 17 isoform X2 [Pan paniscus]	PREDICTED: Homo sapiens solute carrier family 22 member 17 (SLC22A17), transcript variant X1, mRNA;PREDICTED: Homo sapiens solute carrier family 22 member 17 (SLC22A17), transcript variant X2, mRNA;PREDICTED: Homo sapiens solute carrier family 22 member 17 (SLC22A17), transcript variant X3, mRNA;PREDICTED: Homo sapiens solute carrier family 22 member 17 (SLC22A17), transcript variant X4, mRNA;Hom…
1973	NM_001204510.1,NM_001416.3	1893.83	8720	177.07	EIF4A1	GO:0016020//membrane;GO:0031012//extracellular matrix;GO:0070062//extracellular exosome;GO:0005730//nucleolus;GO:0005829//cytosol;GO:0005737//cytoplasm;GO:0016281//eukaryotic translation initiation factor 4F complex	GO:0008135//translation factor activity, RNA binding;GO:0003723//RNA binding;GO:0003729//mRNA binding;GO:0000339//RNA cap binding;GO:0005524//ATP binding;GO:0004386//helicase activity;GO:0003725//double-stranded RNA binding;GO:0003676//nucleic acid binding;GO:0003743//translation initiation factor activity;GO:0004004//ATP-dependent RNA helicase activity	GO:0006413//translational initiation;GO:0010468//regulation of gene expression;GO:0000289//nuclear-transcribed mRNA poly(A) tail shortening;GO:0010501//RNA secondary structure unwinding;GO:0016032//viral process	K03257//translation initiation factor 4A	NP_001191439.1//eukaryotic initiation factor 4A-I isoform 2 [Homo sapiens];NP_001407.1//eukaryotic initiation factor 4A-I isoform 1 [Homo sapiens]	Homo sapiens eukaryotic translation initiation factor 4A1 (EIF4A1), transcript variant 1, mRNA;Homo sapiens eukaryotic translation initiation factor 4A1 (EIF4A1), transcript variant 2, mRNA
170622	NM_001287392.1,NM_001287393.1,NM_001287394.1,NM_203495.3,NM_203497.3,XM_011534948.2	604.78	2477	175.57	COMMD6	GO:0005634//nucleus;GO:0005737//cytoplasm	GO:0051059//NF-kappaB binding	GO:0006351//transcription, DNA-templated;GO:0032088//negative regulation of NF-kappaB transcription factor activity	NA	XP_011827395.1//PREDICTED: COMM domain-containing protein 6 isoform X1 [Mandrillus leucophaeus];XP_010356586.1//PREDICTED: COMM domain-containing protein 6 isoform X1 [Rhinopithecus roxellana];XP_011533250.1//PREDICTED: COMM domain-containing protein 6 isoform X1 [Homo sapiens]	Homo sapiens COMM domain containing 6 (COMMD6), transcript variant 1, mRNA;Homo sapiens COMM domain containing 6 (COMMD6), transcript variant 2, mRNA;PREDICTED: Homo sapiens COMM domain containing 6 (COMMD6), transcript variant X1, mRNA;Homo sapiens COMM domain containing 6 (COMMD6), transcript variant 3, mRNA;Homo sapiens COMM domain containing 6 (COMMD6), transcript variant 5, mRNA;Homo sapiens…
2987	NM_000858.5,NM_001159390.1,NM_001159391.1,NM_001242839.1,NM_001242840.1,XM_005273103.3,XM_005273104.4,XM_005273105.3,XM_005273106.2,XM_011544174.2,XM_017001091.1,XM_017001092.1,XM_017001093.1,XM_017001094.1,XM_017001095.1,XM_017001096.1	1049.3	4601	175.46	GUK1	GO:0005829//cytosol	GO:0005524//ATP binding;GO:0004385//guanylate kinase activity	GO:0034436//glycoprotein transport;GO:0046034//ATP metabolic process;GO:0046711//GDP biosynthetic process;GO:0046054//dGMP metabolic process;GO:0019673//GDP-mannose metabolic process;GO:0015949//nucleobase-containing small molecule interconversion;GO:0046060//dATP metabolic process;GO:0006185//dGDP biosynthetic process;GO:0006163//purine nucleotide metabolic process	K00942//guanylate kinase [EC:2.7.4.8]	XP_010344145.1//PREDICTED: guanylate kinase isoform X3 [Saimiri boliviensis boliviensis];XP_005273161.1//PREDICTED: guanylate kinase isoform X2 [Homo sapiens];NP_001229769.1//guanylate kinase isoform c [Homo sapiens];NP_001152862.1//guanylate kinase isoform a [Homo sapiens];XP_005273160.1//PREDICTED: guanylate kinase isoform X1 [Homo sapiens];XP_016856580.1//PREDICTED: guanylate kinase isoform X3…	PREDICTED: Homo sapiens guanylate kinase 1 (GUK1), transcript variant X3, mRNA;PREDICTED: Homo sapiens guanylate kinase 1 (GUK1), transcript variant X7, mRNA;PREDICTED: Homo sapiens guanylate kinase 1 (GUK1), transcript variant X4, mRNA;PREDICTED: Homo sapiens guanylate kinase 1 (GUK1), transcript variant X2, mRNA;PREDICTED: Homo sapiens guanylate kinase 1 (GUK1), transcript variant X1, mRNA;Homo…
6157	NM_000990.4	4906	22984	174.95	RPL27A	GO:0016020//membrane;GO:0005783//endoplasmic reticulum;GO:0015934//large ribosomal subunit;GO:0005829//cytosol;GO:0022625//cytosolic large ribosomal subunit	GO:0003723//RNA binding;GO:0003735//structural constituent of ribosome	GO:0006413//translational initiation;GO:0006614//SRP-dependent cotranslational protein targeting to membrane;GO:0019083//viral transcription;GO:0006412//translation;GO:0000184//nuclear-transcribed mRNA catabolic process, nonsense-mediated decay;GO:0002181//cytoplasmic translation;GO:0006364//rRNA processing	K02900//large subunit ribosomal protein L27Ae	XP_004647393.2//PREDICTED: 60S ribosomal protein L27a-like [Octodon degus];NP_000981.1//60S ribosomal protein L27a [Homo sapiens]	Homo sapiens ribosomal protein L27a (RPL27A), mRNA
3151	NM_005517.3	1989	9060	174.76	HMGN2	NA	NA	NA	K11300//high-mobility group nucleosome-binding domain-containing protein 2	XP_014967277.1//PREDICTED: uncharacterized protein LOC100430578 isoform X2 [Macaca mulatta]	Homo sapiens high mobility group nucleosomal binding domain 2 (HMGN2), mRNA
9556	NM_001127393.1,NM_004894.2	674.5	2784	173.92	ATP5MPL	GO:0005753//mitochondrial proton-transporting ATP synthase complex;GO:0016021//integral component of membrane;GO:0005739//mitochondrion	NA	NA	K18193//6.8 kDa mitochondrial proteolipid	XP_007986153.1//PREDICTED: 6.8 kDa mitochondrial proteolipid isoform X2 [Chlorocebus sabaeus];NP_001120865.1//6.8 kDa mitochondrial proteolipid isoform 2 [Homo sapiens]	Homo sapiens chromosome 14 open reading frame 2 (C14orf2), transcript variant 1, mRNA;Homo sapiens chromosome 14 open reading frame 2 (C14orf2), transcript variant 2, mRNA
55964	NM_019106.5,NM_145733.2,XM_017028862.1	3992.34	18303	171.92	2003-09-01	GO:0005856//cytoskeleton;GO:0030054//cell junction;GO:0045202//synapse;GO:0005737//cytoplasm	GO:0042802//identical protein binding;GO:0005525//GTP binding	GO:0051301//cell division;GO:0007049//cell cycle	K16938//septin 3/9/12	XP_016884351.1//PREDICTED: neuronal-specific septin-3 isoform X1 [Homo sapiens];NP_061979.3//neuronal-specific septin-3 isoform B [Homo sapiens];NP_663786.2//neuronal-specific septin-3 isoform A [Homo sapiens]	Homo sapiens septin 3 (SEPT3), transcript variant A, mRNA;PREDICTED: Homo sapiens septin 3 (SEPT3), transcript variant X1, mRNA;Homo sapiens septin 3 (SEPT3), transcript variant B, mRNA
7267	NM_001001894.1,NM_001320703.1,NM_001320704.1,NM_003316.3,XM_005261048.1,XM_005261049.1,XM_005261050.4,XM_005261052.1,XM_005261054.3,XM_005261055.1,XM_005261056.2,XM_011529739.2,XM_011529740.2,XM_011529742.2,XM_017028458.1,XM_017028459.1,XM_017028460.1,XM_017028461.1,XM_017028462.1,XM_017028463.1,XM_017028464.1,XM_017028465.1,XM_017028466.1,XM_017028467.1	7157.91	33079.8	171.6	TTC3	GO:0005634//nucleus;GO:0005730//nucleolus;GO:0005829//cytosol	GO:0046872//metal ion binding;GO:0004842//ubiquitin-protein transferase activity	GO:0070936//protein K48-linked ubiquitination;GO:0006511//ubiquitin-dependent protein catabolic process	K15712//E3 ubiquitin-protein ligase TTC3 [EC:2.3.2.27]	NP_003307.3//E3 ubiquitin-protein ligase TTC3 isoform 1 [Homo sapiens];XP_010382441.1//PREDICTED: LOW QUALITY PROTEIN: E3 ubiquitin-protein ligase TTC3 [Rhinopithecus roxellana];XP_011528044.2//PREDICTED: E3 ubiquitin-protein ligase TTC3 isoform X13 [Homo sapiens];XP_011528041.1//PREDICTED: E3 ubiquitin-protein ligase TTC3 isoform X8 [Homo sapiens];XP_005261105.1//PREDICTED: E3 ubiquitin-protein …	PREDICTED: Homo sapiens tetratricopeptide repeat domain 3 (TTC3), transcript variant X11, mRNA;PREDICTED: Homo sapiens tetratricopeptide repeat domain 3 (TTC3), transcript variant X10, mRNA;PREDICTED: Homo sapiens tetratricopeptide repeat domain 3 (TTC3), transcript variant X9, mRNA;PREDICTED: Homo sapiens tetratricopeptide repeat domain 3 (TTC3), transcript variant X8, mRNA;PREDICTED: Homo sapie…
5250	NM_002635.3,NM_005888.3,NM_213611.2	1709.04	7566	171.14	SLC25A3	GO:0016020//membrane;GO:0070062//extracellular exosome;GO:0005887//integral component of plasma membrane;GO:0016021//integral component of membrane;GO:0043209//myelin sheath;GO:0005743//mitochondrial inner membrane;GO:0005739//mitochondrion	GO:0015114//phosphate ion transmembrane transporter activity;GO:0015293//symporter activity;GO:0032403//protein complex binding	GO:0006810//transport;GO:0006839//mitochondrial transport	K15102//solute carrier family 25 (mitochondrial phosphate transporter), member 3	NP_005879.1//phosphate carrier protein, mitochondrial isoform a precursor [Homo sapiens];NP_002626.1//phosphate carrier protein, mitochondrial isoform b precursor [Homo sapiens]	Homo sapiens solute carrier family 25 member 3 (SLC25A3), transcript variant 1, mRNA;Homo sapiens solute carrier family 25 member 3 (SLC25A3), transcript variant 2, mRNA;Homo sapiens solute carrier family 25 member 3 (SLC25A3), transcript variant 3, mRNA
4694	NM_004541.3	502	1933	170.94	NDUFA1	GO:0005747//mitochondrial respiratory chain complex I;GO:0005829//cytosol;GO:0005743//mitochondrial inner membrane;GO:0016021//integral component of membrane;GO:0005739//mitochondrion;GO:0031966//mitochondrial membrane	GO:0008137//NADH dehydrogenase (ubiquinone) activity	GO:0032981//mitochondrial respiratory chain complex I assembly;GO:0006120//mitochondrial electron transport, NADH to ubiquinone;GO:0055114//oxidation-reduction process	K03945//NADH dehydrogenase (ubiquinone) 1 alpha subcomplex subunit 1	NP_004532.1//NADH dehydrogenase [ubiquinone] 1 alpha subcomplex subunit 1 [Homo sapiens]	Homo sapiens NADH:ubiquinone oxidoreductase subunit A1 (NDUFA1), mRNA
5360	NM_001242920.1,NM_001242921.1,NM_006227.3,NM_182676.2	2069.39	9170.39	169.72	PLTP	GO:0005615//extracellular space;GO:0034364//high-density lipoprotein particle;GO:0005576//extracellular region	GO:1904121//phosphatidylethanolamine transporter activity;GO:1990050//phosphatidic acid transporter activity;GO:0031210//phosphatidylcholine binding;GO:0070300//phosphatidic acid binding;GO:0019992//diacylglycerol binding;GO:0005319//lipid transporter activity;GO:0097001//ceramide binding;GO:0035620//ceramide transporter activity;GO:0008429//phosphatidylethanolamine binding;GO:0008525//phosphatid…	GO:0010875//positive regulation of cholesterol efflux;GO:0030317//flagellated sperm motility;GO:0010189//vitamin E biosynthetic process;GO:0015914//phospholipid transport;GO:0006869//lipid transport;GO:0034375//high-density lipoprotein particle remodeling;GO:0035627//ceramide transport;GO:0006629//lipid metabolic process	K08761//phospholipid transfer protein	NP_001229849.1//phospholipid transfer protein isoform c precursor [Homo sapiens];NP_006218.1//phospholipid transfer protein isoform a precursor [Homo sapiens];EAW75784.1//phospholipid transfer protein, isoform CRA_c [Homo sapiens];NP_872617.1//phospholipid transfer protein isoform b precursor [Homo sapiens]	Homo sapiens phospholipid transfer protein (PLTP), transcript variant 2, mRNA;Homo sapiens phospholipid transfer protein (PLTP), transcript variant 1, mRNA;Homo sapiens phospholipid transfer protein (PLTP), transcript variant 4, mRNA;Homo sapiens phospholipid transfer protein (PLTP), transcript variant 3, mRNA
23204	NM_001313858.1,NM_015161.2	2416.85	10776	169.68	ARL6IP1	GO:0016020//membrane;GO:0005784//Sec61 translocon complex;GO:0030176//integral component of endoplasmic reticulum membrane;GO:0005829//cytosol;GO:0016021//integral component of membrane;GO:0005789//endoplasmic reticulum membrane	GO:0042802//identical protein binding	GO:0002038//positive regulation of L-glutamate transport;GO:0043154//negative regulation of cysteine-type endopeptidase activity involved in apoptotic process;GO:1990809//endoplasmic reticulum tubular network membrane organization;GO:0071787//endoplasmic reticulum tubular network formation;GO:0006613//cotranslational protein targeting to membrane;GO:0043066//negative regulation of apoptotic proce…	NA	XP_011831482.1//PREDICTED: ADP-ribosylation factor-like protein 6-interacting protein 1 isoform X2 [Mandrillus leucophaeus];XP_017745100.1//PREDICTED: ADP-ribosylation factor-like protein 6-interacting protein 1 [Rhinopithecus bieti]	Homo sapiens ADP ribosylation factor like GTPase 6 interacting protein 1 (ARL6IP1), transcript variant 1, mRNA;Homo sapiens ADP ribosylation factor like GTPase 6 interacting protein 1 (ARL6IP1), transcript variant 2, mRNA
80036	NM_001007470.1,NM_001007471.2,NM_020952.4,NM_024971.5,NM_206944.3,NM_206945.3,NM_206946.3,NM_206947.3,NM_206948.2,XM_011519035.2,XM_011519036.2,XM_011519037.2,XM_011519038.2,XM_011519039.2,XM_011519040.2,XM_011519041.2,XM_011519042.2,XM_011519043.2,XM_011519044.2,XM_011519045.2,XM_011519046.2,XM_011519047.2,XM_017015141.1,XM_017015142.1,XM_017015143.1,XM_017015144.1,XM_017015145.1,XM_017015146.1,…	2167.13	9590.91	169.15	TRPM3	GO:0016021//integral component of membrane;GO:0005886//plasma membrane	GO:0005227//calcium activated cation channel activity;GO:0005262//calcium channel activity;GO:0005261//cation channel activity	GO:0070588//calcium ion transmembrane transport;GO:0050951//sensory perception of temperature stimulus;GO:0016048//detection of temperature stimulus;GO:0051262//protein tetramerization;GO:0006812//cation transport	K04978//transient receptor potential cation channel subfamily M member 3;K04976//transient receptor potential cation channel subfamily M member 1	XP_016870630.1//PREDICTED: transient receptor potential cation channel subfamily M member 3 isoform X2 [Homo sapiens];XP_016870632.1//PREDICTED: transient receptor potential cation channel subfamily M member 3 isoform X6 [Homo sapiens];XP_011517347.1//PREDICTED: transient receptor potential cation channel subfamily M member 3 isoform X13 [Homo sapiens];XP_011517343.1//PREDICTED: transient recepto…	PREDICTED: Homo sapiens transient receptor potential cation channel subfamily M member 3 (TRPM3), transcript variant X26, mRNA;PREDICTED: Homo sapiens transient receptor potential cation channel subfamily M member 3 (TRPM3), transcript variant X10, mRNA;PREDICTED: Homo sapiens transient receptor potential cation channel subfamily M member 3 (TRPM3), transcript variant X11, mRNA;PREDICTED: Homo sa…
79971	NM_001002292.3,NM_001193334.1,NM_024911.6,XM_011542191.2,XM_011542192.2,XM_017002390.1	2642.38	11780	169.12	WLS	GO:0070062//extracellular exosome;GO:0005783//endoplasmic reticulum;GO:0032839//dendrite cytoplasm;GO:0030666//endocytic vesicle membrane;GO:0031410//cytoplasmic vesicle;GO:0005802//trans-Golgi network;GO:0000139//Golgi membrane;GO:0031901//early endosome membrane;GO:0032590//dendrite membrane;GO:0005794//Golgi apparatus;GO:0016021//integral component of membrane;GO:0005789//endoplasmic reticulum…	GO:0031852//mu-type opioid receptor binding;GO:0017147//Wnt-protein binding;GO:0004871//signal transducer activity	GO:0030901//midbrain development;GO:0061355//Wnt protein secretion;GO:0090263//positive regulation of canonical Wnt signaling pathway;GO:0030177//positive regulation of Wnt signaling pathway;GO:0006886//intracellular protein transport;GO:0001707//mesoderm formation;GO:0043123//positive regulation of I-kappaB kinase/NF-kappaB signaling;GO:0061357//positive regulation of Wnt protein secretion;GO:00…	NA	Q5R9R3.1//RecName: Full=Protein wntless homolog; AltName: Full=Integral membrane protein GPR177; AltName: Full=Protein evenness interrupted homolog; Short=EVI; Flags: Precursor;XP_011540493.1//PREDICTED: protein wntless homolog isoform X1 [Homo sapiens];NP_001002292.3//protein wntless homolog isoform 2 [Homo sapiens];NP_079187.3//protein wntless homolog isoform 1 precursor [Homo sapiens];NP_00118…	Homo sapiens wntless Wnt ligand secretion mediator (WLS), transcript variant 1, mRNA;PREDICTED: Homo sapiens wntless Wnt ligand secretion mediator (WLS), transcript variant X3, mRNA;Homo sapiens wntless Wnt ligand secretion mediator (WLS), transcript variant 3, mRNA;PREDICTED: Homo sapiens wntless Wnt ligand secretion mediator (WLS), transcript variant X1, mRNA;Homo sapiens wntless Wnt ligand sec…
5216	NM_005022.3,XM_017024761.1	1368.97	5906	169.05	PFN1	GO:0016020//membrane;GO:0070062//extracellular exosome;GO:0005856//cytoskeleton;GO:0005634//nucleus;GO:0072562//blood microparticle;GO:0005925//focal adhesion;GO:0005938//cell cortex;GO:0005737//cytoplasm;GO:0043005//neuron projection;GO:0005829//cytosol;GO:0045202//synapse	GO:0003723//RNA binding;GO:0017048//Rho GTPase binding;GO:0005102//receptor binding;GO:0003785//actin monomer binding;GO:0005546//phosphatidylinositol-4,5-bisphosphate binding;GO:0045296//cadherin binding;GO:0003779//actin binding;GO:0000774//adenyl-nucleotide exchange factor activity;GO:0070064//proline-rich region binding	GO:0030833//regulation of actin filament polymerization;GO:0051054//positive regulation of DNA metabolic process;GO:0006357//regulation of transcription from RNA polymerase II promoter;GO:0051497//negative regulation of stress fiber assembly;GO:0010634//positive regulation of epithelial cell migration;GO:0071363//cellular response to growth factor stimulus;GO:0030838//positive regulation of actin…	K05759//profilin	XP_012356887.1//PREDICTED: profilin-1 isoform X1 [Nomascus leucogenys];XP_012356888.1//PREDICTED: profilin-1 isoform X2 [Nomascus leucogenys]	Homo sapiens profilin 1 (PFN1), mRNA;PREDICTED: Homo sapiens profilin 1 (PFN1), transcript variant X1, mRNA
401115	NM_001141936.2,NM_001168243.1,XM_011513469.2,XM_011513471.2,XM_017008190.1	443.4	1640	168.84	C4orf48	NA	NA	NA	NA	XP_016806636.1//PREDICTED: neuropeptide-like protein C4orf48 homolog isoform X1 [Pan troglodytes];XP_011536007.1//PREDICTED: neuropeptide-like protein C4orf48 isoform X1 [Homo sapiens];XP_011511771.1//PREDICTED: neuropeptide-like protein C4orf48 isoform X2 [Homo sapiens];NP_001161715.1//neuropeptide-like protein C4orf48 isoform 1 [Homo sapiens]	Homo sapiens chromosome 4 open reading frame 48 (C4orf48), transcript variant 1, mRNA;Homo sapiens chromosome 4 open reading frame 48 (C4orf48), transcript variant 2, mRNA;PREDICTED: Homo sapiens chromosome 4 open reading frame 48 (C4orf48), transcript variant X2, mRNA;PREDICTED: Homo sapiens chromosome 4 open reading frame 48 (C4orf48), transcript variant X3, mRNA;PREDICTED: Homo sapiens chromos…
4710	NM_001168331.1,NM_004547.5	613.91	2415	168.22	NDUFB4	GO:0070062//extracellular exosome;GO:0031965//nuclear membrane;GO:0005747//mitochondrial respiratory chain complex I;GO:0005743//mitochondrial inner membrane;GO:0016021//integral component of membrane;GO:0005739//mitochondrion	GO:0008137//NADH dehydrogenase (ubiquinone) activity	GO:0006979//response to oxidative stress;GO:0032981//mitochondrial respiratory chain complex I assembly;GO:0006120//mitochondrial electron transport, NADH to ubiquinone	K03960//NADH dehydrogenase (ubiquinone) 1 beta subcomplex subunit 4	NP_001161803.1//NADH dehydrogenase [ubiquinone] 1 beta subcomplex subunit 4 isoform 2 [Homo sapiens];NP_004538.2//NADH dehydrogenase [ubiquinone] 1 beta subcomplex subunit 4 isoform 1 [Homo sapiens]	Homo sapiens NADH:ubiquinone oxidoreductase subunit B4 (NDUFB4), transcript variant 1, mRNA;Homo sapiens NADH:ubiquinone oxidoreductase subunit B4 (NDUFB4), transcript variant 2, mRNA
9741	NM_014713.4	1783	7764	167.96	LAPTM4A	GO:0016021//integral component of membrane	NA	NA	K12387//lysosomal-associated transmembrane protein	EDM03082.1//lysosomal-associated protein transmembrane 4A [Rattus norvegicus]	Homo sapiens lysosomal protein transmembrane 4 alpha (LAPTM4A), mRNA
51617	NM_015980.4	2473	10906	167.69	NSG2	GO:0005768//endosome;GO:0030425//dendrite;GO:0032588//trans-Golgi network membrane;GO:0032580//Golgi cisterna membrane;GO:0032585//multivesicular body membrane;GO:0016021//integral component of membrane;GO:0005769//early endosome;GO:0030659//cytoplasmic vesicle membrane	GO:0032051//clathrin light chain binding	GO:0016197//endosomal transport;GO:0048268//clathrin coat assembly;GO:0007212//dopamine receptor signaling pathway	K15493//neuron-specific vesicular protein calcyon	XP_003814059.2//PREDICTED: uncharacterized protein C5orf47 homolog isoform X1 [Pan paniscus]	Homo sapiens neuronal vesicle trafficking associated 2 (NSG2), mRNA
1499	NM_001098209.1,NM_001098210.1,NM_001904.3,XM_005264886.2,XM_006712983.1,XM_006712984.1,XM_006712985.1,XM_017005738.1	3513.41	15656	167.61	CTNNB1	GO:0016323//basolateral plasma membrane;GO:0005938//cell cortex;GO:0071944//cell periphery;GO:0030054//cell junction;GO:0030877//beta-catenin destruction complex;GO:0005737//cytoplasm;GO:0005913//cell-cell adherens junction;GO:0005667//transcription factor complex;GO:0005829//cytosol;GO:0005911//cell-cell junction;GO:0005923//bicellular tight junction;GO:0016328//lateral plasma membrane;GO:004329…	GO:0030331//estrogen receptor binding;GO:0019903//protein phosphatase binding;GO:0050681//androgen receptor binding;GO:0003682//chromatin binding;GO:0019900//kinase binding;GO:0045294//alpha-catenin binding;GO:0004871//signal transducer activity;GO:0001102//RNA polymerase II activating transcription factor binding;GO:0000978//RNA polymerase II proximal promoter sequence-specific DNA binding;GO:00…	GO:0048660//regulation of smooth muscle cell proliferation;GO:0033234//negative regulation of protein sumoylation;GO:2000008//regulation of protein localization to cell surface;GO:0043065//positive regulation of apoptotic process;GO:1990138//neuron projection extension;GO:0032355//response to estradiol;GO:0061154//endothelial tube morphogenesis;GO:0071363//cellular response to growth factor stimu…	K02105//catenin beta 1	XP_006713048.1//PREDICTED: catenin beta-1 isoform X3 [Homo sapiens];EFB15486.1//hypothetical protein PANDA_013082, partial [Ailuropoda melanoleuca];EPY75828.1//catenin beta-1 [Camelus ferus];NP_001895.1//catenin beta-1 isoform 1 [Homo sapiens];EHA98032.1//Catenin beta-1 [Heterocephalus glaber]	PREDICTED: Homo sapiens catenin beta 1 (CTNNB1), transcript variant X3, mRNA;Homo sapiens catenin beta 1 (CTNNB1), transcript variant 1, mRNA;Homo sapiens catenin beta 1 (CTNNB1), transcript variant 2, mRNA;PREDICTED: Homo sapiens catenin beta 1 (CTNNB1), transcript variant X4, mRNA;Homo sapiens catenin beta 1 (CTNNB1), transcript variant 3, mRNA;PREDICTED: Homo sapiens catenin beta 1 (CTNNB1), t…
2664	NM_001493.2	2505	11039	167.48	GDI1	GO:0030424//axon;GO:0043209//myelin sheath;GO:0005737//cytoplasm;GO:0043025//neuronal cell body;GO:0030496//midbody;GO:0005829//cytosol;GO:0005794//Golgi apparatus;GO:0043234//protein complex	GO:0017137//Rab GTPase binding;GO:0005093//Rab GDP-dissociation inhibitor activity;GO:0005092//GDP-dissociation inhibitor activity;GO:0005096//GTPase activator activity	GO:0007165//signal transduction;GO:0090315//negative regulation of protein targeting to membrane;GO:0061024//membrane organization;GO:0045773//positive regulation of axon extension;GO:0051592//response to calcium ion;GO:0007264//small GTPase mediated signal transduction;GO:0050771//negative regulation of axonogenesis;GO:0032482//Rab protein signal transduction;GO:0015031//protein transport;GO:005…	K17255//Rab GDP dissociation inhibitor	EDL29822.1//guanosine diphosphate (GDP) dissociation inhibitor 1, isoform CRA_a, partial [Mus musculus]	Homo sapiens GDP dissociation inhibitor 1 (GDI1), mRNA
79002	NM_024038.2	945	3901	166.85	TRIR	NA	NA	NA	K10603//autoimmune regulator;K13172//serine/arginine repetitive matrix protein 2	XP_008507920.1//PREDICTED: LOW QUALITY PROTEIN: uncharacterized protein C19orf43 homolog [Equus przewalskii]	Homo sapiens chromosome 19 open reading frame 43 (C19orf43), mRNA
2079	NM_004450.2	801	3239	166.49	ERH	GO:0034709//methylosome;GO:0030496//midbody	GO:0003723//RNA binding;GO:0008327//methyl-CpG binding	GO:0006221//pyrimidine nucleotide biosynthetic process;GO:0045747//positive regulation of Notch signaling pathway;GO:0007049//cell cycle	NA	XP_022361173.1//enhancer of rudimentary homolog [Enhydra lutris kenyoni]	Homo sapiens ERH, mRNA splicing and mitosis factor (ERH), mRNA
8665	NM_003754.2	1274	5384	166.44	EIF3F	GO:0016282//eukaryotic 43S preinitiation complex;GO:0016020//membrane;GO:0071541//eukaryotic translation initiation factor 3 complex, eIF3m;GO:0005829//cytosol;GO:0033290//eukaryotic 48S preinitiation complex;GO:0005852//eukaryotic translation initiation factor 3 complex	GO:0003743//translation initiation factor activity;GO:0004843//thiol-dependent ubiquitin-specific protease activity;GO:0031369//translation initiation factor binding	GO:0006413//translational initiation;GO:0006446//regulation of translational initiation;GO:0075522//IRES-dependent viral translational initiation;GO:0016579//protein deubiquitination;GO:0001731//formation of translation preinitiation complex	K03249//translation initiation factor 3 subunit F	EAW68637.1//hCG1784554, isoform CRA_a [Homo sapiens]	Homo sapiens eukaryotic translation initiation factor 3 subunit F (EIF3F), mRNA
4259	NM_004528.3,XM_005245174.3	843.16	3420	165.98	MGST3	GO:0016020//membrane;GO:0043231//intracellular membrane-bounded organelle;GO:0070062//extracellular exosome;GO:0005783//endoplasmic reticulum;GO:0031090//organelle membrane;GO:0005635//nuclear envelope;GO:0016021//integral component of membrane;GO:0005789//endoplasmic reticulum membrane	GO:0004364//glutathione transferase activity;GO:0004464//leukotriene-C4 synthase activity;GO:0004602//glutathione peroxidase activity;GO:0016740//transferase activity	GO:0010243//response to organonitrogen compound;GO:0006805//xenobiotic metabolic process;GO:0019370//leukotriene biosynthetic process;GO:0006629//lipid metabolic process;GO:1901687//glutathione derivative biosynthetic process	K00799//glutathione S-transferase [EC:2.5.1.18]	EHH15773.1//hypothetical protein EGK_01909, partial [Macaca mulatta];XP_009191152.1//microsomal glutathione S-transferase 3 isoform X1 [Papio anubis]	Homo sapiens microsomal glutathione S-transferase 3 (MGST3), mRNA;PREDICTED: Homo sapiens microsomal glutathione S-transferase 3 (MGST3), transcript variant X1, mRNA
8724	NM_001300928.1,NM_001300929.1,NM_003795.5,NM_152827.3	1774.06	7612	165.54	SNX3	GO:0070062//extracellular exosome;GO:0010008//endosome membrane;GO:0030904//retromer complex;GO:0019898//extrinsic component of membrane;GO:0030136//clathrin-coated vesicle;GO:0032009//early phagosome;GO:0005737//cytoplasm;GO:0005768//endosome;GO:0031901//early endosome membrane;GO:0005829//cytosol;GO:0005769//early endosome	GO:0080025//phosphatidylinositol-3,5-bisphosphate binding;GO:0070273//phosphatidylinositol-4-phosphate binding;GO:0019903//protein phosphatase binding;GO:0032266//phosphatidylinositol-3-phosphate binding;GO:0010314//phosphatidylinositol-5-phosphate binding;GO:0035091//phosphatidylinositol binding	GO:0042177//negative regulation of protein catabolic process;GO:0042541//hemoglobin biosynthetic process;GO:0046597//negative regulation of viral entry into host cell;GO:0051224//negative regulation of protein transport;GO:0022615//protein to membrane docking;GO:0010324//membrane invagination;GO:0016050//vesicle organization;GO:0033572//transferrin transport;GO:0016579//protein deubiquitination;G…	K17918//sorting nexin-3/12	XP_014446547.1//PREDICTED: sorting nexin-3 [Tupaia chinensis];NP_001287857.1//sorting nexin-3 isoform c [Homo sapiens]	Homo sapiens sorting nexin 3 (SNX3), transcript variant 1, mRNA;Homo sapiens sorting nexin 3 (SNX3), transcript variant 3, mRNA;Homo sapiens sorting nexin 3 (SNX3), transcript variant 2, mRNA;Homo sapiens sorting nexin 3 (SNX3), transcript variant 4, mRNA
2173	NM_001319039.1,NM_001319041.1,NM_001319042.1,NM_001446.4	1053.4	4352	165.26	FABP7	GO:0005654//nucleoplasm;GO:0042995//cell projection;GO:0005829//cytosol;GO:0005911//cell-cell junction;GO:0071944//cell periphery;GO:0043025//neuronal cell body	GO:0008289//lipid binding;GO:0005215//transporter activity	GO:0019433//triglyceride catabolic process;GO:0007399//nervous system development;GO:0050673//epithelial cell proliferation;GO:0021846//cell proliferation in forebrain;GO:0022008//neurogenesis;GO:0060134//prepulse inhibition;GO:0008285//negative regulation of cell proliferation	K08756//fatty acid-binding protein 7, brain	NP_001437.1//fatty acid-binding protein, brain isoform 1 [Homo sapiens];NP_001305971.1//fatty acid-binding protein, brain isoform 4 [Homo sapiens];NP_001305968.1//fatty acid-binding protein, brain isoform 2 [Homo sapiens];BAD92052.1//Hypothetical protein DKFZp547J2313 variant, partial [Homo sapiens]	Homo sapiens fatty acid binding protein 7 (FABP7), transcript variant 1, mRNA;Homo sapiens fatty acid binding protein 7 (FABP7), transcript variant 2, mRNA;Homo sapiens fatty acid binding protein 7 (FABP7), transcript variant 3, mRNA;Homo sapiens fatty acid binding protein 7 (FABP7), transcript variant 4, mRNA
1026	NM_000389.4,NM_001220777.1,NM_001220778.1,NM_001291549.1,NM_078467.2	2175.42	9401	165.15	CDKN1A	GO:0000307//cyclin-dependent protein kinase holoenzyme complex;GO:0005730//nucleolus;GO:0016604//nuclear body;GO:0005829//cytosol	GO:0004861//cyclin-dependent protein serine/threonine kinase inhibitor activity;GO:0004693//cyclin-dependent protein serine/threonine kinase activity;GO:0019912//cyclin-dependent protein kinase activating kinase activity;GO:0030332//cyclin binding	GO:0034198//cellular response to amino acid starvation;GO:0031100//animal organ regeneration;GO:0006974//cellular response to DNA damage stimulus;GO:0007050//cell cycle arrest	K06625//cyclin-dependent kinase inhibitor 1A	EAX03906.1//cyclin-dependent kinase inhibitor 1A (p21, Cip1), isoform CRA_b [Homo sapiens];BAD93118.1//Cyclin-dependent kinase variant, partial [Homo sapiens]	Homo sapiens cyclin dependent kinase inhibitor 1A (CDKN1A), transcript variant 2, mRNA;Homo sapiens cyclin dependent kinase inhibitor 1A (CDKN1A), transcript variant 4, mRNA;Homo sapiens cyclin dependent kinase inhibitor 1A (CDKN1A), transcript variant 1, mRNA;Homo sapiens cyclin dependent kinase inhibitor 1A (CDKN1A), transcript variant 3, mRNA;Homo sapiens cyclin dependent kinase inhibitor 1A (…
10109	NM_005731.3,NM_152862.2,XM_011510471.1,XM_017003113.1,XM_017003114.1,XM_017003115.1	1507.94	6388	164.95	ARPC2	GO:0070062//extracellular exosome;GO:0031252//cell leading edge;GO:0005885//Arp2/3 protein complex;GO:0005925//focal adhesion;GO:0005737//cytoplasm;GO:0036195//muscle cell projection membrane;GO:0043005//neuron projection;GO:0005768//endosome;GO:0005829//cytosol;GO:0015629//actin cytoskeleton;GO:0045202//synapse;GO:0005886//plasma membrane	GO:0003779//actin binding;GO:0051015//actin filament binding;GO:0005200//structural constituent of cytoskeleton	GO:0034314//Arp2/3 complex-mediated actin nucleation;GO:0048013//ephrin receptor signaling pathway;GO:0061024//membrane organization;GO:1900026//positive regulation of substrate adhesion-dependent cell spreading;GO:0006928//movement of cell or subcellular component;GO:0010592//positive regulation of lamellipodium assembly;GO:0038096//Fc-gamma receptor signaling pathway involved in phagocytosis;GO…	K05758//actin related protein 2/3 complex, subunit 2	EDL00310.1//mCG114810, isoform CRA_b [Mus musculus];BAE30463.1//unnamed protein product, partial [Mus musculus];NP_005722.1//actin-related protein 2/3 complex subunit 2 [Homo sapiens]	Homo sapiens actin related protein 2/3 complex subunit 2 (ARPC2), transcript variant 1, mRNA;PREDICTED: Homo sapiens actin related protein 2/3 complex subunit 2 (ARPC2), transcript variant X1, mRNA;PREDICTED: Homo sapiens actin related protein 2/3 complex subunit 2 (ARPC2), transcript variant X4, mRNA;Homo sapiens actin related protein 2/3 complex subunit 2 (ARPC2), transcript variant 2, mRNA;PRE…
8905	NM_001272071.1,NM_003916.4,XM_005274614.3,XM_011545599.1,XM_017029925.1,XM_017029926.1	2310.61	9998	164.95	AP1S2	GO:0005765//lysosomal membrane;GO:0043231//intracellular membrane-bounded organelle;GO:0030119//AP-type membrane coat adaptor complex;GO:0000139//Golgi membrane;GO:0030669//clathrin-coated endocytic vesicle membrane;GO:0030117//membrane coat;GO:0032588//trans-Golgi network membrane;GO:0005905//clathrin-coated pit;GO:0005829//cytosol;GO:0005794//Golgi apparatus;GO:0030659//cytoplasmic vesicle memb…	GO:0008565//protein transporter activity	GO:0006886//intracellular protein transport;GO:0019886//antigen processing and presentation of exogenous peptide antigen via MHC class II;GO:0050690//regulation of defense response to virus by virus;GO:0016192//vesicle-mediated transport	K12394//AP-1 complex subunit sigma 1/2	XP_016885415.1//PREDICTED: AP-1 complex subunit sigma-2 isoform X3 [Homo sapiens];EAW98906.1//adaptor-related protein complex 1, sigma 2 subunit, isoform CRA_d [Homo sapiens];XP_005274671.1//PREDICTED: AP-1 complex subunit sigma-2 isoform X2 [Homo sapiens];XP_016798165.1//PREDICTED: AP-1 complex subunit sigma-2 isoform X1 [Pan troglodytes];XP_011543901.1//PREDICTED: AP-1 complex subunit sigma-2 i…	PREDICTED: Homo sapiens adaptor related protein complex 1 sigma 2 subunit (AP1S2), transcript variant X1, mRNA;PREDICTED: Homo sapiens adaptor related protein complex 1 sigma 2 subunit (AP1S2), transcript variant X4, mRNA;Homo sapiens adaptor related protein complex 1 sigma 2 subunit (AP1S2), transcript variant 2, mRNA;PREDICTED: Homo sapiens adaptor related protein complex 1 sigma 2 subunit (AP1…
4239	NM_001198695.1,NM_002404.2	1878.21	8044	164.76	MFAP4	GO:0031012//extracellular matrix;GO:0070062//extracellular exosome;GO:0005615//extracellular space;GO:0071953//elastic fiber;GO:0001527//microfibril;GO:0005576//extracellular region;GO:0005578//proteinaceous extracellular matrix	NA	GO:0009650//UV protection;GO:0007155//cell adhesion;GO:0097435//supramolecular fiber organization;GO:0010712//regulation of collagen metabolic process;GO:0048251//elastic fiber assembly;GO:0071493//cellular response to UV-B	K10104//ficolin	BAG65329.1//unnamed protein product [Homo sapiens]	Homo sapiens microfibril associated protein 4 (MFAP4), transcript variant 1, mRNA;Homo sapiens microfibril associated protein 4 (MFAP4), transcript variant 2, mRNA
6923	NM_007108.3,NM_207013.2	957.84	3907	164.64	ELOB	GO:0070062//extracellular exosome;GO:0005654//nucleoplasm;GO:0031462//Cul2-RING ubiquitin ligase complex;GO:0030891//VCB complex;GO:0005829//cytosol;GO:0031466//Cul5-RING ubiquitin ligase complex;GO:0070449//elongin complex	GO:0031625//ubiquitin protein ligase binding	GO:0006368//transcription elongation from RNA polymerase II promoter;GO:0043687//post-translational protein modification;GO:0061418//regulation of transcription from RNA polymerase II promoter in response to hypoxia;GO:0016567//protein ubiquitination;GO:0006461//protein complex assembly;GO:0006366//transcription from RNA polymerase II promoter	K03873//transcription elongation factor B, polypeptide 2	NP_996896.1//elongin-B isoform b [Homo sapiens];XP_002826062.2//PREDICTED: transcription elongation factor B polypeptide 2 isoform X1 [Pongo abelii]	Homo sapiens elongin B (ELOB), transcript variant 2, mRNA;Homo sapiens elongin B (ELOB), transcript variant 1, mRNA
8815	NM_001143985.1,NM_003860.3,XM_017018514.1,XM_017018515.1	841.09	3381	164.54	BANF1	NA	NA	NA	K21870//barrier-to-autointegration factor	AAC08964.1//breakpoint cluster region protein 1 [Homo sapiens]	PREDICTED: Homo sapiens barrier to autointegration factor 1 (BANF1), transcript variant X2, mRNA;Homo sapiens barrier to autointegration factor 1 (BANF1), transcript variant 1, mRNA;PREDICTED: Homo sapiens barrier to autointegration factor 1 (BANF1), transcript variant X1, mRNA;Homo sapiens barrier to autointegration factor 1 (BANF1), transcript variant 2, mRNA
23770	NM_001308373.1,NM_012181.4,XM_011527863.1,XM_011527864.1	1808.2	7717	164.5	FKBP8	GO:0005740//mitochondrial envelope;GO:0043234//protein complex;GO:0030176//integral component of endoplasmic reticulum membrane;GO:0005829//cytosol;GO:0016021//integral component of membrane	GO:0003755//peptidyl-prolyl cis-trans isomerase activity;GO:0042802//identical protein binding;GO:0097718//disordered domain specific binding	GO:0043010//camera-type eye development;GO:0021904//dorsal/ventral neural tube patterning;GO:0030513//positive regulation of BMP signaling pathway;GO:0043066//negative regulation of apoptotic process;GO:0035264//multicellular organism growth;GO:0001933//negative regulation of protein phosphorylation;GO:0001708//cell fate specification;GO:0007224//smoothened signaling pathway	K09574//FK506-binding protein 8 [EC:5.2.1.8]	XP_021535026.1//peptidyl-prolyl cis-trans isomerase FKBP8 [Neomonachus schauinslandi];XP_002912777.1//PREDICTED: peptidyl-prolyl cis-trans isomerase FKBP8 isoform X3 [Ailuropoda melanoleuca];XP_006876370.1//PREDICTED: peptidyl-prolyl cis-trans isomerase FKBP8 isoform X1 [Chrysochloris asiatica];XP_006876371.1//PREDICTED: peptidyl-prolyl cis-trans isomerase FKBP8 isoform X2 [Chrysochloris asiatica…	Homo sapiens FK506 binding protein 8 (FKBP8), transcript variant 1, mRNA;PREDICTED: Homo sapiens FK506 binding protein 8 (FKBP8), transcript variant X2, mRNA;Homo sapiens FK506 binding protein 8 (FKBP8), transcript variant 2, mRNA;PREDICTED: Homo sapiens FK506 binding protein 8 (FKBP8), transcript variant X1, mRNA
3336	NM_002157.2	965	3933	164.39	HSPE1	NA	NA	NA	K04078//chaperonin GroES	XP_019694695.1//PREDICTED: 10 kDa heat shock protein, mitochondrial [Felis catus]	Homo sapiens heat shock protein family E (Hsp10) member 1 (HSPE1), mRNA
826	NM_001003962.2,NM_001302632.1,NM_001302633.1,NM_001749.3,XM_005259295.1,XM_005259296.1,XM_011527359.1	1266.16	5271	164.03	CAPNS1	GO:0016020//membrane;GO:0070062//extracellular exosome;GO:0005829//cytosol;GO:0005886//plasma membrane	GO:0004175//endopeptidase activity;GO:0004198//calcium-dependent cysteine-type endopeptidase activity;GO:0005509//calcium ion binding	GO:0016241//regulation of macroautophagy;GO:0022617//extracellular matrix disassembly;GO:0008284//positive regulation of cell proliferation;GO:0070268//cornification	K08583//calpain, small subunit 1	XP_005259352.1//PREDICTED: calpain small subunit 1 isoform X1 [Homo sapiens];AAH64998.1//CAPNS1 protein [Homo sapiens];XP_011525661.1//PREDICTED: calpain small subunit 1 isoform X2 [Homo sapiens];NP_001740.1//calpain small subunit 1 isoform 1 [Homo sapiens]	PREDICTED: Homo sapiens calpain small subunit 1 (CAPNS1), transcript variant X2, mRNA;Homo sapiens calpain small subunit 1 (CAPNS1), transcript variant 1, mRNA;PREDICTED: Homo sapiens calpain small subunit 1 (CAPNS1), transcript variant X3, mRNA;Homo sapiens calpain small subunit 1 (CAPNS1), transcript variant 3, mRNA;PREDICTED: Homo sapiens calpain small subunit 1 (CAPNS1), transcript variant X1…
10728	NM_001282601.1,NM_001282602.1,NM_001282603.1,NM_001282604.1,NM_001282605.1,NM_006601.6,XM_005268576.4,XM_006719199.2,XM_011537773.2,XM_011537774.2,XM_017018716.1	2042.43	8740	163.98	PTGES3	GO:0070062//extracellular exosome;GO:0005634//nucleus;GO:0005654//nucleoplasm;GO:0000781//chromosome, telomeric region;GO:0043234//protein complex;GO:0005829//cytosol;GO:0005697//telomerase holoenzyme complex	GO:0051879//Hsp90 protein binding;GO:0051082//unfolded protein binding;GO:0070182//DNA polymerase binding;GO:0003720//telomerase activity;GO:0050220//prostaglandin-E synthase activity	GO:0019371//cyclooxygenase pathway;GO:0043588//skin development;GO:0051973//positive regulation of telomerase activity;GO:0008283//cell proliferation;GO:0007004//telomere maintenance via telomerase;GO:0001516//prostaglandin biosynthetic process;GO:1905323//telomerase holoenzyme complex assembly;GO:0007165//signal transduction;GO:0060430//lung saccule development;GO:0006805//xenobiotic metabolic p…	K15730//cytosolic prostaglandin-E synthase [EC:5.3.99.3]	XP_011536076.1//PREDICTED: prostaglandin E synthase 3 isoform X4 [Homo sapiens];EDL24540.1//prostaglandin E synthase 3 (cytosolic), isoform CRA_b, partial [Mus musculus];XP_019651691.1//PREDICTED: prostaglandin E synthase 3 [Ailuropoda melanoleuca];XP_012901652.1//PREDICTED: prostaglandin E synthase 3 isoform X2 [Mustela putorius furo];XP_016874205.1//PREDICTED: prostaglandin E synthase 3 isoform…	Homo sapiens prostaglandin E synthase 3 (PTGES3), transcript variant 5, mRNA;PREDICTED: Homo sapiens prostaglandin E synthase 3 (PTGES3), transcript variant X4, mRNA;PREDICTED: Homo sapiens prostaglandin E synthase 3 (PTGES3), transcript variant X3, mRNA;PREDICTED: Homo sapiens prostaglandin E synthase 3 (PTGES3), transcript variant X5, mRNA;Homo sapiens prostaglandin E synthase 3 (PTGES3), trans…
1984	NM_001143760.1,NM_001143761.1,NM_001143762.1,NM_001970.4,XM_005256509.2,XM_011523710.2,XM_011523711.2,XM_011523712.2,XM_011523713.2,XM_017024300.1,XM_017024301.1	1341.01	5552.4	162.47	EIF5A	GO:0016020//membrane;GO:0070062//extracellular exosome;GO:0030425//dendrite;GO:0005634//nucleus;GO:0005643//nuclear pore;GO:0005642//annulate lamellae;GO:0005737//cytoplasm;GO:0043025//neuronal cell body;GO:0005829//cytosol;GO:0005789//endoplasmic reticulum membrane	GO:0043022//ribosome binding;GO:0003743//translation initiation factor activity;GO:0003723//RNA binding;GO:0047485//protein N-terminus binding;GO:0003746//translation elongation factor activity;GO:0017070//U6 snRNA binding	GO:0006406//mRNA export from nucleus;GO:0045905//positive regulation of translational termination;GO:0008612//peptidyl-lysine modification to peptidyl-hypusine;GO:0043065//positive regulation of apoptotic process;GO:0006452//translational frameshifting;GO:0006611//protein export from nucleus;GO:0010666//positive regulation of cardiac muscle cell apoptotic process;GO:2000379//positive regulation o…	K03263//translation initiation factor 5A	NP_001137232.1//eukaryotic translation initiation factor 5A-1 isoform A [Homo sapiens];XP_020741460.1//eukaryotic translation initiation factor 5A-1-like [Odocoileus virginianus texanus];XP_011522012.1//PREDICTED: eukaryotic translation initiation factor 5A-1 isoform X1 [Homo sapiens]	PREDICTED: Homo sapiens eukaryotic translation initiation factor 5A (EIF5A), transcript variant X2, mRNA;PREDICTED: Homo sapiens eukaryotic translation initiation factor 5A (EIF5A), transcript variant X6, mRNA;Homo sapiens eukaryotic translation initiation factor 5A (EIF5A), transcript variant B, mRNA;PREDICTED: Homo sapiens eukaryotic translation initiation factor 5A (EIF5A), transcript variant …
5230	NM_000291.3	2439	10344	161.34	PGK1	GO:0016020//membrane;GO:0070062//extracellular exosome;GO:0005615//extracellular space;GO:0045121//membrane raft;GO:0005829//cytosol;GO:0005737//cytoplasm	GO:0047134//protein-disulfide reductase activity;GO:0005524//ATP binding;GO:0004618//phosphoglycerate kinase activity	GO:0071456//cellular response to hypoxia;GO:0061621//canonical glycolysis;GO:0016310//phosphorylation;GO:0016525//negative regulation of angiogenesis;GO:0006094//gluconeogenesis;GO:0006096//glycolytic process;GO:0031639//plasminogen activation;GO:0030855//epithelial cell differentiation	K00927//phosphoglycerate kinase [EC:2.7.2.3]	XP_003269038.1//PREDICTED: phosphoglycerate kinase 1 isoform X1 [Nomascus leucogenys]	Homo sapiens phosphoglycerate kinase 1 (PGK1), mRNA
10485	NM_001320453.1,NM_001320454.1,NM_001320455.1,NM_006365.2,XM_011509067.1,XM_011509068.1,XM_011509070.1,XM_011509071.2,XM_011509072.1,XM_011509073.2,XM_011509074.1,XM_017000061.1,XM_017000062.1,XM_017000063.1,XM_017000064.1,XM_017000065.1,XM_017000066.1	956.75	3815	160.97	C1orf61	GO:0005634//nucleus	NA	GO:0045944//positive regulation of transcription from RNA polymerase II promoter	K19719//collagen, type II, alpha;K16628//collagen, type VII, alpha	XP_009241251.1//PREDICTED: protein CROC-4 isoform X1 [Pongo abelii];XP_011934093.1//PREDICTED: uncharacterized protein LOC105594518 isoform X10 [Cercocebus atys];XP_011507369.1//PREDICTED: protein CROC-4 isoform X1 [Homo sapiens];XP_017803429.1//uncharacterized protein LOC101005783 isoform X4 [Papio anubis];XP_011934083.1//PREDICTED: uncharacterized protein LOC105594518 isoform X1 [Cercocebus aty…	PREDICTED: Homo sapiens chromosome 1 open reading frame 61 (C1orf61), transcript variant X14, mRNA;PREDICTED: Homo sapiens chromosome 1 open reading frame 61 (C1orf61), transcript variant X10, mRNA;PREDICTED: Homo sapiens chromosome 1 open reading frame 61 (C1orf61), transcript variant X6, mRNA;Homo sapiens chromosome 1 open reading frame 61 (C1orf61), transcript variant 3, mRNA;PREDICTED: Homo s…
6844	NM_014232.2,XM_005256775.4	2179.54	9150	160.42	VAMP2	NA	NA	NA	K13504//vesicle-associated membrane protein 2	ELK03846.1//Vesicle-associated membrane protein 2 [Pteropus alecto];XP_010841503.1//PREDICTED: vesicle-associated membrane protein 2 [Bison bison bison]	PREDICTED: Homo sapiens vesicle associated membrane protein 2 (VAMP2), transcript variant X1, mRNA;Homo sapiens vesicle associated membrane protein 2 (VAMP2), transcript variant 1, mRNA
1655	NM_001320595.1,NM_001320596.1,NM_001320597.1,NM_004396.4	3928.59	16788.7	160.31	DDX5	GO:0016020//membrane;GO:0031012//extracellular matrix;GO:0070062//extracellular exosome;GO:0005634//nucleus;GO:0005654//nucleoplasm;GO:0005737//cytoplasm;GO:0071013//catalytic step 2 spliceosome;GO:0005730//nucleolus;GO:0030529//intracellular ribonucleoprotein complex;GO:0071141//SMAD protein complex	GO:0003723//RNA binding;GO:0005524//ATP binding;GO:0004386//helicase activity;GO:0003730//mRNA 3'-UTR binding;GO:0050681//androgen receptor binding;GO:0070412//R-SMAD binding;GO:1990841//promoter-specific chromatin binding;GO:0048306//calcium-dependent protein binding;GO:0005516//calmodulin binding;GO:0070878//primary miRNA binding;GO:0003724//RNA helicase activity;GO:0003676//nucleic acid bindin…	GO:0072332//intrinsic apoptotic signaling pathway by p53 class mediator;GO:0000381//regulation of alternative mRNA splicing, via spliceosome;GO:0016049//cell growth;GO:0030521//androgen receptor signaling pathway;GO:0045893//positive regulation of transcription, DNA-templated;GO:0060765//regulation of androgen receptor signaling pathway;GO:0000122//negative regulation of transcription from RNA po…	K12823//ATP-dependent RNA helicase DDX5/DBP2 [EC:3.6.4.13]	NP_001307526.1//probable ATP-dependent RNA helicase DDX5 isoform b [Homo sapiens];AAI03319.1//DDX5 protein, partial [Bos taurus];ELR62224.1//Putative ATP-dependent RNA helicase DDX5, partial [Bos mutus]	Homo sapiens DEAD-box helicase 5 (DDX5), transcript variant 3, mRNA;Homo sapiens DEAD-box helicase 5 (DDX5), transcript variant 2, mRNA;Homo sapiens DEAD-box helicase 5 (DDX5), transcript variant 4, mRNA;Homo sapiens DEAD-box helicase 5 (DDX5), transcript variant 1, mRNA
7533	NM_003405.3	1807	7482	159.6	YWHAH	GO:0070062//extracellular exosome;GO:0005829//cytosol;GO:0005739//mitochondrion;GO:0014704//intercalated disc;GO:0005886//plasma membrane;GO:0005737//cytoplasm;GO:0030659//cytoplasmic vesicle membrane	GO:0042802//identical protein binding;GO:0046982//protein heterodimerization activity;GO:0035259//glucocorticoid receptor binding;GO:0003779//actin binding;GO:0044325//ion channel binding;GO:0019904//protein domain specific binding;GO:0017080//sodium channel regulator activity;GO:0004497//monooxygenase activity;GO:0005159//insulin-like growth factor receptor binding;GO:0019899//enzyme binding	GO:0002028//regulation of sodium ion transport;GO:0007088//regulation of mitotic nuclear division;GO:0045893//positive regulation of transcription, DNA-templated;GO:2000649//regulation of sodium ion transmembrane transporter activity;GO:0006713//glucocorticoid catabolic process;GO:0086010//membrane depolarization during action potential;GO:1900740//positive regulation of protein insertion into mi…	K16198//14-3-3 protein gamma/eta	NP_003396.1//14-3-3 protein eta [Homo sapiens]	Homo sapiens tyrosine 3-monooxygenase/tryptophan 5-monooxygenase activation protein eta (YWHAH), mRNA
4267	NM_001122898.2,NM_001321367.1,NM_001321368.1,NM_001321369.1,NM_001321370.1,NM_002414.4	1318.03	5340.15	159.18	CD99	GO:0005887//integral component of plasma membrane;GO:0005925//focal adhesion;GO:0016021//integral component of membrane;GO:0005886//plasma membrane;GO:0005737//cytoplasm	NA	GO:0007155//cell adhesion;GO:0050776//regulation of immune response	K06520//CD99 antigen	NP_002405.1//CD99 antigen isoform a precursor [Homo sapiens];NP_001308299.1//CD99 antigen isoform f precursor [Homo sapiens];NP_001116370.1//CD99 antigen isoform b precursor [Homo sapiens];XP_007991428.1//PREDICTED: collagen alpha-1(I) chain-like [Chlorocebus sabaeus];NP_001308298.1//CD99 antigen isoform e precursor [Homo sapiens];NP_001308297.1//CD99 antigen isoform d precursor [Homo sapiens]	Homo sapiens CD99 molecule (Xg blood group) (CD99), transcript variant 1, mRNA;Homo sapiens CD99 molecule (Xg blood group) (CD99), transcript variant 6, mRNA;Homo sapiens CD99 molecule (Xg blood group) (CD99), transcript variant 5, mRNA;Homo sapiens CD99 molecule (Xg blood group) (CD99), transcript variant 4, mRNA;Homo sapiens CD99 molecule (Xg blood group) (CD99), transcript variant 2, mRNA;Homo…
9324	NM_001201362.1,NM_001201363.1,NM_001318884.1,NM_001318885.1,NM_001318886.1,NM_001318887.1,NM_001318888.1,NM_004242.3,NM_138730.2	958.02	3775	159.05	HMGN3	GO:0005634//nucleus;GO:0005654//nucleoplasm;GO:0005829//cytosol;GO:0000785//chromatin	GO:0046966//thyroid hormone receptor binding;GO:0031492//nucleosomal DNA binding	GO:0051091//positive regulation of DNA binding transcription factor activity;GO:0061178//regulation of insulin secretion involved in cellular response to glucose stimulus;GO:0045944//positive regulation of transcription from RNA polymerase II promoter;GO:0016569//covalent chromatin modification	K11301//high-mobility group nucleosome-binding domain-containing protein 3	XP_008973575.2//PREDICTED: high mobility group nucleosome-binding domain-containing protein 3 isoform X2 [Pan paniscus];XP_008973568.2//PREDICTED: high mobility group nucleosome-binding domain-containing protein 3 isoform X1 [Pan paniscus]	Homo sapiens high mobility group nucleosomal binding domain 3 (HMGN3), transcript variant 1, mRNA;Homo sapiens high mobility group nucleosomal binding domain 3 (HMGN3), transcript variant 6, mRNA;Homo sapiens high mobility group nucleosomal binding domain 3 (HMGN3), transcript variant 4, mRNA;Homo sapiens high mobility group nucleosomal binding domain 3 (HMGN3), transcript variant 3, mRNA;Homo sa…
4713	NM_004146.5,XM_011528039.2	574.42	2112	159.03	NDUFB7	GO:0005747//mitochondrial respiratory chain complex I;GO:0005758//mitochondrial intermembrane space;GO:0005743//mitochondrial inner membrane;GO:0005739//mitochondrion	GO:0008137//NADH dehydrogenase (ubiquinone) activity	GO:0032981//mitochondrial respiratory chain complex I assembly;GO:0006120//mitochondrial electron transport, NADH to ubiquinone	K03963//NADH dehydrogenase (ubiquinone) 1 beta subcomplex subunit 7	NP_004137.2//NADH dehydrogenase [ubiquinone] 1 beta subcomplex subunit 7 [Homo sapiens]	PREDICTED: Homo sapiens NADH:ubiquinone oxidoreductase subunit B7 (NDUFB7), transcript variant X1, mRNA;Homo sapiens NADH:ubiquinone oxidoreductase subunit B7 (NDUFB7), mRNA
3105	NM_001242758.1,NM_002116.7,XM_005275331.2,XM_017030288.1	1594.66	6515.89	158.57	HLA-A	NA	NA	NA	K06751//major histocompatibility complex, class I	ALO24308.1//MHC class I antigen [Homo sapiens];P13746.1//RecName: Full=HLA class I histocompatibility antigen, A-11 alpha chain; AltName: Full=MHC class I antigen A*11; Flags: Precursor;CUX90980.1//MHC class I antigen [Homo sapiens];ADK23893.1//MHC class I antigen [Macaca mulatta]	Homo sapiens major histocompatibility complex, class I, A (HLA-A), transcript variant 1 (A*03:01:0:01), mRNA;PREDICTED: Homo sapiens major histocompatibility complex, class I, A (HLA-A), transcript variant X3, mRNA;PREDICTED: Homo sapiens major histocompatibility complex, class I, A (HLA-A), transcript variant X2, mRNA;Homo sapiens major histocompatibility complex, class I, A (HLA-A), transcript …
6638	NM_003097.4,NM_022805.3,NM_022806.3,NM_022807.3,NM_022808.3	1662.07	6796.07	158.31	SNRPN	GO:0005685//U1 snRNP;GO:0005634//nucleus;GO:0005654//nucleoplasm;GO:0005686//U2 snRNP;GO:0005687//U4 snRNP;GO:0005737//cytoplasm;GO:0046540//U4/U6 x U5 tri-snRNP complex;GO:0071013//catalytic step 2 spliceosome;GO:0071004//U2-type prespliceosome;GO:0005681//spliceosomal complex;GO:0030529//intracellular ribonucleoprotein complex;GO:0030532//small nuclear ribonucleoprotein complex;GO:0005682//U5 s…	GO:0003723//RNA binding	GO:0000398//mRNA splicing, via spliceosome;GO:0009725//response to hormone;GO:0008380//RNA splicing	K11100//small nuclear ribonucleoprotein N	XP_002753951.1//PREDICTED: small nuclear ribonucleoprotein-associated protein N isoform X1 [Callithrix jacchus]	Homo sapiens small nuclear ribonucleoprotein polypeptide N (SNRPN), transcript variant 2, mRNA;Homo sapiens small nuclear ribonucleoprotein polypeptide N (SNRPN), transcript variant 5, mRNA;Homo sapiens small nuclear ribonucleoprotein polypeptide N (SNRPN), transcript variant 3, mRNA;Homo sapiens small nuclear ribonucleoprotein polypeptide N (SNRPN), transcript variant 4, mRNA;Homo sapiens small …
7077	NM_003255.4	3670	15453	158.21	TIMP2	GO:1904724//tertiary granule lumen;GO:0031012//extracellular matrix;GO:0070062//extracellular exosome;GO:0005615//extracellular space;GO:0035580//specific granule lumen;GO:0005578//proteinaceous extracellular matrix;GO:0043025//neuronal cell body;GO:0009986//cell surface;GO:0030426//growth cone;GO:0005576//extracellular region;GO:1904813//ficolin-1-rich granule lumen	GO:0002020//protease binding;GO:0008191//metalloendopeptidase inhibitor activity;GO:0005178//integrin binding;GO:0008270//zinc ion binding	GO:0046580//negative regulation of Ras protein signal transduction;GO:0045666//positive regulation of neuron differentiation;GO:0034097//response to cytokine;GO:1905049//negative regulation of metallopeptidase activity;GO:0043312//neutrophil degranulation;GO:0008285//negative regulation of cell proliferation;GO:0042493//response to drug;GO:0045930//negative regulation of mitotic cell cycle;GO:003…	K16866//metalloproteinase inhibitor 3	NP_003246.1//metalloproteinase inhibitor 2 precursor [Homo sapiens]	Homo sapiens TIMP metallopeptidase inhibitor 2 (TIMP2), mRNA
6282	NM_005620.1	595	2188	158.08	S100A11	GO:0034774//secretory granule lumen;GO:0070062//extracellular exosome;GO:0005634//nucleus;GO:0005615//extracellular space;GO:0005737//cytoplasm;GO:0001726//ruffle;GO:0005913//cell-cell adherens junction;GO:0005576//extracellular region	GO:0098641//cadherin binding involved in cell-cell adhesion;GO:0044548//S100 protein binding;GO:0005509//calcium ion binding;GO:0048306//calcium-dependent protein binding;GO:0042803//protein homodimerization activity	GO:0007165//signal transduction;GO:0042127//regulation of cell proliferation;GO:0043312//neutrophil degranulation;GO:0008156//negative regulation of DNA replication;GO:0008285//negative regulation of cell proliferation	K17274//calpactin-1 light chain	XP_010340417.1//PREDICTED: uncharacterized protein LOC101045489 [Saimiri boliviensis boliviensis]	Homo sapiens S100 calcium binding protein A11 (S100A11), mRNA
6633	NM_004597.6,NM_177542.3	724.35	2740	157.78	SNRPD2	NA	NA	NA	K11096//small nuclear ribonucleoprotein D2	EPY84968.1//small nuclear ribonucleoprotein Sm D2 [Camelus ferus];XP_005497742.2//PREDICTED: small nuclear ribonucleoprotein Sm D2 [Zonotrichia albicollis]	Homo sapiens small nuclear ribonucleoprotein D2 polypeptide (SNRPD2), transcript variant 2, mRNA;Homo sapiens small nuclear ribonucleoprotein D2 polypeptide (SNRPD2), transcript variant 1, mRNA
3487	NM_001552.2	2246	9270	157.52	IGFBP4	GO:0005788//endoplasmic reticulum lumen;GO:0005615//extracellular space;GO:0005576//extracellular region	GO:0005520//insulin-like growth factor binding;GO:0031994//insulin-like growth factor I binding;GO:0005102//receptor binding;GO:0031995//insulin-like growth factor II binding	GO:0001558//regulation of cell growth;GO:0043687//post-translational protein modification;GO:0007165//signal transduction;GO:0043567//regulation of insulin-like growth factor receptor signaling pathway;GO:0006259//DNA metabolic process;GO:0043568//positive regulation of insulin-like growth factor receptor signaling pathway;GO:0006954//inflammatory response;GO:0044267//cellular protein metabolic p…	K10138//insulin-like growth factor-binding protein 3	NP_001543.2//insulin-like growth factor-binding protein 4 precursor [Homo sapiens]	Homo sapiens insulin like growth factor binding protein 4 (IGFBP4), mRNA
4697	NM_002489.3	2058	8451	157.31	NDUFA4	GO:0070062//extracellular exosome;GO:0005747//mitochondrial respiratory chain complex I;GO:0016021//integral component of membrane;GO:0005743//mitochondrial inner membrane;GO:0005739//mitochondrion;GO:0005751//mitochondrial respiratory chain complex IV	GO:0004129//cytochrome-c oxidase activity;GO:0008137//NADH dehydrogenase (ubiquinone) activity;GO:0032403//protein complex binding	GO:1902600//hydrogen ion transmembrane transport;GO:0006120//mitochondrial electron transport, NADH to ubiquinone;GO:0006123//mitochondrial electron transport, cytochrome c to oxygen	K03948//NADH dehydrogenase (ubiquinone) 1 alpha subcomplex subunit 4	NP_002480.1//cytochrome c oxidase subunit NDUFA4 [Homo sapiens]	Homo sapiens NDUFA4, mitochondrial complex associated (NDUFA4), mRNA
23089	NM_001040152.1,NM_001172437.2,NM_001172438.2,NM_001184961.1,NM_001184962.1,NM_015068.3	6630.24	27851	156.12	PEG10	GO:0005634//nucleus;GO:0005829//cytosol;GO:0005737//cytoplasm	GO:0003723//RNA binding;GO:0003677//DNA binding;GO:0008270//zinc ion binding;GO:0003676//nucleic acid binding	GO:0030154//cell differentiation;GO:0030512//negative regulation of transforming growth factor beta receptor signaling pathway;GO:0001890//placenta development;GO:0006915//apoptotic process	K05748//WAS protein family, member 2	XP_021545272.1//retrotransposon-derived protein PEG10 isoform X1 [Neomonachus schauinslandi]	Homo sapiens paternally expressed 10 (PEG10), transcript variant 2, mRNA;Homo sapiens paternally expressed 10 (PEG10), transcript variant 1, mRNA
1400	NM_001014809.2,NM_001288661.1,NM_001288662.1,NM_001313.4	3116.7	12882	155.98	CRMP1	NA	NA	NA	K07528//dihydropyrimidinase-like 2	XP_020956643.1//dihydropyrimidinase-related protein 1 isoform X2 [Sus scrofa];XP_019660327.1//PREDICTED: dihydropyrimidinase-related protein 1 [Ailuropoda melanoleuca];XP_020956642.1//dihydropyrimidinase-related protein 1 isoform X1 [Sus scrofa]	Homo sapiens collapsin response mediator protein 1 (CRMP1), transcript variant 4, mRNA;Homo sapiens collapsin response mediator protein 1 (CRMP1), transcript variant 3, mRNA;Homo sapiens collapsin response mediator protein 1 (CRMP1), transcript variant 1, mRNA;Homo sapiens collapsin response mediator protein 1 (CRMP1), transcript variant 2, mRNA
4082	NM_002356.6	4322	17979	155.73	MARCKS	GO:0016020//membrane;GO:0070062//extracellular exosome;GO:0005925//focal adhesion;GO:0005938//cell cortex;GO:0005813//centrosome;GO:0042585//germinal vesicle;GO:0015629//actin cytoskeleton;GO:0032432//actin filament bundle;GO:0005886//plasma membrane	GO:0051015//actin filament binding;GO:0005080//protein kinase C binding;GO:0016301//kinase activity;GO:0042802//identical protein binding;GO:0005516//calmodulin binding	GO:0051017//actin filament bundle assembly;GO:0051764//actin crosslink formation;GO:0051260//protein homooligomerization;GO:0050796//regulation of insulin secretion	K12561//myristoylated alanine-rich C-kinase substrate	NP_002347.5//myristoylated alanine-rich C-kinase substrate [Homo sapiens]	Homo sapiens myristoylated alanine rich protein kinase C substrate (MARCKS), mRNA
3150	NM_004965.6,XM_011529543.1,XM_011529544.1,XM_011529545.1,XM_011529547.1,XM_011529549.1,XM_017028332.1,XM_017028333.1,XM_017028334.1,XM_017028335.1,XM_017028336.1,XM_017028338.1	1401.42	5570	155.49	HMGN1	NA	NA	NA	K11299//high-mobility group nucleosome-binding domain-containing protein 1	EAX09656.1//high-mobility group nucleosome binding domain 1, isoform CRA_g [Homo sapiens];XP_011527845.1//PREDICTED: non-histone chromosomal protein HMG-14 isoform X1 [Homo sapiens];XP_011805208.1//PREDICTED: LOW QUALITY PROTEIN: uncharacterized protein LOC105517329 [Colobus angolensis palliatus]	PREDICTED: Homo sapiens high mobility group nucleosome binding domain 1 (HMGN1), transcript variant X5, mRNA;PREDICTED: Homo sapiens high mobility group nucleosome binding domain 1 (HMGN1), transcript variant X9, mRNA;PREDICTED: Homo sapiens high mobility group nucleosome binding domain 1 (HMGN1), transcript variant X11, mRNA;PREDICTED: Homo sapiens high mobility group nucleosome binding domain 1…
10094	NM_001278556.1,NM_001287222.1	961.96	3705	155.4	ARPC3	GO:0016020//membrane;GO:0070062//extracellular exosome;GO:0005885//Arp2/3 protein complex;GO:0005925//focal adhesion;GO:0061850//growth cone leading edge;GO:0030027//lamellipodium;GO:0005737//cytoplasm;GO:0005829//cytosol;GO:0015629//actin cytoskeleton;GO:0031941//filamentous actin	GO:0003779//actin binding;GO:0051015//actin filament binding;GO:0005200//structural constituent of cytoskeleton	GO:0006928//movement of cell or subcellular component;GO:0034314//Arp2/3 complex-mediated actin nucleation;GO:0038096//Fc-gamma receptor signaling pathway involved in phagocytosis;GO:0048013//ephrin receptor signaling pathway;GO:1990090//cellular response to nerve growth factor stimulus;GO:0061024//membrane organization	K05756//actin related protein 2/3 complex, subunit 3	EAW75675.1//hCG1786148 [Homo sapiens]	Homo sapiens actin related protein 2/3 complex subunit 3 (ARPC3), transcript variant 2, mRNA;Homo sapiens actin related protein 2/3 complex subunit 3 (ARPC3), transcript variant 1, mRNA
10476	NM_001003785.1,NM_006356.2	627.27	2281	154.95	ATP5PD	GO:0070062//extracellular exosome;GO:0005654//nucleoplasm;GO:0005753//mitochondrial proton-transporting ATP synthase complex;GO:0000274//mitochondrial proton-transporting ATP synthase, stator stalk;GO:0000276//mitochondrial proton-transporting ATP synthase complex, coupling factor F(o);GO:0005829//cytosol;GO:0005743//mitochondrial inner membrane;GO:0005739//mitochondrion	GO:0015078//hydrogen ion transmembrane transporter activity;GO:0016887//ATPase activity;GO:0022857//transmembrane transporter activity	GO:0015986//ATP synthesis coupled proton transport;GO:0006754//ATP biosynthetic process;GO:0042407//cristae formation;GO:0099132//ATP hydrolysis coupled cation transmembrane transport;GO:0042776//mitochondrial ATP synthesis coupled proton transport	K02138//F-type H+-transporting ATPase subunit d	XP_007997938.1//PREDICTED: ATP synthase subunit d, mitochondrial [Chlorocebus sabaeus]	Homo sapiens ATP synthase, H+ transporting, mitochondrial Fo complex subunit D (ATP5H), transcript variant 2, mRNA;Homo sapiens ATP synthase, H+ transporting, mitochondrial Fo complex subunit D (ATP5H), transcript variant 1, mRNA
2192	NM_001996.3,NM_006485.3,NM_006486.2,NM_006487.2	2453.32	9994	154.94	FBLN1	GO:0070062//extracellular exosome;GO:0005577//fibrinogen complex;GO:0005615//extracellular space;GO:0005622//intracellular;GO:0005578//proteinaceous extracellular matrix;GO:0071953//elastic fiber;GO:0005576//extracellular region;GO:0005604//basement membrane	GO:0005201//extracellular matrix structural constituent;GO:0042802//identical protein binding;GO:0001968//fibronectin binding;GO:0016504//peptidase activator activity;GO:0005178//integrin binding;GO:0008022//protein C-terminus binding;GO:0005509//calcium ion binding;GO:0032403//protein complex binding;GO:0070051//fibrinogen binding	GO:1900025//negative regulation of substrate adhesion-dependent cell spreading;GO:0007162//negative regulation of cell adhesion;GO:0048146//positive regulation of fibroblast proliferation;GO:2001202//negative regulation of transforming growth factor-beta secretion;GO:0016032//viral process;GO:0010628//positive regulation of gene expression;GO:0007566//embryo implantation;GO:0070373//negative regu…	K17307//fibulin 1/2	NP_001987.2//fibulin-1 isoform C precursor [Homo sapiens];NP_006478.2//fibulin-1 isoform A precursor [Homo sapiens];NP_006476.2//fibulin-1 isoform B precursor [Homo sapiens];NP_006477.2//fibulin-1 isoform D precursor [Homo sapiens]	Homo sapiens fibulin 1 (FBLN1), transcript variant C, mRNA;Homo sapiens fibulin 1 (FBLN1), transcript variant D, mRNA;Homo sapiens fibulin 1 (FBLN1), transcript variant A, mRNA;Homo sapiens fibulin 1 (FBLN1), transcript variant B, mRNA
5954	NM_002901.2	2529	10260	154.13	RCN1	GO:0005783//endoplasmic reticulum	GO:0005509//calcium ion binding	GO:0043010//camera-type eye development;GO:0001701//in utero embryonic development	K19934//calcium-binding protein;K12804//proline-serine-threonine phosphatase interacting protein 1;K17286//erythrocyte band 7 integral membrane protein	XP_003353965.2//reticulocalbin-1 [Sus scrofa]	Homo sapiens reticulocalbin 1 (RCN1), mRNA
7532	NM_012479.3	3779	15513	154.13	YWHAG	GO:0016020//membrane;GO:0070062//extracellular exosome;GO:0005925//focal adhesion;GO:0043209//myelin sheath;GO:0005622//intracellular	GO:0003723//RNA binding;GO:0005080//protein kinase C binding;GO:0019904//protein domain specific binding;GO:0042802//identical protein binding;GO:0005159//insulin-like growth factor receptor binding	GO:0006605//protein targeting;GO:0045664//regulation of neuron differentiation;GO:0048167//regulation of synaptic plasticity	K16198//14-3-3 protein gamma/eta	XP_015263466.1//PREDICTED: 14-3-3 protein gamma [Gekko japonicus]	Homo sapiens tyrosine 3-monooxygenase/tryptophan 5-monooxygenase activation protein gamma (YWHAG), mRNA
5692	NM_002796.2	925	3506	153.54	PSMB4	GO:0070062//extracellular exosome;GO:0005634//nucleus;GO:0005654//nucleoplasm;GO:0000502//proteasome complex;GO:0005829//cytosol;GO:0019774//proteasome core complex, beta-subunit complex;GO:0005737//cytoplasm;GO:0005839//proteasome core complex	GO:0001530//lipopolysaccharide binding;GO:0004298//threonine-type endopeptidase activity	GO:0043687//post-translational protein modification;GO:0038061//NIK/NF-kappaB signaling;GO:0051603//proteolysis involved in cellular protein catabolic process;GO:0031146//SCF-dependent proteasomal ubiquitin-dependent protein catabolic process;GO:0006521//regulation of cellular amino acid metabolic process;GO:0010972//negative regulation of G2/M transition of mitotic cell cycle;GO:0090090//negativ…	K02736//20S proteasome subunit beta 7 [EC:3.4.25.1]	NP_002787.2//proteasome subunit beta type-4 [Homo sapiens]	Homo sapiens proteasome subunit beta 4 (PSMB4), mRNA
4232	NM_001253900.1,NM_001253901.1,NM_001253902.1,NM_002402.3,NM_177524.2,NM_177525.2,XM_011516222.1,XM_017012218.1	2481.85	9994	153.1	MEST	GO:0070062//extracellular exosome;GO:0005783//endoplasmic reticulum;GO:0016021//integral component of membrane;GO:0005789//endoplasmic reticulum membrane	GO:0016787//hydrolase activity;GO:0003824//catalytic activity	GO:0007498//mesoderm development	NA	XP_011514524.1//PREDICTED: mesoderm-specific transcript homolog protein isoform X2 [Homo sapiens];XP_004046272.1//PREDICTED: mesoderm-specific transcript homolog protein isoform X1 [Gorilla gorilla gorilla];NP_001240829.1//mesoderm-specific transcript homolog protein isoform c [Homo sapiens];NP_002393.2//mesoderm-specific transcript homolog protein isoform a [Homo sapiens]	PREDICTED: Homo sapiens mesoderm specific transcript (MEST), transcript variant X1, mRNA;Homo sapiens mesoderm specific transcript (MEST), transcript variant 2, mRNA;Homo sapiens mesoderm specific transcript (MEST), transcript variant 1, mRNA;Homo sapiens mesoderm specific transcript (MEST), transcript variant 4, mRNA;PREDICTED: Homo sapiens mesoderm specific transcript (MEST), transcript variant…
10549	NM_006406.1,XM_005274438.1,XM_017029230.1,XM_017029231.1	926.35	3500.2	153.04	PRDX4	GO:0005790//smooth endoplasmic reticulum;GO:0034774//secretory granule lumen;GO:0070062//extracellular exosome;GO:0005783//endoplasmic reticulum;GO:0005615//extracellular space;GO:0005634//nucleus;GO:0005623//cell;GO:0005829//cytosol;GO:0005576//extracellular region;GO:1904813//ficolin-1-rich granule lumen;GO:0005739//mitochondrion	GO:0008379//thioredoxin peroxidase activity;GO:0042803//protein homodimerization activity;GO:0051920//peroxiredoxin activity	GO:0007252//I-kappaB phosphorylation;GO:0072593//reactive oxygen species metabolic process;GO:0022417//protein maturation by protein folding;GO:0007283//spermatogenesis;GO:0008584//male gonad development;GO:0045454//cell redox homeostasis;GO:2000255//negative regulation of male germ cell proliferation;GO:0019471//4-hydroxyproline metabolic process;GO:0030198//extracellular matrix organization;GO:…	K03386//peroxiredoxin (alkyl hydroperoxide reductase subunit C) [EC:1.11.1.15]	XP_016884719.1//PREDICTED: peroxiredoxin-4 isoform X1 [Homo sapiens];NP_006397.1//peroxiredoxin-4 precursor [Homo sapiens];XP_016884720.1//PREDICTED: peroxiredoxin-4 isoform X2 [Homo sapiens];XP_005274495.1//PREDICTED: peroxiredoxin-4 isoform X3 [Homo sapiens]	PREDICTED: Homo sapiens peroxiredoxin 4 (PRDX4), transcript variant X3, mRNA;PREDICTED: Homo sapiens peroxiredoxin 4 (PRDX4), transcript variant X2, mRNA;Homo sapiens peroxiredoxin 4 (PRDX4), mRNA;PREDICTED: Homo sapiens peroxiredoxin 4 (PRDX4), transcript variant X1, mRNA
3939	NM_001135239.1,NM_001165414.1,NM_001165415.1,NM_001165416.1,NM_005566.3	2233.6	8951	152.98	LDHA	GO:0016020//membrane;GO:0070062//extracellular exosome;GO:0005634//nucleus;GO:0005829//cytosol;GO:0005737//cytoplasm	GO:0042802//identical protein binding;GO:0004459//L-lactate dehydrogenase activity;GO:0019900//kinase binding;GO:0051287//NAD binding;GO:0045296//cadherin binding	GO:0048569//post-embryonic animal organ development;GO:0021762//substantia nigra development;GO:0042493//response to drug;GO:0006090//pyruvate metabolic process;GO:0006089//lactate metabolic process;GO:0051591//response to cAMP;GO:0006096//glycolytic process;GO:0042542//response to hydrogen peroxide;GO:0043627//response to estrogen;GO:0019674//NAD metabolic process;GO:0001666//response to hypoxia…	K00016//L-lactate dehydrogenase [EC:1.1.1.27]	NP_001128711.1//L-lactate dehydrogenase A chain isoform 2 [Homo sapiens];XP_008003027.1//PREDICTED: L-lactate dehydrogenase A chain isoform X2 [Chlorocebus sabaeus];XP_006056122.1//PREDICTED: L-lactate dehydrogenase A chain isoform X1 [Bubalus bubalis];NP_001158886.1//L-lactate dehydrogenase A chain isoform 3 [Homo sapiens]	Homo sapiens lactate dehydrogenase A (LDHA), transcript variant 1, mRNA;Homo sapiens lactate dehydrogenase A (LDHA), transcript variant 3, mRNA;Homo sapiens lactate dehydrogenase A (LDHA), transcript variant 2, mRNA;Homo sapiens lactate dehydrogenase A (LDHA), transcript variant 4, mRNA;Homo sapiens lactate dehydrogenase A (LDHA), transcript variant 5, mRNA
50854	NM_001040437.2,NM_001040438.2,NM_001287482.1,NM_001287483.1,NM_001287484.1,NM_001287485.1,NM_001287486.1,NM_001287487.1,NM_001287488.1	790.61	2923	152.47	C6orf48	NA	NA	NA	NA	EAX03532.1//chromosome 6 open reading frame 48, isoform CRA_c, partial [Homo sapiens];EAX03531.1//chromosome 6 open reading frame 48, isoform CRA_b, partial [Homo sapiens];NP_001035527.1//protein G8 [Homo sapiens]	Homo sapiens chromosome 6 open reading frame 48 (C6orf48), transcript variant 5, mRNA;Homo sapiens chromosome 6 open reading frame 48 (C6orf48), transcript variant 4, mRNA;Homo sapiens chromosome 6 open reading frame 48 (C6orf48), transcript variant 2, mRNA;Homo sapiens chromosome 6 open reading frame 48 (C6orf48), transcript variant 1, mRNA;Homo sapiens chromosome 6 open reading frame 48 (C6orf4…
51614	NM_015966.2,NM_198398.1	1370.68	5330	152.35	ERGIC3	GO:0016020//membrane;GO:0005794//Golgi apparatus;GO:0016021//integral component of membrane;GO:0033116//endoplasmic reticulum-Golgi intermediate compartment membrane;GO:0005789//endoplasmic reticulum membrane	NA	GO:0016192//vesicle-mediated transport	K20367//endoplasmic reticulum-Golgi intermediate compartment protein 3	XP_021039785.1//endoplasmic reticulum-Golgi intermediate compartment protein 3 [Mus caroli];OBS65371.1//hypothetical protein A6R68_06088, partial [Neotoma lepida]	Homo sapiens ERGIC and golgi 3 (ERGIC3), transcript variant 1, mRNA;Homo sapiens ERGIC and golgi 3 (ERGIC3), transcript variant 2, mRNA
3146	NM_001313892.1,NM_001313893.1,NM_002128.5	4287.52	17434.9	152.25	HMGB1	GO:0000793//condensed chromosome;GO:0009986//cell surface;GO:0005634//nucleus;GO:0005623//cell;GO:0005769//early endosome	GO:0000405//bubble DNA binding;GO:0005125//cytokine activity;GO:0044378//non-sequence-specific DNA binding, bending;GO:0019958//C-X-C chemokine binding;GO:0003684//damaged DNA binding;GO:0097100//supercoiled DNA binding;GO:0008301//DNA binding, bending;GO:0010858//calcium-dependent protein kinase regulator activity;GO:0000400//four-way junction DNA binding	GO:0032392//DNA geometric change;GO:0006284//base-excision repair;GO:0002218//activation of innate immune response;GO:0051103//DNA ligation involved in DNA repair;GO:0031497//chromatin assembly;GO:0043277//apoptotic cell clearance	K10802//high mobility group protein B1	ELR51738.1//High mobility group protein B1 [Bos mutus];XP_006763791.1//PREDICTED: high mobility group protein B1 [Myotis davidii];DAA21468.1//TPA: high-mobility group box 1-like [Bos taurus]	Homo sapiens high mobility group box 1 (HMGB1), transcript variant 3, mRNA;Homo sapiens high mobility group box 1 (HMGB1), transcript variant 2, mRNA;Homo sapiens high mobility group box 1 (HMGB1), transcript variant 1, mRNA
26580	NM_001122955.3,NM_001130702.2,NM_032667.6	1899.94	7505	151.88	BSCL2	GO:0030529//intracellular ribonucleoprotein complex;GO:0030176//integral component of endoplasmic reticulum membrane;GO:0016021//integral component of membrane;GO:0019013//viral nucleocapsid	NA	GO:0050995//negative regulation of lipid catabolic process;GO:0019915//lipid storage;GO:0016042//lipid catabolic process;GO:0045444//fat cell differentiation;GO:0034389//lipid particle organization	K19365//seipin	XP_017359435.1//PREDICTED: seipin isoform X5 [Cebus capucinus imitator];NP_001116427.1//seipin isoform 1 [Homo sapiens]	Homo sapiens BSCL2, seipin lipid droplet biogenesis associated (BSCL2), transcript variant 2, mRNA;Homo sapiens BSCL2, seipin lipid droplet biogenesis associated (BSCL2), transcript variant 3, mRNA;Homo sapiens BSCL2, seipin lipid droplet biogenesis associated (BSCL2), transcript variant 1, mRNA
7317	NM_003334.3,NM_153280.2,XM_005272649.1,XM_011543954.2,XM_017029777.1,XM_017029778.1,XM_017029779.1,XM_017029780.1,XM_017029781.1	3698.45	14927.5	151.62	UBA1	GO:0070062//extracellular exosome;GO:0005634//nucleus;GO:0005654//nucleoplasm;GO:0005829//cytosol;GO:0005739//mitochondrion;GO:0005737//cytoplasm	GO:0003723//RNA binding;GO:0005524//ATP binding;GO:0004839//ubiquitin activating enzyme activity	GO:0006511//ubiquitin-dependent protein catabolic process;GO:0016567//protein ubiquitination;GO:0006974//cellular response to DNA damage stimulus	K03178//ubiquitin-activating enzyme E1 [EC:6.2.1.45]	XP_016885267.1//PREDICTED: ubiquitin-like modifier-activating enzyme 1 isoform X2 [Homo sapiens];NP_003325.2//ubiquitin-like modifier-activating enzyme 1 [Homo sapiens];XP_016885266.1//PREDICTED: ubiquitin-like modifier-activating enzyme 1 isoform X1 [Homo sapiens];XP_005272706.1//PREDICTED: ubiquitin-like modifier-activating enzyme 1 isoform X4 [Homo sapiens]	PREDICTED: Homo sapiens ubiquitin like modifier activating enzyme 1 (UBA1), transcript variant X7, mRNA;PREDICTED: Homo sapiens ubiquitin like modifier activating enzyme 1 (UBA1), transcript variant X2, mRNA;PREDICTED: Homo sapiens ubiquitin like modifier activating enzyme 1 (UBA1), transcript variant X5, mRNA;PREDICTED: Homo sapiens ubiquitin like modifier activating enzyme 1 (UBA1), transcript …
6430	NM_001039465.1,NM_001320214.1,NM_006925.4,XM_005267999.1,XM_005268000.1,XM_011537077.2,XM_017021593.1,XM_017021594.1	1565.15	6071	150.7	SRSF5	GO:0005634//nucleus;GO:0005654//nucleoplasm;GO:0005730//nucleolus;GO:0005829//cytosol;GO:0016607//nuclear speck	GO:0043422//protein kinase B binding;GO:0003723//RNA binding	GO:0033120//positive regulation of RNA splicing;GO:0006397//mRNA processing;GO:0006406//mRNA export from nucleus;GO:0006376//mRNA splice site selection;GO:0000398//mRNA splicing, via spliceosome;GO:0097421//liver regeneration;GO:0006369//termination of RNA polymerase II transcription;GO:0031124//mRNA 3'-end processing;GO:0006405//RNA export from nucleus;GO:0032869//cellular response to insulin st…	K12893//splicing factor, arginine/serine-rich 4/5/6	XP_019589202.1//PREDICTED: serine/arginine-rich splicing factor 5 [Rhinolophus sinicus];XP_021565173.1//serine/arginine-rich splicing factor 5 isoform X4 [Carlito syrichta];XP_015346096.1//PREDICTED: serine/arginine-rich splicing factor 5 isoform X2 [Marmota marmota marmota];NP_001034554.1//serine/arginine-rich splicing factor 5 [Homo sapiens]	PREDICTED: Homo sapiens serine/arginine-rich splicing factor 5 (SRSF5), transcript variant X4, mRNA;PREDICTED: Homo sapiens serine/arginine-rich splicing factor 5 (SRSF5), transcript variant X3, mRNA;PREDICTED: Homo sapiens serine/arginine-rich splicing factor 5 (SRSF5), transcript variant X2, mRNA;Homo sapiens serine and arginine rich splicing factor 5 (SRSF5), transcript variant 2, mRNA;PREDICT…
9638	NM_005103.4,NM_022549.3,XM_005271734.2,XM_005271735.2	1796.11	7001.84	150.31	FEZ1	GO:0030425//dendrite;GO:0030424//axon;GO:0005874//microtubule;GO:0005813//centrosome;GO:0005737//cytoplasm;GO:0043025//neuronal cell body;GO:0030426//growth cone;GO:0005794//Golgi apparatus;GO:0005739//mitochondrion;GO:0005886//plasma membrane	GO:0005080//protein kinase C binding;GO:0043015//gamma-tubulin binding;GO:0047485//protein N-terminus binding	GO:0006810//transport;GO:0007399//nervous system development;GO:0061881//positive regulation of anterograde axonal transport of mitochondrion;GO:1902902//negative regulation of autophagosome assembly;GO:0021766//hippocampus development;GO:0010976//positive regulation of neuron projection development;GO:0051654//establishment of mitochondrion localization;GO:0030010//establishment of cell polarity…	K22069//LYR motif-containing protein 4;K12581//CCR4-NOT transcription complex subunit 7/8;K11447//histone demethylase [EC:1.14.11.-];K16502//cadherin-related family member 2;K12025//tripartite motif-containing protein 52	NP_005094.1//fasciculation and elongation protein zeta-1 isoform 1 [Homo sapiens];XP_005004981.1//PREDICTED: fasciculation and elongation protein zeta-1 isoform X2 [Cavia porcellus];XP_005004980.1//PREDICTED: fasciculation and elongation protein zeta-1 isoform X1 [Cavia porcellus]	PREDICTED: Homo sapiens fasciculation and elongation protein zeta 1 (FEZ1), transcript variant X2, mRNA;Homo sapiens fasciculation and elongation protein zeta 1 (FEZ1), transcript variant 1, mRNA;Homo sapiens fasciculation and elongation protein zeta 1 (FEZ1), transcript variant 2, mRNA;PREDICTED: Homo sapiens fasciculation and elongation protein zeta 1 (FEZ1), transcript variant X1, mRNA
2969	NM_001163636.2,NM_001280800.1,NM_001518.4,NM_032999.3,NM_033000.3,NM_033001.3	4495.74	18019	149.92	GTF2I	GO:0016020//membrane;GO:0005634//nucleus;GO:0005654//nucleoplasm;GO:0042995//cell projection;GO:0005737//cytoplasm;GO:0043025//neuronal cell body	GO:0000981//RNA polymerase II transcription factor activity, sequence-specific DNA binding;GO:0003677//DNA binding;GO:0051019//mitogen-activated protein kinase binding;GO:0003700//DNA binding transcription factor activity	GO:0007165//signal transduction;GO:0051481//negative regulation of cytosolic calcium ion concentration;GO:0016525//negative regulation of angiogenesis;GO:0007275//multicellular organism development;GO:0006367//transcription initiation from RNA polymerase II promoter;GO:0014886//transition between slow and fast fiber;GO:0006366//transcription from RNA polymerase II promoter	K03121//transcription initiation factor TFII-I	XP_011815975.1//PREDICTED: general transcription factor II-I isoform X1 [Colobus angolensis palliatus];XP_012304498.1//general transcription factor II-I isoform X3 [Aotus nancymaae];XP_017812141.1//general transcription factor II-I isoform X7 [Papio anubis]	Homo sapiens general transcription factor IIi (GTF2I), transcript variant 1, mRNA;Homo sapiens general transcription factor IIi (GTF2I), transcript variant 5, mRNA;Homo sapiens general transcription factor IIi (GTF2I), transcript variant 2, mRNA;Homo sapiens general transcription factor IIi (GTF2I), transcript variant 3, mRNA;Homo sapiens general transcription factor IIi (GTF2I), transcript varia…
378	NM_001660.3	1758	6821	149.77	ARF4	NA	NA	NA	K07939//ADP-ribosylation factor 4	ELK07801.1//ADP-ribosylation factor 4 [Pteropus alecto]	Homo sapiens ADP ribosylation factor 4 (ARF4), mRNA
2923	NM_005313.4	3060	12088	149.16	PDIA3	GO:0070062//extracellular exosome;GO:0005788//endoplasmic reticulum lumen;GO:0005634//nucleus;GO:0005615//extracellular space;GO:0005783//endoplasmic reticulum;GO:0005925//focal adhesion;GO:0043209//myelin sheath;GO:0042470//melanosome;GO:0045335//phagocytic vesicle;GO:0055038//recycling endosome membrane;GO:0009986//cell surface	GO:0015036//disulfide oxidoreductase activity;GO:0003723//RNA binding;GO:0042802//identical protein binding;GO:0004197//cysteine-type endopeptidase activity;GO:0003756//protein disulfide isomerase activity;GO:0004629//phospholipase C activity;GO:0015037//peptide disulfide oxidoreductase activity	GO:0006457//protein folding;GO:0007165//signal transduction;GO:0034976//response to endoplasmic reticulum stress;GO:0006621//protein retention in ER lumen;GO:0045454//cell redox homeostasis;GO:0002474//antigen processing and presentation of peptide antigen via MHC class I;GO:0002479//antigen processing and presentation of exogenous peptide antigen via MHC class I, TAP-dependent;GO:0034975//protei…	K08056//protein disulfide isomerase family A, member 3 [EC:5.3.4.1]	NP_005304.3//protein disulfide-isomerase A3 precursor [Homo sapiens]	Homo sapiens protein disulfide isomerase family A member 3 (PDIA3), mRNA
51596	NM_001014433.2,NM_001014837.1,NM_001014838.1,NM_001014840.1,NM_015921.2	972.46	3592	148.87	CUTA	GO:0016020//membrane;GO:0070062//extracellular exosome;GO:0016021//integral component of membrane	GO:0005507//copper ion binding;GO:0019899//enzyme binding	GO:0008104//protein localization;GO:0010038//response to metal ion	K03926//periplasmic divalent cation tolerance protein	NP_001014433.1//protein CutA isoform 1 [Homo sapiens];NP_001014840.1//protein CutA isoform 3 precursor [Homo sapiens];XP_002816800.1//PREDICTED: protein CutA isoform X1 [Pongo abelii]	Homo sapiens cutA divalent cation tolerance homolog (CUTA), transcript variant 5, mRNA;Homo sapiens cutA divalent cation tolerance homolog (CUTA), transcript variant 1, mRNA;Homo sapiens cutA divalent cation tolerance homolog (CUTA), transcript variant 3, mRNA;Homo sapiens cutA divalent cation tolerance homolog (CUTA), transcript variant 4, mRNA;Homo sapiens cutA divalent cation tolerance homolog…
51247	NM_001033112.2,NM_016480.4,XM_011543428.1,XM_017009522.1,XM_017009523.1	1498.04	5703	148.3	PAIP2	GO:0005737//cytoplasm	GO:0003729//mRNA binding;GO:0030371//translation repressor activity	GO:1900271//regulation of long-term synaptic potentiation;GO:0045947//negative regulation of translational initiation;GO:0007613//memory;GO:0007283//spermatogenesis	NA	NP_057564.3//polyadenylate-binding protein-interacting protein 2 [Homo sapiens]	Homo sapiens poly(A) binding protein interacting protein 2 (PAIP2), transcript variant 1, mRNA;PREDICTED: Homo sapiens poly(A) binding protein interacting protein 2 (PAIP2), transcript variant X3, mRNA;Homo sapiens poly(A) binding protein interacting protein 2 (PAIP2), transcript variant 2, mRNA;PREDICTED: Homo sapiens poly(A) binding protein interacting protein 2 (PAIP2), transcript variant X2, …
1211	NM_001076677.2,NM_001184760.1,NM_001184761.1,NM_001184762.1,NM_001311203.1,NM_001311204.1,NM_001311205.1,NM_001311206.1,NM_001833.3,NM_007096.3,XM_017014257.1,XM_017014258.1	1100.92	4069	147.27	CLTA	GO:0016020//membrane;GO:0030125//clathrin vesicle coat;GO:0030130//clathrin coat of trans-Golgi network vesicle;GO:0031410//cytoplasmic vesicle;GO:0045334//clathrin-coated endocytic vesicle;GO:0036020//endolysosome membrane;GO:0030118//clathrin coat;GO:0032588//trans-Golgi network membrane;GO:0030132//clathrin coat of coated pit;GO:0030672//synaptic vesicle membrane;GO:0005829//cytosol;GO:0005819…	GO:0032050//clathrin heavy chain binding;GO:0051020//GTPase binding;GO:0005198//structural molecule activity;GO:0042277//peptide binding;GO:0032403//protein complex binding	GO:0034383//low-density lipoprotein particle clearance;GO:0007018//microtubule-based movement;GO:0072583//clathrin-dependent endocytosis;GO:0016192//vesicle-mediated transport;GO:0061024//membrane organization;GO:0006886//intracellular protein transport;GO:0019886//antigen processing and presentation of exogenous peptide antigen via MHC class II;GO:0051301//cell division;GO:0048268//clathrin coat…	K04644//clathrin light chain A	NP_001298134.1//clathrin light chain A isoform i [Homo sapiens];NP_001298133.1//clathrin light chain A isoform h [Homo sapiens];NP_001824.1//clathrin light chain A isoform a [Homo sapiens];XP_004457342.1//PREDICTED: clathrin light chain A isoform X1 [Dasypus novemcinctus];NP_001070145.1//clathrin light chain A isoform c [Homo sapiens];NP_001171691.1//clathrin light chain A isoform f [Homo sapiens…	PREDICTED: Homo sapiens clathrin light chain A (CLTA), transcript variant X1, mRNA;Homo sapiens clathrin light chain A (CLTA), transcript variant 7, mRNA;Homo sapiens clathrin light chain A (CLTA), transcript variant 6, mRNA;Homo sapiens clathrin light chain A (CLTA), transcript variant 9, mRNA;Homo sapiens clathrin light chain A (CLTA), transcript variant 3, mRNA;PREDICTED: Homo sapiens clathrin…
6993	NM_001291602.1,NM_001291603.1,NM_006519.3	786.93	2798	146.71	DYNLT1	GO:0034774//secretory granule lumen;GO:0043657//host cell;GO:0044295//axonal growth cone;GO:0005874//microtubule;GO:0005881//cytoplasmic microtubule;GO:0099503//secretory vesicle;GO:0030027//lamellipodium;GO:0043025//neuronal cell body;GO:0005868//cytoplasmic dynein complex;GO:0005794//Golgi apparatus;GO:0005819//spindle;GO:0005576//extracellular region;GO:1904813//ficolin-1-rich granule lumen;GO…	GO:0008022//protein C-terminus binding;GO:0042802//identical protein binding;GO:0003774//motor activity	GO:0000132//establishment of mitotic spindle orientation;GO:0035795//negative regulation of mitochondrial membrane permeability;GO:0016358//dendrite development;GO:0035022//positive regulation of Rac protein signal transduction;GO:0008277//regulation of G-protein coupled receptor protein signaling pathway;GO:0048812//neuron projection morphogenesis;GO:0043312//neutrophil degranulation;GO:0075521/…	K10420//dynein light chain Tctex-type 1	NP_001278532.1//dynein light chain Tctex-type 1 isoform 3 [Homo sapiens];XP_010964062.1//PREDICTED: dynein light chain Tctex-type 1 [Camelus bactrianus]	Homo sapiens dynein light chain Tctex-type 1 (DYNLT1), transcript variant 3, mRNA;Homo sapiens dynein light chain Tctex-type 1 (DYNLT1), transcript variant 2, mRNA;Homo sapiens dynein light chain Tctex-type 1 (DYNLT1), transcript variant 1, mRNA
[truncated: 17,142 more rows]

## Sheet: TNFa 4h
gene_id	transcript_id(s)	length	expected_count	FPKM	SymbolID	Cellular Component	Molecular Function	Biological Process	Kegg Orthology	Nr Description	Desc
[truncated: 17,742 more rows]

[truncated: 5 more sheets: TNFa 12h, TNFa 36h, IL1b 4h, IL1b 12h, IL1b 36h]
