# Supplementary material for: Molecular Signature of Neuroinflammation Induced in Cytokine-Stimulated Human Cortical Spheroids
Source: Biomedicines. 2022 Apr 29;10(5):1025. doi: 10.3390/biomedicines10051025 (PMC9138619; doi:10.3390/biomedicines10051025)
Supplement: Supplementary file 1 [file biomedicines-10-01025-s001.zip › Supplementary information 2.xlsx]

## Sheet: TNFa 4h
GeneID	Length	S_0h-Expression	TNFa_4h-Expression	log2FoldChange(TNFa_4h/S_0h)	FDR	Up/Down-Regulation(TNFa_4h/S_0h)	Pvalue	Symbol	Cellular Component	Molecular Function	Biological Process	Kegg Orthology	Nr Description	Desc
6354	815	0.01	12.91	10.3343	1.44671e-76	Up	4.10138e-78	CCL7	GO:0005615//extracellular space	GO:0031727//CCR2 chemokine receptor binding;GO:0008009//chemokine activity;GO:0031726//CCR1 chemokine receptor binding;GO:0048020//CCR chemokine receptor binding	GO:0043547//positive regulation of GTPase activity;GO:0071356//cellular response to tumor necrosis factor;GO:0071346//cellular response to interferon-gamma;GO:0071347//cellular response to interleukin-1;GO:0002548//monocyte chemotaxis;GO:0007186//G-protein coupled receptor signaling pathway;GO:0048247//lymphocyte chemotaxis;GO:0048245//eosinophil chemotaxis;GO:2000503//positive regulation of natu…	K05509//C-C motif chemokine 7	XP_003818055.1//PREDICTED: C-C motif chemokine 7 [Pan paniscus]	Homo sapiens C-C motif chemokine ligand 7 (CCL7), mRNA
6351	667	0.01	8.14	9.66888	2.61864e-38	Up	1.45448e-39	CCL4	GO:0005615//extracellular space;GO:0005576//extracellular region	GO:0005125//cytokine activity;GO:0042802//identical protein binding;GO:0031730//CCR5 chemokine receptor binding;GO:0008009//chemokine activity;GO:0031726//CCR1 chemokine receptor binding	GO:0050850//positive regulation of calcium-mediated signaling;GO:0035690//cellular response to drug;GO:0043547//positive regulation of GTPase activity;GO:0071356//cellular response to tumor necrosis factor;GO:0009636//response to toxic substance;GO:0071346//cellular response to interferon-gamma;GO:0071347//cellular response to interleukin-1;GO:0007163//establishment or maintenance of cell polarit…	K12964//C-C motif chemokine 4	NP_002975.1//C-C motif chemokine 4 precursor [Homo sapiens]	Homo sapiens C-C motif chemokine ligand 4 (CCL4), mRNA
6401	3875	0.02	14.85	9.53625	0	Up	0	SELE	GO:0005615//extracellular space;GO:0005901//caveola;GO:0045121//membrane raft;GO:0005905//clathrin-coated pit;GO:0016021//integral component of membrane;GO:0005886//plasma membrane;GO:0048471//perinuclear region of cytoplasm;GO:0030863//cortical cytoskeleton	GO:0033691//sialic acid binding;GO:0004888//transmembrane signaling receptor activity;GO:0043274//phospholipase binding;GO:0070492//oligosaccharide binding	GO:0007159//leukocyte cell-cell adhesion;GO:0050900//leukocyte migration;GO:0019722//calcium-mediated signaling;GO:0032496//response to lipopolysaccharide;GO:0002092//positive regulation of receptor internalization;GO:0050901//leukocyte tethering or rolling;GO:0007157//heterophilic cell-cell adhesion via plasma membrane cell adhesion molecules;GO:0006954//inflammatory response;GO:0030029//actin f…	K06494//selectin, endothelial cell	NP_000441.2//E-selectin precursor [Homo sapiens]	Homo sapiens selectin E (SELE), mRNA
56914	1482	0.05	30.44	9.24982	0	Up	0	OTOR	GO:0005576//extracellular region	NA	GO:0007605//sensory perception of sound;GO:0001502//cartilage condensation	K16655//melanoma inhibitory activity protein	NP_064542.1//otoraplin precursor [Homo sapiens];XP_007958858.1//PREDICTED: otoraplin isoform X1 [Chlorocebus sabaeus]	Homo sapiens otoraplin (OTOR), mRNA;PREDICTED: Homo sapiens otoraplin (OTOR), transcript variant X1, mRNA
3576	1718	0.18	106.7	9.21135	0	Up	0	CXCL8	GO:0005615//extracellular space;GO:0005622//intracellular;GO:0005576//extracellular region	GO:0045236//CXCR chemokine receptor binding;GO:0005153//interleukin-8 receptor binding;GO:0008009//chemokine activity	GO:2000535//regulation of entry of bacterium into host cell;GO:0061844//antimicrobial humoral immune response mediated by antimicrobial peptide;GO:0050930//induction of positive chemotaxis;GO:0031623//receptor internalization;GO:0042127//regulation of cell proliferation;GO:0034976//response to endoplasmic reticulum stress;GO:0071222//cellular response to lipopolysaccharide;GO:0071356//cellular re…	K10030//interleukin 8	NP_000575.1//interleukin-8 isoform 1 precursor [Homo sapiens]	Homo sapiens C-X-C motif chemokine ligand 8 (CXCL8), mRNA
4322	2735	0.03	14.81	8.94739	0	Up	0	MMP13	GO:0031012//extracellular matrix;GO:0005615//extracellular space;GO:0005576//extracellular region;GO:0005578//proteinaceous extracellular matrix	GO:0004252//serine-type endopeptidase activity;GO:0004222//metalloendopeptidase activity;GO:0005518//collagen binding;GO:0005509//calcium ion binding;GO:0008270//zinc ion binding	GO:0022617//extracellular matrix disassembly;GO:0001958//endochondral ossification;GO:0044267//cellular protein metabolic process;GO:0030282//bone mineralization;GO:0006508//proteolysis;GO:0003417//growth plate cartilage development;GO:0060349//bone morphogenesis;GO:0030574//collagen catabolic process	K07994//matrix metalloproteinase-13 (collagenase 3) [EC:3.4.24.-]	NP_002418.1//collagenase 3 preproprotein [Homo sapiens]	Homo sapiens matrix metallopeptidase 13 (MMP13), mRNA
3386	1466	0.01	4.65	8.86109	1.02138e-51	Up	4.2281e-53	ICAM4	GO:0005615//extracellular space;GO:0005887//integral component of plasma membrane;GO:0016021//integral component of membrane;GO:0005886//plasma membrane;GO:0005737//cytoplasm	GO:0005178//integrin binding	GO:0007155//cell adhesion;GO:0030198//extracellular matrix organization;GO:0050776//regulation of immune response	K06581//intercellular adhesion molecule 4	EAW84090.1//intercellular adhesion molecule 4 (Landsteiner-Wiener blood group), isoform CRA_c [Homo sapiens];NP_001034221.1//intercellular adhesion molecule 4 isoform 3 precursor [Homo sapiens];NP_001535.1//intercellular adhesion molecule 4 isoform 1 precursor [Homo sapiens]	Homo sapiens intercellular adhesion molecule 4 (Landsteiner-Wiener blood group) (ICAM4), transcript variant 2, mRNA;Homo sapiens intercellular adhesion molecule 4 (Landsteiner-Wiener blood group) (ICAM4), transcript variant 3, mRNA;Homo sapiens intercellular adhesion molecule 4 (Landsteiner-Wiener blood group) (ICAM4), transcript variant 1, mRNA
6364	849	0.14	59.64	8.73471	0	Up	0	CCL20	GO:0005615//extracellular space;GO:0005622//intracellular;GO:0005576//extracellular region	GO:0048020//CCR chemokine receptor binding;GO:0008009//chemokine activity;GO:0031731//CCR6 chemokine receptor binding	GO:0061844//antimicrobial humoral immune response mediated by antimicrobial peptide;GO:0072678//T cell migration;GO:0071222//cellular response to lipopolysaccharide;GO:0043547//positive regulation of GTPase activity;GO:0042742//defense response to bacterium;GO:0071356//cellular response to tumor necrosis factor;GO:0035584//calcium-mediated signaling using intracellular calcium source;GO:0071346//…	K14625//C-C motif chemokine 20	NP_001123518.1//C-C motif chemokine 20 isoform 2 precursor [Homo sapiens];NP_004582.1//C-C motif chemokine 20 isoform 1 precursor [Homo sapiens]	Homo sapiens C-C motif chemokine ligand 20 (CCL20), transcript variant 2, mRNA;Homo sapiens C-C motif chemokine ligand 20 (CCL20), transcript variant 1, mRNA
6373	1610	0.05	20.36	8.66959	1.09161e-249	Up	9.0136e-252	CXCL11	GO:0005615//extracellular space;GO:0005623//cell;GO:0005576//extracellular region	GO:0048248//CXCR3 chemokine receptor binding;GO:0008201//heparin binding;GO:0008009//chemokine activity	GO:0007186//G-protein coupled receptor signaling pathway;GO:0061844//antimicrobial humoral immune response mediated by antimicrobial peptide;GO:0007165//signal transduction;GO:0042127//regulation of cell proliferation;GO:0002690//positive regulation of leukocyte chemotaxis;GO:0070098//chemokine-mediated signaling pathway;GO:0007267//cell-cell signaling;GO:0032496//response to lipopolysaccharide;G…	K12672//C-X-C motif chemokine 11	XP_004406389.2//PREDICTED: C-X-C motif chemokine 11 [Odobenus rosmarus divergens];NP_001289052.1//C-X-C motif chemokine 11 isoform 2 precursor [Homo sapiens]	Homo sapiens C-X-C motif chemokine ligand 11 (CXCL11), transcript variant 2, mRNA;Homo sapiens C-X-C motif chemokine ligand 11 (CXCL11), transcript variant 1, mRNA
3627	1227	1.13	442.6	8.61354	0	Up	0	CXCL10	GO:0005615//extracellular space;GO:0009897//external side of plasma membrane;GO:0005623//cell;GO:0005576//extracellular region	GO:0048248//CXCR3 chemokine receptor binding;GO:0008603//cAMP-dependent protein kinase regulator activity;GO:0008201//heparin binding;GO:0005102//receptor binding;GO:0008009//chemokine activity	GO:0061844//antimicrobial humoral immune response mediated by antimicrobial peptide;GO:0042127//regulation of cell proliferation;GO:0071222//cellular response to lipopolysaccharide;GO:0007166//cell surface receptor signaling pathway;GO:0010332//response to gamma radiation;GO:2000406//positive regulation of T cell migration;GO:0043950//positive regulation of cAMP-mediated signaling;GO:0007165//sig…	K12671//C-X-C motif chemokine 10	NP_001556.2//C-X-C motif chemokine 10 precursor [Homo sapiens]	Homo sapiens C-X-C motif chemokine ligand 10 (CXCL10), mRNA
388372	840	0.01	2.66	8.05528	2.64231e-16	Up	3.3687e-17	CCL4L1	GO:0005615//extracellular space	GO:0008009//chemokine activity	GO:0006955//immune response	K12964//C-C motif chemokine 4	NP_996890.1//C-C motif chemokine 4-like precursor [Homo sapiens]	Homo sapiens C-C motif chemokine ligand 4 like 1 (CCL4L1), transcript variant CCL4L, mRNA
3383	3249	1.44	326.61	7.82536	0	Up	0	ICAM1	GO:0031012//extracellular matrix;GO:0070062//extracellular exosome;GO:0005925//focal adhesion;GO:0009897//external side of plasma membrane;GO:0001772//immunological synapse;GO:0009986//cell surface;GO:0045121//membrane raft;GO:0005887//integral component of plasma membrane;GO:0016021//integral component of membrane	GO:0005178//integrin binding;GO:0004872//receptor activity;GO:0004888//transmembrane signaling receptor activity;GO:0001618//virus receptor activity	GO:0007159//leukocyte cell-cell adhesion;GO:0033627//cell adhesion mediated by integrin;GO:0002291//T cell activation via T cell receptor contact with antigen bound to MHC molecule on antigen presenting cell;GO:1900027//regulation of ruffle assembly;GO:0002693//positive regulation of cellular extravasation;GO:1902042//negative regulation of extrinsic apoptotic signaling pathway via death domain r…	K06490//intercellular adhesion molecule 1	NP_000192.2//intercellular adhesion molecule 1 precursor [Homo sapiens]	Homo sapiens intercellular adhesion molecule 1 (ICAM1), mRNA
6288	579	0.01	2.06	7.6865	1.35314e-08	Up	2.97056e-09	SAA1	GO:0070062//extracellular exosome;GO:0005615//extracellular space;GO:0034364//high-density lipoprotein particle;GO:0005881//cytoplasmic microtubule;GO:0005576//extracellular region;GO:0071682//endocytic vesicle lumen	GO:0001664//G-protein coupled receptor binding;GO:0008201//heparin binding;GO:0042056//chemoattractant activity	GO:0048247//lymphocyte chemotaxis;GO:0030593//neutrophil chemotaxis;GO:0000187//activation of MAPK activity;GO:0045785//positive regulation of cell adhesion;GO:0006953//acute-phase response;GO:0030168//platelet activation;GO:0050716//positive regulation of interleukin-1 secretion;GO:0050728//negative regulation of inflammatory response;GO:0044267//cellular protein metabolic process;GO:0006898//re…	K17310//serum amyloid A protein	XP_002822026.1//PREDICTED: serum amyloid A-1 protein [Pongo abelii];NP_954630.1//serum amyloid A-1 protein preproprotein [Homo sapiens]	Homo sapiens serum amyloid A1 (SAA1), transcript variant 3, mRNA;Homo sapiens serum amyloid A1 (SAA1), transcript variant 1, mRNA;Homo sapiens serum amyloid A1 (SAA1), transcript variant 2, mRNA
8190	546	0.01	1.86	7.53916	1.83763e-07	Up	4.4661e-08	MIA	GO:0005615//extracellular space;GO:0016021//integral component of membrane	GO:0008083//growth factor activity	GO:0008283//cell proliferation	K16655//melanoma inhibitory activity protein	XP_004441617.2//PREDICTED: melanoma-derived growth regulatory protein [Ceratotherium simum simum];NP_006524.1//melanoma-derived growth regulatory protein precursor [Homo sapiens]	Homo sapiens melanoma inhibitory activity (MIA), transcript variant 1, mRNA;Homo sapiens melanoma inhibitory activity (MIA), transcript variant 2, mRNA
53831	1532	0.01	1.44	7.16993	3.60386e-17	Up	4.41208e-18	GPR84	GO:0005887//integral component of plasma membrane;GO:0016021//integral component of membrane;GO:0035579//specific granule membrane;GO:0070821//tertiary granule membrane;GO:0005886//plasma membrane;GO:0043235//receptor complex	GO:0004966//galanin receptor activity;GO:0004930//G-protein coupled receptor activity	GO:0007200//phospholipase C-activating G-protein coupled receptor signaling pathway;GO:0043312//neutrophil degranulation;GO:0007188//adenylate cyclase-modulating G-protein coupled receptor signaling pathway	K08421//G protein-coupled receptor 84	NP_065103.1//G-protein coupled receptor 84 [Homo sapiens]	Homo sapiens G protein-coupled receptor 84 (GPR84), mRNA;PREDICTED: Homo sapiens G protein-coupled receptor 84 (GPR84), transcript variant X1, mRNA
7127	4178	1.33	191.34	7.16857	0	Up	0	TNFAIP2	GO:0005615//extracellular space;GO:0000145//exocyst	GO:0000149//SNARE binding	GO:0030154//cell differentiation;GO:0001525//angiogenesis;GO:0051601//exocyst localization;GO:0006887//exocytosis	K19989//tumor necrosis factor alpha-induced protein 2	XP_011535417.1//PREDICTED: tumor necrosis factor alpha-induced protein 2 isoform X3 [Homo sapiens];XP_016782253.1//PREDICTED: tumor necrosis factor alpha-induced protein 2 isoform X2 [Pan troglodytes];XP_006720306.1//PREDICTED: tumor necrosis factor alpha-induced protein 2 isoform X1 [Homo sapiens];XP_016782249.1//PREDICTED: tumor necrosis factor alpha-induced protein 2 isoform X1 [Pan troglodyte…	PREDICTED: Homo sapiens TNF alpha induced protein 2 (TNFAIP2), transcript variant X4, mRNA;Homo sapiens TNF alpha induced protein 2 (TNFAIP2), mRNA;PREDICTED: Homo sapiens TNF alpha induced protein 2 (TNFAIP2), transcript variant X2, mRNA;PREDICTED: Homo sapiens TNF alpha induced protein 2 (TNFAIP2), transcript variant X3, mRNA;PREDICTED: Homo sapiens TNF alpha induced protein 2 (TNFAIP2), transc…
623	1319	0.06	8.28	7.10852	2.62137e-79	Up	7.0996e-81	BDKRB1	GO:0005783//endoplasmic reticulum;GO:0005887//integral component of plasma membrane;GO:0016021//integral component of membrane;GO:0005886//plasma membrane;GO:0043005//neuron projection	GO:0004947//bradykinin receptor activity;GO:0042277//peptide binding	GO:0030308//negative regulation of cell growth;GO:0009612//response to mechanical stimulus;GO:0007205//protein kinase C-activating G-protein coupled receptor signaling pathway;GO:0016477//cell migration;GO:0032496//response to lipopolysaccharide;GO:0051281//positive regulation of release of sequestered calcium ion into cytosol;GO:0006954//inflammatory response;GO:0045776//negative regulation of b…	K03915//bradykinin receptor B1	XP_003275406.1//PREDICTED: B1 bradykinin receptor isoform X1 [Nomascus leucogenys]	Homo sapiens bradykinin receptor B1 (BDKRB1), mRNA
100885850	2184	0.01	1.2	6.90689	2.44682e-20	Up	2.55646e-21	PTGES3L-AARSD1	GO:0005634//nucleus;GO:0005737//cytoplasm	GO:0046872//metal ion binding;GO:0005524//ATP binding;GO:0002196//Ser-tRNA(Ala) hydrolase activity;GO:0003676//nucleic acid binding;GO:0004813//alanine-tRNA ligase activity	GO:0006419//alanyl-tRNA aminoacylation	K07050//misacylated tRNA(Ala) deacylase [EC:3.1.1.-]	NP_001129514.2//PTGES3L-AARSD1 protein isoform 1 [Homo sapiens];BAG52811.1//unnamed protein product [Homo sapiens]	Homo sapiens PTGES3L-AARSD1 readthrough (PTGES3L-AARSD1), transcript variant 1, mRNA;Homo sapiens PTGES3L-AARSD1 readthrough (PTGES3L-AARSD1), transcript variant 2, mRNA
3013	510	0.01	1.18	6.88264	0.000418262	Up	0.000151777	HIST1H2AD	GO:0070062//extracellular exosome;GO:0005634//nucleus;GO:0000790//nuclear chromatin;GO:0000786//nucleosome	GO:0003677//DNA binding;GO:0046982//protein heterodimerization activity	GO:0006342//chromatin silencing	K11251//histone H2A;K11254//histone H4	XP_011931511.1//PREDICTED: uncharacterized protein LOC105593202 [Cercocebus atys]	Homo sapiens histone cluster 1 H2A family member d (HIST1H2AD), mRNA
6356	925	0.09	9.38	6.70352	3.16923e-60	Up	1.11828e-61	CCL11	GO:0005615//extracellular space;GO:0005622//intracellular;GO:0005576//extracellular region	GO:0031728//CCR3 chemokine receptor binding;GO:0048018//receptor ligand activity;GO:0048020//CCR chemokine receptor binding;GO:0008009//chemokine activity;GO:0046983//protein dimerization activity	GO:0061844//antimicrobial humoral immune response mediated by antimicrobial peptide;GO:0035962//response to interleukin-13;GO:0030335//positive regulation of cell migration;GO:0071356//cellular response to tumor necrosis factor;GO:0070371//ERK1 and ERK2 cascade;GO:0060444//branching involved in mammary gland duct morphogenesis;GO:0071346//cellular response to interferon-gamma;GO:0007015//actin fi…	K16597//C-C motif chemokine 11	NP_002977.1//eotaxin precursor [Homo sapiens]	Homo sapiens C-C motif chemokine ligand 11 (CCL11), mRNA
10537	1006	0.64	62.16	6.60177	0	Up	0	UBD	GO:0005634//nucleus;GO:0005829//cytosol;GO:0016235//aggresome;GO:0001650//fibrillar center;GO:0005737//cytoplasm	GO:0070628//proteasome binding	GO:0043687//post-translational protein modification;GO:0016567//protein ubiquitination;GO:0032446//protein modification by small protein conjugation;GO:0043123//positive regulation of I-kappaB kinase/NF-kappaB signaling;GO:1901990//regulation of mitotic cell cycle phase transition;GO:0043065//positive regulation of apoptotic process;GO:0006511//ubiquitin-dependent protein catabolic process;GO:000…	K12157//ubiquitin D	NP_006389.2//ubiquitin D [Homo sapiens]	Homo sapiens ubiquitin D (UBD), mRNA
1280	5030	0.26	21.71	6.3837	0	Up	0	COL2A1	GO:0031012//extracellular matrix;GO:0005788//endoplasmic reticulum lumen;GO:0005615//extracellular space;GO:0005585//collagen type II trimer;GO:0005576//extracellular region;GO:0005737//cytoplasm;GO:0005604//basement membrane	GO:0048407//platelet-derived growth factor binding;GO:0042289//MHC class II protein binding;GO:0005201//extracellular matrix structural constituent;GO:0046872//metal ion binding;GO:0030020//extracellular matrix structural constituent conferring tensile strength;GO:0042802//identical protein binding	GO:2001240//negative regulation of extrinsic apoptotic signaling pathway in absence of ligand;GO:0060272//embryonic skeletal joint morphogenesis;GO:0010468//regulation of gene expression;GO:0030199//collagen fibril organization;GO:0007601//visual perception;GO:0051216//cartilage development;GO:0071599//otic vesicle development;GO:0003007//heart morphogenesis;GO:0060351//cartilage development invo…	K19719//collagen, type II, alpha	XP_016874319.1//PREDICTED: collagen alpha-1(II) chain isoform X3 [Homo sapiens];NP_001835.3//collagen alpha-1(II) chain isoform 1 precursor [Homo sapiens];NP_149162.2//collagen alpha-1(II) chain isoform 2 precursor [Homo sapiens];AAC41772.1//alpha-1 type II collagen [Homo sapiens];XP_016874317.1//PREDICTED: collagen alpha-1(II) chain isoform X1 [Homo sapiens];XP_016874318.1//PREDICTED: collagen a…	PREDICTED: Homo sapiens collagen type II alpha 1 (COL2A1), transcript variant X2, mRNA;PREDICTED: Homo sapiens collagen type II alpha 1 (COL2A1), transcript variant X3, mRNA;PREDICTED: Homo sapiens collagen type II alpha 1 (COL2A1), transcript variant X4, mRNA;Homo sapiens collagen type II alpha 1 chain (COL2A1), transcript variant 2, mRNA;PREDICTED: Homo sapiens collagen type II alpha 1 (COL2A1)…
4283	2723	0.01	0.81	6.33985	1.86116e-17	Up	2.24064e-18	CXCL9	GO:0005615//extracellular space;GO:0009897//external side of plasma membrane;GO:0005623//cell;GO:0005576//extracellular region	GO:0005125//cytokine activity;GO:0048248//CXCR3 chemokine receptor binding;GO:0008009//chemokine activity	GO:0061844//antimicrobial humoral immune response mediated by antimicrobial peptide;GO:0042127//regulation of cell proliferation;GO:0032496//response to lipopolysaccharide;GO:0030816//positive regulation of cAMP metabolic process;GO:0010818//T cell chemotaxis;GO:0006935//chemotaxis;GO:1901741//positive regulation of myoblast fusion;GO:0043950//positive regulation of cAMP-mediated signaling;GO:000…	K05416//C-X-C motif chemokine 9	XP_007997133.1//PREDICTED: C-X-C motif chemokine 9 [Chlorocebus sabaeus]	Homo sapiens C-X-C motif chemokine ligand 9 (CXCL9), mRNA
4973	2393	0.01	0.8	6.32193	5.12122e-16	Up	6.6334e-17	OLR1	GO:0016020//membrane;GO:0043231//intracellular membrane-bounded organelle;GO:0070062//extracellular exosome;GO:0005654//nucleoplasm;GO:0043235//receptor complex;GO:0005887//integral component of plasma membrane;GO:0045121//membrane raft;GO:0016021//integral component of membrane;GO:0035579//specific granule membrane;GO:0005886//plasma membrane;GO:0070821//tertiary granule membrane	GO:0005041//low-density lipoprotein receptor activity;GO:0030246//carbohydrate binding;GO:0042802//identical protein binding	GO:0008015//blood circulation;GO:0007155//cell adhesion;GO:0006508//proteolysis;GO:0050900//leukocyte migration;GO:0043312//neutrophil degranulation;GO:0006954//inflammatory response	K08763//oxidised low-density lipoprotein receptor 1	NP_001166103.1//oxidized low-density lipoprotein receptor 1 isoform 2 [Homo sapiens];NP_001166104.1//oxidized low-density lipoprotein receptor 1 isoform 3 [Homo sapiens];NP_002534.1//oxidized low-density lipoprotein receptor 1 isoform 1 [Homo sapiens]	Homo sapiens oxidized low density lipoprotein receptor 1 (OLR1), transcript variant 2, mRNA;Homo sapiens oxidized low density lipoprotein receptor 1 (OLR1), transcript variant 1, mRNA;Homo sapiens oxidized low density lipoprotein receptor 1 (OLR1), transcript variant 3, mRNA
7124	1686	0.01	0.78	6.2854	2.65617e-10	Up	5.09564e-11	TNF	GO:0005615//extracellular space;GO:0009897//external side of plasma membrane;GO:0001891//phagocytic cup;GO:0009986//cell surface;GO:0005887//integral component of plasma membrane;GO:0045121//membrane raft;GO:0005576//extracellular region;GO:0016021//integral component of membrane;GO:0055037//recycling endosome	GO:0005164//tumor necrosis factor receptor binding;GO:0002020//protease binding;GO:0005125//cytokine activity;GO:0042802//identical protein binding;GO:0044212//transcription regulatory region DNA binding	GO:0046330//positive regulation of JNK cascade;GO:0030316//osteoclast differentiation;GO:0008625//extrinsic apoptotic signaling pathway via death domain receptors;GO:0071222//cellular response to lipopolysaccharide;GO:0060693//regulation of branching involved in salivary gland morphogenesis;GO:1904707//positive regulation of vascular smooth muscle cell proliferation;GO:0000185//activation of MAPK…	K03156//tumor necrosis factor superfamily, member 2	NP_000585.2//tumor necrosis factor [Homo sapiens]	Homo sapiens tumor necrosis factor (TNF), mRNA
6355	1351	0.17	12.36	6.184	1.11912e-116	Up	1.95904e-118	CCL8	GO:0005615//extracellular space;GO:0005623//cell	GO:0004672//protein kinase activity;GO:0016004//phospholipase activator activity;GO:0008009//chemokine activity	GO:0006955//immune response;GO:0007267//cell-cell signaling;GO:0006816//calcium ion transport;GO:0006874//cellular calcium ion homeostasis;GO:0006887//exocytosis	K16596//C-C motif chemokine 8	XP_008009204.1//PREDICTED: C-C motif chemokine 8 [Chlorocebus sabaeus]	Homo sapiens C-C motif chemokine ligand 8 (CCL8), mRNA
8362	354	0.01	0.68	6.08746	0.0624106	*	0.0343076	HIST1H4K	NA	NA	NA	K11253//histone H3;K11254//histone H4	ELV13502.1//Histone H2B type 1-M [Tupaia chinensis]	Homo sapiens histone cluster 1 H4 family member k (HIST1H4K), mRNA
442247	1900	0.01	0.65	6.02237	9.80937e-10	Up	1.97581e-10	RFPL4B	NA	GO:0046872//metal ion binding	NA	K12009//tripartite motif-containing protein 27 [EC:2.3.2.27];K10651//tripartite motif-containing protein 21 [EC:2.3.2.27]	NP_001013756.2//ret finger protein-like 4B [Homo sapiens]	PREDICTED: Homo sapiens ret finger protein like 4B (RFPL4B), transcript variant X2, mRNA;PREDICTED: Homo sapiens ret finger protein like 4B (RFPL4B), transcript variant X1, mRNA;Homo sapiens ret finger protein like 4B (RFPL4B), mRNA
101928436	541	0.01	0.63	5.97728	0.00980733	*	0.00449336	LOC101928436	NA	NA	NA	NA	NP_001273926.1//uncharacterized protein LOC101928436 isoform 2 [Homo sapiens]	Homo sapiens uncharacterized LOC101928436 (LOC101928436), mRNA
728715	576	0.01	0.62	5.9542	0.00981086	*	0.00449336	LOC728715	NA	NA	NA	K03910//alpha-2-macroglobulin	XP_004052973.2//PREDICTED: ovostatin homolog 2 [Gorilla gorilla gorilla];XP_016875775.1//PREDICTED: ovostatin homolog 2 [Homo sapiens]	PREDICTED: Homo sapiens ovostatin homolog 2 (LOC728715), transcript variant X1, mRNA
1437	800	0.01	0.6	5.90689	0.000788331	Up	0.000298868	CSF2	GO:0043231//intracellular membrane-bounded organelle;GO:0005615//extracellular space;GO:0005576//extracellular region	GO:0004713//protein tyrosine kinase activity;GO:0008083//growth factor activity;GO:0005088//Ras guanyl-nucleotide exchange factor activity;GO:0005125//cytokine activity;GO:0005129//granulocyte macrophage colony-stimulating factor receptor binding	GO:0010744//positive regulation of macrophage derived foam cell differentiation;GO:2001240//negative regulation of extrinsic apoptotic signaling pathway in absence of ligand;GO:0071803//positive regulation of podosome assembly;GO:0034021//response to silicon dioxide;GO:0071222//cellular response to lipopolysaccharide;GO:0045637//regulation of myeloid cell differentiation;GO:0001892//embryonic pla…	K05427//granulocyte-macrophage colony-stimulating factor	NP_000749.2//granulocyte-macrophage colony-stimulating factor precursor [Homo sapiens]	Homo sapiens colony stimulating factor 2 (CSF2), mRNA
107987477	2789	0.01	0.52	5.70044	1.91924e-11	Up	3.38926e-12	LOC107987477	NA	NA	NA	K12581//CCR4-NOT transcription complex subunit 7/8;K01368//cathepsin S [EC:3.4.22.27]	XP_004063604.1//PREDICTED: uncharacterized protein LOC101136027 isoform X2 [Gorilla gorilla gorilla]	PREDICTED: Homo sapiens uncharacterized LOC107987477 (LOC107987477), mRNA
389903	847	0.01	0.49	5.61471	0.00278903	*	0.00115885	CSAG3	NA	NA	GO:0042493//response to drug	NA	XP_016885512.1//PREDICTED: chondrosarcoma-associated gene 2/3 protein isoform X2 [Homo sapiens];NP_001123300.1//chondrosarcoma-associated gene 2/3 protein isoform b [Homo sapiens];NP_001123298.1//chondrosarcoma-associated gene 2/3 protein isoform a [Homo sapiens]	Homo sapiens CSAG family member 3 (CSAG3), transcript variant 2, mRNA;Homo sapiens CSAG family member 3 (CSAG3), transcript variant 1, mRNA
1117	1483	0.5	24.05	5.58796	3.47945e-242	Up	3.00712e-244	CHI3L2	GO:0005615//extracellular space;GO:0005576//extracellular region;GO:0005737//cytoplasm	GO:0030246//carbohydrate binding;GO:0016787//hydrolase activity;GO:0008061//chitin binding	GO:0005975//carbohydrate metabolic process	K17523//chitinase-3-like protein 1/2	AAB04534.1//chitinase, partial [Homo sapiens];EAW56480.1//chitinase 3-like 2, isoform CRA_a [Homo sapiens]	Homo sapiens chitinase 3 like 2 (CHI3L2), transcript variant 2, mRNA;Homo sapiens chitinase 3 like 2 (CHI3L2), transcript variant 3, mRNA;Homo sapiens chitinase 3 like 2 (CHI3L2), transcript variant 1, mRNA
597	904	0.01	0.48	5.58496	0.00148422	*	0.000588508	BCL2A1	GO:0005741//mitochondrial outer membrane	GO:0046982//protein heterodimerization activity;GO:0051400//BH domain binding;GO:0042803//protein homodimerization activity;GO:0015267//channel activity	GO:0008630//intrinsic apoptotic signaling pathway in response to DNA damage;GO:0097192//extrinsic apoptotic signaling pathway in absence of ligand;GO:0043066//negative regulation of apoptotic process;GO:0007568//aging;GO:0008053//mitochondrial fusion;GO:0043065//positive regulation of apoptotic process;GO:0021987//cerebral cortex development;GO:0001836//release of cytochrome c from mitochondria	K02162//hematopoietic Bcl-2-related protein A1	NP_001108207.1//bcl-2-related protein A1 isoform 2 [Homo sapiens];NP_004040.1//bcl-2-related protein A1 isoform 1 [Homo sapiens]	Homo sapiens BCL2 related protein A1 (BCL2A1), transcript variant 1, mRNA;Homo sapiens BCL2 related protein A1 (BCL2A1), transcript variant 2, mRNA
3575	4563	0.01	0.48	5.58496	3.60224e-17	Up	4.41208e-18	IL7R	GO:0009897//external side of plasma membrane;GO:0016021//integral component of membrane;GO:0005576//extracellular region;GO:0005886//plasma membrane	GO:0004917//interleukin-7 receptor activity;GO:0003823//antigen binding	GO:0007166//cell surface receptor signaling pathway;GO:0016049//cell growth;GO:0001915//negative regulation of T cell mediated cytotoxicity;GO:0000902//cell morphogenesis;GO:0048872//homeostasis of number of cells;GO:0007165//signal transduction;GO:0008361//regulation of cell size;GO:0002377//immunoglobulin production;GO:0033089//positive regulation of T cell differentiation in thymus;GO:0048535/…	K05072//interleukin 7 receptor	NP_002176.2//interleukin-7 receptor subunit alpha precursor [Homo sapiens];XP_005248356.1//PREDICTED: interleukin-7 receptor subunit alpha isoform X1 [Homo sapiens]	PREDICTED: Homo sapiens interleukin 7 receptor (IL7R), transcript variant X1, mRNA;Homo sapiens interleukin 7 receptor (IL7R), transcript variant 1, mRNA
719	1985	0.01	0.47	5.55459	1.83721e-07	Up	4.4661e-08	C3AR1	GO:0005887//integral component of plasma membrane;GO:0005623//cell;GO:0016021//integral component of membrane;GO:0035579//specific granule membrane;GO:0005886//plasma membrane;GO:0035577//azurophil granule membrane	GO:0004876//complement component C3a receptor activity;GO:0004930//G-protein coupled receptor activity	GO:0007200//phospholipase C-activating G-protein coupled receptor signaling pathway;GO:0007186//G-protein coupled receptor signaling pathway;GO:0030449//regulation of complement activation;GO:0090023//positive regulation of neutrophil chemotaxis;GO:0010575//positive regulation of vascular endothelial growth factor production;GO:0050900//leukocyte migration;GO:0010759//positive regulation of macro…	K04009//C3a anaphylatoxin chemotactic receptor	NP_004045.1//C3a anaphylatoxin chemotactic receptor [Homo sapiens]	Homo sapiens complement component 3a receptor 1 (C3AR1), mRNA
4318	2387	0.03	1.39	5.53398	3.82943e-23	Up	3.52672e-24	MMP9	GO:1904724//tertiary granule lumen;GO:0070062//extracellular exosome;GO:0005615//extracellular space;GO:1904813//ficolin-1-rich granule lumen;GO:0005576//extracellular region;GO:0005578//proteinaceous extracellular matrix	GO:0004252//serine-type endopeptidase activity;GO:0004175//endopeptidase activity;GO:0008237//metallopeptidase activity;GO:0004222//metalloendopeptidase activity;GO:0005518//collagen binding;GO:0042802//identical protein binding;GO:0008270//zinc ion binding	GO:0030335//positive regulation of cell migration;GO:0034614//cellular response to reactive oxygen species;GO:0035987//endodermal cell differentiation;GO:0001503//ossification;GO:1904707//positive regulation of vascular smooth muscle cell proliferation;GO:0007566//embryo implantation;GO:0001934//positive regulation of protein phosphorylation;GO:0051549//positive regulation of keratinocyte migrati…	K01403//matrix metalloproteinase-9 (gelatinase B) [EC:3.4.24.35]	NP_004985.2//matrix metalloproteinase-9 preproprotein [Homo sapiens]	Homo sapiens matrix metallopeptidase 9 (MMP9), mRNA
64108	1027	0.08	3.68	5.52356	4.15167e-25	Up	3.54924e-26	RTP4	GO:0009986//cell surface;GO:0016021//integral component of membrane;GO:0005737//cytoplasm	GO:0031849//olfactory receptor binding	GO:0006612//protein targeting to membrane;GO:0051607//defense response to virus;GO:0001580//detection of chemical stimulus involved in sensory perception of bitter taste;GO:0051205//protein insertion into membrane	NA	NP_071430.2//receptor-transporting protein 4 [Homo sapiens]	Homo sapiens receptor transporter protein 4 (RTP4), mRNA
4316	1153	0.03	1.37	5.51307	1.01957e-10	Up	1.89423e-11	MMP7	GO:0031012//extracellular matrix;GO:0070062//extracellular exosome;GO:0005615//extracellular space;GO:0009986//cell surface;GO:0005576//extracellular region;GO:0005578//proteinaceous extracellular matrix	GO:0004252//serine-type endopeptidase activity;GO:0008237//metallopeptidase activity;GO:0004222//metalloendopeptidase activity;GO:0008270//zinc ion binding;GO:0008201//heparin binding	GO:0022617//extracellular matrix disassembly;GO:0006508//proteolysis;GO:0060135//maternal process involved in female pregnancy;GO:0071260//cellular response to mechanical stimulus;GO:0031667//response to nutrient levels;GO:0044849//estrous cycle;GO:0030574//collagen catabolic process;GO:0007568//aging	K01397//matrix metalloproteinase-7 (matrilysin, uterine) [EC:3.4.24.23]	NP_002414.1//matrilysin preproprotein [Homo sapiens]	Homo sapiens matrix metallopeptidase 7 (MMP7), mRNA
202658	1567	0.01	0.44	5.45943	1.72085e-05	Up	5.12674e-06	TRIM39-RPP21	GO:0005829//cytosol;GO:0005622//intracellular	GO:0008270//zinc ion binding	NA	K12015//tripartite motif-containing protein 39 [EC:2.3.2.27]	NP_001186048.1//TRIM39-RPP21 protein [Homo sapiens]	Homo sapiens TRIM39-RPP21 readthrough (TRIM39-RPP21), mRNA
79689	4528	0.01	0.43	5.42626	1.92438e-15	Up	2.57206e-16	STEAP4	GO:0070062//extracellular exosome;GO:0005768//endosome;GO:0031901//early endosome membrane;GO:0005887//integral component of plasma membrane;GO:0005794//Golgi apparatus;GO:0016021//integral component of membrane;GO:0005886//plasma membrane;GO:0000139//Golgi membrane	GO:0008823//cupric reductase activity;GO:0046872//metal ion binding;GO:0052851//ferric-chelate reductase (NADPH) activity	GO:0055072//iron ion homeostasis;GO:0098706//ferric iron import across plasma membrane;GO:0045444//fat cell differentiation;GO:0015677//copper ion import	K19876//metalloreductase STEAP4 [EC:1.16.1.-]	NP_001192245.1//metalloreductase STEAP4 isoform 2 [Homo sapiens];NP_078912.2//metalloreductase STEAP4 isoform 1 [Homo sapiens]	Homo sapiens STEAP4 metalloreductase (STEAP4), transcript variant 3, mRNA;Homo sapiens STEAP4 metalloreductase (STEAP4), transcript variant 2, mRNA;Homo sapiens STEAP4 metalloreductase (STEAP4), transcript variant 1, mRNA
6347	760	55.41	2359.21	5.41201	0	Up	0	CCL2	GO:0030425//dendrite;GO:0044299//C-fiber;GO:0005615//extracellular space;GO:0030139//endocytic vesicle;GO:0005622//intracellular;GO:0043679//axon terminus	GO:0004672//protein kinase activity;GO:0008201//heparin binding;GO:0031727//CCR2 chemokine receptor binding;GO:0048020//CCR chemokine receptor binding;GO:0008009//chemokine activity	GO:0031100//animal organ regeneration;GO:0043491//protein kinase B signaling;GO:0071356//cellular response to tumor necrosis factor;GO:0071346//cellular response to interferon-gamma;GO:0071347//cellular response to interleukin-1;GO:2000427//positive regulation of apoptotic cell clearance;GO:0010574//regulation of vascular endothelial growth factor production;GO:2000502//negative regulation of nat…	K14624//C-C motif chemokine 2	XP_008009200.1//PREDICTED: C-C motif chemokine 2 [Chlorocebus sabaeus]	Homo sapiens C-C motif chemokine ligand 2 (CCL2), mRNA
29126	3660	0.39	15.76	5.33665	0	Up	0	CD274	GO:0070062//extracellular exosome;GO:0012505//endomembrane system;GO:0009897//external side of plasma membrane;GO:0016021//integral component of membrane;GO:0005886//plasma membrane	NA	GO:0046007//negative regulation of activated T cell proliferation;GO:0007165//signal transduction;GO:0030335//positive regulation of cell migration;GO:0032693//negative regulation of interleukin-10 production;GO:0034097//response to cytokine;GO:0042102//positive regulation of T cell proliferation;GO:0007166//cell surface receptor signaling pathway;GO:0031295//T cell costimulation;GO:1903556//nega…	K06745//programmed cell death 1 ligand 1	NP_054862.1//programmed cell death 1 ligand 1 isoform a precursor [Homo sapiens];NP_001300958.1//programmed cell death 1 ligand 1 isoform c precursor [Homo sapiens];NP_001254635.1//programmed cell death 1 ligand 1 isoform b precursor [Homo sapiens]	Homo sapiens CD274 molecule (CD274), transcript variant 2, mRNA;Homo sapiens CD274 molecule (CD274), transcript variant 4, mRNA;Homo sapiens CD274 molecule (CD274), transcript variant 1, mRNA
145781	5307	0.01	0.39	5.2854	1.35711e-16	Up	1.71076e-17	GCOM1	GO:0030864//cortical actin cytoskeleton;GO:0030018//Z disc;GO:0031234//extrinsic component of cytoplasmic side of plasma membrane;GO:0031674//I band;GO:0030054//cell junction;GO:0016591//DNA-directed RNA polymerase II, holoenzyme	NA	GO:0035556//intracellular signal transduction	K22031//myocardial zonula adherens protein	NP_001018101.1//GRINL1A combined protein isoform 2 [Homo sapiens];NP_001272829.1//GRINL1A combined protein isoform 3 [Homo sapiens];NP_001018100.1//GRINL1A combined protein isoform 1 [Homo sapiens]	Homo sapiens GRINL1A complex locus 1 (GCOM1), transcript variant 2, mRNA;Homo sapiens GRINL1A complex locus 1 (GCOM1), transcript variant 1, mRNA;Homo sapiens GRINL1A complex locus 1 (GCOM1), transcript variant 14, mRNA
7293	1158	0.14	5.45	5.28276	6.63342e-40	Up	3.53836e-41	TNFRSF4	GO:0009986//cell surface;GO:0005887//integral component of plasma membrane;GO:0005886//plasma membrane	GO:0001618//virus receptor activity;GO:0005031//tumor necrosis factor-activated receptor activity	GO:0045892//negative regulation of transcription, DNA-templated;GO:0097190//apoptotic signaling pathway;GO:0042127//regulation of cell proliferation;GO:0043433//negative regulation of DNA binding transcription factor activity;GO:0032496//response to lipopolysaccharide;GO:0006954//inflammatory response;GO:0030890//positive regulation of B cell proliferation;GO:0042098//T cell proliferation;GO:0051…	K05142//tumor necrosis factor receptor superfamily member 4	XP_011540377.1//PREDICTED: tumor necrosis factor receptor superfamily member 4 isoform X2 [Homo sapiens];XP_011540378.1//PREDICTED: tumor necrosis factor receptor superfamily member 4 isoform X3 [Homo sapiens];XP_011540376.1//PREDICTED: tumor necrosis factor receptor superfamily member 4 isoform X1 [Homo sapiens];EAW56278.1//tumor necrosis factor receptor superfamily, member 4, isoform CRA_a [Hom…	PREDICTED: Homo sapiens tumor necrosis factor receptor superfamily member 4 (TNFRSF4), transcript variant X4, mRNA;PREDICTED: Homo sapiens tumor necrosis factor receptor superfamily member 4 (TNFRSF4), transcript variant X1, mRNA;PREDICTED: Homo sapiens tumor necrosis factor receptor superfamily member 4 (TNFRSF4), transcript variant X3, mRNA;Homo sapiens TNF receptor superfamily member 4 (TNFRSF…
6372	1677	0.12	4.64	5.27302	3.10225e-52	Up	1.27567e-53	CXCL6	GO:0005615//extracellular space;GO:0005576//extracellular region	GO:0045236//CXCR chemokine receptor binding;GO:0008201//heparin binding;GO:0008009//chemokine activity	GO:0061844//antimicrobial humoral immune response mediated by antimicrobial peptide;GO:0042127//regulation of cell proliferation;GO:0071222//cellular response to lipopolysaccharide;GO:0032496//response to lipopolysaccharide;GO:0042742//defense response to bacterium;GO:0002446//neutrophil mediated immunity;GO:0006935//chemotaxis;GO:0007186//G-protein coupled receptor signaling pathway;GO:0042119//…	K05506//C-X-C motif chemokine 5/6	NP_002984.1//C-X-C motif chemokine 6 precursor [Homo sapiens]	Homo sapiens C-X-C motif chemokine ligand 6 (CXCL6), mRNA
100529241	4279	0.01	0.38	5.24793	3.75588e-13	Up	5.8139e-14	HSPE1-MOB4	GO:0005737//cytoplasm	GO:0005524//ATP binding	GO:0006457//protein folding	K04078//chaperonin GroES	XP_004871754.3//MOB-like protein phocein isoform X4 [Heterocephalus glaber]	Homo sapiens HSPE1-MOB4 readthrough (HSPE1-MOB4), mRNA
101929097	1314	0.01	0.38	5.24793	0.000418135	Up	0.000151777	LOC101929097	NA	NA	NA	K05746//enabled	XP_005259752.1//PREDICTED: uncharacterized protein LOC101929097 [Homo sapiens]	PREDICTED: Homo sapiens uncharacterized LOC101929097 (LOC101929097), mRNA
6035	820	0.05	1.88	5.23266	3.61525e-10	Up	7.01118e-11	RNASE1	GO:0070062//extracellular exosome	GO:0004522//ribonuclease A activity;GO:0004540//ribonuclease activity;GO:0004519//endonuclease activity;GO:0003676//nucleic acid binding	GO:0090501//RNA phosphodiester bond hydrolysis	K01168//pancreatic ribonuclease [EC:3.1.27.5]	NP_002924.1//ribonuclease pancreatic precursor [Homo sapiens]	Homo sapiens ribonuclease A family member 1, pancreatic (RNASE1), transcript variant 4, mRNA;Homo sapiens ribonuclease A family member 1, pancreatic (RNASE1), transcript variant 3, mRNA;Homo sapiens ribonuclease A family member 1, pancreatic (RNASE1), transcript variant 2, mRNA;Homo sapiens ribonuclease A family member 1, pancreatic (RNASE1), transcript variant 1, mRNA
6363	684	0.37	13.9	5.23142	5.22874e-58	Up	1.92847e-59	CCL19	GO:0005615//extracellular space;GO:0005623//cell;GO:0005622//intracellular;GO:0005576//extracellular region	GO:0031732//CCR7 chemokine receptor binding;GO:0031735//CCR10 chemokine receptor binding;GO:0008009//chemokine activity;GO:0048020//CCR chemokine receptor binding;GO:0042379//chemokine receptor binding	GO:0046330//positive regulation of JNK cascade;GO:0061844//antimicrobial humoral immune response mediated by antimicrobial peptide;GO:0034695//response to prostaglandin E;GO:0042102//positive regulation of T cell proliferation;GO:0002606//positive regulation of dendritic cell antigen processing and presentation;GO:0060491//regulation of cell projection assembly;GO:0071356//cellular response to tu…	K05512//C-C motif chemokine 19	NP_006265.1//C-C motif chemokine 19 precursor [Homo sapiens]	Homo sapiens C-C motif chemokine ligand 19 (CCL19), mRNA
4939	3082	0.15	5.38	5.16457	4.34541e-105	Up	8.46788e-107	OAS2	GO:0016020//membrane;GO:0043231//intracellular membrane-bounded organelle;GO:0005654//nucleoplasm;GO:0005783//endoplasmic reticulum;GO:0005829//cytosol;GO:0005739//mitochondrion;GO:0005737//cytoplasm;GO:0048471//perinuclear region of cytoplasm	GO:0046872//metal ion binding;GO:0005524//ATP binding;GO:0008270//zinc ion binding;GO:0001730//2'-5'-oligoadenylate synthetase activity;GO:0016740//transferase activity;GO:0003725//double-stranded RNA binding	GO:0006401//RNA catabolic process;GO:0060333//interferon-gamma-mediated signaling pathway;GO:0060337//type I interferon signaling pathway;GO:0006486//protein glycosylation;GO:0051607//defense response to virus;GO:0006139//nucleobase-containing compound metabolic process;GO:0006955//immune response;GO:0006164//purine nucleotide biosynthetic process;GO:0009615//response to virus;GO:0018377//protein…	K14216//2'-5'-oligoadenylate synthetase [EC:2.7.7.84]	NP_001027903.1//2'-5'-oligoadenylate synthase 2 isoform 3 [Homo sapiens];NP_002526.2//2'-5'-oligoadenylate synthase 2 isoform 2 [Homo sapiens];EAW98026.1//2'-5'-oligoadenylate synthetase 2, 69/71kDa, isoform CRA_a [Homo sapiens]	Homo sapiens 2'-5'-oligoadenylate synthetase 2 (OAS2), transcript variant 1, mRNA;Homo sapiens 2'-5'-oligoadenylate synthetase 2 (OAS2), transcript variant 3, mRNA;Homo sapiens 2'-5'-oligoadenylate synthetase 2 (OAS2), transcript variant 2, mRNA
170679	913	0.01	0.35	5.12928	0.00980262	*	0.00449336	PSORS1C1	NA	NA	NA	NA	NP_054787.2//psoriasis susceptibility 1 candidate gene 1 protein [Homo sapiens]	Homo sapiens psoriasis susceptibility 1 candidate 1 (PSORS1C1), mRNA
101929726	829	0.01	0.34	5.08746	0.0182051	*	0.008848	MYMX	GO:0005886//plasma membrane	NA	GO:0045026//plasma membrane fusion;GO:0007520//myoblast fusion;GO:0060538//skeletal muscle organ development	K08580//calpain-11 [EC:3.4.22.-];K11593//eukaryotic translation initiation factor 2C	NP_001302423.1//uncharacterized LOC101929726 precursor [Homo sapiens]	PREDICTED: Homo sapiens uncharacterized LOC101929726 (LOC101929726), transcript variant X1, mRNA;Homo sapiens myomixer, myoblast fusion factor (MYMX), transcript variant 1, mRNA
120939	2563	0.03	1.01	5.07325	8.47168e-20	Up	9.10778e-21	TMEM52B	GO:0070062//extracellular exosome;GO:0016021//integral component of membrane	NA	NA	K12581//CCR4-NOT transcription complex subunit 7/8;K02927//large subunit ribosomal protein L40e;K15696//RING finger protein 113B;K17985//activating molecule in BECN1-regulated autophagy protein 1	NP_694567.1//transmembrane protein 52B isoform 1 [Homo sapiens];NP_001073283.1//transmembrane protein 52B isoform 2 precursor [Homo sapiens]	Homo sapiens transmembrane protein 52B (TMEM52B), transcript variant 2, mRNA;PREDICTED: Homo sapiens transmembrane protein 52B (TMEM52B), transcript variant X1, mRNA;Homo sapiens transmembrane protein 52B (TMEM52B), transcript variant 1, mRNA
10148	1207	0.07	2.35	5.06916	1.09624e-18	Up	1.23829e-19	EBI3	GO:0005788//endoplasmic reticulum lumen;GO:0005615//extracellular space;GO:0005576//extracellular region;GO:0005886//plasma membrane	GO:0045523//interleukin-27 receptor binding;GO:0005125//cytokine activity;GO:0004896//cytokine receptor activity	GO:0042098//T cell proliferation;GO:0006959//humoral immune response;GO:0042088//T-helper 1 type immune response;GO:0045078//positive regulation of interferon-gamma biosynthetic process;GO:0046641//positive regulation of alpha-beta T cell proliferation;GO:0035722//interleukin-12-mediated signaling pathway	K05059//ciliary neurotrophic factor receptor	NP_005746.2//interleukin-27 subunit beta precursor [Homo sapiens]	PREDICTED: Homo sapiens Epstein-Barr virus induced 3 (EBI3), transcript variant X1, mRNA;Homo sapiens Epstein-Barr virus induced 3 (EBI3), mRNA
7185	4201	0.5	16.3	5.0268	0	Up	0	TRAF1	GO:0005829//cytosol;GO:0005737//cytoplasm	GO:0005164//tumor necrosis factor receptor binding;GO:0042802//identical protein binding;GO:0008270//zinc ion binding;GO:0031625//ubiquitin protein ligase binding;GO:0031996//thioesterase binding	GO:2001236//regulation of extrinsic apoptotic signaling pathway;GO:0007165//signal transduction;GO:0051092//positive regulation of NF-kappaB transcription factor activity;GO:0042981//regulation of apoptotic process;GO:0010803//regulation of tumor necrosis factor-mediated signaling pathway;GO:0006461//protein complex assembly;GO:0006915//apoptotic process	K03172//TNF receptor-associated factor 1	XP_012313656.1//TNF receptor-associated factor 1 [Aotus nancymaae];NP_005649.1//TNF receptor-associated factor 1 isoform a [Homo sapiens]	Homo sapiens TNF receptor associated factor 1 (TRAF1), transcript variant 1, mRNA;Homo sapiens TNF receptor associated factor 1 (TRAF1), transcript variant 3, mRNA;Homo sapiens TNF receptor associated factor 1 (TRAF1), transcript variant 2, mRNA
4837	1579	0.98	31.06	4.98613	0	Up	0	NNMT	GO:0005829//cytosol	GO:0030760//pyridine N-methyltransferase activity;GO:0008112//nicotinamide N-methyltransferase activity	GO:0031100//animal organ regeneration;GO:0042493//response to drug;GO:0034356//NAD biosynthesis via nicotinamide riboside salvage pathway;GO:0010243//response to organonitrogen compound;GO:0032259//methylation	K00541//nicotinamide N-methyltransferase [EC:2.1.1.1]	NP_006160.1//nicotinamide N-methyltransferase [Homo sapiens]	Homo sapiens nicotinamide N-methyltransferase (NNMT), mRNA
25833	2903	0.04	1.25	4.96578	1.85731e-24	Up	1.62563e-25	POU2F3	GO:0005634//nucleus	GO:0000978//RNA polymerase II proximal promoter sequence-specific DNA binding;GO:0043565//sequence-specific DNA binding;GO:0001077//transcriptional activator activity, RNA polymerase II proximal promoter sequence-specific DNA binding	GO:0006357//regulation of transcription from RNA polymerase II promoter;GO:0008544//epidermis development;GO:0045944//positive regulation of transcription from RNA polymerase II promoter;GO:0043922//negative regulation by host of viral transcription	K09364//POU domain transcription factor, class 2	XP_011541041.1//PREDICTED: POU domain, class 2, transcription factor 3 isoform X1 [Homo sapiens];XP_008019405.1//PREDICTED: POU domain, class 2, transcription factor 3 [Chlorocebus sabaeus];NP_001231611.1//POU domain, class 2, transcription factor 3 isoform 2 [Homo sapiens];AAD55245.1//POU domain transcription factor OCT11a [Homo sapiens];XP_011541043.1//PREDICTED: POU domain, class 2, transcript…	PREDICTED: Homo sapiens POU class 2 homeobox 3 (POU2F3), transcript variant X3, mRNA;PREDICTED: Homo sapiens POU class 2 homeobox 3 (POU2F3), transcript variant X2, mRNA;PREDICTED: Homo sapiens POU class 2 homeobox 3 (POU2F3), transcript variant X7, mRNA;PREDICTED: Homo sapiens POU class 2 homeobox 3 (POU2F3), transcript variant X1, mRNA;Homo sapiens POU class 2 homeobox 3 (POU2F3), transcript va…
57158	4565	0.02	0.62	4.9542	7.19897e-18	Up	8.4766e-19	JPH2	GO:0030018//Z disc;GO:0016021//integral component of membrane;GO:0005886//plasma membrane;GO:0014701//junctional sarcoplasmic reticulum membrane;GO:0030314//junctional membrane complex;GO:0016529//sarcoplasmic reticulum	GO:0070300//phosphatidic acid binding;GO:0032266//phosphatidylinositol-3-phosphate binding;GO:0010314//phosphatidylinositol-5-phosphate binding;GO:0005546//phosphatidylinositol-4,5-bisphosphate binding;GO:0015278//calcium-release channel activity;GO:0005547//phosphatidylinositol-3,4,5-trisphosphate binding;GO:0080025//phosphatidylinositol-3,5-bisphosphate binding;GO:0070273//phosphatidylinositol-…	GO:0055024//regulation of cardiac muscle tissue development;GO:0060402//calcium ion transport into cytosol;GO:0060314//regulation of ryanodine-sensitive calcium-release channel activity;GO:0060316//positive regulation of ryanodine-sensitive calcium-release channel activity;GO:0055074//calcium ion homeostasis	K19530//junctophilin	ELK04210.1//Junctophilin-2 [Pteropus alecto];XP_006723896.1//PREDICTED: junctophilin-2 isoform X1 [Homo sapiens];NP_065166.2//junctophilin-2 isoform 1 [Homo sapiens]	Homo sapiens junctophilin 2 (JPH2), transcript variant 1, mRNA;PREDICTED: Homo sapiens junctophilin 2 (JPH2), transcript variant X1, mRNA;Homo sapiens junctophilin 2 (JPH2), transcript variant 2, mRNA
3957	543	0.01	0.31	4.9542	0.113495	*	0.067556	LGALS2	NA	GO:0030246//carbohydrate binding;GO:0016936//galactoside binding	NA	K10090//galectin-2	NP_006489.1//galectin-2 [Homo sapiens]	Homo sapiens galectin 2 (LGALS2), mRNA
3381	1595	0.36	10.8	4.90689	3.68324e-110	Up	6.75172e-112	IBSP	GO:0016020//membrane;GO:0031012//extracellular matrix;GO:0005615//extracellular space;GO:0005576//extracellular region;GO:0031982//vesicle	GO:0005178//integrin binding	GO:0001649//osteoblast differentiation;GO:0007155//cell adhesion;GO:0030282//bone mineralization;GO:0030198//extracellular matrix organization;GO:0071363//cellular response to growth factor stimulus;GO:0045785//positive regulation of cell adhesion;GO:0001503//ossification	K06253//integrin binding sialoprotein	XP_002815004.1//PREDICTED: bone sialoprotein 2 [Pongo abelii]	Homo sapiens integrin binding sialoprotein (IBSP), mRNA
146822	567	0.01	0.3	4.90689	0.113527	*	0.067556	CDRT15	GO:0016021//integral component of membrane	NA	NA	NA	AAI46860.1//CMT1A duplicated region transcript 15 [Homo sapiens]	Homo sapiens CMT1A duplicated region transcript 15 (CDRT15), mRNA
943	3769	0.01	0.3	4.90689	1.0332e-07	Up	2.45246e-08	TNFRSF8	GO:0070062//extracellular exosome;GO:0005634//nucleus;GO:0005887//integral component of plasma membrane;GO:0005886//plasma membrane;GO:0005737//cytoplasm;GO:0043005//neuron projection	GO:0004888//transmembrane signaling receptor activity;GO:0048406//nerve growth factor binding;GO:0005031//tumor necrosis factor-activated receptor activity	GO:0045556//positive regulation of TRAIL biosynthetic process;GO:0007165//signal transduction;GO:0071260//cellular response to mechanical stimulus;GO:0097190//apoptotic signaling pathway;GO:0032496//response to lipopolysaccharide;GO:0006954//inflammatory response;GO:0042535//positive regulation of tumor necrosis factor biosynthetic process;GO:0043065//positive regulation of apoptotic process;GO:0…	K05145//tumor necrosis factor receptor superfamily member 8	XP_011540743.1//PREDICTED: tumor necrosis factor receptor superfamily member 8 isoform X1 [Homo sapiens];NP_001234.3//tumor necrosis factor receptor superfamily member 8 isoform 1 precursor [Homo sapiens]	Homo sapiens TNF receptor superfamily member 8 (TNFRSF8), transcript variant 1, mRNA;Homo sapiens TNF receptor superfamily member 8 (TNFRSF8), transcript variant 3, mRNA;PREDICTED: Homo sapiens tumor necrosis factor receptor superfamily member 8 (TNFRSF8), transcript variant X1, mRNA;PREDICTED: Homo sapiens tumor necrosis factor receptor superfamily member 8 (TNFRSF8), transcript variant X2, mRNA
102723996	3660	0.27	7.95	4.87992	2.08793e-191	Up	2.27574e-193	LOC102723996	GO:0016021//integral component of membrane	NA	NA	K06710//inducible T-cell co-stimulator ligand	BAA31628.1//KIAA0653 protein, partial [Homo sapiens];XP_011544380.1//PREDICTED: ICOS ligand isoform X2 [Homo sapiens]	PREDICTED: Homo sapiens ICOS ligand (LOC102723996), transcript variant X3, mRNA;PREDICTED: Homo sapiens ICOS ligand (LOC102723996), transcript variant X1, mRNA;PREDICTED: Homo sapiens ICOS ligand (LOC102723996), transcript variant X2, mRNA;PREDICTED: Homo sapiens ICOS ligand (LOC102723996), transcript variant X4, mRNA
116842	707	0.01	0.29	4.85798	0.0624356	*	0.0343076	LEAP2	GO:0005576//extracellular region	NA	GO:0050832//defense response to fungus;GO:0061844//antimicrobial humoral immune response mediated by antimicrobial peptide;GO:0042742//defense response to bacterium;GO:0019730//antimicrobial humoral response	NA	NP_443203.1//liver-expressed antimicrobial peptide 2 precursor [Homo sapiens]	Homo sapiens liver enriched antimicrobial peptide 2 (LEAP2), mRNA
3868	1720	0.07	2.03	4.85798	8.44424e-23	Up	7.91618e-24	KRT16	GO:0070062//extracellular exosome;GO:0005856//cytoskeleton;GO:0005634//nucleus;GO:0005829//cytosol;GO:0005882//intermediate filament	GO:0005198//structural molecule activity;GO:0005200//structural constituent of cytoskeleton	GO:0002009//morphogenesis of an epithelium;GO:0030216//keratinocyte differentiation;GO:0045104//intermediate filament cytoskeleton organization;GO:0030336//negative regulation of cell migration;GO:0031424//keratinization;GO:0006954//inflammatory response;GO:0070268//cornification;GO:0007568//aging;GO:0008544//epidermis development;GO:0008283//cell proliferation;GO:0061436//establishment of skin b…	K07604//type I keratin, acidic	NP_005548.2//keratin, type I cytoskeletal 16 [Homo sapiens]	Homo sapiens keratin 16 (KRT16), mRNA
2634	4148	0.2	5.75	4.84549	2.76903e-157	Up	3.85646e-159	GBP2	GO:0005654//nucleoplasm;GO:0005829//cytosol;GO:0015629//actin cytoskeleton	GO:0005525//GTP binding;GO:0003924//GTPase activity	NA	K20897//guanylate-binding protein 2	XP_007976231.1//PREDICTED: interferon-induced guanylate-binding protein 2 [Chlorocebus sabaeus]	Homo sapiens guanylate binding protein 2 (GBP2), mRNA
5341	2866	0.04	1.15	4.84549	5.66814e-22	Up	5.5009e-23	PLEK	GO:0016020//membrane;GO:0005829//cytosol;GO:0005576//extracellular region;GO:0032587//ruffle membrane;GO:0005737//cytoplasm	GO:0005080//protein kinase C binding;GO:0043325//phosphatidylinositol-3,4-bisphosphate binding;GO:0042803//protein homodimerization activity	GO:0030836//positive regulation of actin filament depolymerization;GO:0002244//hematopoietic progenitor cell differentiation;GO:0070560//protein secretion by platelet;GO:0006904//vesicle docking involved in exocytosis;GO:0030866//cortical actin cytoskeleton organization;GO:0035556//intracellular signal transduction;GO:0045744//negative regulation of G-protein coupled receptor protein signaling pa…	K19993//pleckstrin	NP_002655.2//pleckstrin [Homo sapiens]	Homo sapiens pleckstrin (PLEK), mRNA
624	4197	0.52	14.64	4.81526	0	Up	0	BDKRB2	GO:0005768//endosome;GO:0005887//integral component of plasma membrane;GO:0016021//integral component of membrane;GO:0005886//plasma membrane	GO:0031702//type 1 angiotensin receptor binding;GO:0002020//protease binding;GO:0004435//phosphatidylinositol phospholipase C activity;GO:0004947//bradykinin receptor activity;GO:0046982//protein heterodimerization activity	GO:0007186//G-protein coupled receptor signaling pathway;GO:0033137//negative regulation of peptidyl-serine phosphorylation;GO:0019229//regulation of vasoconstriction;GO:0042310//vasoconstriction;GO:0006939//smooth muscle contraction;GO:0007166//cell surface receptor signaling pathway;GO:0043114//regulation of vascular permeability;GO:0006954//inflammatory response;GO:1902239//negative regulation…	K03916//bradykinin receptor B2	XP_008593071.1//PREDICTED: B2 bradykinin receptor [Galeopterus variegatus];NP_000614.1//B2 bradykinin receptor [Homo sapiens]	Homo sapiens bradykinin receptor B2 (BDKRB2), mRNA
100505591	1308	0.01	0.27	4.75489	0.00522873	*	0.00228192	LRRC3C	GO:0016021//integral component of membrane;GO:0005737//cytoplasm	GO:0004860//protein kinase inhibitor activity	GO:0006469//negative regulation of protein kinase activity;GO:0046426//negative regulation of JAK-STAT cascade;GO:0019221//cytokine-mediated signaling pathway	K08399//leucine-rich repeat-containing G protein-coupled receptor 6;K06850//slit 3	XP_010373820.1//PREDICTED: leucine-rich repeat-containing protein 3C [Rhinopithecus roxellana];NP_001182474.1//leucine-rich repeat-containing protein 3C precursor [Homo sapiens]	Homo sapiens leucine rich repeat containing 3C (LRRC3C), mRNA;PREDICTED: Homo sapiens leucine rich repeat containing 3C (LRRC3C), transcript variant X1, mRNA;PREDICTED: Homo sapiens leucine rich repeat containing 3C (LRRC3C), transcript variant X2, mRNA
8942	1911	0.01	0.27	4.75489	0.000788102	Up	0.000298868	KYNU	GO:0005829//cytosol;GO:0005739//mitochondrion	GO:0030429//kynureninase activity;GO:0030170//pyridoxal phosphate binding;GO:0042803//protein homodimerization activity	GO:0019442//tryptophan catabolic process to acetyl-CoA;GO:0006569//tryptophan catabolic process;GO:0097053//L-kynurenine catabolic process;GO:0043420//anthranilate metabolic process;GO:0034341//response to interferon-gamma;GO:0034516//response to vitamin B6;GO:0019805//quinolinate biosynthetic process;GO:0019441//tryptophan catabolic process to kynurenine;GO:0009435//NAD biosynthetic process	K01556//kynureninase [EC:3.7.1.3]	NP_003928.1//kynureninase isoform a [Homo sapiens];XP_016805243.1//PREDICTED: kynureninase isoform X1 [Pan troglodytes];NP_001028170.1//kynureninase isoform b [Homo sapiens]	Homo sapiens kynureninase (KYNU), transcript variant 3, mRNA;PREDICTED: Homo sapiens kynureninase (KYNU), transcript variant X3, mRNA;Homo sapiens kynureninase (KYNU), transcript variant 1, mRNA;Homo sapiens kynureninase (KYNU), transcript variant 2, mRNA;PREDICTED: Homo sapiens kynureninase (KYNU), transcript variant X2, mRNA
8995	748	0.06	1.62	4.75489	1.03296e-07	Up	2.45246e-08	TNFSF18	GO:0005615//extracellular space;GO:0009986//cell surface;GO:0016021//integral component of membrane;GO:0005886//plasma membrane	GO:0005125//cytokine activity;GO:0042802//identical protein binding;GO:0032813//tumor necrosis factor receptor superfamily binding;GO:0005102//receptor binding	GO:0010759//positive regulation of macrophage chemotaxis;GO:0045785//positive regulation of cell adhesion;GO:0050729//positive regulation of inflammatory response;GO:0042129//regulation of T cell proliferation;GO:0042531//positive regulation of tyrosine phosphorylation of STAT protein;GO:0090073//positive regulation of protein homodimerization activity;GO:0033209//tumor necrosis factor-mediated s…	K05479//tumor necrosis factor ligand superfamily member 18	NP_005083.2//tumor necrosis factor ligand superfamily member 18 [Homo sapiens]	Homo sapiens TNF superfamily member 18 (TNFSF18), mRNA
116337	1609	0.17	4.54	4.73909	3.20785e-46	Up	1.47272e-47	PANX3	GO:0012505//endomembrane system;GO:0005921//gap junction;GO:0016021//integral component of membrane;GO:0005886//plasma membrane	GO:0022829//wide pore channel activity;GO:0055077//gap junction hemi-channel activity	GO:0007267//cell-cell signaling;GO:0006812//cation transport;GO:0034214//protein hexamerization	K20857//pannexin 2/3	NP_443191.1//pannexin-3 [Homo sapiens]	Homo sapiens pannexin 3 (PANX3), mRNA
1999	3142	0.12	3.17	4.72338	3.01134e-51	Up	1.25155e-52	ELF3	GO:0005634//nucleus;GO:0005654//nucleoplasm;GO:0005794//Golgi apparatus;GO:0005829//cytosol	GO:0000981//RNA polymerase II transcription factor activity, sequence-specific DNA binding;GO:0000978//RNA polymerase II proximal promoter sequence-specific DNA binding;GO:0003713//transcription coactivator activity;GO:0001077//transcriptional activator activity, RNA polymerase II proximal promoter sequence-specific DNA binding;GO:0003700//DNA binding transcription factor activity	GO:0045892//negative regulation of transcription, DNA-templated;GO:0060056//mammary gland involution;GO:0030154//cell differentiation;GO:0006366//transcription from RNA polymerase II promoter;GO:0045893//positive regulation of transcription, DNA-templated;GO:0006954//inflammatory response;GO:0006357//regulation of transcription from RNA polymerase II promoter;GO:0001824//blastocyst development;GO…	K09429//E74-like factor 3	XP_009237570.1//PREDICTED: ETS-related transcription factor Elf-3 isoform X2 [Pongo abelii]	PREDICTED: Homo sapiens E74 like ETS transcription factor 3 (ELF3), transcript variant X1, mRNA;Homo sapiens E74 like ETS transcription factor 3 (ELF3), transcript variant 1, mRNA;Homo sapiens E74 like ETS transcription factor 3 (ELF3), transcript variant 2, mRNA
1440	1593	0.01	0.26	4.70044	0.00148401	*	0.000588508	CSF3	GO:0005615//extracellular space;GO:0005576//extracellular region	GO:0008083//growth factor activity;GO:0005125//cytokine activity;GO:0019899//enzyme binding;GO:0005130//granulocyte colony-stimulating factor receptor binding	GO:0050731//positive regulation of peptidyl-tyrosine phosphorylation;GO:1901215//negative regulation of neuron death;GO:0051897//positive regulation of protein kinase B signaling;GO:0071222//cellular response to lipopolysaccharide;GO:0045471//response to ethanol;GO:0032092//positive regulation of protein binding;GO:0030225//macrophage differentiation;GO:0030838//positive regulation of actin filam…	K05423//granulocyte colony-stimulating factor	NP_001171618.1//granulocyte colony-stimulating factor isoform d precursor [Homo sapiens];NP_000750.1//granulocyte colony-stimulating factor isoform a precursor [Homo sapiens];NP_757373.1//granulocyte colony-stimulating factor isoform b precursor [Homo sapiens];NP_757374.2//granulocyte colony-stimulating factor isoform c precursor [Homo sapiens]	Homo sapiens colony stimulating factor 3 (CSF3), transcript variant 4, mRNA;Homo sapiens colony stimulating factor 3 (CSF3), transcript variant 1, mRNA;Homo sapiens colony stimulating factor 3 (CSF3), transcript variant 3, mRNA;Homo sapiens colony stimulating factor 3 (CSF3), transcript variant 2, mRNA
486	584	0.01	0.26	4.70044	0.204446	*	0.133026	FXYD2	GO:0043231//intracellular membrane-bounded organelle;GO:0070062//extracellular exosome;GO:0016323//basolateral plasma membrane;GO:0005890//sodium:potassium-exchanging ATPase complex;GO:0005887//integral component of plasma membrane;GO:0005886//plasma membrane	GO:0005391//sodium:potassium-exchanging ATPase activity;GO:0005216//ion channel activity;GO:0017080//sodium channel regulator activity;GO:0005215//transporter activity	GO:0006810//transport;GO:0001558//regulation of cell growth;GO:1903779//regulation of cardiac conduction;GO:0034220//ion transmembrane transport;GO:0036376//sodium ion export across plasma membrane;GO:0042127//regulation of cell proliferation;GO:0090662//ATP hydrolysis coupled transmembrane transport;GO:2000649//regulation of sodium ion transmembrane transporter activity;GO:1990573//potassium ion…	K01538//sodium/potassium-transporting ATPase subunit gamma (FXYD domain-containing ion transport regulator 2)	CAA60152.1//gamma subunit of sodium potassium ATPase like [Homo sapiens]	Homo sapiens FXYD domain containing ion transport regulator 2 (FXYD2), transcript variant a, mRNA;Homo sapiens FXYD domain containing ion transport regulator 2 (FXYD2), transcript variant b, mRNA
85480	1911	0.36	9.3	4.69116	1.03909e-100	Up	2.14498e-102	TSLP	GO:0005615//extracellular space	GO:0005125//cytokine activity	NA	K05436//thymic stromal lymphopoietin	XP_010356979.1//PREDICTED: thymic stromal lymphopoietin isoform X1 [Rhinopithecus roxellana];NP_149024.1//thymic stromal lymphopoietin isoform 1 precursor [Homo sapiens];XP_003826800.1//PREDICTED: thymic stromal lymphopoietin isoform X1 [Pan paniscus]	Homo sapiens thymic stromal lymphopoietin (TSLP), transcript variant 1, mRNA;PREDICTED: Homo sapiens thymic stromal lymphopoietin (TSLP), transcript variant X1, mRNA;Homo sapiens thymic stromal lymphopoietin (TSLP), transcript variant 2, mRNA
7412	3217	13	332.29	4.67586	0	Up	0	VCAM1	GO:0070062//extracellular exosome;GO:0005615//extracellular space;GO:0005783//endoplasmic reticulum;GO:0009897//external side of plasma membrane;GO:0005902//microvillus;GO:0030175//filopodium;GO:0071065//alpha9-beta1 integrin-vascular cell adhesion molecule-1 complex;GO:0009986//cell surface;GO:0002102//podosome;GO:0005794//Golgi apparatus;GO:0042383//sarcolemma;GO:0016021//integral component of …	GO:0050839//cell adhesion molecule binding;GO:0008131//primary amine oxidase activity;GO:0005178//integrin binding	GO:0035094//response to nicotine;GO:0007159//leukocyte cell-cell adhesion;GO:0042102//positive regulation of T cell proliferation;GO:0035924//cellular response to vascular endothelial growth factor stimulus;GO:0032496//response to lipopolysaccharide;GO:0071356//cellular response to tumor necrosis factor;GO:0035584//calcium-mediated signaling using intracellular calcium source;GO:0050901//leukocyt…	K06527//vascular cell adhesion molecule 1	NP_001069.1//vascular cell adhesion protein 1 isoform a precursor [Homo sapiens];NP_001186763.1//vascular cell adhesion protein 1 isoform c precursor [Homo sapiens];NP_542413.1//vascular cell adhesion protein 1 isoform b precursor [Homo sapiens]	Homo sapiens vascular cell adhesion molecule 1 (VCAM1), transcript variant 1, mRNA;Homo sapiens vascular cell adhesion molecule 1 (VCAM1), transcript variant 2, mRNA;Homo sapiens vascular cell adhesion molecule 1 (VCAM1), transcript variant 3, mRNA
7128	4683	2.89	73.41	4.66684	0	Up	0	TNFAIP3	GO:0070062//extracellular exosome;GO:0005634//nucleus;GO:0005829//cytosol;GO:0005764//lysosome;GO:0005737//cytoplasm	GO:0002020//protease binding;GO:0004843//thiol-dependent ubiquitin-specific protease activity;GO:0003677//DNA binding;GO:0042802//identical protein binding;GO:0043621//protein self-association;GO:0004842//ubiquitin-protein transferase activity;GO:0070530//K63-linked polyubiquitin modification-dependent protein binding;GO:0043130//ubiquitin binding;GO:0008270//zinc ion binding;GO:0019900//kinase b…	GO:0071947//protein deubiquitination involved in ubiquitin-dependent protein catabolic process;GO:0032715//negative regulation of interleukin-6 production;GO:0071222//cellular response to lipopolysaccharide;GO:0032691//negative regulation of interleukin-1 beta production;GO:2000349//negative regulation of CD40 signaling pathway;GO:0070433//negative regulation of nucleotide-binding oligomerization…	K11859//tumor necrosis factor, alpha-induced protein 3 [EC:3.4.19.12]	XP_012361594.1//PREDICTED: tumor necrosis factor alpha-induced protein 3 isoform X1 [Nomascus leucogenys];XP_004087703.1//PREDICTED: tumor necrosis factor alpha-induced protein 3 isoform X2 [Nomascus leucogenys];XP_003255830.1//PREDICTED: tumor necrosis factor alpha-induced protein 3 isoform X3 [Nomascus leucogenys];NP_006281.1//tumor necrosis factor alpha-induced protein 3 [Homo sapiens]	Homo sapiens TNF alpha induced protein 3 (TNFAIP3), transcript variant 1, mRNA;PREDICTED: Homo sapiens TNF alpha induced protein 3 (TNFAIP3), transcript variant X4, mRNA;Homo sapiens TNF alpha induced protein 3 (TNFAIP3), transcript variant 2, mRNA;PREDICTED: Homo sapiens TNF alpha induced protein 3 (TNFAIP3), transcript variant X3, mRNA;PREDICTED: Homo sapiens TNF alpha induced protein 3 (TNFAIP…
330	5736	0.87	22.08	4.66558	0	Up	0	BIRC3	GO:0005634//nucleus;GO:0005654//nucleoplasm;GO:0045121//membrane raft;GO:0043234//protein complex;GO:0005829//cytosol;GO:0005737//cytoplasm	GO:0046872//metal ion binding;GO:0043027//cysteine-type endopeptidase inhibitor activity involved in apoptotic process;GO:0016740//transferase activity;GO:0004842//ubiquitin-protein transferase activity	GO:0034121//regulation of toll-like receptor signaling pathway;GO:0038061//NIK/NF-kappaB signaling;GO:0060544//regulation of necroptotic process;GO:0035666//TRIF-dependent toll-like receptor signaling pathway;GO:2000116//regulation of cysteine-type endopeptidase activity;GO:0007166//cell surface receptor signaling pathway;GO:0007283//spermatogenesis;GO:0010803//regulation of tumor necrosis factor…	K16060//baculoviral IAP repeat-containing protein 2/3	NP_001156.1//baculoviral IAP repeat-containing protein 3 [Homo sapiens]	PREDICTED: Homo sapiens baculoviral IAP repeat containing 3 (BIRC3), transcript variant X1, mRNA;Homo sapiens baculoviral IAP repeat containing 3 (BIRC3), transcript variant 1, mRNA;Homo sapiens baculoviral IAP repeat containing 3 (BIRC3), transcript variant 2, mRNA
4321	1881	0.04	1.01	4.65821	2.19459e-12	Up	3.59402e-13	MMP12	GO:0005634//nucleus;GO:0005615//extracellular space;GO:0005576//extracellular region;GO:0005737//cytoplasm;GO:0005578//proteinaceous extracellular matrix	GO:0004252//serine-type endopeptidase activity;GO:0004175//endopeptidase activity;GO:0004222//metalloendopeptidase activity;GO:0005518//collagen binding;GO:0005509//calcium ion binding;GO:0043565//sequence-specific DNA binding;GO:0008270//zinc ion binding;GO:0001047//core promoter binding	GO:0060340//positive regulation of type I interferon-mediated signaling pathway;GO:0022617//extracellular matrix disassembly;GO:0000122//negative regulation of transcription from RNA polymerase II promoter;GO:0006508//proteolysis;GO:0035313//wound healing, spreading of epidermal cells;GO:1902741//positive regulation of interferon-alpha secretion;GO:0045944//positive regulation of transcription fr…	K01413//matrix metalloproteinase-12 (macrophage elastase) [EC:3.4.24.65]	NP_002417.2//macrophage metalloelastase preproprotein [Homo sapiens]	Homo sapiens matrix metallopeptidase 12 (MMP12), mRNA
117156	520	0.01	0.25	4.64386	0.205263	*	0.133026	SCGB3A2	GO:0005576//extracellular region;GO:0071682//endocytic vesicle lumen	NA	GO:0006898//receptor-mediated endocytosis	NA	NP_473364.1//secretoglobin family 3A member 2 precursor [Homo sapiens]	Homo sapiens secretoglobin family 3A member 2 (SCGB3A2), mRNA
5004	847	0.01	0.25	4.64386	0.0623419	*	0.0343076	ORM1	GO:1904724//tertiary granule lumen;GO:0031012//extracellular matrix;GO:0070062//extracellular exosome;GO:0005615//extracellular space;GO:0072562//blood microparticle;GO:0035580//specific granule lumen;GO:0031093//platelet alpha granule lumen;GO:0005576//extracellular region	NA	GO:0006810//transport;GO:0050718//positive regulation of interleukin-1 beta secretion;GO:0032715//negative regulation of interleukin-6 production;GO:0006953//acute-phase response;GO:0032720//negative regulation of tumor necrosis factor production;GO:0050716//positive regulation of interleukin-1 secretion;GO:1904469//positive regulation of tumor necrosis factor secretion;GO:0006954//inflammatory r…	K17308//alpha-1-acid glycoprotein 1	NP_000598.2//alpha-1-acid glycoprotein 1 precursor [Homo sapiens]	Homo sapiens orosomucoid 1 (ORM1), mRNA
552891	1515	0.01	0.25	4.64386	0.00278866	*	0.00115885	DNAJC25-GNG10	GO:0005834//heterotrimeric G-protein complex;GO:0016021//integral component of membrane	GO:0004871//signal transducer activity	GO:0007186//G-protein coupled receptor signaling pathway	K19371//DnaJ homolog subfamily C member 25	NP_004116.2//DNAJC25-GNG10 protein precursor [Homo sapiens]	Homo sapiens DNAJC25-GNG10 readthrough (DNAJC25-GNG10), mRNA
154064	1077	0.01	0.24	4.58496	0.00522741	*	0.00228192	RAET1L	GO:0005615//extracellular space;GO:0005783//endoplasmic reticulum;GO:0009986//cell surface;GO:0005576//extracellular region;GO:0046658//anchored component of plasma membrane;GO:0031225//anchored component of membrane;GO:0005886//plasma membrane	GO:0046703//natural killer cell lectin-like receptor binding	GO:0030101//natural killer cell activation;GO:0006501//C-terminal protein lipidation;GO:0042267//natural killer cell mediated cytotoxicity;GO:0016032//viral process	K07986//UL16 binding protein;K07987//retinoic acid early transcript 1	NP_570970.2//retinoic acid early transcript 1L protein precursor [Homo sapiens]	Homo sapiens retinoic acid early transcript 1L (RAET1L), mRNA;PREDICTED: Homo sapiens retinoic acid early transcript 1L (RAET1L), transcript variant X1, mRNA
101060179	1678	0.01	0.24	4.58496	0.00278829	*	0.00115885	LOC101060179	NA	NA	NA	NA	XP_003959981.1//PREDICTED: uncharacterized protein LOC101060179 [Homo sapiens]	PREDICTED: Homo sapiens uncharacterized LOC101060179 (LOC101060179), mRNA
84419	871	0.01	0.24	4.58496	0.0623107	*	0.0343076	C15orf48	GO:0005634//nucleus;GO:0016021//integral component of membrane;GO:0005739//mitochondrion;GO:0005751//mitochondrial respiratory chain complex IV	NA	GO:1902600//hydrogen ion transmembrane transport	NA	NP_115789.1//normal mucosa of esophagus-specific gene 1 protein [Homo sapiens]	Homo sapiens chromosome 15 open reading frame 48 (C15orf48), transcript variant 1, mRNA;Homo sapiens chromosome 15 open reading frame 48 (C15orf48), transcript variant 2, mRNA
121340	2995	0.08	1.9	4.56986	2.53003e-39	Up	1.37462e-40	SP7	GO:0005634//nucleus;GO:0005737//cytoplasm	GO:0000981//RNA polymerase II transcription factor activity, sequence-specific DNA binding;GO:0000978//RNA polymerase II proximal promoter sequence-specific DNA binding;GO:0046872//metal ion binding;GO:0003677//DNA binding;GO:0017151//DEAD/H-box RNA helicase binding;GO:0001077//transcriptional activator activity, RNA polymerase II proximal promoter sequence-specific DNA binding;GO:0003676//nuclei…	GO:0006357//regulation of transcription from RNA polymerase II promoter;GO:0001649//osteoblast differentiation;GO:0060218//hematopoietic stem cell differentiation;GO:0045944//positive regulation of transcription from RNA polymerase II promoter;GO:2000738//positive regulation of stem cell differentiation	K09197//transcription factor Sp7	NP_690599.1//transcription factor Sp7 isoform a [Homo sapiens];XP_004774672.2//PREDICTED: transcription factor Sp7 isoform X1 [Mustela putorius furo]	PREDICTED: Homo sapiens Sp7 transcription factor (SP7), transcript variant X1, mRNA;Homo sapiens Sp7 transcription factor (SP7), transcript variant 2, mRNA;Homo sapiens Sp7 transcription factor (SP7), transcript variant 1, mRNA;Homo sapiens Sp7 transcription factor (SP7), transcript variant 3, mRNA
89766	3533	0.01	0.23	4.52356	8.62938e-05	Up	2.8231e-05	UMODL1	GO:0005615//extracellular space;GO:0009897//external side of plasma membrane;GO:0016021//integral component of membrane;GO:0005737//cytoplasm	GO:0005509//calcium ion binding;GO:0030414//peptidase inhibitor activity	GO:0097211//cellular response to gonadotropin-releasing hormone;GO:2000354//regulation of ovarian follicle development;GO:0010468//regulation of gene expression;GO:0007338//single fertilization;GO:0048609//multicellular organismal reproductive process;GO:0042981//regulation of apoptotic process;GO:0060612//adipose tissue development	K18274//uromodulin;K10955//mucin-2;K00326//cytochrome-b5 reductase [EC:1.6.2.2]	NP_775839.3//uromodulin-like 1 isoform 2 precursor [Homo sapiens];XP_016883997.1//PREDICTED: uromodulin-like 1 isoform X4 [Homo sapiens];XP_016883996.1//PREDICTED: uromodulin-like 1 isoform X2 [Homo sapiens];NP_001004416.2//uromodulin-like 1 isoform 1 precursor [Homo sapiens]	PREDICTED: Homo sapiens uromodulin like 1 (UMODL1), transcript variant X3, mRNA;PREDICTED: Homo sapiens uromodulin like 1 (UMODL1), transcript variant X2, mRNA;Homo sapiens uromodulin like 1 (UMODL1), transcript variant 3, mRNA;PREDICTED: Homo sapiens uromodulin like 1 (UMODL1), transcript variant X1, mRNA;Homo sapiens uromodulin like 1 (UMODL1), transcript variant 2, mRNA;Homo sapiens uromodulin…
1504	873	0.01	0.23	4.52356	0.113443	*	0.067556	CTRB1	GO:0005615//extracellular space;GO:0005576//extracellular region	GO:0004252//serine-type endopeptidase activity;GO:0008236//serine-type peptidase activity	GO:0022617//extracellular matrix disassembly;GO:0007586//digestion;GO:0009235//cobalamin metabolic process	K01310//chymotrypsin [EC:3.4.21.1]	NP_001897.4//chymotrypsinogen B isoform 1 precursor [Homo sapiens];NP_001316119.1//chymotrypsinogen B isoform 2 precursor [Homo sapiens]	Homo sapiens chymotrypsinogen B1 (CTRB1), mRNA;Homo sapiens chymotrypsinogen B1 (CTRB1), transcript variant 1, mRNA;Homo sapiens chymotrypsinogen B1 (CTRB1), transcript variant 2, mRNA
6357	861	0.01	0.23	4.52356	0.062317	*	0.0343076	CCL13	GO:0005615//extracellular space;GO:0005623//cell;GO:0005576//extracellular region	GO:0005102//receptor binding;GO:0008009//chemokine activity;GO:0048020//CCR chemokine receptor binding	GO:0061844//antimicrobial humoral immune response mediated by antimicrobial peptide;GO:0043547//positive regulation of GTPase activity;GO:0071356//cellular response to tumor necrosis factor;GO:0071346//cellular response to interferon-gamma;GO:0071347//cellular response to interleukin-1;GO:0002548//monocyte chemotaxis;GO:0006935//chemotaxis;GO:0006874//cellular calcium ion homeostasis;GO:0007186//…	K16595//C-C motif chemokine 13	NP_005399.1//C-C motif chemokine 13 precursor [Homo sapiens]	Homo sapiens C-C motif chemokine ligand 13 (CCL13), mRNA
7130	1439	4.32	98.9	4.51687	0	Up	0	TNFAIP6	GO:1904724//tertiary granule lumen;GO:0005615//extracellular space;GO:1904813//ficolin-1-rich granule lumen;GO:0005576//extracellular region	GO:0005540//hyaluronic acid binding	GO:0007165//signal transduction;GO:0030335//positive regulation of cell migration;GO:0007267//cell-cell signaling;GO:0030728//ovulation;GO:0050728//negative regulation of inflammatory response;GO:0006954//inflammatory response;GO:0007155//cell adhesion;GO:0043312//neutrophil degranulation	K19018//tumor necrosis factor-inducible gene 6 protein	NP_009046.2//tumor necrosis factor-inducible gene 6 protein precursor [Homo sapiens]	Homo sapiens TNF alpha induced protein 6 (TNFAIP6), mRNA
260436	573	0.01	0.22	4.45943	0.20521	*	0.133026	FDCSP	GO:0005576//extracellular region	NA	NA	NA	NP_694542.1//follicular dendritic cell secreted peptide precursor [Homo sapiens]	Homo sapiens follicular dendritic cell secreted protein (FDCSP), mRNA
4314	1906	0.04	0.88	4.45943	8.96288e-11	Up	1.65976e-11	MMP3	GO:0031012//extracellular matrix;GO:0005615//extracellular space;GO:0005576//extracellular region;GO:0005578//proteinaceous extracellular matrix	GO:0004252//serine-type endopeptidase activity;GO:0004175//endopeptidase activity;GO:0008237//metallopeptidase activity;GO:0004222//metalloendopeptidase activity;GO:0008270//zinc ion binding	GO:0032461//positive regulation of protein oligomerization;GO:0022617//extracellular matrix disassembly;GO:0071732//cellular response to nitric oxide;GO:0006508//proteolysis;GO:1903209//positive regulation of oxidative stress-induced cell death;GO:0010727//negative regulation of hydrogen peroxide metabolic process;GO:0030574//collagen catabolic process	K01394//matrix metalloproteinase-3 (stromelysin 1, progelatinase) [EC:3.4.24.17]	NP_002413.1//stromelysin-1 preproprotein [Homo sapiens]	Homo sapiens matrix metallopeptidase 3 (MMP3), mRNA
4824	3217	0.09	1.92	4.41504	8.53476e-39	Up	4.7076e-40	NKX3-1	GO:0005634//nucleus;GO:0005622//intracellular	GO:0030331//estrogen receptor binding;GO:0030284//estrogen receptor activity;GO:0004882//androgen receptor activity;GO:0001047//core promoter binding	GO:0060442//branching involved in prostate gland morphogenesis;GO:0006919//activation of cysteine-type endopeptidase activity involved in apoptotic process;GO:0030521//androgen receptor signaling pathway;GO:0048754//branching morphogenesis of an epithelial tube	K09348//homeobox protein Nkx-3.1	NP_001243268.1//homeobox protein Nkx-3.1 isoform 2 [Homo sapiens];NP_006158.2//homeobox protein Nkx-3.1 isoform 1 [Homo sapiens]	Homo sapiens NK3 homeobox 1 (NKX3-1), transcript variant 1, mRNA;Homo sapiens NK3 homeobox 1 (NKX3-1), transcript variant 2, mRNA
3659	2178	6.64	140.95	4.40786	0	Up	0	IRF1	GO:0005634//nucleus;GO:0005654//nucleoplasm;GO:0005829//cytosol;GO:0000790//nuclear chromatin;GO:0005737//cytoplasm	GO:0000978//RNA polymerase II proximal promoter sequence-specific DNA binding;GO:0003677//DNA binding;GO:0043565//sequence-specific DNA binding;GO:0001077//transcriptional activator activity, RNA polymerase II proximal promoter sequence-specific DNA binding;GO:0003700//DNA binding transcription factor activity	GO:0060337//type I interferon signaling pathway;GO:0034124//regulation of MyD88-dependent toll-like receptor signaling pathway;GO:0032481//positive regulation of type I interferon production;GO:0071260//cellular response to mechanical stimulus;GO:0007596//blood coagulation;GO:2000564//regulation of CD8-positive, alpha-beta T cell proliferation;GO:0007050//cell cycle arrest;GO:0045893//positive re…	K09444//interferon regulatory factor 1	NP_001341853.1//interferon regulatory factor 1 isoform 2 [Homo sapiens];NP_002189.1//interferon regulatory factor 1 isoform 1 [Homo sapiens];XP_003464582.2//PREDICTED: interferon regulatory factor 1 isoform X2 [Cavia porcellus]	Homo sapiens interferon regulatory factor 1 (IRF1), mRNA;PREDICTED: Homo sapiens interferon regulatory factor 1 (IRF1), transcript variant X1, mRNA;PREDICTED: Homo sapiens interferon regulatory factor 1 (IRF1), transcript variant X2, mRNA
100137049	2752	0.01	0.21	4.39232	0.000117302	Up	3.91436e-05	PLA2G4B	GO:0031901//early endosome membrane;GO:0005829//cytosol;GO:0005743//mitochondrial inner membrane;GO:0005576//extracellular region	GO:0004622//lysophospholipase activity;GO:0005544//calcium-dependent phospholipid binding;GO:0102567//phospholipase A2 activity (consuming 1,2-dipalmitoylphosphatidylcholine);GO:0047498//calcium-dependent phospholipase A2 activity;GO:0005509//calcium ion binding;GO:0008970//phosphatidylcholine 1-acylhydrolase activity;GO:0102568//phospholipase A2 activity consuming 1,2-dioleoylphosphatidylethanol…	GO:0036150//phosphatidylserine acyl-chain remodeling;GO:0019369//arachidonic acid metabolic process;GO:0019722//calcium-mediated signaling;GO:0046475//glycerophospholipid catabolic process;GO:0006654//phosphatidic acid biosynthetic process;GO:0006954//inflammatory response;GO:0036152//phosphatidylethanolamine acyl-chain remodeling;GO:0036498//IRE1-mediated unfolded protein response;GO:0007567//pa…	K16342//cytosolic phospholipase A2 [EC:3.1.1.4]	NP_001108105.1//cytosolic phospholipase A2 beta [Homo sapiens]	Homo sapiens phospholipase A2 group IVB (PLA2G4B), mRNA
402135	951	0.01	0.21	4.39232	0.0624231	*	0.0343076	OR5K2	NA	NA	NA	K04257//olfactory receptor	XP_021789656.1//olfactory receptor 5K2 [Papio anubis]	Homo sapiens olfactory receptor family 5 subfamily K member 2 (OR5K2), mRNA
149563	934	0.01	0.21	4.39232	0.0624043	*	0.0343076	SRARP	NA	NA	NA	NA	XP_017360714.1//PREDICTED: uncharacterized protein C1orf64 homolog [Cebus capucinus imitator]	Homo sapiens chromosome 1 open reading frame 64 (C1orf64), mRNA
105372280	423	0.01	0.21	4.39232	0.361479	*	0.261946	GNG14	GO:0005834//heterotrimeric G-protein complex	GO:0004871//signal transducer activity	GO:0007186//G-protein coupled receptor signaling pathway	K04347//guanine nucleotide-binding protein G(I)/G(S)/G(O) subunit gamma-12	NP_001303621.1//uncharacterized LOC105372280 [Homo sapiens]	Homo sapiens G protein subunit gamma 14 (GNG14), mRNA
347365	4985	0.01	0.21	4.39232	1.3528e-08	Up	2.97056e-09	ITIH6	GO:0005576//extracellular region	GO:0004867//serine-type endopeptidase inhibitor activity	GO:0030212//hyaluronan metabolic process	K19015//inter-alpha-trypsin inhibitor heavy chain H2	NP_940912.1//inter-alpha-trypsin inhibitor heavy chain H6 precursor [Homo sapiens]	Homo sapiens inter-alpha-trypsin inhibitor heavy chain family member 6 (ITIH6), mRNA
2633	3050	6.61	138.55	4.38961	0	Up	0	GBP1	GO:0005829//cytosol;GO:0005576//extracellular region;GO:0005886//plasma membrane;GO:0000139//Golgi membrane	GO:0019955//cytokine binding;GO:0042802//identical protein binding;GO:0019003//GDP binding;GO:0042803//protein homodimerization activity;GO:0003924//GTPase activity;GO:0003779//actin binding;GO:0051879//Hsp90 protein binding;GO:0005525//GTP binding;GO:0019899//enzyme binding;GO:0030507//spectrin binding	GO:0060333//interferon-gamma-mediated signaling pathway;GO:1903077//negative regulation of protein localization to plasma membrane;GO:1900025//negative regulation of substrate adhesion-dependent cell spreading;GO:0051607//defense response to virus;GO:0051260//protein homooligomerization;GO:1900041//negative regulation of interleukin-2 secretion;GO:1903076//regulation of protein localization to pl…	K20899//guanylate-binding protein 1/3/4/7	NP_002044.2//guanylate-binding protein 1 [Homo sapiens]	Homo sapiens guanylate binding protein 1 (GBP1), mRNA
3604	5466	0.08	1.67	4.3837	1.26009e-62	Up	4.26596e-64	TNFRSF9	GO:0005615//extracellular space;GO:0005887//integral component of plasma membrane;GO:0009897//external side of plasma membrane;GO:0016021//integral component of membrane;GO:0005886//plasma membrane	GO:0019955//cytokine binding;GO:0004872//receptor activity;GO:0005031//tumor necrosis factor-activated receptor activity	GO:2001183//negative regulation of interleukin-12 secretion;GO:2001180//negative regulation of interleukin-10 secretion;GO:0097190//apoptotic signaling pathway;GO:0042127//regulation of cell proliferation;GO:0032496//response to lipopolysaccharide;GO:0006954//inflammatory response;GO:0006915//apoptotic process;GO:0007275//multicellular organism development;GO:0006955//immune response;GO:0033209//…	K05146//tumor necrosis factor receptor superfamily member 9	XP_006710681.1//PREDICTED: tumor necrosis factor receptor superfamily member 9 isoform X2 [Homo sapiens];NP_001552.2//tumor necrosis factor receptor superfamily member 9 precursor [Homo sapiens]	PREDICTED: Homo sapiens tumor necrosis factor receptor superfamily member 9 (TNFRSF9), transcript variant X2, mRNA;PREDICTED: Homo sapiens tumor necrosis factor receptor superfamily member 9 (TNFRSF9), transcript variant X1, mRNA;Homo sapiens TNF receptor superfamily member 9 (TNFRSF9), mRNA
4600	2950	0.1	2.08	4.37851	3.76684e-40	Up	1.99892e-41	MX2	GO:0005634//nucleus;GO:0005643//nuclear pore;GO:0005829//cytosol;GO:0031966//mitochondrial membrane;GO:0005737//cytoplasm	GO:0005525//GTP binding;GO:0008017//microtubule binding;GO:0003924//GTPase activity	GO:0060337//type I interferon signaling pathway;GO:0046822//regulation of nucleocytoplasmic transport;GO:0051607//defense response to virus;GO:0051028//mRNA transport;GO:0003374//dynamin family protein polymerization involved in mitochondrial fission;GO:0035455//response to interferon-alpha;GO:0061025//membrane fusion;GO:0006952//defense response;GO:0051726//regulation of cell cycle;GO:0009615//r…	K14754//interferon-induced GTP-binding protein Mx1	XP_003823954.1//PREDICTED: interferon-induced GTP-binding protein Mx2 [Pan paniscus];XP_011527875.1//PREDICTED: interferon-induced GTP-binding protein Mx2 isoform X2 [Homo sapiens];NP_002454.1//interferon-induced GTP-binding protein Mx2 [Homo sapiens];XP_018873443.1//PREDICTED: interferon-induced GTP-binding protein Mx2 [Gorilla gorilla gorilla]	PREDICTED: Homo sapiens MX dynamin like GTPase 2 (MX2), transcript variant X2, mRNA;Homo sapiens MX dynamin like GTPase 2 (MX2), mRNA;PREDICTED: Homo sapiens MX dynamin like GTPase 2 (MX2), transcript variant X3, mRNA;PREDICTED: Homo sapiens MX dynamin like GTPase 2 (MX2), transcript variant X6, mRNA;PREDICTED: Homo sapiens MX dynamin like GTPase 2 (MX2), transcript variant X4, mRNA;PREDICTED: Ho…
11309	4316	0.05	1.02	4.3505	7.37087e-28	Up	5.76978e-29	SLCO2B1	GO:0016324//apical plasma membrane;GO:0005887//integral component of plasma membrane;GO:0016021//integral component of membrane;GO:0005886//plasma membrane	GO:0015125//bile acid transmembrane transporter activity;GO:0008514//organic anion transmembrane transporter activity;GO:0005215//transporter activity;GO:0015347//sodium-independent organic anion transmembrane transporter activity	GO:0043252//sodium-independent organic anion transport;GO:0001889//liver development;GO:0015721//bile acid and bile salt transport;GO:0006811//ion transport;GO:0071718//sodium-independent icosanoid transport	K14352//solute carrier organic anion transporter family, member 2B	XP_016872646.1//PREDICTED: solute carrier organic anion transporter family member 2B1 isoform X1 [Homo sapiens];NP_001138684.1//solute carrier organic anion transporter family member 2B1 isoform 3 [Homo sapiens];NP_009187.1//solute carrier organic anion transporter family member 2B1 isoform 1 [Homo sapiens]	PREDICTED: Homo sapiens solute carrier organic anion transporter family member 2B1 (SLCO2B1), transcript variant X1, mRNA;Homo sapiens solute carrier organic anion transporter family member 2B1 (SLCO2B1), transcript variant 1, mRNA;Homo sapiens solute carrier organic anion transporter family member 2B1 (SLCO2B1), transcript variant 2, mRNA;Homo sapiens solute carrier organic anion transporter fam…
115701	5887	0.08	1.63	4.34873	3.20749e-55	Up	1.24655e-56	ALPK2	GO:0005737//cytoplasm	GO:0004674//protein serine/threonine kinase activity;GO:0005524//ATP binding	NA	K08868//alpha-kinase	XP_016881024.1//PREDICTED: alpha-protein kinase 2 isoform X1 [Homo sapiens];XP_016789295.1//PREDICTED: alpha-protein kinase 2 isoform X1 [Pan troglodytes];XP_016881025.1//PREDICTED: alpha-protein kinase 2 isoform X2 [Homo sapiens];NP_443179.3//alpha-protein kinase 2 [Homo sapiens];XP_016881026.1//PREDICTED: alpha-protein kinase 2 isoform X5 [Homo sapiens]	PREDICTED: Homo sapiens alpha kinase 2 (ALPK2), transcript variant X3, mRNA;PREDICTED: Homo sapiens alpha kinase 2 (ALPK2), transcript variant X2, mRNA;PREDICTED: Homo sapiens alpha kinase 2 (ALPK2), transcript variant X6, mRNA;PREDICTED: Homo sapiens alpha kinase 2 (ALPK2), transcript variant X7, mRNA;Homo sapiens alpha kinase 2 (ALPK2), mRNA;PREDICTED: Homo sapiens alpha kinase 2 (ALPK2), trans…
8342	446	0.01	0.2	4.32193	0.36104	*	0.261946	HIST1H2BM	GO:0070062//extracellular exosome;GO:0005634//nucleus;GO:0005654//nucleoplasm;GO:0005829//cytosol;GO:0000786//nucleosome	GO:0003677//DNA binding;GO:0046982//protein heterodimerization activity	GO:0016567//protein ubiquitination;GO:0006334//nucleosome assembly	K11252//histone H2B	AAH67485.1//HIST1H2BM protein, partial [Homo sapiens]	Homo sapiens histone cluster 1 H2B family member m (HIST1H2BM), mRNA
100288797	3089	0.01	0.2	4.32193	0.000788217	Up	0.000298868	TMEM239	GO:0016021//integral component of membrane	NA	NA	K15322//tRNA-splicing endonuclease subunit Sen2 [EC:3.1.27.9];K15696//RING finger protein 113B;K17985//activating molecule in BECN1-regulated autophagy protein 1;K01064//wingless-type MMTV integration site family, member 9	BAC85208.1//unnamed protein product [Homo sapiens];XP_011527430.1//PREDICTED: transmembrane protein 239 isoform X1 [Homo sapiens];NP_001305136.1//transmembrane protein 239 isoform 1 [Homo sapiens];XP_011739634.1//PREDICTED: transmembrane protein 239 isoform X1 [Macaca nemestrina]	Homo sapiens transmembrane protein 239 (TMEM239), transcript variant 1, mRNA;Homo sapiens transmembrane protein 239 (TMEM239), transcript variant 2, mRNA;PREDICTED: Homo sapiens transmembrane protein 239 (TMEM239), transcript variant X2, mRNA;PREDICTED: Homo sapiens transmembrane protein 239 (TMEM239), transcript variant X3, mRNA
107984752	630	0.01	0.2	4.32193	0.204274	*	0.133026	NA	NA	NA	NA	K17498//transcription factor SPN1	XP_018869223.1//PREDICTED: LOW QUALITY PROTEIN: golgin subfamily A member 6-like protein 22 [Gorilla gorilla gorilla]	PREDICTED: Homo sapiens golgin subfamily A member 6-like protein 2 (LOC107984752), mRNA
6374	2505	0.65	12.89	4.30967	3.02198e-195	Up	3.22726e-197	CXCL5	GO:0005615//extracellular space;GO:0005576//extracellular region	GO:0042802//identical protein binding;GO:0045236//CXCR chemokine receptor binding;GO:0008009//chemokine activity	GO:0007186//G-protein coupled receptor signaling pathway;GO:0007165//signal transduction;GO:0090023//positive regulation of neutrophil chemotaxis;GO:0042127//regulation of cell proliferation;GO:0070098//chemokine-mediated signaling pathway;GO:0007267//cell-cell signaling;GO:0032496//response to lipopolysaccharide;GO:0002446//neutrophil mediated immunity;GO:0006954//inflammatory response;GO:000695…	K05506//C-X-C motif chemokine 5/6	NP_002985.1//C-X-C motif chemokine 5 precursor [Homo sapiens]	Homo sapiens C-X-C motif chemokine ligand 5 (CXCL5), mRNA
3437	2476	5.97	118.35	4.30918	0	Up	0	IFIT3	GO:0005829//cytosol;GO:0005739//mitochondrion;GO:0005737//cytoplasm	GO:0042802//identical protein binding	GO:0060337//type I interferon signaling pathway;GO:0051607//defense response to virus;GO:0043066//negative regulation of apoptotic process;GO:0045087//innate immune response;GO:0009615//response to virus;GO:0035457//cellular response to interferon-alpha;GO:0008285//negative regulation of cell proliferation	K14217//interferon-induced protein with tetratricopeptide repeats 1	NP_001540.2//interferon-induced protein with tetratricopeptide repeats 3 isoform a [Homo sapiens]	Homo sapiens interferon induced protein with tetratricopeptide repeats 3 (IFIT3), transcript variant 2, mRNA;Homo sapiens interferon induced protein with tetratricopeptide repeats 3 (IFIT3), transcript variant 4, mRNA;Homo sapiens interferon induced protein with tetratricopeptide repeats 3 (IFIT3), transcript variant 3, mRNA;Homo sapiens interferon induced protein with tetratricopeptide repeats 3…
3569	1224	0.16	3.15	4.29921	9.28576e-20	Up	9.99832e-21	IL6	GO:0005788//endoplasmic reticulum lumen;GO:0005615//extracellular space;GO:0009897//external side of plasma membrane;GO:0005896//interleukin-6 receptor complex;GO:0005576//extracellular region;GO:0005737//cytoplasm	GO:0005138//interleukin-6 receptor binding;GO:0008083//growth factor activity;GO:0005125//cytokine activity	GO:0045079//negative regulation of chemokine biosynthetic process;GO:0002675//positive regulation of acute inflammatory response;GO:0045630//positive regulation of T-helper 2 cell differentiation;GO:0042102//positive regulation of T cell proliferation;GO:0071222//cellular response to lipopolysaccharide;GO:0071356//cellular response to tumor necrosis factor;GO:0042593//glucose homeostasis;GO:00457…	K05405//interleukin 6	XP_011729449.1//PREDICTED: interleukin-6 isoform X3 [Macaca nemestrina];XP_017830595.1//PREDICTED: interleukin-6 isoform X1 [Callithrix jacchus];XP_011729446.1//PREDICTED: interleukin-6 isoform X1 [Macaca nemestrina];BAG62733.1//unnamed protein product [Homo sapiens]	PREDICTED: Homo sapiens interleukin 6 (IL6), transcript variant X1, mRNA;Homo sapiens interleukin 6 (IL6), transcript variant 2, mRNA;Homo sapiens interleukin 6 (IL6), transcript variant 1, mRNA;PREDICTED: Homo sapiens interleukin 6 (IL6), transcript variant X2, mRNA
2920	1234	0.54	10.61	4.29632	5.13669e-76	Up	1.46754e-77	CXCL2	GO:0005615//extracellular space;GO:0005576//extracellular region	GO:0045236//CXCR chemokine receptor binding;GO:0008009//chemokine activity	GO:0007186//G-protein coupled receptor signaling pathway;GO:0061844//antimicrobial humoral immune response mediated by antimicrobial peptide;GO:0090023//positive regulation of neutrophil chemotaxis;GO:0042127//regulation of cell proliferation;GO:0070098//chemokine-mediated signaling pathway;GO:0032496//response to lipopolysaccharide;GO:0031640//killing of cells of other organism;GO:0002237//respo…	K05505//C-X-C motif chemokine 1/2/3	XP_001092240.2//PREDICTED: uncharacterized protein LOC702067 [Macaca mulatta]	Homo sapiens C-X-C motif chemokine ligand 2 (CXCL2), mRNA
9966	6705	0.06	1.17	4.2854	2.42741e-49	Up	1.05697e-50	TNFSF15	GO:0005615//extracellular space;GO:0005887//integral component of plasma membrane;GO:0005622//intracellular;GO:0016021//integral component of membrane;GO:0005886//plasma membrane	GO:0005164//tumor necrosis factor receptor binding;GO:0005125//cytokine activity;GO:0005102//receptor binding	GO:0042107//cytokine metabolic process;GO:0007165//signal transduction;GO:0006955//immune response;GO:0007250//activation of NF-kappaB-inducing kinase activity;GO:0006919//activation of cysteine-type endopeptidase activity involved in apoptotic process;GO:0033209//tumor necrosis factor-mediated signaling pathway;GO:0006915//apoptotic process	K05478//tumor necrosis factor ligand superfamily member 15	NP_001191273.1//tumor necrosis factor ligand superfamily member 15 isoform VEGI-192 [Homo sapiens];NP_005109.2//tumor necrosis factor ligand superfamily member 15 isoform VEGI-251 precursor [Homo sapiens]	Homo sapiens TNF superfamily member 15 (TNFSF15), transcript variant 1, mRNA;Homo sapiens TNF superfamily member 15 (TNFSF15), transcript variant 2, mRNA
26609	799	0.01	0.19	4.24793	0.113369	*	0.067556	VCX	GO:0005634//nucleus;GO:0005730//nucleolus	GO:0003682//chromatin binding	GO:0006325//chromatin organization;GO:0007283//spermatogenesis;GO:0007420//brain development;GO:0042255//ribosome assembly	K17501//protein phosphatase 1E [EC:3.1.3.16];K18626//trichohyalin	NP_038480.2//variable charge X-linked protein 1 [Homo sapiens];XP_011543792.1//PREDICTED: variable charge X-linked protein 1 isoform X1 [Homo sapiens]	Homo sapiens variable charge, X-linked (VCX), mRNA;PREDICTED: Homo sapiens variable charge, X-linked (VCX), transcript variant X1, mRNA
4050	864	0.39	7.4	4.24598	1.0989e-36	Up	6.40006e-38	LTB	GO:0005615//extracellular space;GO:0016021//integral component of membrane;GO:0005886//plasma membrane	GO:0005164//tumor necrosis factor receptor binding;GO:0005125//cytokine activity;GO:0005102//receptor binding	GO:0045084//positive regulation of interleukin-12 biosynthetic process;GO:0043588//skin development;GO:0007165//signal transduction;GO:0010467//gene expression;GO:0006955//immune response;GO:0007267//cell-cell signaling;GO:0048535//lymph node development;GO:0033209//tumor necrosis factor-mediated signaling pathway	K03157//lymphotoxin beta (TNF superfamily, member 3)	XP_004043697.2//PREDICTED: lymphotoxin-beta isoform X1 [Gorilla gorilla gorilla]	Homo sapiens lymphotoxin beta (LTB), transcript variant 2, mRNA;Homo sapiens lymphotoxin beta (LTB), transcript variant 1, mRNA
8809	3683	0.16	3.02	4.2384	5.3519e-66	Up	1.71758e-67	IL18R1	GO:0016021//integral component of membrane;GO:0005886//plasma membrane	GO:0004872//receptor activity;GO:0042008//interleukin-18 receptor activity;GO:0004908//interleukin-1 receptor activity	GO:0045063//T-helper 1 cell differentiation;GO:0030101//natural killer cell activation;GO:0007165//signal transduction;GO:0006955//immune response;GO:0042346//positive regulation of NF-kappaB import into nucleus;GO:0032729//positive regulation of interferon-gamma production	K05173//interleukin 18 receptor 1	NP_003846.1//interleukin-18 receptor 1 isoform 1 precursor [Homo sapiens];XP_011510401.1//PREDICTED: interleukin-18 receptor 1 isoform X3 [Homo sapiens];XP_005264097.1//PREDICTED: interleukin-18 receptor 1 isoform X2 [Homo sapiens];XP_005264096.1//PREDICTED: interleukin-18 receptor 1 isoform X1 [Homo sapiens]	PREDICTED: Homo sapiens interleukin 18 receptor 1 (IL18R1), transcript variant X6, mRNA;PREDICTED: Homo sapiens interleukin 18 receptor 1 (IL18R1), transcript variant X4, mRNA;Homo sapiens interleukin 18 receptor 1 (IL18R1), transcript variant 1, mRNA;PREDICTED: Homo sapiens interleukin 18 receptor 1 (IL18R1), transcript variant X3, mRNA;PREDICTED: Homo sapiens interleukin 18 receptor 1 (IL18R1),…
53347	2572	0.03	0.56	4.22239	1.1969e-08	Up	2.61768e-09	UBASH3A	GO:0070062//extracellular exosome;GO:0005634//nucleus;GO:0005829//cytosol	NA	GO:0050860//negative regulation of T cell receptor signaling pathway;GO:0001817//regulation of cytokine production	K18993//ubiquitin-associated and SH3 domain-containing protein [EC:3.1.3.48]	XP_007967329.1//PREDICTED: ubiquitin-associated and SH3 domain-containing protein A isoform X4 [Chlorocebus sabaeus];XP_011527908.1//PREDICTED: ubiquitin-associated and SH3 domain-containing protein A isoform X3 [Homo sapiens];XP_011527911.1//PREDICTED: ubiquitin-associated and SH3 domain-containing protein A isoform X4 [Homo sapiens];XP_006724076.1//PREDICTED: ubiquitin-associated and SH3 domain…	PREDICTED: Homo sapiens ubiquitin associated and SH3 domain containing A (UBASH3A), transcript variant X4, mRNA;PREDICTED: Homo sapiens ubiquitin associated and SH3 domain containing A (UBASH3A), transcript variant X7, mRNA;Homo sapiens ubiquitin associated and SH3 domain containing A (UBASH3A), transcript variant 3, mRNA;Homo sapiens ubiquitin associated and SH3 domain containing A (UBASH3A), tr…
5971	2279	3.47	63.49	4.19352	0	Up	0	RELB	GO:0005634//nucleus;GO:0005654//nucleoplasm;GO:0005815//microtubule organizing center;GO:0043234//protein complex;GO:0005829//cytosol;GO:0033256//I-kappaB/NF-kappaB complex	GO:0003677//DNA binding;GO:0000981//RNA polymerase II transcription factor activity, sequence-specific DNA binding;GO:0003714//transcription corepressor activity;GO:0042802//identical protein binding;GO:0019901//protein kinase binding;GO:0003682//chromatin binding;GO:0000977//RNA polymerase II regulatory region sequence-specific DNA binding;GO:0003700//DNA binding transcription factor activity;GO…	GO:0038061//NIK/NF-kappaB signaling;GO:0034097//response to cytokine;GO:0000122//negative regulation of transcription from RNA polymerase II promoter;GO:0006357//regulation of transcription from RNA polymerase II promoter;GO:0032922//circadian regulation of gene expression;GO:0045087//innate immune response;GO:0019882//antigen processing and presentation;GO:0002223//stimulatory C-type lectin rece…	K09253//transcription factor RelB	XP_005259184.1//PREDICTED: transcription factor RelB isoform X1 [Homo sapiens];NP_006500.2//transcription factor RelB [Homo sapiens];XP_005259185.1//PREDICTED: transcription factor RelB isoform X2 [Homo sapiens]	PREDICTED: Homo sapiens RELB proto-oncogene, NF-kB subunit (RELB), transcript variant X2, mRNA;Homo sapiens RELB proto-oncogene, NF-kB subunit (RELB), mRNA;PREDICTED: Homo sapiens RELB proto-oncogene, NF-kB subunit (RELB), transcript variant X1, mRNA
85235	481	0.01	0.18	4.16993	0.361644	*	0.261946	HIST1H2AH	GO:0005634//nucleus;GO:0000786//nucleosome	GO:0003677//DNA binding;GO:0046982//protein heterodimerization activity	GO:0006334//nucleosome assembly;GO:0006352//DNA-templated transcription, initiation	K11251//histone H2A;K11254//histone H4;K11253//histone H3	XP_019687249.1//PREDICTED: histone H2A type 1-E isoform X2 [Felis catus]	Homo sapiens histone cluster 1 H2A family member h (HIST1H2AH), mRNA
101927572	677	0.01	0.18	4.16993	0.204724	*	0.133026	LOC101927572	NA	NA	NA	K10423//CAP-Gly domain-containing linker protein 3/4	NP_001276985.1//uncharacterized protein LOC101927572 isoform 1 [Homo sapiens]	Homo sapiens uncharacterized LOC101927572 (LOC101927572), mRNA
399823	3178	0.01	0.18	4.16993	0.000505904	Up	0.000186198	FOXI2	NA	NA	NA	K14713//solute carrier family 39 (zinc transporter), member 7;K09401//forkhead box protein I	XP_001091576.2//PREDICTED: forkhead box protein I2 [Macaca mulatta]	Homo sapiens forkhead box I2 (FOXI2), mRNA
3456	859	0.05	0.88	4.1375	8.62793e-05	Up	2.8231e-05	IFNB1	GO:0005615//extracellular space;GO:0005576//extracellular region	GO:0005132//type I interferon receptor binding;GO:0008811//chloramphenicol O-acetyltransferase activity;GO:0005125//cytokine activity	GO:0071359//cellular response to dsRNA;GO:0060337//type I interferon signaling pathway;GO:0007596//blood coagulation;GO:0045089//positive regulation of innate immune response;GO:0043330//response to exogenous dsRNA;GO:0042742//defense response to bacterium;GO:0007166//cell surface receptor signaling pathway;GO:0045581//negative regulation of T cell differentiation;GO:0006959//humoral immune respo…	K05415//interferon beta	NP_002167.1//interferon beta precursor [Homo sapiens]	Homo sapiens interferon beta 1 (IFNB1), mRNA
5743	4507	0.88	15.43	4.13209	0	Up	0	PTGS2	GO:0005634//nucleus;GO:0031090//organelle membrane;GO:0005789//endoplasmic reticulum membrane;GO:0005737//cytoplasm;GO:0043005//neuron projection	GO:0046872//metal ion binding;GO:0020037//heme binding;GO:0004601//peroxidase activity;GO:0004666//prostaglandin-endoperoxide synthase activity;GO:0042803//protein homodimerization activity;GO:0019899//enzyme binding;GO:0051213//dioxygenase activity	GO:0008217//regulation of blood pressure;GO:0031622//positive regulation of fever generation;GO:0043154//negative regulation of cysteine-type endopeptidase activity involved in apoptotic process;GO:0019371//cyclooxygenase pathway;GO:0071456//cellular response to hypoxia;GO:0071498//cellular response to fluid shear stress;GO:0042127//regulation of cell proliferation;GO:0007566//embryo implantation…	K11987//prostaglandin-endoperoxide synthase 2 [EC:1.14.99.1]	XP_012503283.1//PREDICTED: prostaglandin G/H synthase 2 [Propithecus coquereli]	Homo sapiens prostaglandin-endoperoxide synthase 2 (PTGS2), mRNA
64135	3617	2.56	44.28	4.11244	0	Up	0	IFIH1	GO:0005634//nucleus;GO:0005829//cytosol;GO:0005737//cytoplasm	GO:0003677//DNA binding;GO:0005524//ATP binding;GO:0042802//identical protein binding;GO:0004386//helicase activity;GO:0003725//double-stranded RNA binding;GO:0016787//hydrolase activity;GO:0008270//zinc ion binding;GO:0043021//ribonucleoprotein complex binding;GO:0003727//single-stranded RNA binding	GO:0016925//protein sumoylation;GO:0060760//positive regulation of response to cytokine stimulus;GO:0035549//positive regulation of interferon-beta secretion;GO:0016579//protein deubiquitination;GO:0045087//innate immune response;GO:0039530//MDA-5 signaling pathway;GO:2000778//positive regulation of interleukin-6 secretion;GO:0039528//cytoplasmic pattern recognition receptor signaling pathway in …	K12647//interferon-induced helicase C domain-containing protein 1 [EC:3.6.4.13]	NP_071451.2//interferon-induced helicase C domain-containing protein 1 [Homo sapiens]	Homo sapiens interferon induced with helicase C domain 1 (IFIH1), mRNA
51751	754	0.01	0.17	4.08746	0.205298	*	0.133026	HIGD1B	GO:0016021//integral component of membrane	NA	NA	NA	XP_011717701.1//PREDICTED: HIG1 domain family member 1B isoform X1 [Macaca nemestrina]	PREDICTED: Homo sapiens HIG1 hypoxia inducible domain family member 1B (HIGD1B), transcript variant X1, mRNA;Homo sapiens HIG1 hypoxia inducible domain family member 1B (HIGD1B), transcript variant 2, mRNA;PREDICTED: Homo sapiens HIG1 hypoxia inducible domain family member 1B (HIGD1B), transcript variant X2, mRNA;PREDICTED: Homo sapiens HIG1 hypoxia inducible domain family member 1B (HIGD1B), tra…
80740	932	0.01	0.17	4.08746	0.113611	*	0.067556	LY6G6C	GO:0009897//external side of plasma membrane;GO:0043234//protein complex	GO:0042802//identical protein binding	GO:0051260//protein homooligomerization	K06846//lymphocyte antigen 6 complex locus protein D/E/G6/H	AQY76910.1//LY6G6C [Homo sapiens]	Homo sapiens lymphocyte antigen 6 family member G6C (LY6G6C), mRNA
3001	913	0.01	0.17	4.08746	0.113516	*	0.067556	GZMA	GO:0005634//nucleus;GO:0005576//extracellular region;GO:0001772//immunological synapse	GO:0004252//serine-type endopeptidase activity;GO:0042803//protein homodimerization activity	GO:0051603//proteolysis involved in cellular protein catabolic process;GO:0019835//cytolysis;GO:0051354//negative regulation of oxidoreductase activity;GO:0006915//apoptotic process;GO:0032078//negative regulation of endodeoxyribonuclease activity;GO:0043065//positive regulation of apoptotic process;GO:0043392//negative regulation of DNA binding;GO:0006955//immune response	K01352//granzyme A [EC:3.4.21.78]	NP_006135.1//granzyme A precursor [Homo sapiens]	Homo sapiens granzyme A (GZMA), mRNA
200726	1376	0.01	0.17	4.08746	0.0338253	*	0.0174228	FAM237A	GO:0016021//integral component of membrane	NA	NA	NA	NP_001096129.1//protein FAM237A [Homo sapiens]	Homo sapiens hCG1657980 (LOC200726), mRNA
80168	2765	0.01	0.17	4.08746	0.000418199	Up	0.000151777	MOGAT2	GO:0005783//endoplasmic reticulum;GO:0016021//integral component of membrane;GO:0005789//endoplasmic reticulum membrane	GO:0003846//2-acylglycerol O-acyltransferase activity;GO:0016747//transferase activity, transferring acyl groups other than amino-acyl groups;GO:0016407//acetyltransferase activity	GO:0006071//glycerol metabolic process;GO:0006651//diacylglycerol biosynthetic process;GO:0019432//triglyceride biosynthetic process;GO:0050892//intestinal absorption	K14457//2-acylglycerol O-acyltransferase 2 [EC:2.3.1.22]	NP_079374.2//2-acylglycerol O-acyltransferase 2 [Homo sapiens];XP_011543569.1//PREDICTED: 2-acylglycerol O-acyltransferase 2 isoform X1 [Homo sapiens]	Homo sapiens monoacylglycerol O-acyltransferase 2 (MOGAT2), mRNA;PREDICTED: Homo sapiens monoacylglycerol O-acyltransferase 2 (MOGAT2), transcript variant X1, mRNA
6295	1629	0.01	0.17	4.08746	0.00980968	*	0.00449336	SAG	GO:0001917//photoreceptor inner segment;GO:0005829//cytosol;GO:0001750//photoreceptor outer segment	GO:0004864//protein phosphatase inhibitor activity;GO:0002046//opsin binding;GO:0051219//phosphoprotein binding	GO:0016056//rhodopsin mediated signaling pathway;GO:0007165//signal transduction;GO:0007601//visual perception;GO:0022400//regulation of rhodopsin mediated signaling pathway;GO:0007166//cell surface receptor signaling pathway	K19627//S-arrestin	XP_011509895.1//PREDICTED: S-arrestin isoform X3 [Homo sapiens];XP_011509896.1//PREDICTED: S-arrestin isoform X4 [Homo sapiens];NP_000532.2//S-arrestin [Homo sapiens];XP_016860132.1//PREDICTED: S-arrestin isoform X5 [Homo sapiens];XP_016860130.1//PREDICTED: S-arrestin isoform X1 [Homo sapiens]	PREDICTED: Homo sapiens S-antigen; retina and pineal gland (arrestin) (SAG), transcript variant X1, mRNA;PREDICTED: Homo sapiens S-antigen; retina and pineal gland (arrestin) (SAG), transcript variant X6, mRNA;PREDICTED: Homo sapiens S-antigen; retina and pineal gland (arrestin) (SAG), transcript variant X5, mRNA;PREDICTED: Homo sapiens S-antigen; retina and pineal gland (arrestin) (SAG), transcr…
91828	2847	0.01	0.17	4.08746	0.00287306	*	0.00119756	EXOC3L4	GO:0000145//exocyst	GO:0000149//SNARE binding	GO:0051601//exocyst localization;GO:0006887//exocytosis	K19988//exocyst complex component 3-like protein 2;K06110//exocyst complex component 3	XP_011535625.1//PREDICTED: exocyst complex component 3-like protein 4 isoform X1 [Homo sapiens];XP_011535626.1//PREDICTED: exocyst complex component 3-like protein 4 isoform X2 [Homo sapiens];XP_011535635.1//PREDICTED: exocyst complex component 3-like protein 4 isoform X3 [Homo sapiens];EAW81803.1//hCG25509 [Homo sapiens]	PREDICTED: Homo sapiens exocyst complex component 3 like 4 (EXOC3L4), transcript variant X10, mRNA;PREDICTED: Homo sapiens exocyst complex component 3 like 4 (EXOC3L4), transcript variant X9, mRNA;PREDICTED: Homo sapiens exocyst complex component 3 like 4 (EXOC3L4), transcript variant X8, mRNA;Homo sapiens exocyst complex component 3 like 4 (EXOC3L4), mRNA;PREDICTED: Homo sapiens exocyst complex …
100289462	298	0.01	0.17	4.08746	0.612102	*	0.515802	DEFB4B	GO:0005615//extracellular space;GO:0005622//intracellular;GO:0005576//extracellular region;GO:0005796//Golgi lumen	GO:0031731//CCR6 chemokine receptor binding	GO:0007186//G-protein coupled receptor signaling pathway;GO:0061844//antimicrobial humoral immune response mediated by antimicrobial peptide;GO:0050829//defense response to Gram-negative bacterium;GO:0031640//killing of cells of other organism;GO:0042742//defense response to bacterium;GO:0019730//antimicrobial humoral response;GO:0006955//immune response;GO:0006935//chemotaxis;GO:0050830//defense…	K21100//beta-defensin 4	NP_004933.1//beta-defensin 4A precursor [Homo sapiens]	Homo sapiens defensin beta 4B (DEFB4B), mRNA
121214	1765	0.01	0.17	4.08746	0.00980497	*	0.00449336	SDR9C7	GO:0005730//nucleolus;GO:0005829//cytosol	GO:0004745//retinol dehydrogenase activity	GO:0055114//oxidation-reduction process	K11154//retinol dehydrogenase 16 [EC:1.1.1.-];K13369//17beta-estradiol 17-dehydrogenase / all-trans-retinol dehydrogenase (NAD+) / 3alpha(17beta)-hydroxysteroid dehydrogenase (NAD+) [EC:1.1.1.62 1.1.1.105 1.1.1.239]	NP_683695.1//short-chain dehydrogenase/reductase family 9C member 7 [Homo sapiens]	Homo sapiens short chain dehydrogenase/reductase family 9C member 7 (SDR9C7), mRNA
259307	1798	0.07	1.16	4.05063	3.62106e-12	Up	6.01184e-13	IL4I1	GO:0005643//nuclear pore;GO:0005576//extracellular region;GO:0005764//lysosome	GO:0001716//L-amino-acid oxidase activity;GO:0017056//structural constituent of nuclear pore;GO:0016491//oxidoreductase activity	GO:0051169//nuclear transport;GO:0006559//L-phenylalanine catabolic process	K03334//L-amino-acid oxidase [EC:1.4.3.2];K14306//nuclear pore complex protein Nup62	NP_690863.1//L-amino-acid oxidase isoform 1 precursor [Homo sapiens];XP_017368088.1//PREDICTED: nuclear pore glycoprotein p62 [Cebus capucinus imitator];NP_758962.1//L-amino-acid oxidase isoform 2 precursor [Homo sapiens]	Homo sapiens interleukin 4 induced 1 (IL4I1), transcript variant 1, mRNA;Homo sapiens interleukin 4 induced 1 (IL4I1), transcript variant 2, mRNA;Homo sapiens interleukin 4 induced 1 (IL4I1), transcript variant 3, mRNA;Homo sapiens interleukin 4 induced 1 (IL4I1), transcript variant 4, mRNA
23308	3263	0.47	7.73	4.03974	7.67034e-147	Up	1.12315e-148	ICOSLG	GO:0070062//extracellular exosome;GO:0016021//integral component of membrane;GO:0005886//plasma membrane	GO:0005102//receptor binding	GO:0042110//T cell activation;GO:0007165//signal transduction;GO:0031295//T cell costimulation;GO:0002250//adaptive immune response;GO:0006972//hyperosmotic response;GO:0006952//defense response;GO:0042113//B cell activation;GO:0042104//positive regulation of activated T cell proliferation	K06710//inducible T-cell co-stimulator ligand	XP_016883799.1//PREDICTED: ICOS ligand isoform X4 [Homo sapiens];NP_056074.1//ICOS ligand isoform a precursor [Homo sapiens];NP_001269980.1//ICOS ligand isoform c precursor [Homo sapiens];BAA31628.1//KIAA0653 protein, partial [Homo sapiens];XP_011544380.1//PREDICTED: ICOS ligand isoform X2 [Homo sapiens];EAX09447.1//inducible T-cell co-stimulator ligand, isoform CRA_b [Homo sapiens]	PREDICTED: Homo sapiens inducible T-cell co-stimulator ligand (ICOSLG), transcript variant X3, mRNA;PREDICTED: Homo sapiens inducible T-cell co-stimulator ligand (ICOSLG), transcript variant X1, mRNA;Homo sapiens inducible T-cell costimulator ligand (ICOSLG), transcript variant 1, mRNA;Homo sapiens inducible T-cell costimulator ligand (ICOSLG), transcript variant 4, mRNA;PREDICTED: Homo sapiens i…
114770	1901	0.01	0.16	4	0.0098085	*	0.00449336	PGLYRP2	GO:0016020//membrane;GO:0070062//extracellular exosome;GO:0005622//intracellular;GO:0005576//extracellular region	GO:0008745//N-acetylmuramoyl-L-alanine amidase activity;GO:0008270//zinc ion binding;GO:0042834//peptidoglycan binding;GO:0016019//peptidoglycan receptor activity	GO:0032827//negative regulation of natural killer cell differentiation involved in immune response;GO:0044117//growth of symbiont in host;GO:0009253//peptidoglycan catabolic process;GO:0019730//antimicrobial humoral response;GO:0050727//regulation of inflammatory response;GO:0016045//detection of bacterium;GO:0050830//defense response to Gram-positive bacterium;GO:0045087//innate immune response;…	K01446//peptidoglycan recognition protein	NP_443122.3//N-acetylmuramoyl-L-alanine amidase precursor [Homo sapiens];XP_006722696.1//PREDICTED: N-acetylmuramoyl-L-alanine amidase isoform X1 [Homo sapiens]	PREDICTED: Homo sapiens peptidoglycan recognition protein 2 (PGLYRP2), transcript variant X1, mRNA;Homo sapiens peptidoglycan recognition protein 2 (PGLYRP2), mRNA
440387	936	0.01	0.16	4	0.204568	*	0.133026	CTRB2	GO:0005615//extracellular space;GO:0005576//extracellular region	GO:0004252//serine-type endopeptidase activity;GO:0008236//serine-type peptidase activity	GO:0022617//extracellular matrix disassembly;GO:0007586//digestion;GO:0009235//cobalamin metabolic process	K01310//chymotrypsin [EC:3.4.21.1]	NP_001020371.3//chymotrypsinogen B2 precursor [Homo sapiens]	Homo sapiens chymotrypsinogen B2 (CTRB2), mRNA
4791	3155	5.83	92.05	3.98085	0	Up	0	NFKB2	GO:0005634//nucleus;GO:0005654//nucleoplasm;GO:0005829//cytosol;GO:0033257//Bcl3/NF-kappaB2 complex;GO:0005737//cytoplasm	GO:0003677//DNA binding;GO:0000978//RNA polymerase II proximal promoter sequence-specific DNA binding;GO:0003713//transcription coactivator activity;GO:0003682//chromatin binding;GO:0001077//transcriptional activator activity, RNA polymerase II proximal promoter sequence-specific DNA binding;GO:0003700//DNA binding transcription factor activity	GO:0038061//NIK/NF-kappaB signaling;GO:0032481//positive regulation of type I interferon production;GO:0006355//regulation of transcription, DNA-templated;GO:0034097//response to cytokine;GO:0032496//response to lipopolysaccharide;GO:0002268//follicular dendritic cell differentiation;GO:0000122//negative regulation of transcription from RNA polymerase II promoter;GO:0048536//spleen development;GO…	K04469//nuclear factor of kappa light polypeptide gene enhancer in B-cells 2	NP_002493.3//nuclear factor NF-kappa-B p100 subunit isoform b [Homo sapiens];NP_001309864.1//nuclear factor NF-kappa-B p100 subunit isoform c [Homo sapiens];XP_016871767.1//PREDICTED: nuclear factor NF-kappa-B p100 subunit isoform X1 [Homo sapiens];XP_017799765.1//nuclear factor NF-kappa-B p100 subunit isoform X2 [Papio anubis];NP_001070962.1//nuclear factor NF-kappa-B p100 subunit isoform a [Hom…	Homo sapiens nuclear factor kappa B subunit 2 (NFKB2), transcript variant 2, mRNA;Homo sapiens nuclear factor kappa B subunit 2 (NFKB2), transcript variant 1, mRNA;Homo sapiens nuclear factor kappa B subunit 2 (NFKB2), transcript variant 6, mRNA;Homo sapiens nuclear factor kappa B subunit 2 (NFKB2), transcript variant 5, mRNA;PREDICTED: Homo sapiens nuclear factor kappa B subunit 2 (NFKB2), trans…
4148	2600	0.23	3.61	3.97229	8.06817e-54	Up	3.2111e-55	MATN3	GO:0005788//endoplasmic reticulum lumen;GO:0005576//extracellular region;GO:0005578//proteinaceous extracellular matrix	GO:0005201//extracellular matrix structural constituent;GO:0005509//calcium ion binding	GO:0043687//post-translational protein modification;GO:0044267//cellular protein metabolic process;GO:0030198//extracellular matrix organization;GO:0001501//skeletal system development	K19467//matrilin-3	NP_002372.1//matrilin-3 precursor [Homo sapiens]	Homo sapiens matrilin 3 (MATN3), mRNA
6648	3872	54.76	848.68	3.95403	0	Up	0	SOD2	GO:0005759//mitochondrial matrix;GO:0070062//extracellular exosome;GO:0042645//mitochondrial nucleoid;GO:0043209//myelin sheath;GO:0005743//mitochondrial inner membrane;GO:0005739//mitochondrion	GO:0004784//superoxide dismutase activity;GO:0046872//metal ion binding;GO:0003677//DNA binding;GO:0042802//identical protein binding;GO:0019825//oxygen binding;GO:0019899//enzyme binding;GO:0030145//manganese ion binding	GO:0006801//superoxide metabolic process;GO:0008217//regulation of blood pressure;GO:0000303//response to superoxide;GO:0030335//positive regulation of cell migration;GO:0034021//response to silicon dioxide;GO:0051260//protein homooligomerization;GO:0010332//response to gamma radiation;GO:0048666//neuron development;GO:0055072//iron ion homeostasis;GO:0022904//respiratory electron transport chain…	K04564//superoxide dismutase, Fe-Mn family [EC:1.15.1.1]	NP_001019637.1//superoxide dismutase [Mn], mitochondrial isoform B [Homo sapiens];NP_000627.2//superoxide dismutase [Mn], mitochondrial isoform A precursor [Homo sapiens];NP_001309744.1//superoxide dismutase [Mn], mitochondrial isoform C precursor [Homo sapiens];NP_001309745.1//superoxide dismutase [Mn], mitochondrial isoform D [Homo sapiens]	Homo sapiens superoxide dismutase 2 (SOD2), transcript variant 2, mRNA;Homo sapiens superoxide dismutase 2 (SOD2), transcript variant 7, mRNA;Homo sapiens superoxide dismutase 2 (SOD2), transcript variant 5, mRNA;Homo sapiens superoxide dismutase 2 (SOD2), transcript variant 3, mRNA;Homo sapiens superoxide dismutase 2 (SOD2), transcript variant 4, mRNA;Homo sapiens superoxide dismutase 2 (SOD2), …
6274	738	0.45	6.76	3.90903	5.32127e-26	Up	4.39094e-27	S100A3	NA	NA	NA	NA	XP_007975266.1//PREDICTED: protein S100-A3 isoform X1 [Chlorocebus sabaeus];XP_017821784.1//PREDICTED: protein S100-A3 [Callithrix jacchus]	Homo sapiens S100 calcium binding protein A3 (S100A3), mRNA
3823	843	0.01	0.15	3.90689	0.113642	*	0.067556	KLRC3	GO:0016021//integral component of membrane	GO:0030246//carbohydrate binding;GO:0004888//transmembrane signaling receptor activity	GO:0006968//cellular defense response	K06541//killer cell lectin-like receptor subfamily C	NP_031359.2//NKG2-E type II integral membrane protein isoform H [Homo sapiens];NP_002252.2//NKG2-E type II integral membrane protein isoform E [Homo sapiens]	Homo sapiens killer cell lectin like receptor C3 (KLRC3), transcript variant 1, mRNA;Homo sapiens killer cell lectin like receptor C3 (KLRC3), transcript variant 2, mRNA
254778	3471	0.17	2.55	3.90689	2.26814e-50	Up	9.62642e-52	C8orf46	NA	NA	NA	NA	NP_689978.2//uncharacterized protein C8orf46 [Homo sapiens];NP_001126701.1//uncharacterized protein C8orf46 homolog [Pongo abelii]	Homo sapiens chromosome 8 open reading frame 46 (C8orf46), mRNA
107985734	1102	0.01	0.15	3.90689	0.113474	*	0.067556	LOC107985734	NA	NA	NA	NA	XP_016858566.1//PREDICTED: uncharacterized protein LOC107985734 [Homo sapiens]	PREDICTED: Homo sapiens uncharacterized LOC107985734 (LOC107985734), mRNA
124783	1297	0.01	0.15	3.90689	0.0623668	*	0.0343076	SPATA32	GO:0048471//perinuclear region of cytoplasm	GO:0003779//actin binding	GO:0007283//spermatogenesis	NA	NP_689556.2//spermatogenesis-associated protein 32 [Homo sapiens]	Homo sapiens spermatogenesis associated 32 (SPATA32), mRNA
222487	2548	0.03	0.45	3.90689	5.54604e-08	Up	1.28317e-08	ADGRG3	GO:0035579//specific granule membrane;GO:0016021//integral component of membrane;GO:0005886//plasma membrane	GO:0004930//G-protein coupled receptor activity	GO:0032792//negative regulation of CREB transcription factor activity;GO:0007186//G-protein coupled receptor signaling pathway;GO:0030334//regulation of cell migration;GO:1901223//negative regulation of NIK/NF-kappaB signaling;GO:0043312//neutrophil degranulation;GO:0007166//cell surface receptor signaling pathway;GO:0030183//B cell differentiation	K08452//G protein-coupled receptor 97	XP_011521255.1//PREDICTED: adhesion G protein-coupled receptor G3 isoform X3 [Homo sapiens];XP_002826518.1//PREDICTED: probable G-protein coupled receptor 97 isoform X2 [Pongo abelii];NP_740746.4//adhesion G protein-coupled receptor G3 isoform 1 precursor [Homo sapiens];XP_006721233.1//PREDICTED: adhesion G protein-coupled receptor G3 isoform X5 [Homo sapiens];XP_011521256.1//PREDICTED: adhesion …	Homo sapiens adhesion G protein-coupled receptor G3 (ADGRG3), transcript variant 2, mRNA;PREDICTED: Homo sapiens adhesion G protein-coupled receptor G3 (ADGRG3), transcript variant X1, mRNA;PREDICTED: Homo sapiens adhesion G protein-coupled receptor G3 (ADGRG3), transcript variant X3, mRNA;PREDICTED: Homo sapiens adhesion G protein-coupled receptor G3 (ADGRG3), transcript variant X2, mRNA;PREDICT…
3702	4065	0.01	0.15	3.90689	0.000280399	Up	9.95272e-05	ITK	GO:0005634//nucleus;GO:0031234//extrinsic component of cytoplasmic side of plasma membrane;GO:0005829//cytosol;GO:0005911//cell-cell junction	GO:0046872//metal ion binding;GO:0004715//non-membrane spanning protein tyrosine kinase activity;GO:0005524//ATP binding	GO:0042110//T cell activation;GO:0007165//signal transduction;GO:0038083//peptidyl-tyrosine autophosphorylation;GO:0050852//T cell receptor signaling pathway;GO:0042127//regulation of cell proliferation;GO:0035556//intracellular signal transduction;GO:0032609//interferon-gamma production;GO:0001816//cytokine production;GO:0006968//cellular defense response;GO:0002250//adaptive immune response;GO:…	K07363//IL2-inducible T-cell kinase [EC:2.7.10.2]	NP_005537.3//tyrosine-protein kinase ITK/TSK [Homo sapiens]	Homo sapiens IL2 inducible T-cell kinase (ITK), mRNA;PREDICTED: Homo sapiens IL2 inducible T-cell kinase (ITK), transcript variant X1, mRNA
728361	623	0.01	0.15	3.90689	0.359866	*	0.261946	OVOL3	NA	GO:0003676//nucleic acid binding	NA	K09228//KRAB domain-containing zinc finger protein;K09216//ovo	XP_016882679.1//PREDICTED: putative transcription factor ovo-like protein 3 isoform X1 [Homo sapiens];XP_017704160.1//PREDICTED: putative transcription factor ovo-like protein 3 [Rhinopithecus bieti];XP_012292957.1//putative transcription factor ovo-like protein 3 [Aotus nancymaae];XP_010346274.1//PREDICTED: putative transcription factor ovo-like protein 3 [Saimiri boliviensis boliviensis];XP_016…	PREDICTED: Homo sapiens ovo like zinc finger 3 (OVOL3), transcript variant X2, mRNA;Homo sapiens ovo like zinc finger 3 (OVOL3), mRNA;PREDICTED: Homo sapiens ovo like zinc finger 3 (OVOL3), transcript variant X3, mRNA;PREDICTED: Homo sapiens ovo like zinc finger 3 (OVOL3), transcript variant X1, mRNA
5328	2394	4.6	68.25	3.89112	0	Up	0	PLAU	GO:0070062//extracellular exosome;GO:0005615//extracellular space;GO:0005925//focal adhesion;GO:0009986//cell surface;GO:0005576//extracellular region;GO:0035579//specific granule membrane;GO:0005886//plasma membrane;GO:0070821//tertiary granule membrane	GO:0004252//serine-type endopeptidase activity;GO:0016301//kinase activity	GO:0042730//fibrinolysis;GO:0007165//signal transduction;GO:0030335//positive regulation of cell migration;GO:0007596//blood coagulation;GO:0061041//regulation of wound healing;GO:0042127//regulation of cell proliferation;GO:0014909//smooth muscle cell migration;GO:0001666//response to hypoxia;GO:0031639//plasminogen activation;GO:0033628//regulation of cell adhesion mediated by integrin;GO:00065…	K01348//urokinase plasminogen activator [EC:3.4.21.73]	NP_002649.1//urokinase-type plasminogen activator isoform 1 preproprotein [Homo sapiens];XP_011538168.1//PREDICTED: urokinase-type plasminogen activator isoform X1 [Homo sapiens];NP_001138503.1//urokinase-type plasminogen activator isoform 2 [Homo sapiens]	PREDICTED: Homo sapiens plasminogen activator, urokinase (PLAU), transcript variant X1, mRNA;Homo sapiens plasminogen activator, urokinase (PLAU), transcript variant 3, mRNA;Homo sapiens plasminogen activator, urokinase (PLAU), transcript variant 1, mRNA;Homo sapiens plasminogen activator, urokinase (PLAU), transcript variant 2, mRNA
64127	4228	0.1	1.46	3.8679	1.93553e-34	Up	1.21357e-35	NOD2	GO:0005856//cytoskeleton;GO:0016323//basolateral plasma membrane;GO:0009986//cell surface;GO:0005737//cytoplasm	GO:0003779//actin binding;GO:0050700//CARD domain binding;GO:0005524//ATP binding;GO:0019899//enzyme binding	GO:0071407//cellular response to organic cyclic compound;GO:0000187//activation of MAPK activity;GO:0071225//cellular response to muramyl dipeptide;GO:0035419//activation of MAPK activity involved in innate immune response	K10165//nucleotide-binding oligomerization domain-containing protein 2	NP_001280486.1//nucleotide-binding oligomerization domain-containing protein 2 isoform 2 [Homo sapiens];XP_010346138.1//PREDICTED: nucleotide-binding oligomerization domain-containing protein 2 isoform X1 [Saimiri boliviensis boliviensis];XP_006721305.1//PREDICTED: nucleotide-binding oligomerization domain-containing protein 2 isoform X2 [Homo sapiens];XP_003819863.1//PREDICTED: nucleotide-bindin…	PREDICTED: Homo sapiens nucleotide binding oligomerization domain containing 2 (NOD2), transcript variant X12, mRNA;PREDICTED: Homo sapiens nucleotide binding oligomerization domain containing 2 (NOD2), transcript variant X9, mRNA;PREDICTED: Homo sapiens nucleotide binding oligomerization domain containing 2 (NOD2), transcript variant X10, mRNA;PREDICTED: Homo sapiens nucleotide binding oligomeri…
101927322	1215	0.04	0.58	3.85798	0.000155813	Up	5.3067e-05	LOC101927322	NA	NA	NA	K07369//mucosa-associated lymphoid tissue lymphoma translocation protein 1 [EC:3.4.22.-]	XP_017384310.1//PREDICTED: LOW QUALITY PROTEIN: uncharacterized protein LOC108304565 [Cebus capucinus imitator]	Homo sapiens uncharacterized LOC101927322 (LOC101927322), mRNA
4938	1915	1.13	16.3	3.85048	1.64689e-177	Up	1.97634e-179	OAS1	GO:0005634//nucleus;GO:0005783//endoplasmic reticulum;GO:0005829//cytosol;GO:0005576//extracellular region;GO:0005739//mitochondrion;GO:0005737//cytoplasm	GO:0046872//metal ion binding;GO:0005524//ATP binding;GO:0008270//zinc ion binding;GO:0001730//2'-5'-oligoadenylate synthetase activity;GO:0003725//double-stranded RNA binding	GO:0060333//interferon-gamma-mediated signaling pathway;GO:0006006//glucose metabolic process;GO:0060337//type I interferon signaling pathway;GO:0051607//defense response to virus;GO:0060700//regulation of ribonuclease activity;GO:0042593//glucose homeostasis;GO:0045071//negative regulation of viral genome replication;GO:0006955//immune response;GO:0006164//purine nucleotide biosynthetic process;…	K14216//2'-5'-oligoadenylate synthetase [EC:2.7.7.84]	NP_001126043.1//2'-5'-oligoadenylate synthase 1 [Pongo abelii];XP_016874851.1//PREDICTED: 2'-5'-oligoadenylate synthase 1 isoform X4 [Homo sapiens];XP_011853298.1//PREDICTED: 2'-5'-oligoadenylate synthase 1 isoform X1 [Mandrillus leucophaeus];XP_021531187.1//2'-5'-oligoadenylate synthase 1 isoform X4 [Aotus nancymaae];XP_011853299.1//PREDICTED: 2'-5'-oligoadenylate synthase 1 isoform X2 [Mandrill…	PREDICTED: Homo sapiens 2'-5'-oligoadenylate synthetase 1 (OAS1), transcript variant X4, mRNA;Homo sapiens 2'-5'-oligoadenylate synthetase 1 (OAS1), transcript variant 1, mRNA;Homo sapiens 2'-5'-oligoadenylate synthetase 1 (OAS1), transcript variant 2, mRNA;Homo sapiens 2'-5'-oligoadenylate synthetase 1 (OAS1), transcript variant 3, mRNA;PREDICTED: Homo sapiens 2'-5'-oligoadenylate synthetase 1 (…
8209	1291	0.01	0.14	3.80735	0.0338325	*	0.0174228	C21orf33	GO:0005739//mitochondrion	NA	NA	NA	NP_001307313.1//ES1 protein homolog, mitochondrial isoform 4 precursor [Homo sapiens];NP_937798.4//ES1 protein homolog, mitochondrial isoform 2 precursor [Homo sapiens];NP_001307312.1//ES1 protein homolog, mitochondrial isoform 3 precursor [Homo sapiens];NP_004640.4//ES1 protein homolog, mitochondrial isoform 1 precursor [Homo sapiens]	Homo sapiens chromosome 21 open reading frame 33 (C21orf33), transcript variant 4, mRNA;Homo sapiens chromosome 21 open reading frame 33 (C21orf33), transcript variant 2, mRNA;PREDICTED: Homo sapiens chromosome 21 open reading frame 33 (C21orf33), transcript variant X1, mRNA;Homo sapiens chromosome 21 open reading frame 33 (C21orf33), transcript variant 3, mRNA;Homo sapiens chromosome 21 open rea…
107984351	345	0.01	0.14	3.80735	0.988128	*	0.98432	LOC107984351	NA	NA	NA	K12581//CCR4-NOT transcription complex subunit 7/8;K17985//activating molecule in BECN1-regulated autophagy protein 1	XP_016874122.1//PREDICTED: protein GVQW2-like, partial [Homo sapiens]	PREDICTED: Homo sapiens protein GVQW2-like (LOC107984351), partial mRNA
3606	1143	0.01	0.14	3.80735	0.11359	*	0.067556	IL18	GO:0070062//extracellular exosome;GO:0005615//extracellular space;GO:0005829//cytosol;GO:0005622//intracellular;GO:0005576//extracellular region	GO:0005125//cytokine activity	GO:0010744//positive regulation of macrophage derived foam cell differentiation;GO:0045630//positive regulation of T-helper 2 cell differentiation;GO:0042253//granulocyte macrophage colony-stimulating factor biosynthetic process;GO:0032740//positive regulation of interleukin-17 production;GO:0042231//interleukin-13 biosynthetic process;GO:0070328//triglyceride homeostasis;GO:0035744//T-helper 1 c…	K05482//interleukin 18	NP_001230140.1//interleukin-18 isoform 2 [Homo sapiens];NP_001553.1//interleukin-18 isoform 1 precursor [Homo sapiens]	PREDICTED: Homo sapiens interleukin 18 (IL18), transcript variant X2, mRNA;Homo sapiens interleukin 18 (IL18), transcript variant 1, mRNA;PREDICTED: Homo sapiens interleukin 18 (IL18), transcript variant X1, mRNA;Homo sapiens interleukin 18 (IL18), transcript variant 2, mRNA
152573	1971	0.02	0.28	3.80735	0.0009076	Up	0.000347382	SHISA3	GO:0016021//integral component of membrane;GO:0005789//endoplasmic reticulum membrane	NA	GO:0007275//multicellular organism development	K03006//DNA-directed RNA polymerase II subunit RPB1 [EC:2.7.7.6];K05747//Wiskott-Aldrich syndrome protein;K14000//ribosome-binding protein 1	NP_001073974.1//protein shisa-3 homolog precursor [Homo sapiens]	Homo sapiens shisa family member 3 (SHISA3), mRNA
5319	585	0.01	0.14	3.80735	0.361397	*	0.261946	PLA2G1B	GO:0030141//secretory granule;GO:0005615//extracellular space;GO:0009986//cell surface;GO:0005829//cytosol;GO:0005576//extracellular region	GO:0032052//bile acid binding;GO:0102567//phospholipase A2 activity (consuming 1,2-dipalmitoylphosphatidylcholine);GO:0047498//calcium-dependent phospholipase A2 activity;GO:0005509//calcium ion binding;GO:0005102//receptor binding;GO:0102568//phospholipase A2 activity consuming 1,2-dioleoylphosphatidylethanolamine);GO:0004623//phospholipase A2 activity	GO:0061844//antimicrobial humoral immune response mediated by antimicrobial peptide;GO:0046470//phosphatidylcholine metabolic process;GO:0019370//leukotriene biosynthetic process;GO:0032431//activation of phospholipase A2 activity;GO:0006654//phosphatidic acid biosynthetic process;GO:0007015//actin filament organization;GO:0050482//arachidonic acid secretion;GO:0036151//phosphatidylcholine acyl-c…	K01047//secretory phospholipase A2 [EC:3.1.1.4]	NP_000919.1//phospholipase A2 precursor [Homo sapiens]	Homo sapiens phospholipase A2 group IB (PLA2G1B), mRNA
101928147	965	0.01	0.14	3.80735	0.204758	*	0.133026	C21orf140	NA	NA	NA	NA	EAX09789.1//hCG2041591, partial [Homo sapiens]	Homo sapiens chromosome 21 open reading frame 140 (C21orf140), mRNA
2636	1398	0.01	0.14	3.80735	0.0623793	*	0.0343076	GBX1	GO:0005634//nucleus	GO:0043565//sequence-specific DNA binding	GO:0097374//sensory neuron axon guidance;GO:0006355//regulation of transcription, DNA-templated;GO:0007628//adult walking behavior;GO:0021522//spinal cord motor neuron differentiation;GO:0019230//proprioception;GO:0048663//neuron fate commitment;GO:0006351//transcription, DNA-templated	K09321//homeobox protein GBX	XP_016867454.1//PREDICTED: homeobox protein GBX-1 isoform X2 [Homo sapiens];XP_016867453.1//PREDICTED: homeobox protein GBX-1 isoform X1 [Homo sapiens];NP_001092304.1//homeobox protein GBX-1 [Homo sapiens]	Homo sapiens gastrulation brain homeobox 1 (GBX1), mRNA;PREDICTED: Homo sapiens gastrulation brain homeobox 1 (GBX1), transcript variant X2, mRNA;PREDICTED: Homo sapiens gastrulation brain homeobox 1 (GBX1), transcript variant X1, mRNA
7103	1088	0.01	0.14	3.80735	0.113453	*	0.067556	TSPAN8	GO:0070062//extracellular exosome;GO:0009986//cell surface;GO:0005887//integral component of plasma membrane;GO:0016021//integral component of membrane	GO:0005178//integrin binding	GO:0010468//regulation of gene expression;GO:0030195//negative regulation of blood coagulation;GO:0007166//cell surface receptor signaling pathway;GO:0007283//spermatogenesis	K17349//tetraspanin-8	NP_004607.1//tetraspanin-8 [Homo sapiens]	PREDICTED: Homo sapiens tetraspanin 8 (TSPAN8), transcript variant X2, mRNA;Homo sapiens tetraspanin 8 (TSPAN8), mRNA;PREDICTED: Homo sapiens tetraspanin 8 (TSPAN8), transcript variant X1, mRNA
5222	1408	0.01	0.14	3.80735	0.0623357	*	0.0343076	PGA5	GO:0097486//multivesicular body lumen;GO:0070062//extracellular exosome	GO:0008233//peptidase activity;GO:0004190//aspartic-type endopeptidase activity	GO:0044267//cellular protein metabolic process;GO:0006508//proteolysis;GO:0007586//digestion;GO:0006914//autophagy;GO:0030163//protein catabolic process	K06002//pepsin A [EC:3.4.23.1]	NP_055039.1//pepsin A-5 preproprotein [Homo sapiens]	Homo sapiens pepsinogen 5, group I (pepsinogen A) (PGA5), mRNA
89778	1618	0.01	0.14	3.80735	0.018201	*	0.008848	SERPINB11	GO:0005615//extracellular space;GO:0005737//cytoplasm	GO:0004867//serine-type endopeptidase inhibitor activity	NA	K13966//serpin B11/12	NP_001278207.1//serpin B11 isoform b [Homo sapiens];NP_536723.2//serpin B11 isoform a [Homo sapiens]	PREDICTED: Homo sapiens serpin family B member 11 (gene/pseudogene) (SERPINB11), transcript variant X1, mRNA;Homo sapiens serpin family B member 11 (gene/pseudogene) (SERPINB11), transcript variant 2, mRNA;Homo sapiens serpin family B member 11 (gene/pseudogene) (SERPINB11), transcript variant 1, mRNA;Homo sapiens serpin family B member 11 (gene/pseudogene) (SERPINB11), transcript variant 3, mRNA
1594	2503	0.02	0.28	3.80735	8.62648e-05	Up	2.8231e-05	CYP27B1	GO:0005739//mitochondrion;GO:0005741//mitochondrial outer membrane;GO:0005737//cytoplasm	GO:0004498//calcidiol 1-monooxygenase activity;GO:0020037//heme binding;GO:0005506//iron ion binding	GO:0032496//response to lipopolysaccharide;GO:0043627//response to estrogen;GO:0070314//G1 to G0 transition;GO:0055074//calcium ion homeostasis;GO:0010956//negative regulation of calcidiol 1-monooxygenase activity;GO:0030500//regulation of bone mineralization;GO:0042369//vitamin D catabolic process;GO:0034341//response to interferon-gamma;GO:0070564//positive regulation of vitamin D receptor sign…	K07438//calcidiol 1-monooxygenase (25-hydroxyvitamin D3 1alpha-hydroxylase) [EC:1.14.15.18]	NP_000776.1//25-hydroxyvitamin D-1 alpha hydroxylase, mitochondrial [Homo sapiens]	Homo sapiens cytochrome P450 family 27 subfamily B member 1 (CYP27B1), mRNA
80117	1335	0.01	0.14	3.80735	0.0623045	*	0.0343076	ARL14	NA	NA	NA	K17200//ADP-ribosylation factor-like protein 14	XP_011814464.1//PREDICTED: ADP-ribosylation factor-like protein 14 [Colobus angolensis palliatus]	Homo sapiens ADP ribosylation factor like GTPase 14 (ARL14), mRNA
5806	1955	15.77	219.56	3.79936	0	Up	0	PTX3	GO:1904724//tertiary granule lumen;GO:0005615//extracellular space;GO:0035580//specific granule lumen;GO:0005576//extracellular region	GO:0001872//(1->3)-beta-D-glucan binding;GO:0042802//identical protein binding;GO:0001849//complement component C1q binding;GO:0046790//virion binding	GO:0044871//negative regulation by host of viral glycoprotein metabolic process;GO:0046597//negative regulation of viral entry into host cell;GO:0044869//negative regulation by host of viral exo-alpha-sialidase activity;GO:0006954//inflammatory response;GO:0050766//positive regulation of phagocytosis;GO:1903016//negative regulation of exo-alpha-sialidase activity;GO:0043312//neutrophil degranulat…	K01672//carbonic anhydrase [EC:4.2.1.1];K01115//phospholipase D1/2 [EC:3.1.4.4]	XP_011814421.1//PREDICTED: pentraxin-related protein PTX3 [Colobus angolensis palliatus]	Homo sapiens pentraxin 3 (PTX3), mRNA
2919	1184	1.17	16.23	3.79408	1.26128e-101	Up	2.54116e-103	CXCL1	GO:1904724//tertiary granule lumen;GO:0005615//extracellular space;GO:0035580//specific granule lumen;GO:0005576//extracellular region	GO:0008083//growth factor activity;GO:0045236//CXCR chemokine receptor binding;GO:0005102//receptor binding;GO:0008009//chemokine activity;GO:0008047//enzyme activator activity	GO:0007399//nervous system development;GO:0061844//antimicrobial humoral immune response mediated by antimicrobial peptide;GO:0042127//regulation of cell proliferation;GO:0032496//response to lipopolysaccharide;GO:0035556//intracellular signal transduction;GO:0008283//cell proliferation;GO:0043312//neutrophil degranulation;GO:0006935//chemotaxis;GO:0008285//negative regulation of cell proliferati…	K05505//C-X-C motif chemokine 1/2/3	XP_001092240.2//PREDICTED: uncharacterized protein LOC702067 [Macaca mulatta]	Homo sapiens C-X-C motif chemokine ligand 1 (CXCL1), transcript variant 1, mRNA
8638	2024	0.18	2.45	3.76671	2.53104e-27	Up	2.00772e-28	OASL	GO:0016020//membrane;GO:0005654//nucleoplasm;GO:0005730//nucleolus;GO:0005829//cytosol;GO:0005737//cytoplasm	GO:0003723//RNA binding;GO:0003677//DNA binding;GO:0046966//thyroid hormone receptor binding;GO:0005524//ATP binding;GO:0016740//transferase activity;GO:0003725//double-stranded RNA binding	GO:0060333//interferon-gamma-mediated signaling pathway;GO:0060337//type I interferon signaling pathway;GO:0045071//negative regulation of viral genome replication;GO:0006955//immune response;GO:0051607//defense response to virus;GO:0009615//response to virus	K14608//2'-5'-oligoadenylate synthase-like protein	NP_003724.1//2'-5'-oligoadenylate synthase-like protein isoform a [Homo sapiens];NP_937856.1//2'-5'-oligoadenylate synthase-like protein isoform b [Homo sapiens];NP_001248754.1//2'-5'-oligoadenylate synthase-like protein isoform c [Homo sapiens];XP_016875629.1//PREDICTED: 2'-5'-oligoadenylate synthase-like protein isoform X1 [Homo sapiens]	Homo sapiens 2'-5'-oligoadenylate synthetase like (OASL), transcript variant 1, mRNA;Homo sapiens 2'-5'-oligoadenylate synthetase like (OASL), transcript variant 2, mRNA;Homo sapiens 2'-5'-oligoadenylate synthetase like (OASL), transcript variant 3, mRNA;PREDICTED: Homo sapiens 2'-5'-oligoadenylate synthetase like (OASL), transcript variant X1, mRNA;PREDICTED: Homo sapiens 2'-5'-oligoadenylate sy…
3290	1473	0.08	1.08	3.75489	4.0918e-09	Up	8.62464e-10	HSD11B1	GO:0016020//membrane;GO:0016021//integral component of membrane;GO:0005789//endoplasmic reticulum membrane	GO:0070524//11-beta-hydroxysteroid dehydrogenase (NADP+) activity;GO:0003845//11-beta-hydroxysteroid dehydrogenase [NAD(P)] activity	GO:0030324//lung development;GO:0006704//glucocorticoid biosynthetic process	K15680//corticosteroid 11-beta-dehydrogenase isozyme 1 [EC:1.1.1.146]	NP_005516.1//corticosteroid 11-beta-dehydrogenase isozyme 1 [Homo sapiens]	Homo sapiens hydroxysteroid 11-beta dehydrogenase 1 (HSD11B1), transcript variant 1, mRNA;Homo sapiens hydroxysteroid 11-beta dehydrogenase 1 (HSD11B1), transcript variant 2, mRNA;Homo sapiens hydroxysteroid 11-beta dehydrogenase 1 (HSD11B1), transcript variant 3, mRNA
6590	625	0.34	4.59	3.75489	1.89885e-14	Up	2.70204e-15	SLPI	GO:0031012//extracellular matrix;GO:0070062//extracellular exosome;GO:0005615//extracellular space;GO:0035580//specific granule lumen;GO:0005794//Golgi apparatus;GO:0005576//extracellular region	GO:0003729//mRNA binding;GO:0003677//DNA binding;GO:0004867//serine-type endopeptidase inhibitor activity;GO:0004866//endopeptidase inhibitor activity;GO:0019899//enzyme binding;GO:0030414//peptidase inhibitor activity	GO:0045071//negative regulation of viral genome replication;GO:0032091//negative regulation of protein binding;GO:0043312//neutrophil degranulation;GO:0035821//modification of morphology or physiology of other organism;GO:0006955//immune response;GO:0032496//response to lipopolysaccharide;GO:0045087//innate immune response;GO:0019731//antibacterial humoral response	K03910//alpha-2-macroglobulin	NP_003055.1//antileukoproteinase precursor [Homo sapiens]	Homo sapiens secretory leukocyte peptidase inhibitor (SLPI), mRNA
718	5148	0.24	3.19	3.73245	1.63437e-91	Up	3.78768e-93	C3	GO:0034774//secretory granule lumen;GO:0070062//extracellular exosome;GO:0005788//endoplasmic reticulum lumen;GO:0005615//extracellular space;GO:0072562//blood microparticle;GO:0035578//azurophil granule lumen;GO:0043234//protein complex;GO:0005576//extracellular region;GO:0005886//plasma membrane	GO:0004252//serine-type endopeptidase activity;GO:0005102//receptor binding;GO:0004866//endopeptidase inhibitor activity;GO:0031715//C5L2 anaphylatoxin chemotactic receptor binding	GO:0043687//post-translational protein modification;GO:0030449//regulation of complement activation;GO:0006911//phagocytosis, engulfment;GO:0010575//positive regulation of vascular endothelial growth factor production;GO:0097242//amyloid-beta clearance;GO:0010884//positive regulation of lipid storage;GO:0010828//positive regulation of glucose transport;GO:0050766//positive regulation of phagocyto…	K03990//complement component 3	NP_000055.2//complement C3 preproprotein [Homo sapiens]	Homo sapiens complement C3 (C3), mRNA
90167	3123	0.04	0.53	3.72792	2.2574e-09	Up	4.67112e-10	FRMD7	GO:0005856//cytoskeleton;GO:0030426//growth cone;GO:0005615//extracellular space;GO:0043005//neuron projection;GO:0043025//neuronal cell body	NA	GO:0051497//negative regulation of stress fiber assembly;GO:0010592//positive regulation of lamellipodium assembly;GO:0032091//negative regulation of protein binding;GO:0051057//positive regulation of small GTPase mediated signal transduction;GO:0010975//regulation of neuron projection development	K17477//FERM, RhoGEF and pleckstrin domain-containing protein 1	XP_016885436.1//PREDICTED: FERM domain-containing protein 7 isoform X1 [Homo sapiens];NP_919253.1//FERM domain-containing protein 7 isoform 1 [Homo sapiens];XP_016885437.1//PREDICTED: FERM domain-containing protein 7 isoform X2 [Homo sapiens];NP_001293122.1//FERM domain-containing protein 7 isoform 2 [Homo sapiens]	Homo sapiens FERM domain containing 7 (FRMD7), transcript variant 1, mRNA;PREDICTED: Homo sapiens FERM domain containing 7 (FRMD7), transcript variant X2, mRNA;Homo sapiens FERM domain containing 7 (FRMD7), transcript variant 2, mRNA;PREDICTED: Homo sapiens FERM domain containing 7 (FRMD7), transcript variant X3, mRNA;PREDICTED: Homo sapiens FERM domain containing 7 (FRMD7), transcript variant X1…
8784	1370	0.36	4.73	3.71577	9.38772e-36	Up	5.607e-37	TNFRSF18	GO:0005887//integral component of plasma membrane;GO:0009897//external side of plasma membrane;GO:0005576//extracellular region;GO:0005886//plasma membrane	GO:0005031//tumor necrosis factor-activated receptor activity	GO:0007165//signal transduction;GO:0097190//apoptotic signaling pathway;GO:0042127//regulation of cell proliferation;GO:0045785//positive regulation of cell adhesion;GO:0032496//response to lipopolysaccharide;GO:0043066//negative regulation of apoptotic process;GO:0006954//inflammatory response;GO:0042531//positive regulation of tyrosine phosphorylation of STAT protein;GO:0007275//multicellular o…	K05154//tumor necrosis factor receptor superfamily member 18	NP_683700.1//tumor necrosis factor receptor superfamily member 18 isoform 3 precursor [Homo sapiens];NP_683699.1//tumor necrosis factor receptor superfamily member 18 isoform 2 precursor [Homo sapiens];XP_016858211.1//PREDICTED: tumor necrosis factor receptor superfamily member 18 isoform X1 [Homo sapiens];XP_016807402.1//PREDICTED: tumor necrosis factor receptor superfamily member 18 isoform X2 …	PREDICTED: Homo sapiens tumor necrosis factor receptor superfamily member 18 (TNFRSF18), transcript variant X1, mRNA;Homo sapiens TNF receptor superfamily member 18 (TNFRSF18), transcript variant 2, mRNA;Homo sapiens TNF receptor superfamily member 18 (TNFRSF18), transcript variant 3, mRNA;Homo sapiens TNF receptor superfamily member 18 (TNFRSF18), transcript variant 1, mRNA
12	1629	23.87	312.49	3.71054	0	Up	0	SERPINA3	GO:0070062//extracellular exosome;GO:0005615//extracellular space;GO:0072562//blood microparticle	GO:0004867//serine-type endopeptidase inhibitor activity	NA	K04525//serpin peptidase inhibitor, clade A	EAW81588.1//serpin peptidase inhibitor, clade A (alpha-1 antiproteinase, antitrypsin), member 3, isoform CRA_b [Homo sapiens]	Homo sapiens serpin family A member 3 (SERPINA3), mRNA
56113	4817	0.01	0.13	3.70044	3.27247e-05	Up	1.00952e-05	PCDHGA2	GO:0016020//membrane;GO:0016021//integral component of membrane;GO:0005886//plasma membrane	GO:0005509//calcium ion binding	GO:0007156//homophilic cell adhesion via plasma membrane adhesion molecules	K16495//protocadherin gamma subfamily A	XP_019594583.1//PREDICTED: protocadherin gamma-A2 isoform X8 [Rhinolophus sinicus];XP_009239403.1//PREDICTED: LOW QUALITY PROTEIN: uncharacterized protein LOC103890738 [Pongo abelii]	Homo sapiens protocadherin gamma subfamily A, 2 (PCDHGA2), transcript variant 2, mRNA;Homo sapiens protocadherin gamma subfamily A, 2 (PCDHGA2), transcript variant 1, mRNA
6698	671	0.01	0.13	3.70044	0.362498	*	0.261946	SPRR1A	GO:0005829//cytosol;GO:0001533//cornified envelope;GO:0005737//cytoplasm	GO:0030280//structural constituent of epidermis;GO:0030674//protein binding, bridging;GO:0005198//structural molecule activity	GO:0018149//peptide cross-linking;GO:0008544//epidermis development;GO:0030216//keratinocyte differentiation;GO:0070268//cornification	K08648//hyaluronan binding protein 2 [EC:3.4.21.-];K06826//nidogen (entactin)	NP_005978.2//cornifin-A [Homo sapiens]	Homo sapiens small proline rich protein 1A (SPRR1A), transcript variant 2, mRNA;Homo sapiens small proline rich protein 1A (SPRR1A), transcript variant 1, mRNA
653486	358	0.01	0.13	3.70044	0.618322	*	0.515802	SCGB1C2	GO:0005576//extracellular region	NA	NA	NA	XP_011533664.1//PREDICTED: secretoglobin family 1C member 2 isoform X1 [Homo sapiens]	PREDICTED: Homo sapiens secretoglobin family 1C member 2 (SCGB1C2), transcript variant X1, mRNA;Homo sapiens secretoglobin family 1C member 2 (SCGB1C2), mRNA
100528017	850	0.01	0.13	3.70044	0.361947	*	0.261946	SAA2-SAA4	GO:0070062//extracellular exosome;GO:0005615//extracellular space;GO:0034364//high-density lipoprotein particle;GO:0005576//extracellular region	GO:0042056//chemoattractant activity	GO:0060326//cell chemotaxis;GO:0006953//acute-phase response	K17310//serum amyloid A protein	NP_001186673.1//SAA2-SAA2 protein precursor [Homo sapiens]	Homo sapiens SAA2-SAA4 readthrough (SAA2-SAA4), mRNA
8399	924	0.01	0.13	3.70044	0.204949	*	0.133026	PLA2G10	GO:0005615//extracellular space;GO:0005576//extracellular region	GO:0004620//phospholipase activity;GO:0102567//phospholipase A2 activity (consuming 1,2-dipalmitoylphosphatidylcholine);GO:0005509//calcium ion binding;GO:0102568//phospholipase A2 activity consuming 1,2-dioleoylphosphatidylethanolamine);GO:0004623//phospholipase A2 activity	GO:0010744//positive regulation of macrophage derived foam cell differentiation;GO:0016042//lipid catabolic process;GO:0019369//arachidonic acid metabolic process;GO:0032270//positive regulation of cellular protein metabolic process;GO:0043433//negative regulation of DNA binding transcription factor activity;GO:0043030//regulation of macrophage activation;GO:0032308//positive regulation of prosta…	K01047//secretory phospholipase A2 [EC:3.1.1.4]	XP_011521000.1//PREDICTED: group 10 secretory phospholipase A2 isoform X4 [Homo sapiens];NP_003552.1//group 10 secretory phospholipase A2 preproprotein [Homo sapiens];XP_011520999.1//PREDICTED: group 10 secretory phospholipase A2 isoform X3 [Homo sapiens];XP_011520998.1//PREDICTED: group 10 secretory phospholipase A2 isoform X2 [Homo sapiens];XP_011520997.1//PREDICTED: group 10 secretory phosphol…	Homo sapiens phospholipase A2 group X (PLA2G10), transcript variant 1, mRNA;PREDICTED: Homo sapiens phospholipase A2 group X (PLA2G10), transcript variant X4, mRNA;PREDICTED: Homo sapiens phospholipase A2 group X (PLA2G10), transcript variant X3, mRNA;PREDICTED: Homo sapiens phospholipase A2 group X (PLA2G10), transcript variant X2, mRNA;PREDICTED: Homo sapiens phospholipase A2 group X (PLA2G10),…
63904	889	0.01	0.13	3.70044	0.20488	*	0.133026	DUSP21	GO:0005759//mitochondrial matrix;GO:0005634//nucleus;GO:0031314//extrinsic component of mitochondrial inner membrane;GO:0005737//cytoplasm	GO:0017017//MAP kinase tyrosine/serine/threonine phosphatase activity;GO:0004725//protein tyrosine phosphatase activity	GO:0035335//peptidyl-tyrosine dephosphorylation	K14165//atypical dual specificity phosphatase [EC:3.1.3.16 3.1.3.48]	NP_071359.3//dual specificity protein phosphatase 21 [Homo sapiens]	Homo sapiens dual specificity phosphatase 21 (DUSP21), mRNA
10896	884	0.01	0.13	3.70044	0.204828	*	0.133026	OCLM	GO:0016021//integral component of membrane	NA	GO:0007601//visual perception	NA	NP_071770.1//oculomedin [Homo sapiens]	Homo sapiens oculomedin (OCLM), mRNA
160365	815	0.01	0.13	3.70044	0.0623856	*	0.0343076	CLECL1	GO:0016021//integral component of membrane;GO:0005886//plasma membrane	GO:0030246//carbohydrate binding	GO:0072602//interleukin-4 secretion;GO:0042102//positive regulation of T cell proliferation;GO:0097323//B cell adhesion	K17518//C-type lectin-like domain family 1	NP_001240679.1//C-type lectin-like domain family 1 isoform 3 [Homo sapiens];NP_001254630.1//C-type lectin-like domain family 1 isoform 4 [Homo sapiens];NP_742001.1//C-type lectin-like domain family 1 isoform 1 [Homo sapiens];XP_016874374.1//PREDICTED: C-type lectin-like domain family 1 isoform X2 [Homo sapiens]	Homo sapiens C-type lectin like 1 (CLECL1), transcript variant 4, mRNA;Homo sapiens C-type lectin like 1 (CLECL1), transcript variant 3, mRNA;PREDICTED: Homo sapiens C-type lectin like 1 (CLECL1), transcript variant X2, mRNA;PREDICTED: Homo sapiens C-type lectin like 1 (CLECL1), transcript variant X1, mRNA;Homo sapiens C-type lectin like 1 (CLECL1), transcript variant 1, mRNA
9333	2531	0.01	0.13	3.70044	0.0182092	*	0.008848	TGM5	GO:0005886//plasma membrane;GO:0005737//cytoplasm	GO:0046872//metal ion binding;GO:0003810//protein-glutamine gamma-glutamyltransferase activity	GO:0018149//peptide cross-linking;GO:0008544//epidermis development;GO:0006464//cellular protein modification process;GO:0070268//cornification	K05622//transglutaminase 5 [EC:2.3.2.13]	NP_004236.1//protein-glutamine gamma-glutamyltransferase 5 isoform 2 [Homo sapiens];NP_963925.2//protein-glutamine gamma-glutamyltransferase 5 isoform 1 [Homo sapiens]	Homo sapiens transglutaminase 5 (TGM5), transcript variant 1, mRNA;PREDICTED: Homo sapiens transglutaminase 5 (TGM5), transcript variant X2, mRNA;Homo sapiens transglutaminase 5 (TGM5), transcript variant 2, mRNA;PREDICTED: Homo sapiens transglutaminase 5 (TGM5), transcript variant X1, mRNA
107985477	1011	0.01	0.13	3.70044	0.204654	*	0.133026	LOC107985477	NA	NA	NA	K17602//YLP motif-containing protein 1;K18625//protein Shroom;K19607//X-linked retinitis pigmentosa GTPase regulator	XP_016885597.1//PREDICTED: MAPK-interacting and spindle-stabilizing protein-like, partial [Homo sapiens]	PREDICTED: Homo sapiens formin-2-like (LOC107985477), transcript variant X1, mRNA
1420	645	0.01	0.13	3.70044	0.360958	*	0.261946	CRYGC	GO:0005634//nucleus;GO:0005737//cytoplasm	GO:0005212//structural constituent of eye lens	GO:0007601//visual perception	K13596//activin receptor type-2B [EC:2.7.11.30];K16810//TBCC domain-containing protein 1;K01886//glutaminyl-tRNA synthetase [EC:6.1.1.18]	XP_017402203.1//PREDICTED: gamma-crystallin C [Cebus capucinus imitator]	PREDICTED: Homo sapiens crystallin gamma C (CRYGC), transcript variant X1, mRNA;Homo sapiens crystallin gamma C (CRYGC), mRNA
54752	1369	0.01	0.13	3.70044	0.113422	*	0.067556	FNDC8	GO:0005634//nucleus	NA	NA	K12018//tripartite motif-containing protein 42	NP_060029.1//fibronectin type III domain-containing protein 8 [Homo sapiens]	Homo sapiens fibronectin type III domain containing 8 (FNDC8), mRNA
343172	6257	0.01	0.13	3.70044	0.331267	*	0.233798	OR2T8	GO:0016021//integral component of membrane;GO:0005886//plasma membrane	GO:0004984//olfactory receptor activity;GO:0004930//G-protein coupled receptor activity	GO:0007186//G-protein coupled receptor signaling pathway;GO:0007608//sensory perception of smell	K04257//olfactory receptor	EHH50854.1//hypothetical protein EGM_01742 [Macaca fascicularis];XP_010385665.1//PREDICTED: olfactory receptor 2T8 [Rhinopithecus roxellana]	PREDICTED: Homo sapiens olfactory receptor family 2 subfamily T member 8 (OR2T8), transcript variant X2, mRNA;PREDICTED: Homo sapiens olfactory receptor family 2 subfamily T member 8 (OR2T8), transcript variant X1, mRNA;Homo sapiens olfactory receptor family 2 subfamily T member 8 (OR2T8), mRNA
642843	2547	0.01	0.13	3.70044	0.0338108	*	0.0174228	CPSF4L	NA	NA	NA	K14404//cleavage and polyadenylation specificity factor subunit 4	XP_011523417.1//PREDICTED: putative cleavage and polyadenylation specificity factor subunit 4-like protein isoform X1 [Homo sapiens];XP_016788349.1//PREDICTED: putative cleavage and polyadenylation specificity factor subunit 4-like protein isoform X2 [Pan troglodytes]	Homo sapiens cleavage and polyadenylation specific factor 4 like (CPSF4L), mRNA;PREDICTED: Homo sapiens cleavage and polyadenylation specific factor 4-like (CPSF4L), transcript variant X1, mRNA
8676	4482	0.13	1.66	3.6746	1.44712e-41	Up	7.39252e-43	STX11	GO:0008021//synaptic vesicle;GO:0005794//Golgi apparatus;GO:0031201//SNARE complex;GO:0016021//integral component of membrane;GO:0005886//plasma membrane	GO:0000149//SNARE binding;GO:0005484//SNAP receptor activity	GO:0006886//intracellular protein transport;GO:0061025//membrane fusion;GO:0031629//synaptic vesicle fusion to presynaptic active zone membrane;GO:0048278//vesicle docking	K08487//syntaxin 11	XP_011534515.1//PREDICTED: syntaxin-11 isoform X1 [Homo sapiens]	PREDICTED: Homo sapiens syntaxin 11 (STX11), transcript variant X5, mRNA;PREDICTED: Homo sapiens syntaxin 11 (STX11), transcript variant X1, mRNA;PREDICTED: Homo sapiens syntaxin 11 (STX11), transcript variant X3, mRNA;Homo sapiens syntaxin 11 (STX11), mRNA;PREDICTED: Homo sapiens syntaxin 11 (STX11), transcript variant X4, mRNA;PREDICTED: Homo sapiens syntaxin 11 (STX11), transcript variant X2, …
387733	751	0.11	1.35	3.61738	1.49044e-05	Up	4.41322e-06	IFITM5	GO:0005887//integral component of plasma membrane	NA	GO:0030282//bone mineralization;GO:0030500//regulation of bone mineralization;GO:0060349//bone morphogenesis;GO:0001701//in utero embryonic development;GO:0009607//response to biotic stimulus	K06566//interferon induced transmembrane protein	XP_017376489.1//PREDICTED: interferon-induced transmembrane protein 5 [Cebus capucinus imitator]	Homo sapiens interferon induced transmembrane protein 5 (IFITM5), mRNA
4790	4070	5.93	71.67	3.59527	0	Up	0	NFKB1	GO:0005634//nucleus;GO:0005654//nucleoplasm;GO:0005829//cytosol;GO:0005576//extracellular region;GO:0005739//mitochondrion;GO:0005737//cytoplasm;GO:0033256//I-kappaB/NF-kappaB complex	GO:0003677//DNA binding;GO:0000981//RNA polymerase II transcription factor activity, sequence-specific DNA binding;GO:0001205//transcriptional activator activity, RNA polymerase II distal enhancer sequence-specific DNA binding;GO:0042802//identical protein binding;GO:0046982//protein heterodimerization activity;GO:0042803//protein homodimerization activity;GO:0001227//transcriptional repressor ac…	GO:0038061//NIK/NF-kappaB signaling;GO:0071316//cellular response to nicotine;GO:0071359//cellular response to dsRNA;GO:0045083//negative regulation of interleukin-12 biosynthetic process;GO:0071260//cellular response to mechanical stimulus;GO:0034097//response to cytokine;GO:0071222//cellular response to lipopolysaccharide;GO:0050728//negative regulation of inflammatory response;GO:0000122//nega…	K02580//nuclear factor NF-kappa-B p105 subunit	XP_011530310.1//PREDICTED: nuclear factor NF-kappa-B p105 subunit isoform X2 [Homo sapiens];XP_016807415.1//PREDICTED: nuclear factor NF-kappa-B p105 subunit isoform X1 [Pan troglodytes];XP_011530308.1//PREDICTED: nuclear factor NF-kappa-B p105 subunit isoform X1 [Homo sapiens]	PREDICTED: Homo sapiens nuclear factor kappa B subunit 1 (NFKB1), transcript variant X1, mRNA;Homo sapiens nuclear factor kappa B subunit 1 (NFKB1), transcript variant 3, mRNA;PREDICTED: Homo sapiens nuclear factor kappa B subunit 1 (NFKB1), transcript variant X2, mRNA;Homo sapiens nuclear factor kappa B subunit 1 (NFKB1), transcript variant 1, mRNA;Homo sapiens nuclear factor kappa B subunit 1 (…
89	2952	0.01	0.12	3.58496	0.015566	*	0.00743256	ACTN3	GO:0030018//Z disc;GO:0005903//brush border	GO:0051015//actin filament binding;GO:0005509//calcium ion binding	GO:1903715//regulation of aerobic respiration;GO:0014894//response to denervation involved in regulation of muscle adaptation;GO:0031448//positive regulation of fast-twitch skeletal muscle fiber contraction;GO:0014728//regulation of the force of skeletal muscle contraction;GO:1901078//negative regulation of relaxation of muscle;GO:0048743//positive regulation of skeletal muscle fiber development;…	K21073//actinin alpha 2/3	XP_001364941.1//PREDICTED: alpha-actinin-3 [Monodelphis domestica]	Homo sapiens actinin alpha 3 (gene/pseudogene) (ACTN3), transcript variant 1, coding, mRNA;Homo sapiens actinin alpha 3 (gene/pseudogene) (ACTN3), transcript variant 2, mRNA
4956	1007	0.01	0.12	3.58496	0.205193	*	0.133026	ODF1	GO:0005634//nucleus;GO:0001520//outer dense fiber	GO:0019904//protein domain specific binding	GO:0030154//cell differentiation;GO:0007275//multicellular organism development;GO:0007283//spermatogenesis	K22257//mitochondria-eating protein	NP_077721.2//outer dense fiber protein 1 [Homo sapiens]	Homo sapiens outer dense fiber of sperm tails 1 (ODF1), mRNA
389289	1280	0.01	0.12	3.58496	0.113579	*	0.067556	ANXA2R	NA	GO:0004872//receptor activity	NA	NA	XP_004058948.1//PREDICTED: annexin-2 receptor [Gorilla gorilla gorilla]	Homo sapiens annexin A2 receptor (ANXA2R), mRNA
2700	5116	0.01	0.12	3.58496	0.000763881	Up	0.00028901	GJA3	GO:0005922//connexin complex;GO:0016021//integral component of membrane	GO:0005243//gap junction channel activity	GO:0006810//transport;GO:0007154//cell communication;GO:0007267//cell-cell signaling;GO:0007601//visual perception	K07612//gap junction alpha-3 protein	NP_068773.2//gap junction alpha-3 protein [Homo sapiens]	PREDICTED: Homo sapiens gap junction protein alpha 3 (GJA3), transcript variant X1, mRNA;Homo sapiens gap junction protein alpha 3 (GJA3), mRNA
174	2057	0.02	0.24	3.58496	0.00287344	*	0.00119756	AFP	GO:0005788//endoplasmic reticulum lumen;GO:0005615//extracellular space;GO:0005829//cytosol	GO:0046872//metal ion binding	GO:0006810//transport;GO:0060395//SMAD protein signal transduction;GO:0043687//post-translational protein modification;GO:0044267//cellular protein metabolic process;GO:0042448//progesterone metabolic process;GO:0001542//ovulation from ovarian follicle	K16144//alpha-fetoprotein	NP_001125.1//alpha-fetoprotein isoform 1 precursor [Homo sapiens]	Homo sapiens alpha fetoprotein (AFP), mRNA
124773	934	0.01	0.12	3.58496	0.204706	*	0.133026	C17orf64	NA	NA	NA	K11367//chromodomain-helicase-DNA-binding protein 1 [EC:3.6.4.12]	XP_005257090.1//PREDICTED: uncharacterized protein C17orf64 isoform X1 [Homo sapiens];AAH36356.1//C17orf64 protein, partial [Homo sapiens];XP_005257091.1//PREDICTED: uncharacterized protein C17orf64 isoform X2 [Homo sapiens];NP_859058.2//uncharacterized protein C17orf64 [Homo sapiens];XP_009431271.2//PREDICTED: uncharacterized protein C17orf64 homolog isoform X3 [Pan troglodytes]	PREDICTED: Homo sapiens chromosome 17 open reading frame 64 (C17orf64), transcript variant X3, mRNA;PREDICTED: Homo sapiens chromosome 17 open reading frame 64 (C17orf64), transcript variant X1, mRNA;Homo sapiens chromosome 17 open reading frame 64 (C17orf64), mRNA;PREDICTED: Homo sapiens chromosome 17 open reading frame 64 (C17orf64), transcript variant X4, mRNA;PREDICTED: Homo sapiens chromosom…
388799	1081	0.01	0.12	3.58496	0.361095	*	0.261946	FAM209B	NA	NA	NA	NA	EAW75538.1//hCG2018184, isoform CRA_c [Homo sapiens];XP_016883338.1//PREDICTED: protein FAM209B isoform X1 [Homo sapiens]	PREDICTED: Homo sapiens family with sequence similarity 209 member B (FAM209B), transcript variant X1, mRNA;Homo sapiens family with sequence similarity 209 member B (FAM209B), mRNA
4317	3012	0.01	0.12	3.58496	0.0155625	*	0.00743256	MMP8	GO:0031012//extracellular matrix;GO:1904724//tertiary granule lumen;GO:0005615//extracellular space;GO:0035580//specific granule lumen;GO:0005576//extracellular region;GO:0005581//collagen trimer;GO:0005578//proteinaceous extracellular matrix	GO:0004252//serine-type endopeptidase activity;GO:0004222//metalloendopeptidase activity;GO:0008270//zinc ion binding	GO:0022617//extracellular matrix disassembly;GO:0006508//proteolysis;GO:0043312//neutrophil degranulation;GO:0035987//endodermal cell differentiation;GO:0030574//collagen catabolic process	K01402//matrix metalloproteinase-8 (neutrophil collagenase) [EC:3.4.24.34]	EAW67027.1//matrix metallopeptidase 8 (neutrophil collagenase) [Homo sapiens];NP_001291370.1//neutrophil collagenase isoform 2 [Homo sapiens];XP_011541136.1//PREDICTED: neutrophil collagenase isoform X1 [Homo sapiens];XP_011541138.1//PREDICTED: neutrophil collagenase isoform X3 [Homo sapiens]	PREDICTED: Homo sapiens matrix metallopeptidase 8 (MMP8), transcript variant X3, mRNA;PREDICTED: Homo sapiens matrix metallopeptidase 8 (MMP8), transcript variant X2, mRNA;PREDICTED: Homo sapiens matrix metallopeptidase 8 (MMP8), transcript variant X1, mRNA;Homo sapiens matrix metallopeptidase 8 (MMP8), transcript variant 2, mRNA;PREDICTED: Homo sapiens matrix metallopeptidase 8 (MMP8), transcrip…
944	3797	0.01	0.12	3.58496	0.00980615	*	0.00449336	TNFSF8	GO:0005615//extracellular space;GO:0005887//integral component of plasma membrane;GO:0016021//integral component of membrane;GO:0005886//plasma membrane	GO:0005164//tumor necrosis factor receptor binding;GO:0005125//cytokine activity;GO:0005102//receptor binding	GO:0007165//signal transduction;GO:0007267//cell-cell signaling;GO:0006915//apoptotic process;GO:0043374//CD8-positive, alpha-beta T cell differentiation;GO:0008283//cell proliferation;GO:0045944//positive regulation of transcription from RNA polymerase II promoter;GO:0006955//immune response;GO:0050830//defense response to Gram-positive bacterium;GO:0033209//tumor necrosis factor-mediated signal…	K05471//tumor necrosis factor ligand superfamily member 8	NP_001235.1//tumor necrosis factor ligand superfamily member 8 isoform 1 [Homo sapiens];NP_001239219.1//tumor necrosis factor ligand superfamily member 8 isoform 2 [Homo sapiens]	Homo sapiens TNF superfamily member 8 (TNFSF8), transcript variant 2, mRNA;Homo sapiens TNF superfamily member 8 (TNFSF8), transcript variant 1, mRNA
563	1278	0.01	0.12	3.58496	0.113411	*	0.067556	AZGP1	GO:0031012//extracellular matrix;GO:0070062//extracellular exosome;GO:0005634//nucleus;GO:0005615//extracellular space;GO:0005576//extracellular region;GO:0005886//plasma membrane	GO:0008320//protein transmembrane transporter activity;GO:0004540//ribonuclease activity	GO:0055085//transmembrane transport;GO:0007155//cell adhesion;GO:0001895//retina homeostasis;GO:0001580//detection of chemical stimulus involved in sensory perception of bitter taste;GO:0008285//negative regulation of cell proliferation	K06751//major histocompatibility complex, class I	NP_001176.1//zinc-alpha-2-glycoprotein precursor [Homo sapiens]	Homo sapiens alpha-2-glycoprotein 1, zinc-binding (AZGP1), mRNA
7980	2441	0.52	6.2	3.57568	4.99786e-80	Up	1.33984e-81	TFPI2	NA	NA	NA	K03909//tissue factor pathway inhibitor	XP_011810461.1//PREDICTED: tissue factor pathway inhibitor 2 isoform X1 [Colobus angolensis palliatus];XP_011810462.1//PREDICTED: tissue factor pathway inhibitor 2 isoform X2 [Colobus angolensis palliatus]	Homo sapiens tissue factor pathway inhibitor 2 (TFPI2), transcript variant 2, mRNA;Homo sapiens tissue factor pathway inhibitor 2 (TFPI2), transcript variant 3, mRNA;Homo sapiens tissue factor pathway inhibitor 2 (TFPI2), transcript variant 1, mRNA
8061	1711	0.67	7.91	3.56144	2.59728e-71	Up	7.8636e-73	FOSL1	GO:0005634//nucleus;GO:0005654//nucleoplasm;GO:0005829//cytosol;GO:0042734//presynaptic membrane;GO:0043005//neuron projection	GO:0003677//DNA binding;GO:0000978//RNA polymerase II proximal promoter sequence-specific DNA binding;GO:0001077//transcriptional activator activity, RNA polymerase II proximal promoter sequence-specific DNA binding;GO:0003700//DNA binding transcription factor activity	GO:0034097//response to cytokine;GO:0032570//response to progesterone;GO:0007296//vitellogenesis;GO:0009629//response to gravity;GO:0006357//regulation of transcription from RNA polymerase II promoter;GO:0061614//pri-miRNA transcription from RNA polymerase II promoter;GO:0043065//positive regulation of apoptotic process;GO:0051091//positive regulation of DNA binding transcription factor activity;…	K04502//fos-like antigen 1	NP_001287785.1//fos-related antigen 1 isoform 4 [Homo sapiens];NP_001287786.1//fos-related antigen 1 isoform 5 [Homo sapiens];NP_005429.1//fos-related antigen 1 isoform 1 [Homo sapiens];XP_021569600.1//fos-related antigen 1 isoform X3 [Carlito syrichta];NP_001287773.1//fos-related antigen 1 isoform 2 [Homo sapiens]	Homo sapiens FOS like 1, AP-1 transcription factor subunit (FOSL1), transcript variant 1, mRNA;Homo sapiens FOS like 1, AP-1 transcription factor subunit (FOSL1), transcript variant 4, mRNA;Homo sapiens FOS like 1, AP-1 transcription factor subunit (FOSL1), transcript variant 3, mRNA;Homo sapiens FOS like 1, AP-1 transcription factor subunit (FOSL1), transcript variant 2, mRNA;Homo sapiens FOS li…
9235	1071	2.82	32.95	3.54651	4.66044e-178	Up	5.56708e-180	IL32	GO:0016020//membrane;GO:0005615//extracellular space;GO:0005829//cytosol	GO:0005125//cytokine activity	GO:0007155//cell adhesion;GO:0006952//defense response;GO:0006955//immune response	NA	NP_001012649.1//interleukin-32 isoform B [Homo sapiens];NP_001295007.1//interleukin-32 isoform E precursor [Homo sapiens];NP_001012651.1//interleukin-32 isoform A [Homo sapiens];XP_016784733.1//PREDICTED: interleukin-32 isoform X3 [Pan troglodytes];AEN74995.1//interleukin-32 eta [Homo sapiens];NP_001012652.1//interleukin-32 isoform C [Homo sapiens];NP_001012654.1//interleukin-32 isoform D [Homo s…	Homo sapiens interleukin 32 (IL32), transcript variant 9, mRNA;Homo sapiens interleukin 32 (IL32), transcript variant 7, mRNA;Homo sapiens interleukin 32 (IL32), transcript variant 6, mRNA;Homo sapiens interleukin 32 (IL32), transcript variant 5, mRNA;Homo sapiens interleukin 32 (IL32), transcript variant 1, mRNA;Homo sapiens interleukin 32 (IL32), transcript variant 8, mRNA;Homo sapiens interleu…
1942	1580	1.46	16.92	3.53469	1.59409e-136	Up	2.50968e-138	EFNA1	GO:0070062//extracellular exosome;GO:0005887//integral component of plasma membrane;GO:0046658//anchored component of plasma membrane;GO:0005886//plasma membrane	GO:0046875//ephrin receptor binding;GO:0005102//receptor binding	GO:0050731//positive regulation of peptidyl-tyrosine phosphorylation;GO:0016477//cell migration;GO:0050730//regulation of peptidyl-tyrosine phosphorylation;GO:1903051//negative regulation of proteolysis involved in cellular protein catabolic process;GO:0014028//notochord formation;GO:0033628//regulation of cell adhesion mediated by integrin;GO:0000122//negative regulation of transcription from RN…	K05462//ephrin-A	NP_004419.2//ephrin-A1 isoform a precursor [Homo sapiens];NP_872626.1//ephrin-A1 isoform b precursor [Homo sapiens]	Homo sapiens ephrin A1 (EFNA1), transcript variant 2, mRNA;Homo sapiens ephrin A1 (EFNA1), transcript variant 1, mRNA
1833	1553	0.12	1.39	3.53398	3.62226e-12	Up	6.01184e-13	EPYC	GO:0005615//extracellular space;GO:0005578//proteinaceous extracellular matrix	GO:0005539//glycosaminoglycan binding	GO:0007565//female pregnancy;GO:0007409//axonogenesis	K08127//dermatan sulfate proteoglycan 3 (PG-Lb)	NP_004941.2//epiphycan precursor [Homo sapiens];XP_018893579.1//PREDICTED: epiphycan [Gorilla gorilla gorilla]	PREDICTED: Homo sapiens epiphycan (EPYC), transcript variant X1, mRNA;Homo sapiens epiphycan (EPYC), mRNA
2635	2903	1.86	21.33	3.51951	0	Up	0	GBP3	GO:0005829//cytosol;GO:0048471//perinuclear region of cytoplasm;GO:0000139//Golgi membrane	GO:0019955//cytokine binding;GO:0019003//GDP binding;GO:0042803//protein homodimerization activity;GO:0003924//GTPase activity;GO:0003779//actin binding;GO:0051879//Hsp90 protein binding;GO:0005525//GTP binding;GO:0019899//enzyme binding;GO:0030507//spectrin binding	GO:0050860//negative regulation of T cell receptor signaling pathway;GO:0070373//negative regulation of ERK1 and ERK2 cascade;GO:1903077//negative regulation of protein localization to plasma membrane;GO:1900025//negative regulation of substrate adhesion-dependent cell spreading;GO:0050848//regulation of calcium-mediated signaling;GO:0051607//defense response to virus;GO:0051260//protein homoolig…	K20899//guanylate-binding protein 1/3/4/7	XP_021522106.1//guanylate-binding protein 3 isoform X2 [Aotus nancymaae];XP_011539536.1//PREDICTED: guanylate-binding protein 3 isoform X3 [Homo sapiens];NP_001306110.1//guanylate-binding protein 3 isoform 4 [Homo sapiens];XP_011811446.1//PREDICTED: guanylate-binding protein 3 isoform X1 [Colobus angolensis palliatus];XP_016856503.1//PREDICTED: guanylate-binding protein 3 isoform X5 [Homo sapiens…	PREDICTED: Homo sapiens guanylate binding protein 3 (GBP3), transcript variant X6, mRNA;PREDICTED: Homo sapiens guanylate binding protein 3 (GBP3), transcript variant X3, mRNA;PREDICTED: Homo sapiens guanylate binding protein 3 (GBP3), transcript variant X2, mRNA;Homo sapiens guanylate binding protein 3 (GBP3), transcript variant 1, mRNA;Homo sapiens guanylate binding protein 3 (GBP3), transcript…
4616	1396	6.71	74.97	3.48193	0	Up	0	GADD45B	GO:0005634//nucleus;GO:0005737//cytoplasm	NA	GO:0046330//positive regulation of JNK cascade;GO:1900745//positive regulation of p38MAPK cascade;GO:0043065//positive regulation of apoptotic process;GO:0006469//negative regulation of protein kinase activity;GO:0000185//activation of MAPKKK activity;GO:0006950//response to stress;GO:0051726//regulation of cell cycle;GO:0000186//activation of MAPKK activity	K04402//growth arrest and DNA-damage-inducible protein	EAW69377.1//growth arrest and DNA-damage-inducible, beta, isoform CRA_b, partial [Homo sapiens];XP_011819451.1//PREDICTED: growth arrest and DNA damage-inducible protein GADD45 beta isoform X1 [Colobus angolensis palliatus]	Homo sapiens growth arrest and DNA damage inducible beta (GADD45B), mRNA;PREDICTED: Homo sapiens growth arrest and DNA damage inducible beta (GADD45B), transcript variant X1, mRNA
3433	3505	5.36	59.79	3.4796	0	Up	0	IFIT2	GO:0005783//endoplasmic reticulum;GO:0005829//cytosol;GO:0005737//cytoplasm	GO:0003723//RNA binding	GO:0060337//type I interferon signaling pathway;GO:0043065//positive regulation of apoptotic process;GO:0032091//negative regulation of protein binding;GO:0051607//defense response to virus;GO:0008637//apoptotic mitochondrial changes;GO:0009615//response to virus;GO:0035457//cellular response to interferon-alpha	K14217//interferon-induced protein with tetratricopeptide repeats 1	AAH32839.2//Interferon-induced protein with tetratricopeptide repeats 2 [Homo sapiens]	Homo sapiens interferon induced protein with tetratricopeptide repeats 2 (IFIT2), mRNA
57402	1057	0.01	0.11	3.45943	0.205228	*	0.133026	S100A14	GO:0070062//extracellular exosome;GO:0016604//nuclear body;GO:0005829//cytosol;GO:0030054//cell junction;GO:0048471//perinuclear region of cytoplasm	GO:0005509//calcium ion binding;GO:0042379//chemokine receptor binding	GO:0071624//positive regulation of granulocyte chemotaxis;GO:0090026//positive regulation of monocyte chemotaxis;GO:0032496//response to lipopolysaccharide;GO:0042742//defense response to bacterium;GO:0055074//calcium ion homeostasis;GO:0034142//toll-like receptor 4 signaling pathway;GO:0006915//apoptotic process	NA	NP_065723.1//protein S100-A14 [Homo sapiens]	PREDICTED: Homo sapiens S100 calcium binding protein A14 (S100A14), transcript variant X2, mRNA;Homo sapiens S100 calcium binding protein A14 (S100A14), mRNA;PREDICTED: Homo sapiens S100 calcium binding protein A14 (S100A14), transcript variant X1, mRNA
6691	772	0.01	0.11	3.45943	0.362526	*	0.261946	SPINK2	GO:0005615//extracellular space;GO:0001669//acrosomal vesicle;GO:0043005//neuron projection	GO:0004867//serine-type endopeptidase inhibitor activity;GO:0004866//endopeptidase inhibitor activity	GO:0060046//regulation of acrosome reaction;GO:0043065//positive regulation of apoptotic process;GO:0009566//fertilization;GO:1900004//negative regulation of serine-type endopeptidase activity;GO:0072520//seminiferous tubule development;GO:0007286//spermatid development;GO:0002176//male germ cell proliferation	K06083//WAS protein family, member 3;K05746//enabled;K11128//H/ACA ribonucleoprotein complex subunit 1;K13098//RNA-binding protein FUS;K06254//agrin;K10367//formin 1;K13982//probable ATP-dependent RNA helicase DDX4 [EC:3.6.4.13]	NP_001258649.1//serine protease inhibitor Kazal-type 2 isoform 4 precursor [Homo sapiens];NP_001258648.1//serine protease inhibitor Kazal-type 2 isoform 3 precursor [Homo sapiens];NP_001258651.1//serine protease inhibitor Kazal-type 2 isoform 6 precursor [Homo sapiens];XP_011532707.1//PREDICTED: serine protease inhibitor Kazal-type 2 isoform X1 [Homo sapiens];XP_011532708.1//PREDICTED: serine pro…	Homo sapiens serine peptidase inhibitor, Kazal type 2 (SPINK2), transcript variant 2, mRNA;Homo sapiens serine peptidase inhibitor, Kazal type 2 (SPINK2), transcript variant 3, mRNA;Homo sapiens serine peptidase inhibitor, Kazal type 2 (SPINK2), transcript variant 1, mRNA;PREDICTED: Homo sapiens serine peptidase inhibitor, Kazal type 2 (SPINK2), transcript variant X1, mRNA;Homo sapiens serine pep…
283106	1416	0.01	0.11	3.45943	0.113569	*	0.067556	CSNK2A3	GO:0016581//NuRD complex;GO:0005654//nucleoplasm;GO:0031519//PcG protein complex;GO:0016580//Sin3 complex;GO:0005956//protein kinase CK2 complex	GO:0004674//protein serine/threonine kinase activity;GO:0005524//ATP binding;GO:0047485//protein N-terminus binding;GO:0042802//identical protein binding;GO:0019888//protein phosphatase regulator activity;GO:0008013//beta-catenin binding	GO:0043154//negative regulation of cysteine-type endopeptidase activity involved in apoptotic process;GO:0006468//protein phosphorylation;GO:1905818//regulation of chromosome separation;GO:0030307//positive regulation of cell growth;GO:0046777//protein autophosphorylation;GO:0018107//peptidyl-threonine phosphorylation;GO:0030177//positive regulation of Wnt signaling pathway;GO:0045732//positive r…	K03097//casein kinase II subunit alpha [EC:2.7.11.1]	NP_001243615.1//casein kinase 2, alpha 1 polypeptide-like [Homo sapiens]	Homo sapiens casein kinase 2 alpha 3 (CSNK2A3), mRNA
30014	418	0.01	0.11	3.45943	0.615479	*	0.515802	SPANXA1	GO:0005634//nucleus;GO:0005737//cytoplasm	NA	GO:0007283//spermatogenesis	NA	NP_038481.2//sperm protein associated with the nucleus on the X chromosome A [Homo sapiens]	Homo sapiens sperm protein associated with the nucleus, X-linked, family member A1 (SPANXA1), mRNA
3283	1646	0.02	0.22	3.45943	0.0268449	*	0.0135126	HSD3B1	NA	NA	NA	K00070//3beta-hydroxy-Delta5-steroid dehydrogenase / steroid Delta-isomerase [EC:1.1.1.145 5.3.3.1]	XP_008950472.1//PREDICTED: LOW QUALITY PROTEIN: 3 beta-hydroxysteroid dehydrogenase/Delta 5--	Homo sapiens hydroxy-delta-5-steroid dehydrogenase, 3 beta- and steroid delta-isomerase 1 (HSD3B1), mRNA;PREDICTED: Homo sapiens hydroxy-delta-5-steroid dehydrogenase, 3 beta- and steroid delta-isomerase 1 (HSD3B1), transcript variant X1, mRNA;PREDICTED: Homo sapiens hydroxy-delta-5-steroid dehydrogenase, 3 beta- and steroid delta-isomerase 1 (HSD3B1), transcript variant X2, mRNA
399814	1065	0.01	0.11	3.45943	0.20455	*	0.133026	C10orf120	GO:0005634//nucleus;GO:0000151//ubiquitin ligase complex	NA	NA	NA	NP_001010912.1//uncharacterized protein C10orf120 [Homo sapiens]	Homo sapiens chromosome 10 open reading frame 120 (C10orf120), mRNA
765	976	0.01	0.11	3.45943	0.204481	*	0.133026	CA6	GO:0070062//extracellular exosome;GO:0005615//extracellular space;GO:0005829//cytosol;GO:0005576//extracellular region	GO:0008270//zinc ion binding;GO:0004089//carbonate dehydratase activity	GO:0015701//bicarbonate transport;GO:0006730//one-carbon metabolic process;GO:0001580//detection of chemical stimulus involved in sensory perception of bitter taste	K01672//carbonic anhydrase [EC:4.2.1.1]	NP_001257429.1//carbonic anhydrase 6 isoform 2 precursor [Homo sapiens];XP_011540385.1//PREDICTED: carbonic anhydrase 6 isoform X1 [Homo sapiens];BAG62340.1//unnamed protein product [Homo sapiens];XP_011540386.1//PREDICTED: carbonic anhydrase 6 isoform X2 [Homo sapiens];NP_001257430.1//carbonic anhydrase 6 isoform 3 precursor [Homo sapiens];XP_008973904.1//PREDICTED: carbonic anhydrase 6 isoform …	Homo sapiens carbonic anhydrase 6 (CA6), transcript variant 1, mRNA;Homo sapiens carbonic anhydrase 6 (CA6), transcript variant 3, mRNA;Homo sapiens carbonic anhydrase 6 (CA6), transcript variant 2, mRNA;PREDICTED: Homo sapiens carbonic anhydrase 6 (CA6), transcript variant X2, mRNA;PREDICTED: Homo sapiens carbonic anhydrase 6 (CA6), transcript variant X1, mRNA;Homo sapiens carbonic anhydrase 6 (…
283600	1733	0.01	0.11	3.45943	0.0623232	*	0.0343076	SLC25A47	GO:0005743//mitochondrial inner membrane;GO:0016021//integral component of membrane;GO:0005739//mitochondrion	GO:0022857//transmembrane transporter activity	GO:0055085//transmembrane transport;GO:0006839//mitochondrial transport	K15123//solute carrier family 25, member 45/47	CAD62588.1//unnamed protein product, partial [Homo sapiens]	Homo sapiens solute carrier family 25 member 47 (SLC25A47), mRNA
8345	425	0.01	0.11	3.45943	0.608406	*	0.515802	HIST1H2BH	GO:0070062//extracellular exosome;GO:0005634//nucleus;GO:0005654//nucleoplasm;GO:0043234//protein complex;GO:0005829//cytosol;GO:0000786//nucleosome	GO:0003677//DNA binding;GO:0097677//STAT family protein binding;GO:0044389//ubiquitin-like protein ligase binding;GO:0046982//protein heterodimerization activity;GO:0019899//enzyme binding	GO:0016567//protein ubiquitination;GO:0006334//nucleosome assembly	K11252//histone H2B	XP_003502246.1//PREDICTED: histone H2B type 1 isoform X1 [Cricetulus griseus]	Homo sapiens histone cluster 1 H2B family member h (HIST1H2BH), mRNA
3162	1606	6.26	67.49	3.43044	0	Up	0	HMOX1	GO:0016020//membrane;GO:0005634//nucleus;GO:0005783//endoplasmic reticulum;GO:0048471//perinuclear region of cytoplasm;GO:0005901//caveola;GO:0005730//nucleolus;GO:0005829//cytosol;GO:0016021//integral component of membrane;GO:0005789//endoplasmic reticulum membrane	GO:0004630//phospholipase D activity;GO:0046872//metal ion binding;GO:0020037//heme binding;GO:0004392//heme oxygenase (decyclizing) activity;GO:0004871//signal transducer activity;GO:0042803//protein homodimerization activity;GO:0019899//enzyme binding	GO:0008217//regulation of blood pressure;GO:0006879//cellular iron ion homeostasis;GO:0035094//response to nicotine;GO:0097421//liver regeneration;GO:0043433//negative regulation of DNA binding transcription factor activity;GO:0043305//negative regulation of mast cell degranulation;GO:0051260//protein homooligomerization;GO:0043627//response to estrogen;GO:0042167//heme catabolic process;GO:00550…	K00510//heme oxygenase 1 [EC:1.14.14.18]	NP_002124.1//heme oxygenase 1 [Homo sapiens]	Homo sapiens heme oxygenase 1 (HMOX1), mRNA
9242	2075	0.87	9.26	3.41192	1.49679e-96	Up	3.2958e-98	MSC	GO:0005634//nucleus;GO:0005654//nucleoplasm	GO:0003714//transcription corepressor activity;GO:0001206//transcriptional repressor activity, RNA polymerase II distal enhancer sequence-specific binding;GO:0000980//RNA polymerase II distal enhancer sequence-specific DNA binding;GO:0003700//DNA binding transcription factor activity;GO:0046983//protein dimerization activity	GO:1990830//cellular response to leukemia inhibitory factor;GO:0060539//diaphragm development;GO:0014707//branchiomeric skeletal muscle development;GO:0060021//palate development;GO:0006366//transcription from RNA polymerase II promoter	K09072//musculin (activated B-cell factor-1)	NP_005089.2//musculin [Homo sapiens]	Homo sapiens musculin (MSC), mRNA
1300	3680	0.12	1.27	3.40372	5.44795e-19	Up	6.06394e-20	COL10A1	GO:0005788//endoplasmic reticulum lumen;GO:0005938//cell cortex;GO:0005576//extracellular region;GO:0005581//collagen trimer;GO:0005578//proteinaceous extracellular matrix	GO:0046872//metal ion binding	GO:0001958//endochondral ossification;GO:0030198//extracellular matrix organization;GO:0051216//cartilage development;GO:0001501//skeletal system development;GO:0030574//collagen catabolic process	K19479//collagen, type X, alpha	NP_000484.2//collagen alpha-1(X) chain precursor [Homo sapiens]	PREDICTED: Homo sapiens collagen type X alpha 1 (COL10A1), transcript variant X1, mRNA;PREDICTED: Homo sapiens collagen type X alpha 1 (COL10A1), transcript variant X5, mRNA;PREDICTED: Homo sapiens collagen type X alpha 1 (COL10A1), transcript variant X2, mRNA;PREDICTED: Homo sapiens collagen type X alpha 1 (COL10A1), transcript variant X4, mRNA;Homo sapiens collagen type X alpha 1 chain (COL10A1…
414236	2516	0.02	0.21	3.39232	0.00161914	*	0.000646104	C10orf55	NA	NA	NA	K01348//urokinase plasminogen activator [EC:3.4.21.73]	NP_001001791.2//uncharacterized protein C10orf55 [Homo sapiens]	Homo sapiens chromosome 10 open reading frame 55 (C10orf55), mRNA
219770	1580	0.02	0.21	3.39232	0.0268361	*	0.0135126	GJD4	GO:0005922//connexin complex;GO:0016021//integral component of membrane	NA	GO:0014717//regulation of satellite cell activation involved in skeletal muscle regeneration;GO:0007154//cell communication	K07630//gap junction delta-4 protein	NP_699199.2//gap junction delta-4 protein [Homo sapiens]	Homo sapiens gap junction protein delta 4 (GJD4), mRNA
6890	2787	5.16	54.1	3.39019	0	Up	0	TAP1	GO:0005815//microtubule organizing center;GO:0042825//TAP complex;GO:0005739//mitochondrion	GO:0043531//ADP binding;GO:0015440//peptide-transporting ATPase activity;GO:0005524//ATP binding;GO:0046979//TAP2 binding;GO:0023029//MHC class Ib protein binding;GO:0042288//MHC class I protein binding	GO:0046967//cytosol to ER transport;GO:0006952//defense response;GO:0019885//antigen processing and presentation of endogenous peptide antigen via MHC class I	K05653//ATP-binding cassette, subfamily B (MDR/TAP), member 2	XP_012358659.1//PREDICTED: antigen peptide transporter 1 isoform X2 [Nomascus leucogenys];BAG36500.1//unnamed protein product [Homo sapiens]	Homo sapiens transporter 1, ATP binding cassette subfamily B member (TAP1), transcript variant 1, mRNA;Homo sapiens transporter 1, ATP binding cassette subfamily B member (TAP1), transcript variant 2, mRNA
23780	2608	11.75	121.64	3.37189	0	Up	0	APOL2	GO:0016021//integral component of membrane;GO:0005576//extracellular region	GO:0008289//lipid binding	GO:0006869//lipid transport;GO:0042157//lipoprotein metabolic process	K14480//apolipoprotein L	BAD92227.1//apolipoprotein L2 variant, partial [Homo sapiens];XP_016884213.1//PREDICTED: apolipoprotein L2 isoform X2 [Homo sapiens]	PREDICTED: Homo sapiens apolipoprotein L2 (APOL2), transcript variant X4, mRNA;PREDICTED: Homo sapiens apolipoprotein L2 (APOL2), transcript variant X5, mRNA;PREDICTED: Homo sapiens apolipoprotein L2 (APOL2), transcript variant X3, mRNA;Homo sapiens apolipoprotein L2 (APOL2), transcript variant alpha, mRNA;PREDICTED: Homo sapiens apolipoprotein L2 (APOL2), transcript variant X1, mRNA;PREDICTED: H…
4495	421	0.55	5.68	3.36839	2.15206e-10	Up	4.0942e-11	MT1G	NA	NA	NA	K14739//metallothionein 1/2	AAF23355.1//hqp0376 protein [Homo sapiens]	Homo sapiens metallothionein 1G (MT1G), transcript variant 2, mRNA;Homo sapiens metallothionein 1G (MT1G), transcript variant 1, mRNA
3656	3469	0.88	9.07	3.36553	9.63939e-159	Up	1.32657e-160	IRAK2	GO:0010008//endosome membrane;GO:0005634//nucleus;GO:0005829//cytosol;GO:0005622//intracellular;GO:0005886//plasma membrane;GO:0005737//cytoplasm	GO:0004674//protein serine/threonine kinase activity;GO:0005524//ATP binding;GO:0004672//protein kinase activity;GO:0046982//protein heterodimerization activity;GO:0042803//protein homodimerization activity	GO:0035556//intracellular signal transduction;GO:0070498//interleukin-1-mediated signaling pathway;GO:0001959//regulation of cytokine-mediated signaling pathway;GO:0034162//toll-like receptor 9 signaling pathway;GO:0070555//response to interleukin-1;GO:0002756//MyD88-independent toll-like receptor signaling pathway;GO:0031663//lipopolysaccharide-mediated signaling pathway;GO:0032088//negative reg…	K04731//interleukin-1 receptor-associated kinase 2 [EC:2.7.11.1]	NP_001561.3//interleukin-1 receptor-associated kinase-like 2 [Homo sapiens]	Homo sapiens interleukin 1 receptor associated kinase 2 (IRAK2), mRNA
51207	1362	0.04	0.41	3.35755	0.00161891	*	0.000646104	DUSP13	GO:0005737//cytoplasm	GO:0008138//protein tyrosine/serine/threonine phosphatase activity;GO:0004725//protein tyrosine phosphatase activity;GO:0016791//phosphatase activity	GO:0051321//meiotic cell cycle;GO:0006470//protein dephosphorylation;GO:0016311//dephosphorylation;GO:0007283//spermatogenesis	K14165//atypical dual specificity phosphatase [EC:3.1.3.16 3.1.3.48]	XP_011538155.1//PREDICTED: dual specificity protein phosphatase 13 isoform X3 [Homo sapiens];XP_017727399.1//PREDICTED: dual specificity protein phosphatase 13 isoform X5 [Rhinopithecus bieti];XP_016871802.1//PREDICTED: dual specificity protein phosphatase 13 isoform X5 [Homo sapiens];XP_005269941.3//PREDICTED: dual specificity protein phosphatase 13 isoform X2 [Homo sapiens];XP_005269940.1//PRED…	PREDICTED: Homo sapiens dual specificity phosphatase 13 (DUSP13), transcript variant X9, mRNA;Homo sapiens dual specificity phosphatase 13 (DUSP13), transcript variant 7, mRNA;Homo sapiens dual specificity phosphatase 13 (DUSP13), transcript variant 1, mRNA;PREDICTED: Homo sapiens dual specificity phosphatase 13 (DUSP13), transcript variant X3, mRNA;PREDICTED: Homo sapiens dual specificity phosph…
102723547	947	0.04	0.41	3.35755	0.0268331	*	0.0135126	CSAG2	NA	NA	GO:0042493//response to drug	NA	XP_006724920.1//PREDICTED: chondrosarcoma-associated gene 2/3 protein isoform X1 [Homo sapiens];XP_016885512.1//PREDICTED: chondrosarcoma-associated gene 2/3 protein isoform X2 [Homo sapiens]	PREDICTED: Homo sapiens CSAG family member 2 (CSAG2), transcript variant X2, mRNA;PREDICTED: Homo sapiens CSAG family member 2 (CSAG2), transcript variant X1, mRNA
51513	1636	0.27	2.76	3.35364	4.70125e-22	Up	4.5496e-23	ETV7	GO:0005634//nucleus;GO:0005654//nucleoplasm	GO:0000981//RNA polymerase II transcription factor activity, sequence-specific DNA binding;GO:0000977//RNA polymerase II regulatory region sequence-specific DNA binding;GO:0001227//transcriptional repressor activity, RNA polymerase II transcription regulatory region sequence-specific DNA binding	GO:0000122//negative regulation of transcription from RNA polymerase II promoter;GO:0006357//regulation of transcription from RNA polymerase II promoter;GO:0009887//animal organ morphogenesis;GO:0030154//cell differentiation;GO:0006366//transcription from RNA polymerase II promoter	K03211//ETS translocation variant 6/7	NP_001193968.1//transcription factor ETV7 isoform 6 [Homo sapiens];NP_001193964.1//transcription factor ETV7 isoform 2 [Homo sapiens];NP_001193965.1//transcription factor ETV7 isoform 3 [Homo sapiens];NP_001193966.1//transcription factor ETV7 isoform 4 [Homo sapiens];NP_057219.1//transcription factor ETV7 isoform 1 [Homo sapiens];NP_001193967.1//transcription factor ETV7 isoform 5 [Homo sapiens]	Homo sapiens ETS variant 7 (ETV7), transcript variant 2, mRNA;Homo sapiens ETS variant 7 (ETV7), transcript variant 6, mRNA;Homo sapiens ETS variant 7 (ETV7), transcript variant 4, mRNA;Homo sapiens ETS variant 7 (ETV7), transcript variant 8, mRNA;Homo sapiens ETS variant 7 (ETV7), transcript variant 5, mRNA;Homo sapiens ETS variant 7 (ETV7), transcript variant 1, mRNA;Homo sapiens ETS variant 7 …
100505679	2302	0.05	0.51	3.3505	0.000568388	Up	0.000211104	UBE2Q2L	NA	NA	NA	K10582//ubiquitin-conjugating enzyme E2 Q [EC:2.3.2.23];K00901//diacylglycerol kinase (ATP) [EC:2.7.1.107];K06467//CD22 antigen	CDQ76308.1//unnamed protein product [Oncorhynchus mykiss];NP_001230460.1//putative ubiquitin-conjugating enzyme E2Q2-like protein [Homo sapiens]	PREDICTED: Homo sapiens ubiquitin conjugating enzyme E2 Q2 like (UBE2Q2L), transcript variant X1, mRNA;Homo sapiens ubiquitin conjugating enzyme E2 Q2 like (UBE2Q2L), mRNA;PREDICTED: Homo sapiens ubiquitin conjugating enzyme E2 Q2 like (UBE2Q2L), transcript variant X2, mRNA
116844	1780	0.06	0.61	3.34577	1.42566e-06	Up	3.81412e-07	LRG1	GO:1904724//tertiary granule lumen;GO:0016020//membrane;GO:0043231//intracellular membrane-bounded organelle;GO:0070062//extracellular exosome;GO:0005615//extracellular space;GO:0035580//specific granule lumen;GO:0005576//extracellular region;GO:1904813//ficolin-1-rich granule lumen	GO:0005160//transforming growth factor beta receptor binding	GO:0043312//neutrophil degranulation;GO:0050873//brown fat cell differentiation;GO:0001938//positive regulation of endothelial cell proliferation;GO:0045766//positive regulation of angiogenesis;GO:0030511//positive regulation of transforming growth factor beta receptor signaling pathway	K13023//carboxypeptidase N regulatory subunit	NP_443204.1//leucine-rich alpha-2-glycoprotein precursor [Homo sapiens]	Homo sapiens leucine rich alpha-2-glycoprotein 1 (LRG1), mRNA
8626	4758	0.11	1.11	3.33498	2.14778e-26	Up	1.75218e-27	TP63	GO:0030425//dendrite;GO:0005654//nucleoplasm;GO:0005634//nucleus;GO:0000785//chromatin;GO:0005791//rough endoplasmic reticulum;GO:0000790//nuclear chromatin;GO:0005737//cytoplasm;GO:0005667//transcription factor complex;GO:0005829//cytosol;GO:0005794//Golgi apparatus;GO:0043234//protein complex	GO:0003677//DNA binding;GO:0002039//p53 binding;GO:0042802//identical protein binding;GO:0001077//transcriptional activator activity, RNA polymerase II proximal promoter sequence-specific DNA binding;GO:0044212//transcription regulatory region DNA binding;GO:0003690//double-stranded DNA binding;GO:0000989//transcription factor activity, transcription factor binding;GO:0050699//WW domain binding;G…	GO:0043589//skin morphogenesis;GO:0045747//positive regulation of Notch signaling pathway;GO:0043616//keratinocyte proliferation;GO:0006338//chromatin remodeling;GO:0010332//response to gamma radiation;GO:0043523//regulation of neuron apoptotic process;GO:0030859//polarized epithelial cell differentiation;GO:0034644//cellular response to UV;GO:2000381//negative regulation of mesoderm development;…	K10149//tumor protein p63	NP_001316893.1//tumor protein 63 isoform 13 [Homo sapiens];XP_019813771.1//PREDICTED: tumor protein 63 isoform X4 [Bos indicus];XP_010622416.1//PREDICTED: tumor protein 63 isoform X1 [Fukomys damarensis];XP_009200201.1//tumor protein 63 isoform X5 [Papio anubis];XP_011511553.1//PREDICTED: tumor protein 63 isoform X1 [Homo sapiens];XP_003895317.2//tumor protein 63 isoform X4 [Papio anubis];XP_0118…	Homo sapiens tumor protein p63 (TP63), transcript variant 1, mRNA;Homo sapiens tumor protein p63 (TP63), transcript variant 5, mRNA;PREDICTED: Homo sapiens tumor protein p63 (TP63), transcript variant X5, mRNA;Homo sapiens tumor protein p63 (TP63), transcript variant 2, mRNA;PREDICTED: Homo sapiens tumor protein p63 (TP63), transcript variant X1, mRNA;Homo sapiens tumor protein p63 (TP63), transc…
55332	3506	3.16	31.63	3.3233	0	Up	0	DRAM1	GO:0005765//lysosomal membrane;GO:0016021//integral component of membrane;GO:0005764//lysosome;GO:0005737//cytoplasm	NA	GO:0006914//autophagy;GO:0010506//regulation of autophagy;GO:0006915//apoptotic process	K21955//DNA damage-regulated autophagy modulator protein 1	XP_005269061.1//PREDICTED: DNA damage-regulated autophagy modulator protein 1 isoform X1 [Homo sapiens];NP_060840.2//DNA damage-regulated autophagy modulator protein 1 [Homo sapiens];XP_015008014.1//PREDICTED: DNA damage-regulated autophagy modulator protein 1 isoform X1 [Macaca mulatta]	PREDICTED: Homo sapiens DNA damage regulated autophagy modulator 1 (DRAM1), transcript variant X2, mRNA;Homo sapiens DNA damage regulated autophagy modulator 1 (DRAM1), mRNA;PREDICTED: Homo sapiens DNA damage regulated autophagy modulator 1 (DRAM1), transcript variant X1, mRNA;PREDICTED: Homo sapiens DNA damage regulated autophagy modulator 1 (DRAM1), transcript variant X3, mRNA
1413	828	0.01	0.1	3.32193	0.362691	*	0.261946	CRYBA4	NA	GO:0005212//structural constituent of eye lens	GO:0043010//camera-type eye development;GO:0007601//visual perception	K13596//activin receptor type-2B [EC:2.7.11.30];K16810//TBCC domain-containing protein 1	XP_006724203.1//PREDICTED: beta-crystallin A4 isoform X2 [Homo sapiens];XP_011763766.1//PREDICTED: beta-crystallin A4 isoform X1 [Macaca nemestrina];XP_016884087.1//PREDICTED: beta-crystallin A4 isoform X1 [Homo sapiens]	Homo sapiens crystallin beta A4 (CRYBA4), mRNA;PREDICTED: Homo sapiens crystallin beta A4 (CRYBA4), transcript variant X2, mRNA;PREDICTED: Homo sapiens crystallin beta A4 (CRYBA4), transcript variant X1, mRNA
10859	3039	0.01	0.1	3.32193	0.0182133	*	0.008848	LILRB1	NA	NA	NA	K06512//leukocyte immunoglobulin-like receptor	XP_016881680.1//PREDICTED: leukocyte immunoglobulin-like receptor subfamily B member 1 isoform X12 [Homo sapiens];XP_011524637.1//PREDICTED: leukocyte immunoglobulin-like receptor subfamily B member 1 isoform X11 [Homo sapiens];XP_016881679.1//PREDICTED: leukocyte immunoglobulin-like receptor subfamily B member 1 isoform X10 [Homo sapiens];XP_016881681.1//PREDICTED: leukocyte immunoglobulin-like …	PREDICTED: Homo sapiens leukocyte immunoglobulin like receptor B1 (LILRB1), transcript variant X15, mRNA;PREDICTED: Homo sapiens leukocyte immunoglobulin like receptor B1 (LILRB1), transcript variant X10, mRNA;PREDICTED: Homo sapiens leukocyte immunoglobulin like receptor B1 (LILRB1), transcript variant X2, mRNA;Homo sapiens leukocyte immunoglobulin like receptor B1 (LILRB1), transcript variant 5…
131920	1461	0.01	0.1	3.32193	0.113558	*	0.067556	TMEM207	GO:0016021//integral component of membrane	NA	NA	NA	NP_997199.1//transmembrane protein 207 precursor [Homo sapiens]	Homo sapiens transmembrane protein 207 (TMEM207), mRNA
107987243	1196	0.01	0.1	3.32193	0.204793	*	0.133026	LOC107987243	NA	NA	NA	NA	XP_016880985.1//PREDICTED: uncharacterized protein LOC107987243 [Homo sapiens]	PREDICTED: Homo sapiens uncharacterized LOC107987243 (LOC107987243), mRNA
6279	535	0.01	0.1	3.32193	0.614954	*	0.515802	S100A8	GO:0034774//secretory granule lumen;GO:0070062//extracellular exosome;GO:0005856//cytoskeleton;GO:0005634//nucleus;GO:0005615//extracellular space;GO:0045111//intermediate filament cytoskeleton;GO:0005829//cytosol;GO:0005576//extracellular region;GO:0005886//plasma membrane	GO:0050786//RAGE receptor binding;GO:0005509//calcium ion binding;GO:0008270//zinc ion binding;GO:0035662//Toll-like receptor 4 binding;GO:0008017//microtubule binding;GO:0050544//arachidonic acid binding	GO:0032496//response to lipopolysaccharide;GO:0050729//positive regulation of inflammatory response;GO:0030307//positive regulation of cell growth;GO:0042742//defense response to bacterium;GO:0019730//antimicrobial humoral response;GO:0032119//sequestering of zinc ion;GO:0045471//response to ethanol;GO:0014002//astrocyte development;GO:0002523//leukocyte migration involved in inflammatory respons…	K21127//protein S100-A8	NP_001306127.1//protein S100-A8 isoform c [Homo sapiens];NP_001306125.1//protein S100-A8 isoform a [Homo sapiens];XP_004026775.1//PREDICTED: protein S100-A8 isoform X1 [Gorilla gorilla gorilla];NP_001306126.1//protein S100-A8 isoform b [Homo sapiens]	Homo sapiens S100 calcium binding protein A8 (S100A8), transcript variant 4, mRNA;Homo sapiens S100 calcium binding protein A8 (S100A8), transcript variant 5, mRNA;Homo sapiens S100 calcium binding protein A8 (S100A8), transcript variant 2, mRNA;Homo sapiens S100 calcium binding protein A8 (S100A8), transcript variant 3, mRNA;Homo sapiens S100 calcium binding protein A8 (S100A8), transcript varia…
26298	5397	0.01	0.1	3.32193	0.00649852	*	0.00288652	EHF	GO:0005634//nucleus;GO:0005654//nucleoplasm;GO:0005794//Golgi apparatus	GO:0000978//RNA polymerase II proximal promoter sequence-specific DNA binding;GO:0003677//DNA binding;GO:0001077//transcriptional activator activity, RNA polymerase II proximal promoter sequence-specific DNA binding;GO:0003700//DNA binding transcription factor activity	GO:0050673//epithelial cell proliferation;GO:0008283//cell proliferation;GO:0045944//positive regulation of transcription from RNA polymerase II promoter;GO:0007275//multicellular organism development;GO:0045893//positive regulation of transcription, DNA-templated;GO:0030855//epithelial cell differentiation	K17102//ETS homologous factor	XP_011518285.1//PREDICTED: ETS homologous factor isoform X2 [Homo sapiens];XP_021521047.1//ETS homologous factor isoform X4 [Aotus nancymaae];XP_005252914.1//PREDICTED: ETS homologous factor isoform X1 [Homo sapiens];NP_001193545.1//ETS homologous factor isoform 1 precursor [Homo sapiens];XP_010331630.1//PREDICTED: ETS homologous factor isoform X1 [Saimiri boliviensis boliviensis];XP_016873023.1/…	PREDICTED: Homo sapiens ETS homologous factor (EHF), transcript variant X5, mRNA;PREDICTED: Homo sapiens ETS homologous factor (EHF), transcript variant X2, mRNA;PREDICTED: Homo sapiens ETS homologous factor (EHF), transcript variant X8, mRNA;PREDICTED: Homo sapiens ETS homologous factor (EHF), transcript variant X1, mRNA;PREDICTED: Homo sapiens ETS homologous factor (EHF), transcript variant X4,…
255231	3079	0.01	0.1	3.32193	0.0459164	*	0.0243964	MCOLN2	GO:0005765//lysosomal membrane;GO:0055038//recycling endosome membrane;GO:0031902//late endosome membrane;GO:0016021//integral component of membrane;GO:0055037//recycling endosome;GO:0005886//plasma membrane	GO:0005262//calcium channel activity	GO:1990266//neutrophil migration;GO:0070588//calcium ion transmembrane transport;GO:0071651//positive regulation of chemokine (C-C motif) ligand 5 production;GO:0071642//positive regulation of macrophage inflammatory protein 1 alpha production;GO:0071639//positive regulation of monocyte chemotactic protein-1 production;GO:0002250//adaptive immune response;GO:2000343//positive regulation of chemok…	K04993//mucolipin 2	NP_694991.2//mucolipin-2 isoform 1 [Homo sapiens];XP_016856412.1//PREDICTED: mucolipin-2 isoform X2 [Homo sapiens]	PREDICTED: Homo sapiens mucolipin 2 (MCOLN2), transcript variant X2, mRNA;PREDICTED: Homo sapiens mucolipin 2 (MCOLN2), transcript variant X1, mRNA;PREDICTED: Homo sapiens mucolipin 2 (MCOLN2), transcript variant X7, mRNA;PREDICTED: Homo sapiens mucolipin 2 (MCOLN2), transcript variant X5, mRNA;PREDICTED: Homo sapiens mucolipin 2 (MCOLN2), transcript variant X3, mRNA;Homo sapiens mucolipin 2 (MCO…
79370	1794	0.01	0.1	3.32193	0.0623294	*	0.0343076	BCL2L14	GO:0016020//membrane;GO:0043229//intracellular organelle;GO:0012505//endomembrane system;GO:0005829//cytosol	GO:0019901//protein kinase binding	GO:2001238//positive regulation of extrinsic apoptotic signaling pathway;GO:0042981//regulation of apoptotic process;GO:0006915//apoptotic process	K03211//ETS translocation variant 6/7;K09672//carbohydrate 4-sulfotransferase 8 [EC:2.8.2.-]	NP_001233473.1//apoptosis facilitator Bcl-2-like protein 14 [Pan troglodytes];NP_620048.1//apoptosis facilitator Bcl-2-like protein 14 isoform 1 [Homo sapiens]	PREDICTED: Homo sapiens BCL2 like 14 (BCL2L14), transcript variant X4, mRNA;Homo sapiens BCL2 like 14 (BCL2L14), transcript variant 4, mRNA;Homo sapiens BCL2 like 14 (BCL2L14), transcript variant 1, mRNA;PREDICTED: Homo sapiens BCL2 like 14 (BCL2L14), transcript variant X2, mRNA;Homo sapiens BCL2 like 14 (BCL2L14), transcript variant 2, mRNA;PREDICTED: Homo sapiens BCL2 like 14 (BCL2L14), transcr…
126006	1394	0.01	0.1	3.32193	0.204291	*	0.133026	PCP2	NA	GO:0030695//GTPase regulator activity	NA	K15839//G-protein signaling modulator 1;K15837//G-protein signaling modulator 2;K15300//syntaxin-binding protein 2	NP_777555.1//Purkinje cell protein 2 homolog isoform 1 [Homo sapiens];XP_016881738.1//PREDICTED: Purkinje cell protein 2 homolog isoform X1 [Homo sapiens];XP_008504814.1//PREDICTED: Purkinje cell protein 2 homolog isoform X2 [Equus przewalskii]	PREDICTED: Homo sapiens Purkinje cell protein 2 (PCP2), transcript variant X3, mRNA;PREDICTED: Homo sapiens Purkinje cell protein 2 (PCP2), transcript variant X5, mRNA;Homo sapiens Purkinje cell protein 2 (PCP2), transcript variant 2, mRNA;PREDICTED: Homo sapiens Purkinje cell protein 2 (PCP2), transcript variant X1, mRNA;Homo sapiens Purkinje cell protein 2 (PCP2), transcript variant 1, mRNA;PRE…
3007	777	0.01	0.1	3.32193	0.359921	*	0.261946	HIST1H1D	GO:0005719//nuclear euchromatin;GO:0000790//nuclear chromatin;GO:0000786//nucleosome	GO:0003723//RNA binding;GO:0031490//chromatin DNA binding	GO:0000122//negative regulation of transcription from RNA polymerase II promoter;GO:0098532//histone H3-K27 trimethylation;GO:0006334//nucleosome assembly;GO:0080182//histone H3-K4 trimethylation;GO:0016584//nucleosome positioning	K11275//histone H1/5	NP_005311.1//histone H1.3 [Homo sapiens]	Homo sapiens histone cluster 1 H1 family member d (HIST1H1D), mRNA
344901	3398	0.33	3.29	3.31755	1.0034e-55	Up	3.86094e-57	OSTN	GO:0005615//extracellular space;GO:0005576//extracellular region	GO:0005102//receptor binding;GO:0005179//hormone activity	GO:0045668//negative regulation of osteoblast differentiation;GO:0046325//negative regulation of glucose import;GO:1903860//negative regulation of dendrite extension;GO:0003416//endochondral bone growth;GO:0007166//cell surface receptor signaling pathway;GO:0030828//positive regulation of cGMP biosynthetic process	K04723//interleukin 1 receptor accessory protein	NP_937827.1//osteocrin precursor [Homo sapiens]	PREDICTED: Homo sapiens osteocrin (OSTN), transcript variant X2, mRNA;PREDICTED: Homo sapiens osteocrin (OSTN), transcript variant X1, mRNA;Homo sapiens osteocrin (OSTN), mRNA
5327	3211	0.62	6.06	3.28898	4.19303e-96	Up	9.27886e-98	PLAT	GO:0070062//extracellular exosome;GO:0030141//secretory granule;GO:0009986//cell surface;GO:0005576//extracellular region;GO:0045177//apical part of cell;GO:0005737//cytoplasm	GO:0004252//serine-type endopeptidase activity;GO:0005102//receptor binding;GO:0051219//phosphoprotein binding	GO:0042730//fibrinolysis;GO:0048008//platelet-derived growth factor receptor signaling pathway;GO:0045861//negative regulation of proteolysis;GO:0007596//blood coagulation;GO:0014909//smooth muscle cell migration;GO:0001666//response to hypoxia;GO:0031639//plasminogen activation;GO:0006464//cellular protein modification process;GO:0006508//proteolysis	K01343//tissue plasminogen activator [EC:3.4.21.68]	NP_001306118.1//tissue-type plasminogen activator isoform 4 precursor [Homo sapiens];XP_008975163.2//PREDICTED: tissue-type plasminogen activator isoform X1 [Pan paniscus];XP_008975164.2//PREDICTED: tissue-type plasminogen activator isoform X2 [Pan paniscus]	Homo sapiens plasminogen activator, tissue type (PLAT), transcript variant 4, mRNA;Homo sapiens plasminogen activator, tissue type (PLAT), transcript variant 1, mRNA;Homo sapiens plasminogen activator, tissue type (PLAT), transcript variant 3, mRNA
4843	4187	0.17	1.64	3.27009	1.56909e-34	Up	9.8036e-36	NOS2	GO:0005634//nucleus;GO:0005829//cytosol;GO:0005622//intracellular;GO:0005777//peroxisome;GO:0005737//cytoplasm;GO:0048471//perinuclear region of cytoplasm;GO:0030863//cortical cytoskeleton	GO:0003958//NADPH-hemoprotein reductase activity;GO:0034618//arginine binding;GO:0020037//heme binding;GO:0005506//iron ion binding;GO:0050660//flavin adenine dinucleotide binding;GO:0005102//receptor binding;GO:0004517//nitric-oxide synthase activity;GO:0042803//protein homodimerization activity;GO:0050661//NADP binding;GO:0034617//tetrahydrobiopterin binding;GO:0010181//FMN binding;GO:0005516//…	GO:0006801//superoxide metabolic process;GO:0050829//defense response to Gram-negative bacterium;GO:0051712//positive regulation of killing of cells of other organism;GO:0035690//cellular response to drug;GO:0097755//positive regulation of blood vessel diameter;GO:0042127//regulation of cell proliferation;GO:0042177//negative regulation of protein catabolic process;GO:0071222//cellular response t…	K13241//nitric-oxide synthase, inducible [EC:1.14.13.39]	NP_000616.3//nitric oxide synthase, inducible [Homo sapiens];XP_011523163.1//PREDICTED: nitric oxide synthase, inducible isoform X3 [Homo sapiens];XP_011523162.1//PREDICTED: nitric oxide synthase, inducible isoform X2 [Homo sapiens]	PREDICTED: Homo sapiens nitric oxide synthase 2 (NOS2), transcript variant X2, mRNA;PREDICTED: Homo sapiens nitric oxide synthase 2 (NOS2), transcript variant X3, mRNA;PREDICTED: Homo sapiens nitric oxide synthase 2 (NOS2), transcript variant X4, mRNA;PREDICTED: Homo sapiens nitric oxide synthase 2 (NOS2), transcript variant X1, mRNA;Homo sapiens nitric oxide synthase 2 (NOS2), mRNA
5021	4449	0.61	5.84	3.25909	1.40552e-127	Up	2.32112e-129	OXTR	GO:0005887//integral component of plasma membrane;GO:0005913//cell-cell adherens junction;GO:0016324//apical plasma membrane;GO:0016021//integral component of membrane;GO:0005622//intracellular;GO:0005886//plasma membrane;GO:0005902//microvillus	GO:0004990//oxytocin receptor activity;GO:0005000//vasopressin receptor activity;GO:0017046//peptide hormone binding;GO:0042277//peptide binding	GO:0034059//response to anoxia;GO:0045777//positive regulation of blood pressure;GO:0001967//suckling behavior;GO:0007166//cell surface receptor signaling pathway;GO:0032570//response to progesterone;GO:0001992//regulation of systemic arterial blood pressure by vasopressin;GO:0051965//positive regulation of synapse assembly;GO:0044849//estrous cycle;GO:0070371//ERK1 and ERK2 cascade;GO:0032355//r…	K04229//oxytocin receptor	NP_000907.2//oxytocin receptor [Homo sapiens]	PREDICTED: Homo sapiens oxytocin receptor (OXTR), transcript variant X1, mRNA;Homo sapiens oxytocin receptor (OXTR), mRNA
94240	2753	0.39	3.71	3.24987	1.16497e-47	Up	5.19446e-49	EPSTI1	NA	NA	NA	K18730//PERQ amino acid-rich with GYF domain-containing protein;K20045//intersectin;K18626//trichohyalin	XP_006719959.1//PREDICTED: epithelial-stromal interaction protein 1 isoform X3 [Homo sapiens];XP_005266653.1//PREDICTED: epithelial-stromal interaction protein 1 isoform X1 [Homo sapiens];NP_001317472.1//epithelial-stromal interaction protein 1 isoform 3 [Homo sapiens];NP_001002264.1//epithelial-stromal interaction protein 1 isoform 1 [Homo sapiens];NP_150280.1//epithelial-stromal interaction pro…	Homo sapiens epithelial stromal interaction 1 (breast) (EPSTI1), transcript variant 2, mRNA;PREDICTED: Homo sapiens epithelial stromal interaction 1 (breast) (EPSTI1), transcript variant X3, mRNA;PREDICTED: Homo sapiens epithelial stromal interaction 1 (breast) (EPSTI1), transcript variant X9, mRNA;PREDICTED: Homo sapiens epithelial stromal interaction 1 (breast) (EPSTI1), transcript variant X6, …
6887	656	0.06	0.57	3.24793	0.026839	*	0.0135126	TAL2	GO:0005634//nucleus	GO:0000981//RNA polymerase II transcription factor activity, sequence-specific DNA binding;GO:0003677//DNA binding;GO:0000977//RNA polymerase II regulatory region sequence-specific DNA binding;GO:0046983//protein dimerization activity	GO:0009791//post-embryonic development;GO:0030901//midbrain development;GO:0021794//thalamus development;GO:0006351//transcription, DNA-templated;GO:0035264//multicellular organism growth	K09068//T-cell acute lymphocytic leukemia protein	XP_011886370.1//PREDICTED: T-cell acute lymphocytic leukemia protein 2 isoform X1 [Cercocebus atys]	Homo sapiens TAL bHLH transcription factor 2 (TAL2), mRNA
130367	4858	4.68	44.13	3.23718	0	Up	0	SGPP2	GO:0005783//endoplasmic reticulum;GO:0016021//integral component of membrane;GO:0005789//endoplasmic reticulum membrane	GO:0070780//dihydrosphingosine-1-phosphate phosphatase activity;GO:0042392//sphingosine-1-phosphate phosphatase activity	GO:0006670//sphingosine metabolic process;GO:0030148//sphingolipid biosynthetic process	K04717//sphingosine-1-phosphate phosphotase 2 [EC:3.1.3.-]	NP_689599.2//sphingosine-1-phosphate phosphatase 2 isoform a [Homo sapiens];AAI06905.1//SGPP2 protein, partial [Homo sapiens]	PREDICTED: Homo sapiens sphingosine-1-phosphate phosphatase 2 (SGPP2), transcript variant X1, mRNA;Homo sapiens sphingosine-1-phosphate phosphatase 2 (SGPP2), transcript variant 1, mRNA;Homo sapiens sphingosine-1-phosphate phosphatase 2 (SGPP2), transcript variant 2, mRNA;Homo sapiens sphingosine-1-phosphate phosphatase 2 (SGPP2), transcript variant 3, mRNA
1302	5240	0.43	4.05	3.23551	3.51261e-94	Up	7.9085e-96	COL11A2	GO:0005840//ribosome;GO:0005788//endoplasmic reticulum lumen;GO:0005576//extracellular region;GO:0005581//collagen trimer;GO:0005592//collagen type XI trimer	GO:0005201//extracellular matrix structural constituent;GO:0046872//metal ion binding;GO:0030020//extracellular matrix structural constituent conferring tensile strength;GO:0030674//protein binding, bridging	GO:0001649//osteoblast differentiation;GO:0030199//collagen fibril organization;GO:0051216//cartilage development;GO:0060023//soft palate development;GO:0001894//tissue homeostasis;GO:0002062//chondrocyte differentiation;GO:0007605//sensory perception of sound;GO:0060021//palate development;GO:0001501//skeletal system development;GO:0048705//skeletal system morphogenesis;GO:0030574//collagen cata…	K19721//collagen, type V/XI/XXIV/XXVII, alpha	NP_001157243.1//collagen alpha-2(XI) chain isoform 4 precursor [Homo sapiens];NP_542411.2//collagen alpha-2(XI) chain isoform 1 preproprotein [Homo sapiens];XP_011512604.1//PREDICTED: collagen alpha-2(XI) chain isoform X4 [Homo sapiens];NP_542412.2//collagen alpha-2(XI) chain isoform 2 preproprotein [Homo sapiens];XP_011512602.1//PREDICTED: collagen alpha-2(XI) chain isoform X3 [Homo sapiens];XP_…	Homo sapiens collagen type XI alpha 2 chain (COL11A2), transcript variant 2, mRNA;PREDICTED: Homo sapiens collagen type XI alpha 2 (COL11A2), transcript variant X3, mRNA;Homo sapiens collagen type XI alpha 2 chain (COL11A2), transcript variant 3, mRNA;PREDICTED: Homo sapiens collagen type XI alpha 2 (COL11A2), transcript variant X5, mRNA;PREDICTED: Homo sapiens collagen type XI alpha 2 (COL11A2),…
54436	4386	0.06	0.56	3.22239	6.47971e-13	Up	1.02122e-13	SH3TC1	NA	NA	NA	K16628//collagen, type VII, alpha	XP_016863790.1//PREDICTED: SH3 domain and tetratricopeptide repeat-containing protein 1 isoform X2 [Homo sapiens];XP_006713952.1//PREDICTED: SH3 domain and tetratricopeptide repeat-containing protein 1 isoform X3 [Homo sapiens];XP_011511790.1//PREDICTED: SH3 domain and tetratricopeptide repeat-containing protein 1 isoform X1 [Homo sapiens];NP_061859.3//SH3 domain and tetratricopeptide repeat-cont…	PREDICTED: Homo sapiens SH3 domain and tetratricopeptide repeats 1 (SH3TC1), transcript variant X4, mRNA;PREDICTED: Homo sapiens SH3 domain and tetratricopeptide repeats 1 (SH3TC1), transcript variant X11, mRNA;PREDICTED: Homo sapiens SH3 domain and tetratricopeptide repeats 1 (SH3TC1), transcript variant X1, mRNA;PREDICTED: Homo sapiens SH3 domain and tetratricopeptide repeats 1 (SH3TC1), transc…
283953	914	0.04	0.37	3.20945	0.0268507	*	0.0135126	TMEM114	GO:0016327//apicolateral plasma membrane;GO:0016324//apical plasma membrane;GO:0016021//integral component of membrane	NA	NA	K14959//histone-lysine N-methyltransferase MLL4 [EC:2.1.1.43];K04869//voltage-dependent calcium channel gamma-4;K20865//NACHT, LRR and PYD domains-containing protein 12	NP_001139808.1//transmembrane protein 114 isoform a [Homo sapiens];NP_001277024.1//transmembrane protein 114 isoform b [Homo sapiens];NP_001277027.1//transmembrane protein 114 isoform d [Homo sapiens]	Homo sapiens transmembrane protein 114 (TMEM114), transcript variant 3, mRNA;Homo sapiens transmembrane protein 114 (TMEM114), transcript variant 2, mRNA;Homo sapiens transmembrane protein 114 (TMEM114), transcript variant 1, mRNA;Homo sapiens transmembrane protein 114 (TMEM114), transcript variant 4, mRNA
4792	1579	32.41	296.68	3.1944	0	Up	0	NFKBIA	GO:0005634//nucleus;GO:0005829//cytosol;GO:0005622//intracellular;GO:0005886//plasma membrane;GO:0005737//cytoplasm;GO:0033256//I-kappaB/NF-kappaB complex	GO:0051059//NF-kappaB binding;GO:0042802//identical protein binding;GO:0031072//heat shock protein binding;GO:0031625//ubiquitin protein ligase binding;GO:0008134//transcription factor binding;GO:0019899//enzyme binding;GO:0032403//protein complex binding;GO:0008139//nuclear localization sequence binding	GO:0097421//liver regeneration;GO:0032270//positive regulation of cellular protein metabolic process;GO:0042127//regulation of cell proliferation;GO:0000060//protein import into nucleus, translocation;GO:0070417//cellular response to cold;GO:0007253//cytoplasmic sequestering of NF-kappaB;GO:0016579//protein deubiquitination;GO:0031663//lipopolysaccharide-mediated signaling pathway;GO:0032088//neg…	K04734//NF-kappa-B inhibitor alpha	XP_008972919.2//PREDICTED: NF-kappa-B inhibitor alpha [Pan paniscus]	Homo sapiens NFKB inhibitor alpha (NFKBIA), mRNA
2921	1166	1.16	10.55	3.18505	4.15057e-56	Up	1.58565e-57	CXCL3	GO:0005615//extracellular space;GO:0005576//extracellular region	GO:0045236//CXCR chemokine receptor binding;GO:0008009//chemokine activity	GO:0007186//G-protein coupled receptor signaling pathway;GO:0061844//antimicrobial humoral immune response mediated by antimicrobial peptide;GO:0090023//positive regulation of neutrophil chemotaxis;GO:0030593//neutrophil chemotaxis;GO:0042127//regulation of cell proliferation;GO:0070098//chemokine-mediated signaling pathway;GO:0032496//response to lipopolysaccharide;GO:0031640//killing of cells o…	K05505//C-X-C motif chemokine 1/2/3	XP_007997073.1//PREDICTED: C-X-C motif chemokine 3 [Chlorocebus sabaeus]	Homo sapiens C-X-C motif chemokine ligand 3 (CXCL3), mRNA
3976	3984	1.49	13.54	3.18384	1.13192e-259	Up	9.03494e-262	LIF	GO:0005615//extracellular space;GO:0005829//cytosol;GO:0005576//extracellular region	GO:0005146//leukemia inhibitory factor receptor binding;GO:0008083//growth factor activity;GO:0005125//cytokine activity;GO:0005102//receptor binding;GO:0001135//transcription factor activity, RNA polymerase II transcription factor recruiting	GO:0050731//positive regulation of peptidyl-tyrosine phosphorylation;GO:0060463//lung lobe morphogenesis;GO:0048666//neuron development;GO:0007566//embryo implantation;GO:0045835//negative regulation of meiotic nuclear division;GO:0045651//positive regulation of macrophage differentiation;GO:0008285//negative regulation of cell proliferation;GO:0007260//tyrosine phosphorylation of STAT protein;GO…	K05419//leukemia inhibitory factor	NP_002300.1//leukemia inhibitory factor isoform 1 precursor [Homo sapiens];XP_019498588.1//PREDICTED: leukemia inhibitory factor, partial [Hipposideros armiger]	Homo sapiens LIF, interleukin 6 family cytokine (LIF), transcript variant 2, mRNA;Homo sapiens LIF, interleukin 6 family cytokine (LIF), transcript variant 1, mRNA
128653	631	0.13	1.18	3.1822	0.00076377	Up	0.00028901	C20orf141	GO:0016021//integral component of membrane	NA	NA	NA	NP_542777.1//uncharacterized protein C20orf141 [Homo sapiens]	Homo sapiens chromosome 20 open reading frame 141 (C20orf141), transcript variant 1, mRNA;Homo sapiens chromosome 20 open reading frame 141 (C20orf141), transcript variant 2, mRNA
6385	2613	9.61	87.1	3.18006	0	Up	0	SDC4	GO:0070062//extracellular exosome;GO:0005925//focal adhesion;GO:0043034//costamere;GO:0005796//Golgi lumen;GO:0009986//cell surface;GO:0005887//integral component of plasma membrane;GO:0045121//membrane raft;GO:0016021//integral component of membrane;GO:0043202//lysosomal lumen;GO:0005886//plasma membrane	GO:0005080//protein kinase C binding;GO:0042802//identical protein binding;GO:0001968//fibronectin binding;GO:0070053//thrombospondin receptor activity	GO:1903543//positive regulation of exosomal secretion;GO:0016477//cell migration;GO:0010762//regulation of fibroblast migration;GO:0006024//glycosaminoglycan biosynthetic process;GO:0042130//negative regulation of T cell proliferation;GO:0045860//positive regulation of protein kinase activity;GO:0006027//glycosaminoglycan catabolic process;GO:0030203//glycosaminoglycan metabolic process;GO:005090…	K16338//syndecan 4	NP_002990.2//syndecan-4 precursor [Homo sapiens]	Homo sapiens syndecan 4 (SDC4), mRNA;PREDICTED: Homo sapiens syndecan 4 (SDC4), transcript variant X1, mRNA
728695	469	0.01	0.09	3.16993	0.619262	*	0.515802	SPANXB1	GO:0005634//nucleus;GO:0005737//cytoplasm	NA	GO:0007286//spermatid development	NA	NP_115850.2//sperm protein associated with the nucleus on the X chromosome B1 [Homo sapiens]	Homo sapiens SPANX family member B1 (SPANXB1), mRNA
51327	495	0.01	0.09	3.16993	0.618853	*	0.515802	AHSP	GO:0005833//hemoglobin complex	GO:0030492//hemoglobin binding;GO:0051082//unfolded protein binding	GO:0006457//protein folding;GO:0020027//hemoglobin metabolic process;GO:0050821//protein stabilization;GO:0030097//hemopoiesis;GO:0030218//erythrocyte differentiation	NA	NP_057717.1//alpha-hemoglobin-stabilizing protein [Homo sapiens]	Homo sapiens alpha hemoglobin stabilizing protein (AHSP), transcript variant 1, mRNA;Homo sapiens alpha hemoglobin stabilizing protein (AHSP), transcript variant 3, mRNA;Homo sapiens alpha hemoglobin stabilizing protein (AHSP), transcript variant 2, mRNA
10053	1756	0.01	0.09	3.16993	0.113548	*	0.067556	AP1M2	GO:0005765//lysosomal membrane;GO:0043231//intracellular membrane-bounded organelle;GO:0032588//trans-Golgi network membrane;GO:0005829//cytosol;GO:0030131//clathrin adaptor complex;GO:0000139//Golgi membrane;GO:0030659//cytoplasmic vesicle membrane;GO:0030669//clathrin-coated endocytic vesicle membrane	NA	GO:0006886//intracellular protein transport;GO:0006605//protein targeting;GO:0006903//vesicle targeting;GO:0019886//antigen processing and presentation of exogenous peptide antigen via MHC class II;GO:0050690//regulation of defense response to virus by virus;GO:0016192//vesicle-mediated transport	K12393//AP-1 complex subunit mu	NP_005489.2//AP-1 complex subunit mu-2 isoform 2 [Homo sapiens];NP_001287816.1//AP-1 complex subunit mu-2 isoform 1 [Homo sapiens]	Homo sapiens adaptor related protein complex 1 mu 2 subunit (AP1M2), transcript variant 1, mRNA;Homo sapiens adaptor related protein complex 1 mu 2 subunit (AP1M2), transcript variant 2, mRNA
79444	1332	0.01	0.09	3.16993	0.204984	*	0.133026	BIRC7	GO:0005634//nucleus;GO:0005815//microtubule organizing center;GO:0005794//Golgi apparatus;GO:0005829//cytosol;GO:0005737//cytoplasm	GO:0046872//metal ion binding;GO:0043027//cysteine-type endopeptidase inhibitor activity involved in apoptotic process;GO:0019899//enzyme binding;GO:0004869//cysteine-type endopeptidase inhibitor activity;GO:0004842//ubiquitin-protein transferase activity	GO:0070247//regulation of natural killer cell apoptotic process;GO:0042127//regulation of cell proliferation;GO:0016567//protein ubiquitination;GO:0009966//regulation of signal transduction;GO:0043066//negative regulation of apoptotic process;GO:1990001//inhibition of cysteine-type endopeptidase activity involved in apoptotic process;GO:0007257//activation of JUN kinase activity	K16061//baculoviral IAP repeat-containing protein 7/8	XP_008009534.1//PREDICTED: baculoviral IAP repeat-containing protein 7 isoform X4 [Chlorocebus sabaeus];XP_008009527.1//PREDICTED: baculoviral IAP repeat-containing protein 7 isoform X3 [Chlorocebus sabaeus]	Homo sapiens baculoviral IAP repeat containing 7 (BIRC7), transcript variant 1, mRNA;Homo sapiens baculoviral IAP repeat containing 7 (BIRC7), transcript variant 2, mRNA
6820	1228	0.01	0.09	3.16993	0.204845	*	0.133026	SULT2B1	GO:0043231//intracellular membrane-bounded organelle;GO:0070062//extracellular exosome;GO:0005634//nucleus;GO:0005783//endoplasmic reticulum;GO:0005829//cytosol;GO:0005737//cytoplasm	GO:0050294//steroid sulfotransferase activity;GO:0015485//cholesterol binding;GO:0004027//alcohol sulfotransferase activity;GO:1990239//steroid hormone binding;GO:0003676//nucleic acid binding	GO:0000103//sulfate assimilation;GO:0008202//steroid metabolic process;GO:0050427//3'-phosphoadenosine 5'-phosphosulfate metabolic process	K01015//alcohol sulfotransferase [EC:2.8.2.2]	NP_814444.1//sulfotransferase family cytosolic 2B member 1 isoform b [Homo sapiens];NP_004596.2//sulfotransferase family cytosolic 2B member 1 isoform a [Homo sapiens]	Homo sapiens sulfotransferase family 2B member 1 (SULT2B1), transcript variant 1, mRNA;Homo sapiens sulfotransferase family 2B member 1 (SULT2B1), transcript variant 2, mRNA
405753	1451	0.01	0.09	3.16993	0.204776	*	0.133026	DUOXA2	GO:0016020//membrane;GO:0016021//integral component of membrane;GO:0005789//endoplasmic reticulum membrane	NA	GO:0050727//regulation of inflammatory response;GO:2000609//regulation of thyroid hormone generation;GO:0042743//hydrogen peroxide metabolic process;GO:0015031//protein transport	K17232//dual oxidase maturation factor 2	XP_016877669.1//PREDICTED: dual oxidase maturation factor 2 isoform X1 [Homo sapiens];NP_997464.2//dual oxidase maturation factor 2 [Homo sapiens]	Homo sapiens dual oxidase maturation factor 2 (DUOXA2), mRNA;PREDICTED: Homo sapiens dual oxidase maturation factor 2 (DUOXA2), transcript variant X1, mRNA
8740	4550	0.01	0.09	3.16993	0.0155643	*	0.00743256	TNFSF14	GO:0005615//extracellular space;GO:0005622//intracellular;GO:0016021//integral component of membrane;GO:0005886//plasma membrane;GO:0005737//cytoplasm	GO:0005164//tumor necrosis factor receptor binding;GO:0005125//cytokine activity;GO:0043027//cysteine-type endopeptidase inhibitor activity involved in apoptotic process;GO:0042802//identical protein binding;GO:0005102//receptor binding	GO:0042110//T cell activation;GO:0010820//positive regulation of T cell chemotaxis;GO:0007165//signal transduction;GO:0071260//cellular response to mechanical stimulus;GO:0008588//release of cytoplasmic sequestered NF-kappaB;GO:0031295//T cell costimulation;GO:0006915//apoptotic process;GO:0043029//T cell homeostasis;GO:0042098//T cell proliferation;GO:0006955//immune response;GO:0045663//positiv…	K05477//tumor necrosis factor ligand superfamily member 14	NP_742011.2//tumor necrosis factor ligand superfamily member 14 isoform 2 [Homo sapiens];XP_016882907.1//PREDICTED: tumor necrosis factor ligand superfamily member 14 isoform X2 [Homo sapiens];NP_003798.2//tumor necrosis factor ligand superfamily member 14 isoform 1 [Homo sapiens]	PREDICTED: Homo sapiens tumor necrosis factor superfamily member 14 (TNFSF14), transcript variant X4, mRNA;Homo sapiens TNF superfamily member 14 (TNFSF14), transcript variant 2, mRNA;PREDICTED: Homo sapiens tumor necrosis factor superfamily member 14 (TNFSF14), transcript variant X1, mRNA;Homo sapiens TNF superfamily member 14 (TNFSF14), transcript variant 1, mRNA
6358	506	0.01	0.09	3.16993	0.614712	*	0.515802	CCL14	GO:0005615//extracellular space;GO:0005623//cell	GO:0008009//chemokine activity;GO:0048020//CCR chemokine receptor binding	GO:0048247//lymphocyte chemotaxis;GO:0007186//G-protein coupled receptor signaling pathway;GO:0030593//neutrophil chemotaxis;GO:0070098//chemokine-mediated signaling pathway;GO:0043547//positive regulation of GTPase activity;GO:0071356//cellular response to tumor necrosis factor;GO:0006954//inflammatory response;GO:0071346//cellular response to interferon-gamma;GO:0071347//cellular response to in…	K21092//C-C motif chemokine 14	NP_116738.1//C-C motif chemokine 14 isoform 2 precursor [Homo sapiens];XP_008995292.2//PREDICTED: uncharacterized protein LOC103793165 [Callithrix jacchus]	Homo sapiens C-C motif chemokine ligand 14 (CCL14), transcript variant 2, mRNA;Homo sapiens C-C motif chemokine ligand 14 (CCL14), transcript variant 3, mRNA
51298	1269	0.01	0.09	3.16993	0.204637	*	0.133026	THEG	GO:0005634//nucleus	NA	GO:0051131//chaperone-mediated protein complex assembly;GO:0030154//cell differentiation;GO:0007275//multicellular organism development;GO:0007283//spermatogenesis	NA	XP_011526351.1//PREDICTED: testicular haploid expressed gene protein isoform X1 [Homo sapiens];XP_011526352.1//PREDICTED: testicular haploid expressed gene protein isoform X2 [Homo sapiens];XP_011526353.1//PREDICTED: testicular haploid expressed gene protein isoform X3 [Homo sapiens];XP_011526354.1//PREDICTED: testicular haploid expressed gene protein isoform X4 [Homo sapiens]	PREDICTED: Homo sapiens theg spermatid protein (THEG), transcript variant X1, mRNA;PREDICTED: Homo sapiens theg spermatid protein (THEG), transcript variant X3, mRNA;Homo sapiens theg spermatid protein (THEG), transcript variant 2, mRNA;Homo sapiens theg spermatid protein (THEG), transcript variant 1, mRNA;PREDICTED: Homo sapiens theg spermatid protein (THEG), transcript variant X2, mRNA;PREDICTE…
3854	2331	0.01	0.09	3.16993	0.0623731	*	0.0343076	KRT6B	GO:0070062//extracellular exosome;GO:0005829//cytosol;GO:0045095//keratin filament	GO:0005198//structural molecule activity;GO:0005200//structural constituent of cytoskeleton	GO:0031424//keratinization;GO:0007398//ectoderm development;GO:0070268//cornification	K07605//type II keratin, basic	NP_005546.2//keratin, type II cytoskeletal 6B [Homo sapiens]	Homo sapiens keratin 6B (KRT6B), mRNA
257144	3760	0.01	0.09	3.16993	0.0268419	*	0.0135126	GCSAM	GO:0005886//plasma membrane;GO:0005737//cytoplasm	GO:0003779//actin binding;GO:0045159//myosin II binding;GO:0019901//protein kinase binding	GO:0050855//regulation of B cell receptor signaling pathway;GO:2000402//negative regulation of lymphocyte migration	NA	XP_011510930.1//PREDICTED: germinal center-associated signaling and motility protein isoform X2 [Homo sapiens];NP_001177188.1//germinal center-associated signaling and motility protein isoform 3 [Homo sapiens];NP_001177189.1//germinal center-associated signaling and motility protein isoform 4 [Homo sapiens];XP_011510929.1//PREDICTED: germinal center-associated signaling and motility protein isofo…	PREDICTED: Homo sapiens germinal center associated signaling and motility (GCSAM), transcript variant X4, mRNA;Homo sapiens germinal center associated signaling and motility (GCSAM), transcript variant 4, mRNA;PREDICTED: Homo sapiens germinal center associated signaling and motility (GCSAM), transcript variant X5, mRNA;PREDICTED: Homo sapiens germinal center associated signaling and motility (GCS…
81623	478	0.01	0.09	3.16993	0.613023	*	0.515802	DEFB126	GO:0009986//cell surface;GO:0005576//extracellular region	NA	GO:0061844//antimicrobial humoral immune response mediated by antimicrobial peptide;GO:0050829//defense response to Gram-negative bacterium;GO:0007338//single fertilization;GO:0042742//defense response to bacterium;GO:0045087//innate immune response	NA	NP_112193.1//beta-defensin 126 preproprotein [Homo sapiens]	Homo sapiens defensin beta 126 (DEFB126), mRNA
8356	478	0.01	0.09	3.16993	0.612903	*	0.515802	HIST1H3J	GO:0005634//nucleus;GO:0000786//nucleosome	GO:0003677//DNA binding;GO:0046982//protein heterodimerization activity	GO:0006334//nucleosome assembly;GO:0006352//DNA-templated transcription, initiation	K11253//histone H3	XP_012890639.1//PREDICTED: LOW QUALITY PROTEIN: uncharacterized protein LOC106000001 [Dipodomys ordii]	Homo sapiens histone cluster 1 H3 family member j (HIST1H3J), mRNA
8350	469	0.01	0.09	3.16993	0.612142	*	0.515802	HIST1H3A	NA	NA	NA	K11253//histone H3;K11254//histone H4	XP_021079072.1//LOW QUALITY PROTEIN: uncharacterized protein LOC101825376 [Mesocricetus auratus]	Homo sapiens histone cluster 1 H3 family member a (HIST1H3A), mRNA
1670	468	0.01	0.09	3.16993	0.611942	*	0.515802	DEFA5	GO:0034774//secretory granule lumen;GO:0005615//extracellular space;GO:0030133//transport vesicle;GO:0005576//extracellular region;GO:0005796//Golgi lumen	GO:0042803//protein homodimerization activity	GO:0050832//defense response to fungus;GO:0061844//antimicrobial humoral immune response mediated by antimicrobial peptide;GO:0050829//defense response to Gram-negative bacterium;GO:0031640//killing of cells of other organism;GO:0019730//antimicrobial humoral response;GO:0050830//defense response to Gram-positive bacterium;GO:0045087//innate immune response;GO:1905710//positive regulation of memb…	K05230//defensin, alpha	NP_066290.1//defensin-5 preproprotein [Homo sapiens]	Homo sapiens defensin alpha 5 (DEFA5), mRNA
89822	1589	0.01	0.09	3.16993	0.113432	*	0.067556	KCNK17	GO:0005887//integral component of plasma membrane;GO:0016021//integral component of membrane;GO:0005886//plasma membrane	GO:0005244//voltage-gated ion channel activity;GO:0005267//potassium channel activity;GO:0022841//potassium ion leak channel activity	GO:0006813//potassium ion transport;GO:0030322//stabilization of membrane potential	K04925//potassium channel subfamily K member 17	XP_011929449.1//PREDICTED: potassium channel subfamily K member 17 isoform X2 [Cercocebus atys];XP_011929471.1//PREDICTED: potassium channel subfamily K member 17 isoform X5 [Cercocebus atys]	Homo sapiens potassium two pore domain channel subfamily K member 17 (KCNK17), transcript variant 1, mRNA;Homo sapiens potassium two pore domain channel subfamily K member 17 (KCNK17), transcript variant 2, mRNA
388931	2578	0.01	0.09	3.16993	0.11338	*	0.067556	MFSD2B	GO:0016021//integral component of membrane	NA	NA	K08824//cyclin-dependent kinase-like [EC:2.7.11.22]	XP_016859559.1//PREDICTED: major facilitator superfamily domain-containing protein 2B isoform X9 [Homo sapiens];XP_016859554.1//PREDICTED: major facilitator superfamily domain-containing protein 2B isoform X3 [Homo sapiens];NP_001333809.1//major facilitator superfamily domain-containing protein 2B [Homo sapiens];XP_007969523.1//PREDICTED: major facilitator superfamily domain-containing protein 2B…	Homo sapiens major facilitator superfamily domain containing 2B (MFSD2B), mRNA;PREDICTED: Homo sapiens major facilitator superfamily domain containing 2B (MFSD2B), transcript variant X3, mRNA;PREDICTED: Homo sapiens major facilitator superfamily domain containing 2B (MFSD2B), transcript variant X4, mRNA;PREDICTED: Homo sapiens major facilitator superfamily domain containing 2B (MFSD2B), transcrip…
23533	4368	0.01	0.09	3.16993	0.00148381	*	0.000588508	PIK3R5	GO:0005944//phosphatidylinositol 3-kinase complex, class IB;GO:0016020//membrane;GO:0005634//nucleus;GO:0005815//microtubule organizing center;GO:0005737//cytoplasm;GO:0005829//cytosol;GO:0005942//phosphatidylinositol 3-kinase complex;GO:0005886//plasma membrane	GO:0031683//G-protein beta/gamma-subunit complex binding;GO:0046935//1-phosphatidylinositol-3-kinase regulator activity;GO:0016301//kinase activity;GO:0046934//phosphatidylinositol-4,5-bisphosphate 3-kinase activity	GO:0007186//G-protein coupled receptor signaling pathway;GO:0051897//positive regulation of protein kinase B signaling;GO:0043406//positive regulation of MAP kinase activity;GO:0030168//platelet activation;GO:0006661//phosphatidylinositol biosynthetic process;GO:0014065//phosphatidylinositol 3-kinase signaling	K21290//phosphoinositide-3-kinase regulatory subunit 5/6	XP_005256637.1//PREDICTED: phosphoinositide 3-kinase regulatory subunit 5 isoform X1 [Homo sapiens];NP_055123.2//phosphoinositide 3-kinase regulatory subunit 5 isoform 1 [Homo sapiens]	Homo sapiens phosphoinositide-3-kinase regulatory subunit 5 (PIK3R5), transcript variant 1, mRNA;Homo sapiens phosphoinositide-3-kinase regulatory subunit 5 (PIK3R5), transcript variant 4, mRNA;Homo sapiens phosphoinositide-3-kinase regulatory subunit 5 (PIK3R5), transcript variant 5, mRNA;Homo sapiens phosphoinositide-3-kinase regulatory subunit 5 (PIK3R5), transcript variant 3, mRNA;PREDICTED: …
8348	467	0.01	0.09	3.16993	0.60809	*	0.515802	HIST1H2BO	GO:0005634//nucleus;GO:0000786//nucleosome	GO:0003677//DNA binding;GO:0046982//protein heterodimerization activity	NA	K11252//histone H2B	XP_003502246.1//PREDICTED: histone H2B type 1 isoform X1 [Cricetulus griseus]	Homo sapiens histone cluster 1 H2B family member o (HIST1H2BO), mRNA
23586	4759	1.65	14.82	3.16701	0	Up	0	DDX58	GO:0005829//cytosol;GO:0005923//bicellular tight junction;GO:0015629//actin cytoskeleton;GO:0032587//ruffle membrane;GO:0005737//cytoplasm	GO:0005524//ATP binding;GO:0042802//identical protein binding;GO:0031625//ubiquitin protein ligase binding;GO:0004386//helicase activity;GO:0003725//double-stranded RNA binding;GO:0003690//double-stranded DNA binding;GO:0008270//zinc ion binding;GO:0003727//single-stranded RNA binding	GO:0032755//positive regulation of interleukin-6 production;GO:0060760//positive regulation of response to cytokine stimulus;GO:0030334//regulation of cell migration;GO:0051091//positive regulation of DNA binding transcription factor activity;GO:0035549//positive regulation of interferon-beta secretion;GO:0016579//protein deubiquitination;GO:0045087//innate immune response;GO:2000778//positive re…	K12646//ATP-dependent RNA helicase DDX58 [EC:3.6.3.14]	NP_055129.2//probable ATP-dependent RNA helicase DDX58 [Homo sapiens]	Homo sapiens DExD/H-box helicase 58 (DDX58), mRNA
79669	2296	0.14	1.25	3.15843	5.54877e-14	Up	8.10964e-15	C3orf52	GO:0016021//integral component of membrane;GO:0005789//endoplasmic reticulum membrane	NA	NA	NA	NP_001165218.1//TPA-induced transmembrane protein isoform 1 [Homo sapiens];NP_078892.2//TPA-induced transmembrane protein isoform 2 [Homo sapiens];Q5BVD1.2//RecName: Full=TPA-induced transmembrane protein	Homo sapiens chromosome 3 open reading frame 52 (C3orf52), transcript variant 1, mRNA;PREDICTED: Homo sapiens chromosome 3 open reading frame 52 (C3orf52), transcript variant X2, mRNA;Homo sapiens chromosome 3 open reading frame 52 (C3orf52), transcript variant 2, mRNA;PREDICTED: Homo sapiens chromosome 3 open reading frame 52 (C3orf52), transcript variant X3, mRNA
970	1321	1.16	10.34	3.15604	3.156e-50	Up	1.34294e-51	CD70	GO:0070062//extracellular exosome;GO:0005615//extracellular space;GO:0005887//integral component of plasma membrane;GO:0016021//integral component of membrane;GO:0005886//plasma membrane	GO:0005164//tumor necrosis factor receptor binding;GO:0002020//protease binding;GO:0005125//cytokine activity;GO:0005102//receptor binding	GO:0007165//signal transduction;GO:0097191//extrinsic apoptotic signaling pathway;GO:0008283//cell proliferation;GO:0006955//immune response;GO:0007267//cell-cell signaling;GO:0033209//tumor necrosis factor-mediated signaling pathway	K05470//tumor necrosis factor ligand superfamily member 7	NP_001317261.1//CD70 antigen isoform 2 [Homo sapiens];XP_001088935.2//PREDICTED: CD70 antigen [Macaca mulatta];NP_001243.1//CD70 antigen isoform 1 [Homo sapiens]	PREDICTED: Homo sapiens CD70 molecule (CD70), transcript variant X1, mRNA;Homo sapiens CD70 molecule (CD70), transcript variant 1, mRNA
83716	4622	1.42	12.65	3.15517	4.81885e-279	Up	3.52806e-281	CRISPLD2	GO:0034774//secretory granule lumen;GO:0070062//extracellular exosome;GO:0030133//transport vesicle;GO:1904813//ficolin-1-rich granule lumen;GO:0005576//extracellular region;GO:0005578//proteinaceous extracellular matrix	GO:0008201//heparin binding	GO:0030324//lung development;GO:0030198//extracellular matrix organization;GO:0043312//neutrophil degranulation;GO:0060325//face morphogenesis	K19919//cysteine-rich secretory protein	XP_011826824.1//PREDICTED: cysteine-rich secretory protein LCCL domain-containing 2 isoform X1 [Mandrillus leucophaeus]	Homo sapiens cysteine rich secretory protein LCCL domain containing 2 (CRISPLD2), mRNA;PREDICTED: Homo sapiens cysteine rich secretory protein LCCL domain containing 2 (CRISPLD2), transcript variant X1, mRNA
3934	863	0.28	2.49	3.15265	5.85648e-10	Up	1.15576e-10	LCN2	NA	NA	NA	K21129//lipocalin 2	EAW87748.1//lipocalin 2 (oncogene 24p3), isoform CRA_a [Homo sapiens]	Homo sapiens lipocalin 2 (LCN2), mRNA
8785	2245	0.13	1.15	3.14505	2.78415e-12	Up	4.58712e-13	MATN4	GO:0005576//extracellular region	GO:0005509//calcium ion binding	GO:0030198//extracellular matrix organization	K19467//matrilin-3	NP_003824.2//matrilin-4 isoform 1 precursor [Homo sapiens];NP_085080.1//matrilin-4 isoform 2 precursor [Homo sapiens];XP_016883603.1//PREDICTED: matrilin-4 isoform X2 [Homo sapiens];XP_016883604.1//PREDICTED: matrilin-4 isoform X3 [Homo sapiens];NP_085095.1//matrilin-4 isoform 3 precursor [Homo sapiens];XP_016883602.1//PREDICTED: matrilin-4 isoform X1 [Homo sapiens]	Homo sapiens matrilin 4 (MATN4), transcript variant 2, mRNA;PREDICTED: Homo sapiens matrilin 4 (MATN4), transcript variant X3, mRNA;Homo sapiens matrilin 4 (MATN4), transcript variant 3, mRNA;PREDICTED: Homo sapiens matrilin 4 (MATN4), transcript variant X1, mRNA;Homo sapiens matrilin 4 (MATN4), transcript variant 1, mRNA;PREDICTED: Homo sapiens matrilin 4 (MATN4), transcript variant X2, mRNA;PRE…
441490	913	0.04	0.35	3.12928	0.0459259	*	0.0243964	FTH1P18	NA	NA	NA	K00522//ferritin heavy chain [EC:1.16.3.2]	NP_001258611.1//ferritin, heavy polypeptide-like 18 [Homo sapiens]	Homo sapiens ferritin heavy chain 1 pseudogene 18 (FTH1P18), mRNA
377677	3855	0.41	3.51	3.09778	1.03472e-63	Up	3.44032e-65	CA13	GO:0043231//intracellular membrane-bounded organelle;GO:0005829//cytosol;GO:0043209//myelin sheath	GO:0008270//zinc ion binding;GO:0004089//carbonate dehydratase activity	GO:0006730//one-carbon metabolic process	K01672//carbonic anhydrase [EC:4.2.1.1]	XP_017705363.1//PREDICTED: carbonic anhydrase 13 [Rhinopithecus bieti]	Homo sapiens carbonic anhydrase 13 (CA13), mRNA
4940	6635	0.98	8.3	3.08226	1.76289e-258	Up	1.41684e-260	OAS3	GO:0043231//intracellular membrane-bounded organelle;GO:0005654//nucleoplasm;GO:0005615//extracellular space;GO:0005829//cytosol;GO:0005886//plasma membrane;GO:0005737//cytoplasm	GO:0046872//metal ion binding;GO:0005524//ATP binding;GO:0001730//2'-5'-oligoadenylate synthetase activity;GO:0003725//double-stranded RNA binding	GO:0060333//interferon-gamma-mediated signaling pathway;GO:0060337//type I interferon signaling pathway;GO:0045071//negative regulation of viral genome replication;GO:0051607//defense response to virus;GO:0060700//regulation of ribonuclease activity;GO:0006139//nucleobase-containing compound metabolic process;GO:0009615//response to virus	K14216//2'-5'-oligoadenylate synthetase [EC:2.7.7.84]	XP_016874852.1//PREDICTED: 2'-5'-oligoadenylate synthase 3 isoform X2 [Homo sapiens];NP_006178.2//2'-5'-oligoadenylate synthase 3 [Homo sapiens];XP_005253946.1//PREDICTED: 2'-5'-oligoadenylate synthase 3 isoform X1 [Homo sapiens]	PREDICTED: Homo sapiens 2'-5'-oligoadenylate synthetase 3 (OAS3), transcript variant X1, mRNA;PREDICTED: Homo sapiens 2'-5'-oligoadenylate synthetase 3 (OAS3), transcript variant X2, mRNA;Homo sapiens 2'-5'-oligoadenylate synthetase 3 (OAS3), mRNA
6376	3336	15.41	130.23	3.07912	0	Up	0	CX3CL1	GO:0005615//extracellular space;GO:0009986//cell surface;GO:0016021//integral component of membrane;GO:0005576//extracellular region;GO:0005886//plasma membrane	GO:0031737//CX3C chemokine receptor binding;GO:0005178//integrin binding;GO:0005102//receptor binding;GO:0008009//chemokine activity;GO:0048020//CCR chemokine receptor binding	GO:2001240//negative regulation of extrinsic apoptotic signaling pathway in absence of ligand;GO:0051041//positive regulation of calcium-independent cell-cell adhesion;GO:0050902//leukocyte adhesive activation;GO:0060055//angiogenesis involved in wound healing;GO:0050729//positive regulation of inflammatory response;GO:0043547//positive regulation of GTPase activity;GO:0071356//cellular response …	K05508//C-X3-C motif chemokine 1	NP_002987.1//fractalkine isoform 1 precursor [Homo sapiens]	Homo sapiens C-X3-C motif chemokine ligand 1 (CX3CL1), transcript variant 1, mRNA;Homo sapiens C-X3-C motif chemokine ligand 1 (CX3CL1), transcript variant 2, mRNA
874	1122	1.49	12.58	3.07775	3.10178e-62	Up	1.05521e-63	CBR3	GO:0005654//nucleoplasm;GO:0005615//extracellular space;GO:0005829//cytosol	GO:0016491//oxidoreductase activity;GO:0070402//NADPH binding;GO:0004090//carbonyl reductase (NADPH) activity;GO:0000253//3-keto sterol reductase activity	GO:0042376//phylloquinone catabolic process;GO:0050890//cognition;GO:0006805//xenobiotic metabolic process	K00084//carbonyl reductase 3 [EC:1.1.1.184]	NP_001227.1//carbonyl reductase [NADPH] 3 [Homo sapiens];XP_011528074.1//PREDICTED: carbonyl reductase [NADPH] 3 isoform X1 [Homo sapiens]	Homo sapiens carbonyl reductase 3 (CBR3), mRNA;PREDICTED: Homo sapiens carbonyl reductase 3 (CBR3), transcript variant X1, mRNA
80830	10160	1.82	15.33	3.07435	0	Up	0	APOL6	GO:0016021//integral component of membrane;GO:0005576//extracellular region;GO:0005737//cytoplasm	GO:0008289//lipid binding	GO:0006869//lipid transport;GO:0042157//lipoprotein metabolic process	K12581//CCR4-NOT transcription complex subunit 7/8;K14480//apolipoprotein L	EHH60697.1//hypothetical protein EGM_18538, partial [Macaca fascicularis];NP_085144.1//apolipoprotein L6 [Homo sapiens]	Homo sapiens apolipoprotein L6 (APOL6), mRNA;PREDICTED: Homo sapiens apolipoprotein L6 (APOL6), transcript variant X1, mRNA
7004	1747	0.49	4.12	3.07179	4.7702e-33	Up	3.12744e-34	TEAD4	GO:0005634//nucleus;GO:0005654//nucleoplasm;GO:0005667//transcription factor complex	GO:0043565//sequence-specific DNA binding;GO:0044212//transcription regulatory region DNA binding;GO:0003700//DNA binding transcription factor activity;GO:0001085//RNA polymerase II transcription factor binding	GO:0006357//regulation of transcription from RNA polymerase II promoter;GO:0035329//hippo signaling;GO:0045944//positive regulation of transcription from RNA polymerase II promoter;GO:0007517//muscle organ development;GO:0006367//transcription initiation from RNA polymerase II promoter;GO:0001501//skeletal system development;GO:0048568//embryonic organ development	K09448//transcriptional enhancer factor	NP_003204.2//transcriptional enhancer factor TEF-3 isoform 1 [Homo sapiens];XP_008972017.1//PREDICTED: transcriptional enhancer factor TEF-3 isoform X2 [Pan paniscus];XP_014697124.1//PREDICTED: transcriptional enhancer factor TEF-3, partial [Equus asinus];XP_002752274.1//PREDICTED: transcriptional enhancer factor TEF-3 [Callithrix jacchus]	Homo sapiens TEA domain transcription factor 4 (TEAD4), transcript variant 1, mRNA;Homo sapiens TEA domain transcription factor 4 (TEAD4), transcript variant 3, mRNA;Homo sapiens TEA domain transcription factor 4 (TEAD4), transcript variant 2, mRNA
9021	2737	2.39	19.97	3.06275	1.15788e-249	Up	9.6246e-252	SOCS3	GO:0005829//cytosol;GO:0005622//intracellular;GO:0005737//cytoplasm	GO:0004860//protein kinase inhibitor activity;GO:0001784//phosphotyrosine residue binding	GO:0043687//post-translational protein modification;GO:0007259//JAK-STAT cascade;GO:0040008//regulation of growth;GO:0016567//protein ubiquitination;GO:0060708//spongiotrophoblast differentiation;GO:0050728//negative regulation of inflammatory response;GO:0042532//negative regulation of tyrosine phosphorylation of STAT protein;GO:0001932//regulation of protein phosphorylation;GO:0046627//negative…	K04696//suppressor of cytokine signaling 3	OWK15009.1//SOCS3 [Cervus elaphus hippelaphus]	Homo sapiens suppressor of cytokine signaling 3 (SOCS3), mRNA
1959	2947	1.3	10.86	3.06244	1.1668e-145	Up	1.72778e-147	EGR2	GO:0043231//intracellular membrane-bounded organelle;GO:0005634//nucleus;GO:0005654//nucleoplasm;GO:0005737//cytoplasm	GO:0071837//HMG box domain binding;GO:0000978//RNA polymerase II proximal promoter sequence-specific DNA binding;GO:0031625//ubiquitin protein ligase binding;GO:0001077//transcriptional activator activity, RNA polymerase II proximal promoter sequence-specific DNA binding;GO:0044212//transcription regulatory region DNA binding;GO:0016874//ligase activity;GO:0046872//metal ion binding;GO:0003682//c…	GO:0021612//facial nerve structural organization;GO:0016925//protein sumoylation;GO:0021666//rhombomere 5 formation;GO:0007420//brain development;GO:0045893//positive regulation of transcription, DNA-templated;GO:0071310//cellular response to organic substance;GO:0014037//Schwann cell differentiation;GO:0048168//regulation of neuronal synaptic plasticity;GO:0006611//protein export from nucleus;GO…	K09228//KRAB domain-containing zinc finger protein;K12496//early growth response protein 2	NP_000390.2//E3 SUMO-protein ligase EGR2 isoform a [Homo sapiens];XP_011537729.1//PREDICTED: E3 SUMO-protein ligase EGR2 isoform X1 [Homo sapiens]	Homo sapiens early growth response 2 (EGR2), transcript variant 5, mRNA;Homo sapiens early growth response 2 (EGR2), transcript variant 1, mRNA;PREDICTED: Homo sapiens early growth response 2 (EGR2), transcript variant X1, mRNA;Homo sapiens early growth response 2 (EGR2), transcript variant 2, mRNA;Homo sapiens early growth response 2 (EGR2), transcript variant 4, mRNA;Homo sapiens early growth r…
64859	3253	0.72	5.98	3.05408	1.6138e-99	Up	3.39354e-101	NABP1	GO:0005634//nucleus;GO:0005654//nucleoplasm;GO:0000784//nuclear chromosome, telomeric region;GO:0005829//cytosol;GO:0070876//SOSS complex	GO:0003697//single-stranded DNA binding;GO:0003723//RNA binding	GO:0007093//mitotic cell cycle checkpoint;GO:0042795//snRNA transcription from RNA polymerase II promoter;GO:0010212//response to ionizing radiation;GO:0006281//DNA repair;GO:0000724//double-strand break repair via homologous recombination;GO:0006974//cellular response to DNA damage stimulus	K15280//solute carrier family 35, member C2	XP_016860211.1//PREDICTED: SOSS complex subunit B2 isoform X1 [Homo sapiens];NP_001026886.1//SOSS complex subunit B2 isoform 1 [Homo sapiens]	PREDICTED: Homo sapiens nucleic acid binding protein 1 (NABP1), transcript variant X1, mRNA;Homo sapiens nucleic acid binding protein 1 (NABP1), transcript variant 2, mRNA;Homo sapiens nucleic acid binding protein 1 (NABP1), transcript variant 1, mRNA
3726	1832	10.98	89.85	3.03264	0	Up	0	JUNB	GO:0035976//transcription factor AP-1 complex;GO:0005654//nucleoplasm;GO:0005667//transcription factor complex;GO:0000785//chromatin;GO:0000790//nuclear chromatin	GO:0000981//RNA polymerase II transcription factor activity, sequence-specific DNA binding;GO:0000978//RNA polymerase II proximal promoter sequence-specific DNA binding;GO:0003677//DNA binding;GO:0003714//transcription corepressor activity;GO:0003713//transcription coactivator activity;GO:0001077//transcriptional activator activity, RNA polymerase II proximal promoter sequence-specific DNA bindin…	GO:0001649//osteoblast differentiation;GO:0010941//regulation of cell death;GO:0001829//trophectodermal cell differentiation;GO:0030316//osteoclast differentiation;GO:0034097//response to cytokine;GO:0042127//regulation of cell proliferation;GO:0032496//response to lipopolysaccharide;GO:0000122//negative regulation of transcription from RNA polymerase II promoter;GO:0006357//regulation of transcr…	K09028//transcription factor jun-B	NP_002220.1//transcription factor jun-B [Homo sapiens]	Homo sapiens JunB proto-oncogene, AP-1 transcription factor subunit (JUNB), mRNA
100505993	515	0.01	0.08	3	0.620246	*	0.515802	TMEM210	GO:0016021//integral component of membrane	NA	NA	NA	NP_001269406.1//transmembrane protein 210 precursor [Homo sapiens]	Homo sapiens transmembrane protein 210 (TMEM210), mRNA
28513	6126	0.01	0.08	3	0.0181284	*	0.00879874	CDH19	GO:0016021//integral component of membrane;GO:0005886//plasma membrane	GO:0005509//calcium ion binding	GO:0007156//homophilic cell adhesion via plasma membrane adhesion molecules	K06806//cadherin 19, type 2	AAH15877.1//CDH19 protein [Homo sapiens];XP_011524234.1//PREDICTED: cadherin-19 isoform X2 [Homo sapiens];NP_066976.1//cadherin-19 isoform 1 preproprotein [Homo sapiens];NP_001257957.1//cadherin-19 isoform 2 preproprotein [Homo sapiens];XP_002757363.1//PREDICTED: cadherin-19 isoform X1 [Callithrix jacchus]	Homo sapiens cadherin 19 (CDH19), transcript variant 2, mRNA;PREDICTED: Homo sapiens cadherin 19 (CDH19), transcript variant X2, mRNA;PREDICTED: Homo sapiens cadherin 19 (CDH19), transcript variant X3, mRNA;Homo sapiens cadherin 19 (CDH19), transcript variant 1, mRNA;PREDICTED: Homo sapiens cadherin 19 (CDH19), transcript variant X1, mRNA
64843	1918	0.02	0.16	3	0.0459211	*	0.0243964	ISL2	GO:0005634//nucleus	GO:0046872//metal ion binding;GO:0003677//DNA binding;GO:0043565//sequence-specific DNA binding	GO:0031290//retinal ganglion cell axon guidance;GO:0045665//negative regulation of neuron differentiation;GO:0021520//spinal cord motor neuron cell fate specification;GO:0021524//visceral motor neuron differentiation;GO:0006355//regulation of transcription, DNA-templated;GO:0048935//peripheral nervous system neuron development;GO:0048666//neuron development	K18492//insulin gene enhancer protein ISL-2	NP_665804.1//insulin gene enhancer protein ISL-2 [Homo sapiens];XP_016877994.1//PREDICTED: insulin gene enhancer protein ISL-2 isoform X1 [Homo sapiens]	Homo sapiens ISL LIM homeobox 2 (ISL2), mRNA;PREDICTED: Homo sapiens ISL LIM homeobox 2 (ISL2), transcript variant X1, mRNA
8858	1489	0.01	0.08	3	0.205141	*	0.133026	PROZ	GO:0070062//extracellular exosome;GO:0005788//endoplasmic reticulum lumen;GO:0005615//extracellular space;GO:0005796//Golgi lumen	GO:0004252//serine-type endopeptidase activity;GO:0005509//calcium ion binding	GO:0030195//negative regulation of blood coagulation;GO:0007596//blood coagulation;GO:0006888//ER to Golgi vesicle-mediated transport;GO:0006465//signal peptide processing;GO:0017187//peptidyl-glutamic acid carboxylation	K01314//coagulation factor X [EC:3.4.21.6];K01320//coagulation factor VII [EC:3.4.21.21]	NP_003882.1//vitamin K-dependent protein Z isoform 2 precursor [Homo sapiens];XP_016876301.1//PREDICTED: vitamin K-dependent protein Z isoform X1 [Homo sapiens];XP_014202969.1//PREDICTED: vitamin K-dependent protein Z isoform X3 [Pan paniscus]	PREDICTED: Homo sapiens protein Z, vitamin K dependent plasma glycoprotein (PROZ), transcript variant X2, mRNA;Homo sapiens protein Z, vitamin K dependent plasma glycoprotein (PROZ), transcript variant 2, mRNA;PREDICTED: Homo sapiens protein Z, vitamin K dependent plasma glycoprotein (PROZ), transcript variant X1, mRNA;Homo sapiens protein Z, vitamin K dependent plasma glycoprotein (PROZ), transc…
440023	561	0.01	0.08	3	0.619549	*	0.515802	KRTAP5-6	GO:0005829//cytosol;GO:0045095//keratin filament	NA	GO:0031424//keratinization	K03006//DNA-directed RNA polymerase II subunit RPB1 [EC:2.7.7.6]	XP_018891540.1//PREDICTED: keratin-associated protein 5-6 [Gorilla gorilla gorilla]	Homo sapiens keratin associated protein 5-6 (KRTAP5-6), mRNA
79981	3032	0.01	0.08	3	0.0338289	*	0.0174228	FRMD1	GO:0005856//cytoskeleton	NA	NA	K16821//FERM domain-containing protein 1	XP_018884248.1//PREDICTED: FERM domain-containing protein 1 isoform X2 [Gorilla gorilla gorilla];BAB84936.1//FLJ00181 protein, partial [Homo sapiens];NP_079195.3//FERM domain-containing protein 1 isoform 1 [Homo sapiens];XP_011534439.1//PREDICTED: FERM domain-containing protein 1 isoform X1 [Homo sapiens];BAH13955.1//unnamed protein product [Homo sapiens];XP_016866806.1//PREDICTED: FERM domain-co…	PREDICTED: Homo sapiens FERM domain containing 1 (FRMD1), transcript variant X10, mRNA;PREDICTED: Homo sapiens FERM domain containing 1 (FRMD1), transcript variant X4, mRNA;PREDICTED: Homo sapiens FERM domain containing 1 (FRMD1), transcript variant X3, mRNA;PREDICTED: Homo sapiens FERM domain containing 1 (FRMD1), transcript variant X5, mRNA;PREDICTED: Homo sapiens FERM domain containing 1 (FRMD…
2831	987	0.01	0.08	3	0.362388	*	0.261946	NPBWR1	GO:0005887//integral component of plasma membrane;GO:0016021//integral component of membrane;GO:0005886//plasma membrane;GO:0043005//neuron projection	GO:0008188//neuropeptide receptor activity;GO:0004985//opioid receptor activity;GO:0042923//neuropeptide binding;GO:0004930//G-protein coupled receptor activity	GO:0007186//G-protein coupled receptor signaling pathway;GO:0019222//regulation of metabolic process;GO:0007268//chemical synaptic transmission;GO:0007218//neuropeptide signaling pathway;GO:0007187//G-protein coupled receptor signaling pathway, coupled to cyclic nucleotide second messenger	K05268//neuropeptides B/W receptor 1	NP_005276.2//neuropeptides B/W receptor type 1 [Homo sapiens]	Homo sapiens neuropeptides B and W receptor 1 (NPBWR1), mRNA
643802	1286	0.01	0.08	3	0.36225	*	0.261946	LOC643802	GO:0034457//Mpp10 complex;GO:0005732//small nucleolar ribonucleoprotein complex	GO:0003723//RNA binding	GO:0010923//negative regulation of phosphatase activity;GO:0006364//rRNA processing	K14559//U3 small nucleolar RNA-associated protein MPP10	XP_007991369.1//PREDICTED: LOW QUALITY PROTEIN: U3 small nucleolar ribonucleoprotein protein MPP10 [Chlorocebus sabaeus];XP_008015603.1//PREDICTED: LOW QUALITY PROTEIN: U3 small nucleolar ribonucleoprotein protein MPP10-like [Chlorocebus sabaeus]	Homo sapiens u3 small nucleolar ribonucleoprotein protein MPP10-like (LOC643802), mRNA;PREDICTED: Homo sapiens u3 small nucleolar ribonucleoprotein protein MPP10-like (LOC643802), transcript variant X1, mRNA;PREDICTED: Homo sapiens u3 small nucleolar ribonucleoprotein protein MPP10-like (LOC643802), transcript variant X2, mRNA
29986	1413	0.01	0.08	3	0.205001	*	0.133026	SLC39A2	GO:0005887//integral component of plasma membrane;GO:0031410//cytoplasmic vesicle;GO:0016021//integral component of membrane;GO:0005886//plasma membrane	GO:0005385//zinc ion transmembrane transporter activity	GO:0006829//zinc II ion transport;GO:0071577//zinc II ion transmembrane transport	K14709//solute carrier family 39 (zinc transporter), member 1/2/3	NP_055394.2//zinc transporter ZIP2 isoform a [Homo sapiens]	Homo sapiens solute carrier family 39 member 2 (SLC39A2), transcript variant 2, mRNA;Homo sapiens solute carrier family 39 member 2 (SLC39A2), transcript variant 1, mRNA
128360	945	0.01	0.08	3	0.361864	*	0.261946	OR10T2	GO:0016021//integral component of membrane;GO:0005886//plasma membrane	GO:0004888//transmembrane signaling receptor activity;GO:0004984//olfactory receptor activity;GO:0004930//G-protein coupled receptor activity	GO:0007186//G-protein coupled receptor signaling pathway;GO:0050907//detection of chemical stimulus involved in sensory perception	K04257//olfactory receptor	NP_001004475.1//olfactory receptor 10T2 [Homo sapiens]	Homo sapiens olfactory receptor family 10 subfamily T member 2 (OR10T2), mRNA
51738	1891	0.03	0.24	3	0.728416	*	0.648702	GHRL	GO:0005788//endoplasmic reticulum lumen;GO:0030424//axon;GO:0005615//extracellular space;GO:0005576//extracellular region	GO:0016608//growth hormone-releasing hormone activity;GO:0001664//G-protein coupled receptor binding;GO:0031768//ghrelin receptor binding;GO:0030296//protein tyrosine kinase activator activity	GO:0008154//actin polymerization or depolymerization;GO:0000187//activation of MAPK activity;GO:0008343//adult feeding behavior;GO:0051216//cartilage development	K05254//ghrelin	EAW64076.1//ghrelin, growth hormone secretagogue receptor ligand, isoform CRA_c [Homo sapiens];XP_004033652.2//PREDICTED: appetite-regulating hormone isoform X1 [Gorilla gorilla gorilla];NP_001128417.1//appetite-regulating hormone isoform 4 [Homo sapiens];NP_001128418.1//appetite-regulating hormone isoform 5 [Homo sapiens];NP_001128416.1//appetite-regulating hormone isoform 3 [Homo sapiens]	PREDICTED: Homo sapiens ghrelin/obestatin prepropeptide (GHRL), transcript variant X1, mRNA;Homo sapiens ghrelin and obestatin prepropeptide (GHRL), transcript variant 12, mRNA;Homo sapiens ghrelin and obestatin prepropeptide (GHRL), transcript variant 2, mRNA;Homo sapiens ghrelin and obestatin prepropeptide (GHRL), transcript variant 1, mRNA;Homo sapiens ghrelin and obestatin prepropeptide (GHRL…
2169	2271	0.01	0.08	3	0.0623981	*	0.0343076	FABP2	GO:0005829//cytosol;GO:0005622//intracellular	GO:0005504//fatty acid binding;GO:0005215//transporter activity	GO:0019433//triglyceride catabolic process;GO:0007586//digestion	K08751//fatty acid-binding protein 2, intestinal	NP_000125.2//fatty acid-binding protein, intestinal [Homo sapiens]	Homo sapiens fatty acid binding protein 2 (FABP2), mRNA
26248	1718	0.01	0.08	3	0.361287	*	0.261946	OR2K2	GO:0016021//integral component of membrane;GO:0005886//plasma membrane	GO:0004984//olfactory receptor activity;GO:0004930//G-protein coupled receptor activity	GO:0007186//G-protein coupled receptor signaling pathway;GO:0007608//sensory perception of smell	K04257//olfactory receptor	Q8NGT1.2//RecName: Full=Olfactory receptor 2K2; AltName: Full=HTPCRH06; AltName: Full=Olfactory receptor OR9-17;NP_995581.1//olfactory receptor 2K2 [Homo sapiens]	Homo sapiens olfactory receptor family 2 subfamily K member 2 (OR2K2), mRNA;PREDICTED: Homo sapiens olfactory receptor family 2 subfamily K member 2 (OR2K2), transcript variant X1, mRNA
27128	3223	0.01	0.08	3	0.0182072	*	0.008848	CYTH4	GO:0005829//cytosol;GO:0005886//plasma membrane;GO:0000139//Golgi membrane	GO:0008289//lipid binding;GO:0005086//ARF guanyl-nucleotide exchange factor activity	GO:0032012//regulation of ARF protein signal transduction	K18441//cytohesin	XP_007165717.1//PREDICTED: cytohesin-4 [Balaenoptera acutorostrata scammoni];ELV11714.1//Cytohesin-4 [Tupaia chinensis];BAB15718.1//FLJ00017 protein, partial [Homo sapiens];XP_004279495.1//PREDICTED: cytohesin-4 isoform X1 [Orcinus orca]	PREDICTED: Homo sapiens cytohesin 4 (CYTH4), transcript variant X1, mRNA;PREDICTED: Homo sapiens cytohesin 4 (CYTH4), transcript variant X3, mRNA;Homo sapiens cytohesin 4 (CYTH4), transcript variant 2, mRNA;Homo sapiens cytohesin 4 (CYTH4), transcript variant 1, mRNA
3223	1681	0.02	0.16	3	0.0773321	*	0.043685	HOXC6	GO:0005634//nucleus;GO:0005654//nucleoplasm;GO:0005829//cytosol	GO:0003714//transcription corepressor activity;GO:0043565//sequence-specific DNA binding;GO:0003700//DNA binding transcription factor activity	GO:0009952//anterior/posterior pattern specification;GO:0006357//regulation of transcription from RNA polymerase II promoter;GO:0007275//multicellular organism development;GO:0048706//embryonic skeletal system development;GO:0006351//transcription, DNA-templated	K09306//homeobox protein HoxA/B/C6	CAA31022.1//unnamed protein product [Mus musculus];OBS77348.1//hypothetical protein A6R68_16189, partial [Neotoma lepida]	Homo sapiens homeobox C6 (HOXC6), transcript variant 2, mRNA;Homo sapiens homeobox C6 (HOXC6), transcript variant 1, mRNA
2793	930	0.01	0.08	3	0.361068	*	0.261946	GNGT2	NA	NA	NA	K04549//guanine nucleotide-binding protein G(I)/G(S)/G(O) subunit gamma-T2	XP_014422610.1//PREDICTED: guanine nucleotide-binding protein G(I)/G(S)/G(O) subunit gamma-T2 isoform X2 [Camelus ferus]	Homo sapiens G protein subunit gamma transducin 2 (GNGT2), transcript variant 3, mRNA;Homo sapiens G protein subunit gamma transducin 2 (GNGT2), transcript variant 2, mRNA;Homo sapiens G protein subunit gamma transducin 2 (GNGT2), transcript variant 1, mRNA;Homo sapiens G protein subunit gamma transducin 2 (GNGT2), transcript variant 4, mRNA
3689	2973	0.01	0.08	3	0.033818	*	0.0174228	ITGB2	GO:0016020//membrane;GO:0070062//extracellular exosome;GO:0034688//integrin alphaM-beta2 complex;GO:0034687//integrin alphaL-beta2 complex;GO:0009897//external side of plasma membrane;GO:0101003//ficolin-1-rich granule membrane;GO:0044853//plasma membrane raft;GO:1903561//extracellular vesicle;GO:0043235//receptor complex;GO:0008305//integrin complex;GO:0009986//cell surface;GO:0035579//specific …	GO:0050839//cell adhesion molecule binding;GO:0001540//amyloid-beta binding;GO:0031072//heat shock protein binding;GO:0001851//complement component C3b binding;GO:0046982//protein heterodimerization activity;GO:0019901//protein kinase binding;GO:0046872//metal ion binding;GO:0030369//ICAM-3 receptor activity;GO:0032403//protein complex binding	GO:0032930//positive regulation of superoxide anion generation;GO:0007159//leukocyte cell-cell adhesion;GO:0031623//receptor internalization;GO:0050730//regulation of peptidyl-tyrosine phosphorylation;GO:0034113//heterotypic cell-cell adhesion;GO:0045766//positive regulation of angiogenesis;GO:1990266//neutrophil migration;GO:0043542//endothelial cell migration;GO:0008360//regulation of cell shap…	K06464//integrin beta 2	NP_000202.3//integrin beta-2 isoform 1 precursor [Homo sapiens]	PREDICTED: Homo sapiens integrin subunit beta 2 (ITGB2), transcript variant X1, mRNA;Homo sapiens integrin subunit beta 2 (ITGB2), transcript variant 1, mRNA;Homo sapiens integrin subunit beta 2 (ITGB2), transcript variant 2, mRNA;Homo sapiens integrin subunit beta 2 (ITGB2), transcript variant 3, mRNA;PREDICTED: Homo sapiens integrin subunit beta 2 (ITGB2), transcript variant X2, mRNA
401427	933	0.01	0.08	3	0.360712	*	0.261946	OR2A7	NA	NA	NA	K04257//olfactory receptor	XP_012367550.1//PREDICTED: LOW QUALITY PROTEIN: olfactory receptor 2A7 [Nomascus leucogenys]	Homo sapiens olfactory receptor family 2 subfamily A member 7 (OR2A7), mRNA
255877	3544	0.01	0.08	3	0.0459116	*	0.0243964	BCL6B	NA	GO:0003676//nucleic acid binding	NA	K09228//KRAB domain-containing zinc finger protein	KFV50562.1//B-cell lymphoma 6 protein, partial [Gavia stellata]	Homo sapiens B-cell CLL/lymphoma 6B (BCL6B), mRNA
2626	2662	0.01	0.08	3	0.018203	*	0.008848	GATA4	GO:0090575//RNA polymerase II transcription factor complex;GO:0005634//nucleus;GO:0005654//nucleoplasm;GO:0016604//nuclear body	GO:0051525//NFAT protein binding;GO:0001228//transcriptional activator activity, RNA polymerase II transcription regulatory region sequence-specific DNA binding;GO:0003677//DNA binding;GO:0001158//enhancer sequence-specific DNA binding;GO:0019901//protein kinase binding;GO:0070410//co-SMAD binding;GO:0003682//chromatin binding;GO:0008270//zinc ion binding;GO:0043565//sequence-specific DNA binding…	GO:0003197//endocardial cushion development;GO:0048617//embryonic foregut morphogenesis;GO:0007596//blood coagulation;GO:0006355//regulation of transcription, DNA-templated;GO:0010575//positive regulation of vascular endothelial growth factor production;GO:0035054//embryonic heart tube anterior/posterior pattern specification;GO:0030513//positive regulation of BMP signaling pathway;GO:0051891//po…	K09183//GATA-binding protein 4	NP_002043.2//transcription factor GATA-4 isoform 2 [Homo sapiens];NP_001295022.1//transcription factor GATA-4 isoform 1 [Homo sapiens]	PREDICTED: Homo sapiens GATA binding protein 4 (GATA4), transcript variant X6, mRNA;PREDICTED: Homo sapiens GATA binding protein 4 (GATA4), transcript variant X2, mRNA;Homo sapiens GATA binding protein 4 (GATA4), transcript variant 1, mRNA;PREDICTED: Homo sapiens GATA binding protein 4 (GATA4), transcript variant X3, mRNA;PREDICTED: Homo sapiens GATA binding protein 4 (GATA4), transcript variant …
6954	1462	0.01	0.08	3	0.204395	*	0.133026	TCP11	GO:0036126//sperm flagellum;GO:0097225//sperm midpiece;GO:0016021//integral component of membrane;GO:0001669//acrosomal vesicle	NA	GO:0010737//protein kinase A signaling;GO:0030154//cell differentiation;GO:1902490//regulation of sperm capacitation;GO:0043949//regulation of cAMP-mediated signaling;GO:0007275//multicellular organism development;GO:0007283//spermatogenesis	NA	NP_001248746.1//T-complex protein 11 homolog isoform 3 [Homo sapiens];XP_011513132.1//PREDICTED: T-complex protein 11 homolog isoform X1 [Homo sapiens];XP_009203224.1//T-complex protein 11 homolog isoform X1 [Papio anubis];NP_001248748.1//T-complex protein 11 homolog isoform 5 [Homo sapiens];NP_061149.1//T-complex protein 11 homolog isoform 2 [Homo sapiens];NP_001248747.1//T-complex protein 11 ho…	Homo sapiens t-complex 11 (TCP11), transcript variant 1, mRNA;Homo sapiens t-complex 11 (TCP11), transcript variant 2, mRNA;Homo sapiens t-complex 11 (TCP11), transcript variant 3, mRNA;Homo sapiens t-complex 11 (TCP11), transcript variant 4, mRNA;PREDICTED: Homo sapiens t-complex 11 (TCP11), transcript variant X1, mRNA;Homo sapiens t-complex 11 (TCP11), transcript variant 6, mRNA;Homo sapiens t-…
8000	1038	0.01	0.08	3	0.360357	*	0.261946	PSCA	GO:0070062//extracellular exosome;GO:0005886//plasma membrane	GO:0033130//acetylcholine receptor binding	GO:0099601//regulation of neurotransmitter receptor activity;GO:0070373//negative regulation of ERK1 and ERK2 cascade	K06846//lymphocyte antigen 6 complex locus protein D/E/G6/H	XP_003819533.1//PREDICTED: prostate stem cell antigen [Pan paniscus]	Homo sapiens prostate stem cell antigen (PSCA), transcript variant 1, mRNA
391104	1014	0.01	0.08	3	0.360302	*	0.261946	VHLL	GO:0005929//cilium;GO:0005634//nucleus;GO:0005654//nucleoplasm;GO:0031462//Cul2-RING ubiquitin ligase complex;GO:0005730//nucleolus;GO:0030891//VCB complex	GO:0061630//ubiquitin protein ligase activity;GO:0032403//protein complex binding	GO:0006607//NLS-bearing protein import into nucleus;GO:0006582//melanin metabolic process;GO:0016567//protein ubiquitination;GO:0010629//negative regulation of gene expression;GO:0043534//blood vessel endothelial cell migration;GO:0003309//type B pancreatic cell differentiation;GO:0061073//ciliary body morphogenesis;GO:0010498//proteasomal protein catabolic process;GO:0045602//negative regulation…	K03871//von Hippel-Lindau disease tumor supressor	NP_001004319.1//von Hippel-Lindau-like protein [Homo sapiens]	Homo sapiens VHL like (VHLL), mRNA
116211	999	0.01	0.08	3	0.360248	*	0.261946	TM4SF19	GO:0016021//integral component of membrane	NA	NA	K00681//gamma-glutamyltranspeptidase / glutathione hydrolase [EC:2.3.2.2 3.4.19.13];K13624//ceruloplasmin [EC:1.16.3.1]	NP_001191827.1//transmembrane 4 L6 family member 19 isoform 3 [Homo sapiens];NP_612470.2//transmembrane 4 L6 family member 19 isoform 1 [Homo sapiens];NP_001191826.1//transmembrane 4 L6 family member 19 isoform 2 [Homo sapiens]	Homo sapiens transmembrane 4 L six family member 19 (TM4SF19), transcript variant 3, mRNA;Homo sapiens transmembrane 4 L six family member 19 (TM4SF19), transcript variant 2, mRNA;Homo sapiens transmembrane 4 L six family member 19 (TM4SF19), transcript variant 1, mRNA
122876	543	0.01	0.08	3	0.610388	*	0.515802	GPHB5	GO:0005615//extracellular space;GO:0005576//extracellular region;GO:0005737//cytoplasm	GO:0031531//thyrotropin-releasing hormone receptor binding;GO:0046982//protein heterodimerization activity;GO:0005179//hormone activity	GO:0007186//G-protein coupled receptor signaling pathway;GO:0007267//cell-cell signaling;GO:0007166//cell surface receptor signaling pathway;GO:0002155//regulation of thyroid hormone mediated signaling pathway;GO:0030819//positive regulation of cAMP biosynthetic process;GO:0009755//hormone-mediated signaling pathway	K08521//luteinizing hormone beta polypeptide	NP_660154.3//glycoprotein hormone beta-5 precursor [Homo sapiens]	Homo sapiens glycoprotein hormone beta 5 (GPHB5), mRNA
374955	1919	0.01	0.08	3	0.128062	*	0.0774464	SPATA21	NA	GO:0005509//calcium ion binding	NA	K04953//cyclic nucleotide gated channel beta 3;K16628//collagen, type VII, alpha;K06236//collagen, type I, alpha;K10433//microtubule-associated protein 7	NP_001340278.1//spermatogenesis-associated protein 21 isoform 2 [Homo sapiens];XP_016856705.1//PREDICTED: spermatogenesis-associated protein 21 isoform X1 [Homo sapiens];XP_011539709.1//PREDICTED: spermatogenesis-associated protein 21 isoform X2 [Homo sapiens];XP_011539719.1//PREDICTED: spermatogenesis-associated protein 21 isoform X7 [Homo sapiens];XP_016856707.1//PREDICTED: spermatogenesis-asso…	PREDICTED: Homo sapiens spermatogenesis associated 21 (SPATA21), transcript variant X14, mRNA;PREDICTED: Homo sapiens spermatogenesis associated 21 (SPATA21), transcript variant X6, mRNA;PREDICTED: Homo sapiens spermatogenesis associated 21 (SPATA21), transcript variant X10, mRNA;PREDICTED: Homo sapiens spermatogenesis associated 21 (SPATA21), transcript variant X13, mRNA;PREDICTED: Homo sapiens …
5005	844	0.01	0.08	3	0.609276	*	0.515802	ORM2	GO:0031093//platelet alpha granule lumen;GO:0031012//extracellular matrix;GO:0070062//extracellular exosome;GO:0005615//extracellular space;GO:0072562//blood microparticle;GO:0035578//azurophil granule lumen;GO:0035580//specific granule lumen;GO:0005576//extracellular region	NA	GO:0006810//transport;GO:0002576//platelet degranulation;GO:0002682//regulation of immune system process;GO:0050718//positive regulation of interleukin-1 beta secretion;GO:0043312//neutrophil degranulation;GO:0006953//acute-phase response;GO:0050716//positive regulation of interleukin-1 secretion;GO:1904469//positive regulation of tumor necrosis factor secretion	K17308//alpha-1-acid glycoprotein 1	NP_000599.1//alpha-1-acid glycoprotein 2 precursor [Homo sapiens]	Homo sapiens orosomucoid 2 (ORM2), mRNA
8513	1357	0.01	0.08	3	0.204239	*	0.133026	LIPF	GO:0005576//extracellular region;GO:0005739//mitochondrion	GO:0008289//lipid binding;GO:0016615//malate dehydrogenase activity;GO:0004806//triglyceride lipase activity	GO:0016042//lipid catabolic process;GO:0006641//triglyceride metabolic process;GO:0006108//malate metabolic process	K14452//gastric triacylglycerol lipase [EC:3.1.1.3]	XP_011918537.1//PREDICTED: gastric triacylglycerol lipase isoform X1 [Cercocebus atys];NP_001185759.1//gastric triacylglycerol lipase isoform 4 precursor [Homo sapiens]	Homo sapiens lipase F, gastric type (LIPF), transcript variant 2, mRNA;Homo sapiens lipase F, gastric type (LIPF), transcript variant 4, mRNA;Homo sapiens lipase F, gastric type (LIPF), transcript variant 1, mRNA;Homo sapiens lipase F, gastric type (LIPF), transcript variant 3, mRNA;PREDICTED: Homo sapiens lipase F, gastric type (LIPF), transcript variant X1, mRNA
3452	1024	0.01	0.08	3	0.359812	*	0.261946	IFNA21	GO:0005615//extracellular space;GO:0005576//extracellular region	GO:0005132//type I interferon receptor binding;GO:0005125//cytokine activity;GO:0005126//cytokine receptor binding	GO:0060337//type I interferon signaling pathway;GO:0007596//blood coagulation;GO:0051607//defense response to virus;GO:0043330//response to exogenous dsRNA;GO:0002250//adaptive immune response;GO:0042100//B cell proliferation;GO:0006959//humoral immune response;GO:0002286//T cell activation involved in immune response;GO:0060338//regulation of type I interferon-mediated signaling pathway;GO:00023…	K05414//interferon alpha	NP_002166.2//interferon alpha-21 precursor [Homo sapiens]	Homo sapiens interferon alpha 21 (IFNA21), mRNA
283710	1279	0.01	0.08	3	0.204222	*	0.133026	LOC283710	NA	NA	NA	NA	NP_001230467.1//uncharacterized protein LOC283710 [Homo sapiens];XP_011519765.1//PREDICTED: uncharacterized protein LOC283710 isoform X1 [Homo sapiens];XP_016877573.1//PREDICTED: uncharacterized protein LOC283710 isoform X2 [Homo sapiens]	Homo sapiens uncharacterized LOC283710 (LOC283710), mRNA;PREDICTED: Homo sapiens uncharacterized LOC283710 (LOC283710), transcript variant X2, mRNA;PREDICTED: Homo sapiens uncharacterized LOC283710 (LOC283710), transcript variant X3, mRNA;PREDICTED: Homo sapiens uncharacterized LOC283710 (LOC283710), transcript variant X1, mRNA
5055	1922	0.01	0.08	3	0.113359	*	0.067556	SERPINB2	GO:0005615//extracellular space;GO:0005576//extracellular region;GO:0005886//plasma membrane;GO:0005737//cytoplasm	GO:0004867//serine-type endopeptidase inhibitor activity	GO:0042730//fibrinolysis;GO:0042060//wound healing;GO:0043066//negative regulation of apoptotic process;GO:0035722//interleukin-12-mediated signaling pathway	K19821//plasminogen activator inhibitor 2	NP_002566.1//plasminogen activator inhibitor 2 [Homo sapiens]	Homo sapiens serpin family B member 2 (SERPINB2), transcript variant 1, mRNA;Homo sapiens serpin family B member 2 (SERPINB2), transcript variant 2, mRNA
51266	666	0.03	0.24	3	0.414798	*	0.310128	CLEC1B	GO:0005887//integral component of plasma membrane;GO:0005886//plasma membrane	GO:0030246//carbohydrate binding;GO:0004888//transmembrane signaling receptor activity	GO:0023014//signal transduction by protein phosphorylation;GO:0030220//platelet formation;GO:0006952//defense response;GO:0030168//platelet activation;GO:0007166//cell surface receptor signaling pathway	K10070//C-type lectin domain family 1 member B	NP_001092901.1//C-type lectin domain family 1 member B isoform b [Homo sapiens];XP_011518988.1//PREDICTED: C-type lectin domain family 1 member B isoform X3 [Homo sapiens];NP_057593.3//C-type lectin domain family 1 member B isoform a [Homo sapiens]	PREDICTED: Homo sapiens C-type lectin domain family 1 member B (CLEC1B), transcript variant X5, mRNA;PREDICTED: Homo sapiens C-type lectin domain family 1 member B (CLEC1B), transcript variant X1, mRNA;PREDICTED: Homo sapiens C-type lectin domain family 1 member B (CLEC1B), transcript variant X3, mRNA;PREDICTED: Homo sapiens C-type lectin domain family 1 member B (CLEC1B), transcript variant X2, …
1052	1269	16.76	133.75	2.99644	0	Up	0	CEBPD	GO:0005654//nucleoplasm	GO:0000978//RNA polymerase II proximal promoter sequence-specific DNA binding;GO:0046982//protein heterodimerization activity;GO:0001077//transcriptional activator activity, RNA polymerase II proximal promoter sequence-specific DNA binding;GO:0042803//protein homodimerization activity	GO:0045892//negative regulation of transcription, DNA-templated;GO:0002244//hematopoietic progenitor cell differentiation;GO:0045444//fat cell differentiation;GO:0048839//inner ear development;GO:0045669//positive regulation of osteoblast differentiation;GO:0006366//transcription from RNA polymerase II promoter	K10050//CCAAT/enhancer binding protein (C/EBP), delta	NP_005186.2//CCAAT/enhancer-binding protein delta [Homo sapiens]	Homo sapiens CCAAT/enhancer binding protein delta (CEBPD), mRNA
3112	1388	0.08	0.63	2.97728	0.000197924	Up	6.84768e-05	HLA-DOB	GO:0005765//lysosomal membrane;GO:0010008//endosome membrane;GO:0042613//MHC class II protein complex;GO:0005622//intracellular;GO:0016021//integral component of membrane;GO:0005764//lysosome	GO:0032395//MHC class II receptor activity;GO:0023026//MHC class II protein complex binding	GO:0019886//antigen processing and presentation of exogenous peptide antigen via MHC class II;GO:0002504//antigen processing and presentation of peptide or polysaccharide antigen via MHC class II;GO:0006955//immune response;GO:0002587//negative regulation of antigen processing and presentation of peptide antigen via MHC class II	K06752//major histocompatibility complex, class II	XP_004043832.1//PREDICTED: HLA class II histocompatibility antigen, DO beta chain [Gorilla gorilla gorilla]	Homo sapiens major histocompatibility complex, class II, DO beta (HLA-DOB), mRNA
3394	2678	0.27	2.11	2.96621	1.81175e-25	Up	1.52592e-26	IRF8	GO:0005634//nucleus;GO:0005654//nucleoplasm;GO:0005829//cytosol;GO:0005737//cytoplasm	GO:0000978//RNA polymerase II proximal promoter sequence-specific DNA binding;GO:0003705//transcription factor activity, RNA polymerase II distal enhancer sequence-specific binding;GO:0001078//transcriptional repressor activity, RNA polymerase II proximal promoter sequence-specific DNA binding	GO:0060261//positive regulation of transcription initiation from RNA polymerase II promoter;GO:0060333//interferon-gamma-mediated signaling pathway;GO:0060337//type I interferon signaling pathway;GO:0042832//defense response to protozoan;GO:0030099//myeloid cell differentiation;GO:0071222//cellular response to lipopolysaccharide;GO:0006351//transcription, DNA-templated;GO:0042742//defense respons…	K10155//interferon regulatory factor 8	XP_017716051.1//PREDICTED: interferon regulatory factor 8 [Rhinopithecus bieti];XP_003820892.1//PREDICTED: interferon regulatory factor 8 [Pan paniscus]	Homo sapiens interferon regulatory factor 8 (IRF8), mRNA;PREDICTED: Homo sapiens interferon regulatory factor 8 (IRF8), transcript variant X1, mRNA
79961	2261	0.09	0.7	2.95936	5.31543e-07	Up	1.36207e-07	DENND2D	GO:0005654//nucleoplasm;GO:0005829//cytosol	GO:0017112//Rab guanyl-nucleotide exchange factor activity	NA	K20161//DENN domain-containing protein 2	XP_016857878.1//PREDICTED: DENN domain-containing protein 2D isoform X5 [Homo sapiens];NP_001258762.1//DENN domain-containing protein 2D isoform b [Homo sapiens];XP_006710984.2//PREDICTED: DENN domain-containing protein 2D isoform X1 [Homo sapiens];NP_079177.2//DENN domain-containing protein 2D isoform a [Homo sapiens];XP_006710985.1//PREDICTED: DENN domain-containing protein 2D isoform X3 [Homo …	PREDICTED: Homo sapiens DENN domain containing 2D (DENND2D), transcript variant X4, mRNA;PREDICTED: Homo sapiens DENN domain containing 2D (DENND2D), transcript variant X9, mRNA;PREDICTED: Homo sapiens DENN domain containing 2D (DENND2D), transcript variant X13, mRNA;PREDICTED: Homo sapiens DENN domain containing 2D (DENND2D), transcript variant X1, mRNA;PREDICTED: Homo sapiens DENN domain contai…
9636	685	7.79	59.77	2.93973	5.86154e-161	Up	7.87304e-163	ISG15	GO:0005654//nucleoplasm;GO:0005829//cytosol;GO:0005576//extracellular region	GO:0031386//protein tag	GO:0032649//regulation of interferon-gamma production;GO:0031397//negative regulation of protein ubiquitination;GO:0060337//type I interferon signaling pathway;GO:0051607//defense response to virus;GO:0019941//modification-dependent protein catabolic process;GO:0042742//defense response to bacterium;GO:0016032//viral process;GO:0019985//translesion synthesis;GO:0034340//response to type I interfe…	K12159//ubiquitin cross-reactive protein	NP_005092.1//ubiquitin-like protein ISG15 [Homo sapiens]	Homo sapiens ISG15 ubiquitin-like modifier (ISG15), mRNA
64499	1165	0.03	0.23	2.9386	0.0773547	*	0.043685	TPSB2	GO:0031012//extracellular matrix;GO:0005615//extracellular space;GO:0005576//extracellular region	GO:0004252//serine-type endopeptidase activity;GO:0008236//serine-type peptidase activity	GO:0022617//extracellular matrix disassembly;GO:0006952//defense response	K01340//tryptase [EC:3.4.21.59]	NP_077078.5//tryptase beta-2 preproprotein [Homo sapiens]	Homo sapiens tryptase beta 2 (gene/pseudogene) (TPSB2), mRNA
205860	1553	0.06	0.46	2.9386	0.000959013	Up	0.000368116	TRIML2	NA	GO:0016740//transferase activity	GO:0016567//protein ubiquitination;GO:0032526//response to retinoic acid	K12039//tripartite motif family-like protein 2	Q8N7C3.1//RecName: Full=Probable E3 ubiquitin-protein ligase TRIML2; AltName: Full=RING-type E3 ubiquitin transferase TRIML2; AltName: Full=SPRY domain-containing protein 6; AltName: Full=Tripartite motif family-like protein 2;EAX04609.1//hypothetical protein FLJ25801, partial [Homo sapiens];XP_011530041.1//PREDICTED: probable E3 ubiquitin-protein ligase TRIML2 isoform X2 [Homo sapiens];NP_001290…	PREDICTED: Homo sapiens tripartite motif family like 2 (TRIML2), transcript variant X3, mRNA;Homo sapiens tripartite motif family like 2 (TRIML2), transcript variant 2, mRNA;PREDICTED: Homo sapiens tripartite motif family like 2 (TRIML2), transcript variant X1, mRNA;PREDICTED: Homo sapiens tripartite motif family like 2 (TRIML2), transcript variant X4, mRNA;Homo sapiens tripartite motif family li…
4241	3811	0.21	1.6	2.92961	1.26767e-20	Up	1.30633e-21	MELTF	GO:0070062//extracellular exosome;GO:0005788//endoplasmic reticulum lumen;GO:0009986//cell surface;GO:0005887//integral component of plasma membrane;GO:0005576//extracellular region;GO:0046658//anchored component of plasma membrane;GO:0005886//plasma membrane	GO:0005506//iron ion binding	GO:0043687//post-translational protein modification;GO:0006501//C-terminal protein lipidation;GO:1900025//negative regulation of substrate adhesion-dependent cell spreading;GO:0090091//positive regulation of extracellular matrix disassembly;GO:0044267//cellular protein metabolic process;GO:0055072//iron ion homeostasis;GO:0097286//iron ion import;GO:0010756//positive regulation of plasminogen act…	K06569//melanoma-associated antigen p97	XP_011511152.1//PREDICTED: melanotransferrin isoform X1 [Homo sapiens];XP_006713706.2//PREDICTED: melanotransferrin isoform X2 [Homo sapiens];NP_201573.1//melanotransferrin isoform 2 precursor [Homo sapiens];XP_011721329.1//PREDICTED: melanotransferrin isoform X1 [Macaca nemestrina];XP_011511153.1//PREDICTED: melanotransferrin isoform X3 [Homo sapiens];NP_005920.2//melanotransferrin isoform 1 pre…	Homo sapiens melanotransferrin (MELTF), transcript variant 1, mRNA;PREDICTED: Homo sapiens melanotransferrin (MELTF), transcript variant X1, mRNA;PREDICTED: Homo sapiens melanotransferrin (MELTF), transcript variant X3, mRNA;PREDICTED: Homo sapiens melanotransferrin (MELTF), transcript variant X2, mRNA;Homo sapiens melanotransferrin (MELTF), transcript variant 2, mRNA
159371	2561	1.02	7.71	2.91816	1.17769e-94	Up	2.64504e-96	SLC35G1	GO:0016021//integral component of membrane;GO:0005789//endoplasmic reticulum membrane;GO:0005886//plasma membrane	NA	GO:1990034//calcium ion export across plasma membrane;GO:0051480//regulation of cytosolic calcium ion concentration	K04264//thromboxane A2 receptor	NP_001332922.1//solute carrier family 35 member G1 isoform 3 [Homo sapiens];EAW50046.1//transmembrane protein 20, isoform CRA_a [Homo sapiens];NP_001128130.1//solute carrier family 35 member G1 isoform 1 [Homo sapiens];NP_694958.1//solute carrier family 35 member G1 isoform 2 [Homo sapiens];EAW50048.1//transmembrane protein 20, isoform CRA_b [Homo sapiens];XP_011537675.1//PREDICTED: solute carrie…	PREDICTED: Homo sapiens solute carrier family 35 member G1 (SLC35G1), transcript variant X1, mRNA;Homo sapiens solute carrier family 35 member G1 (SLC35G1), transcript variant 2, mRNA;PREDICTED: Homo sapiens solute carrier family 35 member G1 (SLC35G1), transcript variant X2, mRNA;Homo sapiens solute carrier family 35 member G1 (SLC35G1), transcript variant 1, mRNA
64332	3901	0.76	5.66	2.89673	2.02279e-96	Up	4.46514e-98	NFKBIZ	GO:0005634//nucleus;GO:0016607//nuclear speck;GO:0036464//cytoplasmic ribonucleoprotein granule	GO:0003712//transcription cofactor activity	GO:0006357//regulation of transcription from RNA polymerase II promoter;GO:0006351//transcription, DNA-templated;GO:0006954//inflammatory response	K14242//NF-kappa-B inhibitor zeta	NP_113607.1//NF-kappa-B inhibitor zeta isoform a [Homo sapiens]	Homo sapiens NFKB inhibitor zeta (NFKBIZ), transcript variant 1, mRNA;Homo sapiens NFKB inhibitor zeta (NFKBIZ), transcript variant 2, mRNA
91975	3282	0.09	0.67	2.89616	4.95252e-10	Up	9.71366e-11	ZNF300	NA	NA	NA	K09228//KRAB domain-containing zinc finger protein	XP_019666662.1//PREDICTED: zinc finger protein 300 [Felis catus]	Homo sapiens zinc finger protein 300 (ZNF300), transcript variant 2, mRNA;PREDICTED: Homo sapiens zinc finger protein 300 (ZNF300), transcript variant X1, mRNA;Homo sapiens zinc finger protein 300 (ZNF300), transcript variant 3, mRNA;Homo sapiens zinc finger protein 300 (ZNF300), transcript variant 1, mRNA
54809	6851	1.07	7.94	2.89153	6.42724e-240	Up	5.6609e-242	SAMD9	GO:0043231//intracellular membrane-bounded organelle;GO:0005829//cytosol;GO:0005769//early endosome;GO:0005737//cytoplasm	NA	GO:0034058//endosomal vesicle fusion	NA	NP_060124.2//sterile alpha motif domain-containing protein 9 [Homo sapiens]	Homo sapiens sterile alpha motif domain containing 9 (SAMD9), transcript variant 1, mRNA;Homo sapiens sterile alpha motif domain containing 9 (SAMD9), transcript variant 2, mRNA
151636	5768	2.57	19.07	2.89146	0	Up	0	DTX3L	GO:0005634//nucleus;GO:0005654//nucleoplasm;GO:0043234//protein complex;GO:0005829//cytosol;GO:0005764//lysosome;GO:0005737//cytoplasm	GO:0042393//histone binding;GO:0003723//RNA binding;GO:0097677//STAT family protein binding;GO:0004842//ubiquitin-protein transferase activity;GO:0046872//metal ion binding;GO:0004857//enzyme inhibitor activity;GO:0044389//ubiquitin-like protein ligase binding;GO:0008047//enzyme activator activity;GO:0019899//enzyme binding	GO:0070936//protein K48-linked ubiquitination;GO:0051444//negative regulation of ubiquitin-protein transferase activity;GO:0010390//histone monoubiquitination;GO:1902966//positive regulation of protein localization to early endosome;GO:1901666//positive regulation of NAD+ ADP-ribosyltransferase activity;GO:0035563//positive regulation of chromatin binding;GO:0042787//protein ubiquitination involv…	K06058//deltex [EC:2.3.2.27]	NP_612144.1//E3 ubiquitin-protein ligase DTX3L [Homo sapiens]	Homo sapiens deltex E3 ubiquitin ligase 3L (DTX3L), mRNA
9023	1378	6.03	44.5	2.88358	8.4468e-255	Up	6.92818e-257	CH25H	GO:0005829//cytosol;GO:0016021//integral component of membrane;GO:0005789//endoplasmic reticulum membrane	GO:0008395//steroid hydroxylase activity;GO:0005506//iron ion binding;GO:0001567//cholesterol 25-hydroxylase activity;GO:0016491//oxidoreductase activity	GO:0016126//sterol biosynthetic process;GO:0008203//cholesterol metabolic process;GO:0035754//B cell chemotaxis;GO:0008610//lipid biosynthetic process;GO:0006629//lipid metabolic process;GO:0006699//bile acid biosynthetic process	K10223//cholesterol 25-hydroxylase [EC:1.14.99.38]	NP_003947.1//cholesterol 25-hydroxylase [Homo sapiens]	Homo sapiens cholesterol 25-hydroxylase (CH25H), mRNA
51267	2782	0.08	0.59	2.88264	4.79394e-08	Up	1.10177e-08	CLEC1A	GO:0005887//integral component of plasma membrane;GO:0016021//integral component of membrane;GO:0005622//intracellular	GO:0030246//carbohydrate binding;GO:0004888//transmembrane signaling receptor activity	GO:0006952//defense response;GO:0007166//cell surface receptor signaling pathway	K10069//C-type lectin domain family 1 member A	NP_057595.2//C-type lectin domain family 1 member A isoform a [Homo sapiens];NP_001284677.1//C-type lectin domain family 1 member A isoform b [Homo sapiens];NP_001284678.1//C-type lectin domain family 1 member A isoform c [Homo sapiens];BAC11410.1//unnamed protein product [Homo sapiens];XP_018893321.1//PREDICTED: C-type lectin domain family 1 member A isoform X2 [Gorilla gorilla gorilla];XP_01151…	Homo sapiens C-type lectin domain family 1 member A (CLEC1A), transcript variant 5, mRNA;Homo sapiens C-type lectin domain family 1 member A (CLEC1A), transcript variant 2, mRNA;Homo sapiens C-type lectin domain family 1 member A (CLEC1A), transcript variant 4, mRNA;Homo sapiens C-type lectin domain family 1 member A (CLEC1A), transcript variant 3, mRNA;Homo sapiens C-type lectin domain family 1 …
64699	1622	0.03	0.22	2.87447	0.0109289	*	0.00505774	TMPRSS3	GO:0005783//endoplasmic reticulum;GO:0016021//integral component of membrane;GO:0005789//endoplasmic reticulum membrane;GO:0043025//neuronal cell body	GO:0004252//serine-type endopeptidase activity;GO:0005044//scavenger receptor activity;GO:0017080//sodium channel regulator activity	GO:0006508//proteolysis;GO:0007605//sensory perception of sound;GO:0006883//cellular sodium ion homeostasis	K09634//transmembrane protease serine 3 [EC:3.4.21.-]	NP_076927.1//transmembrane protease serine 3 isoform 1 [Homo sapiens];AAT66641.1//transmembrane protease serine 3 isoform 5 [Homo sapiens]	Homo sapiens transmembrane protease, serine 3 (TMPRSS3), transcript variant C, mRNA;Homo sapiens transmembrane protease, serine 3 (TMPRSS3), transcript variant F, mRNA;Homo sapiens transmembrane protease, serine 3 (TMPRSS3), transcript variant A, mRNA;Homo sapiens transmembrane protease, serine 3 (TMPRSS3), transcript variant D, mRNA
6540	1643	0.1	0.73	2.8679	1.77457e-05	Up	5.29168e-06	SLC6A13	GO:0070062//extracellular exosome;GO:0005887//integral component of plasma membrane;GO:0005886//plasma membrane	GO:0005332//gamma-aminobutyric acid:sodium symporter activity;GO:0005328//neurotransmitter:sodium symporter activity;GO:0005215//transporter activity	GO:0006810//transport	K05039//solute carrier family 6 (neurotransmitter transporter, GABA) member 6/8/11/12/13	XP_016778176.1//PREDICTED: sodium- and chloride-dependent GABA transporter 2 isoform X1 [Pan troglodytes];XP_016875331.1//PREDICTED: sodium- and chloride-dependent GABA transporter 2 isoform X2 [Homo sapiens];XP_010963239.1//PREDICTED: sodium- and chloride-dependent GABA transporter 2 [Camelus bactrianus];XP_016875335.1//PREDICTED: sodium- and chloride-dependent GABA transporter 2 isoform X7 [Hom…	PREDICTED: Homo sapiens solute carrier family 6 member 13 (SLC6A13), transcript variant X10, mRNA;PREDICTED: Homo sapiens solute carrier family 6 member 13 (SLC6A13), transcript variant X8, mRNA;Homo sapiens solute carrier family 6 member 13 (SLC6A13), transcript variant 3, mRNA;PREDICTED: Homo sapiens solute carrier family 6 member 13 (SLC6A13), transcript variant X11, mRNA;PREDICTED: Homo sapie…
4814	1297	25.92	189.05	2.86663	0	Up	0	NINJ1	NA	NA	NA	NA	XP_016816658.1//PREDICTED: ninjurin-1 isoform X1 [Pan troglodytes]	Homo sapiens ninjurin 1 (NINJ1), mRNA;PREDICTED: Homo sapiens ninjurin 1 (NINJ1), transcript variant X1, mRNA
2643	2922	3.37	24.46	2.8596	3.51043e-300	Up	2.29958e-302	GCH1	GO:0005634//nucleus;GO:0005654//nucleoplasm;GO:0031965//nuclear membrane;GO:0031410//cytoplasmic vesicle;GO:0005737//cytoplasm;GO:0005829//cytosol;GO:0044306//neuron projection terminus;GO:0043234//protein complex	GO:0030742//GTP-dependent protein binding;GO:0031369//translation initiation factor binding;GO:0042803//protein homodimerization activity;GO:0003934//GTP cyclohydrolase I activity;GO:0003924//GTPase activity;GO:0051019//mitogen-activated protein kinase binding;GO:0005509//calcium ion binding;GO:0008270//zinc ion binding;GO:0005525//GTP binding;GO:0050662//coenzyme binding	GO:0008217//regulation of blood pressure;GO:0042559//pteridine-containing compound biosynthetic process;GO:0051000//positive regulation of nitric-oxide synthase activity;GO:0014916//regulation of lung blood pressure;GO:0032496//response to lipopolysaccharide;GO:0051260//protein homooligomerization;GO:0042416//dopamine biosynthetic process;GO:0045776//negative regulation of blood pressure;GO:00510…	K01495//GTP cyclohydrolase IA [EC:3.5.4.16]	NP_001019242.1//GTP cyclohydrolase 1 isoform 3 [Homo sapiens];NP_000152.1//GTP cyclohydrolase 1 isoform 1 [Homo sapiens];NP_001019241.1//GTP cyclohydrolase 1 isoform 2 [Homo sapiens];XP_016876707.1//PREDICTED: GTP cyclohydrolase 1 isoform X1 [Homo sapiens]	Homo sapiens GTP cyclohydrolase 1 (GCH1), transcript variant 1, mRNA;Homo sapiens GTP cyclohydrolase 1 (GCH1), transcript variant 4, mRNA;PREDICTED: Homo sapiens GTP cyclohydrolase 1 (GCH1), transcript variant X1, mRNA;Homo sapiens GTP cyclohydrolase 1 (GCH1), transcript variant 2, mRNA;Homo sapiens GTP cyclohydrolase 1 (GCH1), transcript variant 3, mRNA
10850	475	0.09	0.65	2.85244	0.0773471	*	0.043685	CCL27	GO:0005615//extracellular space;GO:0005576//extracellular region	GO:0031728//CCR3 chemokine receptor binding;GO:0008009//chemokine activity	GO:0061844//antimicrobial humoral immune response mediated by antimicrobial peptide;GO:0006955//immune response;GO:0007267//cell-cell signaling;GO:0031640//killing of cells of other organism;GO:0006935//chemotaxis	K16598//C-C motif chemokine 27	XP_003829860.2//PREDICTED: C-C motif chemokine 27 isoform X2 [Pan paniscus]	Homo sapiens C-C motif chemokine ligand 27 (CCL27), mRNA
3055	2166	0.25	1.8	2.848	3.94455e-17	Up	4.84654e-18	HCK	NA	NA	NA	K08893//hemopoietic cell kinase [EC:2.7.10.2]	XP_021037159.1//tyrosine-protein kinase HCK [Mus caroli];XP_019604062.1//PREDICTED: tyrosine-protein kinase HCK isoform X2 [Rhinolophus sinicus]	Homo sapiens HCK proto-oncogene, Src family tyrosine kinase (HCK), transcript variant 3, mRNA;Homo sapiens HCK proto-oncogene, Src family tyrosine kinase (HCK), transcript variant 2, mRNA;Homo sapiens HCK proto-oncogene, Src family tyrosine kinase (HCK), transcript variant 4, mRNA;Homo sapiens HCK proto-oncogene, Src family tyrosine kinase (HCK), transcript variant 1, mRNA
107986353	3507	0.13	0.93	2.83872	2.50149e-14	Up	3.59402e-15	LOC107986353	NA	NA	NA	K14316//nuclear pore complex protein Nup121	XP_016810260.1//PREDICTED: putative POM121-like protein 1-like [Pan troglodytes]	PREDICTED: Homo sapiens uncharacterized LOC107986353 (LOC107986353), mRNA
602	1900	2.98	21.23	2.83272	5.40384e-168	Up	6.9013e-170	BCL3	NA	NA	NA	K09258//B-cell CLL/lymphoma protein 3	XP_011525500.2//PREDICTED: B-cell lymphoma 3 protein isoform X2 [Homo sapiens];XP_011525499.2//PREDICTED: B-cell lymphoma 3 protein isoform X1 [Homo sapiens];XP_016882598.1//PREDICTED: B-cell lymphoma 3 protein isoform X3 [Homo sapiens];XP_016882599.1//PREDICTED: B-cell lymphoma 3 protein isoform X5 [Homo sapiens]	PREDICTED: Homo sapiens B-cell CLL/lymphoma 3 (BCL3), transcript variant X2, mRNA;PREDICTED: Homo sapiens B-cell CLL/lymphoma 3 (BCL3), transcript variant X1, mRNA;PREDICTED: Homo sapiens B-cell CLL/lymphoma 3 (BCL3), transcript variant X3, mRNA;PREDICTED: Homo sapiens B-cell CLL/lymphoma 3 (BCL3), transcript variant X4, mRNA;PREDICTED: Homo sapiens B-cell CLL/lymphoma 3 (BCL3), transcript varian…
1960	4212	0.97	6.86	2.82215	1.06519e-123	Up	1.81187e-125	EGR3	GO:0005634//nucleus	GO:0046872//metal ion binding;GO:0003677//DNA binding;GO:0000976//transcription regulatory region sequence-specific DNA binding	GO:0035767//endothelial cell chemotaxis;GO:0006355//regulation of transcription, DNA-templated;GO:0035924//cellular response to vascular endothelial growth factor stimulus;GO:0006351//transcription, DNA-templated;GO:0043066//negative regulation of apoptotic process;GO:0044344//cellular response to fibroblast growth factor stimulus;GO:0002042//cell migration involved in sprouting angiogenesis;GO:0…	K09228//KRAB domain-containing zinc finger protein	DAA26724.1//TPA: early growth response 3-like [Bos taurus];XP_007960102.1//PREDICTED: early growth response protein 3 isoform X3 [Chlorocebus sabaeus];XP_007960100.1//PREDICTED: early growth response protein 3 isoform X1 [Chlorocebus sabaeus];XP_019626206.1//PREDICTED: zinc finger protein 208-like [Branchiostoma belcheri]	Homo sapiens early growth response 3 (EGR3), transcript variant 2, mRNA;Homo sapiens early growth response 3 (EGR3), transcript variant 3, mRNA;PREDICTED: Homo sapiens early growth response 3 (EGR3), transcript variant X3, mRNA;PREDICTED: Homo sapiens early growth response 3 (EGR3), transcript variant X1, mRNA;PREDICTED: Homo sapiens early growth response 3 (EGR3), transcript variant X2, mRNA;Hom…
1435	3991	6.85	48.14	2.81306	0	Up	0	CSF1	GO:0016020//membrane;GO:0070062//extracellular exosome;GO:0005788//endoplasmic reticulum lumen;GO:0005615//extracellular space;GO:0016021//integral component of membrane;GO:0005886//plasma membrane;GO:0048471//perinuclear region of cytoplasm;GO:1990682//CSF1-CSF1R complex	GO:0008083//growth factor activity;GO:0005157//macrophage colony-stimulating factor receptor binding;GO:0005125//cytokine activity;GO:0042802//identical protein binding;GO:0042803//protein homodimerization activity	GO:0043687//post-translational protein modification;GO:0010744//positive regulation of macrophage derived foam cell differentiation;GO:0002158//osteoclast proliferation;GO:0030335//positive regulation of cell migration;GO:0032270//positive regulation of cellular protein metabolic process;GO:0030316//osteoclast differentiation;GO:1902228//positive regulation of macrophage colony-stimulating factor…	K05453//macrophage colony-stimulating factor 1	P09603.2//RecName: Full=Macrophage colony-stimulating factor 1; Short=CSF-1; Short=M-CSF; Short=MCSF; AltName: Full=Lanimostim; Contains: RecName: Full=Processed macrophage colony-stimulating factor 1; Flags: Precursor;EAW56418.1//colony stimulating factor 1 (macrophage), isoform CRA_c [Homo sapiens];EAW56417.1//colony stimulating factor 1 (macrophage), isoform CRA_b [Homo sapiens];EAW56421.1//co…	Homo sapiens colony stimulating factor 1 (CSF1), transcript variant 4, mRNA;PREDICTED: Homo sapiens colony stimulating factor 1 (CSF1), transcript variant X1, mRNA;Homo sapiens colony stimulating factor 1 (CSF1), transcript variant 2, mRNA;Homo sapiens colony stimulating factor 1 (CSF1), transcript variant 3, mRNA;Homo sapiens colony stimulating factor 1 (CSF1), transcript variant 1, mRNA
4438	3293	0.02	0.14	2.80735	0.0109302	*	0.00505774	MSH4	GO:0005634//nucleus;GO:0000795//synaptonemal complex;GO:0005713//recombination nodule	GO:0003677//DNA binding;GO:0005524//ATP binding;GO:0030983//mismatched DNA binding;GO:0008094//DNA-dependent ATPase activity	GO:0007131//reciprocal meiotic recombination;GO:0006298//mismatch repair;GO:0051026//chiasma assembly;GO:0007283//spermatogenesis;GO:0001541//ovarian follicle development;GO:0007292//female gamete generation	K08740//DNA mismatch repair protein MSH4	NP_002431.2//mutS protein homolog 4 [Homo sapiens]	Homo sapiens mutS homolog 4 (MSH4), mRNA
100288687	1237	0.01	0.07	2.80735	0.619631	*	0.515802	DUX4	NA	NA	NA	K06237//collagen, type IV, alpha;K16628//collagen, type VII, alpha;K09381//paired box protein 3/7;K09332//retina and anterior neural fold homeobox protein;K09451//homeobox protein aristaless-like 4	SBT59247.1//hypothetical protein POVWA2_093830 [Plasmodium ovale wallikeri];ACP30489.1//DUX4 [Homo sapiens]	Homo sapiens double homeobox 4 (DUX4), transcript variant 2, mRNA;PREDICTED: Homo sapiens double homeobox 4 (DUX4), transcript variant X1, mRNA;Homo sapiens double homeobox 4 (DUX4), transcript variant 1, mRNA
56203	2221	0.01	0.07	2.80735	0.113621	*	0.067556	LMOD3	GO:0005865//striated muscle thin filament;GO:0031430//M band;GO:0005737//cytoplasm	GO:0005523//tropomyosin binding;GO:0003785//actin monomer binding	GO:0048743//positive regulation of skeletal muscle fiber development;GO:0051694//pointed-end actin filament capping;GO:0006936//muscle contraction;GO:0048741//skeletal muscle fiber development;GO:0030239//myofibril assembly;GO:0045010//actin nucleation;GO:0006941//striated muscle contraction;GO:0007015//actin filament organization;GO:0030240//skeletal muscle thin filament assembly	K22030//leiomodin	NP_938012.2//leiomodin-3 [Homo sapiens]	Homo sapiens leiomodin 3 (LMOD3), transcript variant 1, mRNA;Homo sapiens leiomodin 3 (LMOD3), transcript variant 2, mRNA
2792	628	0.01	0.07	2.80735	0.617711	*	0.515802	GNGT1	NA	NA	NA	K04548//guanine nucleotide-binding protein G(T) subunit gamma-T1	XP_009241281.1//PREDICTED: guanine nucleotide-binding protein G(T) subunit gamma-T1 isoform X1 [Pongo abelii];XP_004394140.1//PREDICTED: guanine nucleotide-binding protein G(T) subunit gamma-T1 isoform X1 [Odobenus rosmarus divergens]	PREDICTED: Homo sapiens G protein subunit gamma transducin 1 (GNGT1), transcript variant X1, mRNA;Homo sapiens G protein subunit gamma transducin 1 (GNGT1), mRNA
94086	616	0.01	0.07	2.80735	0.617385	*	0.515802	HSPB9	GO:0005634//nucleus;GO:0005737//cytoplasm	NA	NA	K09547//heat shock protein beta-9	NP_149971.1//heat shock protein beta-9 [Homo sapiens]	Homo sapiens heat shock protein family B (small) member 9 (HSPB9), mRNA
154150	1073	0.01	0.07	2.80735	0.362029	*	0.261946	HDGFL1	NA	NA	NA	K16641//hepatoma-derived growth factor	NP_612641.2//hepatoma-derived growth factor-like protein 1 [Homo sapiens]	Homo sapiens hepatoma derived growth factor-like 1 (HDGFL1), mRNA
280664	632	0.01	0.07	2.80735	0.617263	*	0.515802	WFDC10B	GO:0005576//extracellular region	GO:0030414//peptidase inhibitor activity	NA	NA	NP_742143.1//protein WFDC10B isoform b [Homo sapiens];EAW75822.1//WAP four-disulfide core domain 10B, isoform CRA_a [Homo sapiens];NP_742003.1//protein WFDC10B isoform a precursor [Homo sapiens]	Homo sapiens WAP four-disulfide core domain 10B (WFDC10B), transcript variant 2, mRNA;PREDICTED: Homo sapiens WAP four-disulfide core domain 10B (WFDC10B), transcript variant X2, mRNA;PREDICTED: Homo sapiens WAP four-disulfide core domain 10B (WFDC10B), transcript variant X1, mRNA;Homo sapiens WAP four-disulfide core domain 10B (WFDC10B), transcript variant 1, mRNA
387694	3977	0.01	0.07	2.80735	0.00522807	*	0.00228192	SH2D4B	NA	NA	NA	K17577//SH2 domain-containing protein 4A	NP_001139191.1//SH2 domain-containing protein 4B isoform 2 [Homo sapiens];NP_997255.2//SH2 domain-containing protein 4B isoform 1 [Homo sapiens];XP_016871725.1//PREDICTED: SH2 domain-containing protein 4B isoform X1 [Homo sapiens]	PREDICTED: Homo sapiens SH2 domain containing 4B (SH2D4B), transcript variant X1, mRNA;Homo sapiens SH2 domain containing 4B (SH2D4B), transcript variant 1, mRNA;Homo sapiens SH2 domain containing 4B (SH2D4B), transcript variant 2, mRNA
653689	1108	0.01	0.07	2.80735	0.361726	*	0.261946	GSTT2B	GO:0070062//extracellular exosome;GO:0005654//nucleoplasm;GO:0005829//cytosol;GO:0005737//cytoplasm	GO:0004364//glutathione transferase activity;GO:0016740//transferase activity	GO:0006749//glutathione metabolic process;GO:1901687//glutathione derivative biosynthetic process	K00799//glutathione S-transferase [EC:2.5.1.18]	XP_005261772.1//PREDICTED: glutathione S-transferase theta-2B isoform X1 [Homo sapiens];NP_001074312.1//glutathione S-transferase theta-2B [Homo sapiens]	PREDICTED: Homo sapiens glutathione S-transferase theta 2B (gene/pseudogene) (GSTT2B), transcript variant X1, mRNA;Homo sapiens glutathione S-transferase theta 2B (gene/pseudogene) (GSTT2B), mRNA
100996598	627	0.01	0.07	2.80735	0.616046	*	0.515802	LOC100996598	NA	NA	NA	K12581//CCR4-NOT transcription complex subunit 7/8;K15322//tRNA-splicing endonuclease subunit Sen2 [EC:3.1.27.9];K02927//large subunit ribosomal protein L40e;K04613//vomeronasal 2 receptor;K12025//tripartite motif-containing protein 52	XP_016884652.1//PREDICTED: uncharacterized protein LOC100996598 [Homo sapiens]	PREDICTED: Homo sapiens uncharacterized LOC100996598 (LOC100996598), mRNA
389123	622	0.01	0.07	2.80735	0.615924	*	0.515802	IQCF2	NA	GO:0005516//calmodulin binding	NA	K16743//abnormal spindle-like microcephaly-associated protein	NP_982248.1//IQ domain-containing protein F2 [Homo sapiens]	Homo sapiens IQ motif containing F2 (IQCF2), mRNA
196335	1152	0.01	0.07	2.80735	0.361616	*	0.261946	OR56B4	GO:0016021//integral component of membrane;GO:0005886//plasma membrane	GO:0004984//olfactory receptor activity;GO:0004930//G-protein coupled receptor activity	GO:0007186//G-protein coupled receptor signaling pathway;GO:0007165//signal transduction	K04257//olfactory receptor	NP_001005181.1//olfactory receptor 56B4 [Homo sapiens]	Homo sapiens olfactory receptor family 56 subfamily B member 4 (OR56B4), mRNA
94234	2338	0.02	0.14	2.80735	0.0268478	*	0.0135126	FOXQ1	GO:0005634//nucleus	GO:0000978//RNA polymerase II proximal promoter sequence-specific DNA binding;GO:0001078//transcriptional repressor activity, RNA polymerase II proximal promoter sequence-specific DNA binding	GO:0031069//hair follicle morphogenesis	K09410//forkhead box protein Q	AAK00639.1//HNF-3/forkhead-like protein 1 [Homo sapiens]	Homo sapiens forkhead box Q1 (FOXQ1), mRNA
161142	2724	0.01	0.07	2.80735	0.331655	*	0.233798	FAM71D	GO:0005634//nucleus	NA	NA	NA	NP_775797.2//protein FAM71D [Homo sapiens]	PREDICTED: Homo sapiens family with sequence similarity 71 member D (FAM71D), transcript variant X2, mRNA;Homo sapiens family with sequence similarity 71 member D (FAM71D), mRNA;PREDICTED: Homo sapiens family with sequence similarity 71 member D (FAM71D), transcript variant X3, mRNA;PREDICTED: Homo sapiens family with sequence similarity 71 member D (FAM71D), transcript variant X1, mRNA
152940	817	0.01	0.07	2.80735	0.36115	*	0.261946	C4orf45	NA	NA	NA	NA	XP_011529973.1//PREDICTED: uncharacterized protein C4orf45 isoform X2 [Homo sapiens];NP_689756.2//uncharacterized protein C4orf45 [Homo sapiens]	PREDICTED: Homo sapiens chromosome 4 open reading frame 45 (C4orf45), transcript variant X4, mRNA;PREDICTED: Homo sapiens chromosome 4 open reading frame 45 (C4orf45), transcript variant X3, mRNA;Homo sapiens chromosome 4 open reading frame 45 (C4orf45), mRNA;PREDICTED: Homo sapiens chromosome 4 open reading frame 45 (C4orf45), transcript variant X2, mRNA;PREDICTED: Homo sapiens chromosome 4 open…
3060	577	0.01	0.07	2.80735	0.613826	*	0.515802	HCRT	GO:0030141//secretory granule;GO:0098794//postsynapse;GO:0008021//synaptic vesicle;GO:0005791//rough endoplasmic reticulum;GO:0005576//extracellular region;GO:0030054//cell junction;GO:0048471//perinuclear region of cytoplasm	GO:0031772//type 2 hypocretin receptor binding;GO:0031771//type 1 hypocretin receptor binding;GO:0005184//neuropeptide hormone activity	GO:0001659//temperature homeostasis;GO:0007200//phospholipase C-activating G-protein coupled receptor signaling pathway;GO:0007205//protein kinase C-activating G-protein coupled receptor signaling pathway;GO:0051971//positive regulation of transmission of nerve impulse;GO:0043267//negative regulation of potassium ion transport;GO:0051970//negative regulation of transmission of nerve impulse;GO:00…	K05246//hypocretin (orexin) neuropeptide	NP_001515.1//orexin precursor [Homo sapiens]	Homo sapiens hypocretin neuropeptide precursor (HCRT), mRNA
102723631	1166	0.01	0.07	2.80735	0.361013	*	0.261946	CT45A10	NA	NA	NA	K13180//ATP-dependent RNA helicase DDX26B [EC:3.6.4.-]	NP_001278457.1//cancer/testis antigen family 45 member A10 [Homo sapiens]	PREDICTED: Homo sapiens cancer/testis antigen family 45, member A10 (CT45A10), transcript variant X1, mRNA;Homo sapiens cancer/testis antigen family 45 member A10 (CT45A10), transcript variant 1, mRNA;Homo sapiens cancer/testis antigen family 45 member A10 (CT45A10), transcript variant 2, mRNA;Homo sapiens cancer/testis antigen family 45 member A10 (CT45A10), transcript variant 4, mRNA;Homo sapie…
150221	5802	0.01	0.07	2.80735	0.0027894	*	0.00115885	RIMBP3C	GO:0005856//cytoskeleton;GO:0005737//cytoplasm	NA	GO:0030154//cell differentiation;GO:0007283//spermatogenesis	K19922//peripheral-type benzodiazepine receptor-associated protein 1	NP_001122105.1//RIMS-binding protein 3C [Homo sapiens]	Homo sapiens RIMS binding protein 3C (RIMBP3C), mRNA
3040	622	0.01	0.07	2.80735	0.613224	*	0.515802	HBA2	GO:0005833//hemoglobin complex	GO:0020037//heme binding;GO:0005506//iron ion binding;GO:0005344//oxygen carrier activity;GO:0019825//oxygen binding	NA	K13822//hemoglobin subunit alpha	SAI82135.1//TPA: globin C1 [Homo sapiens]	Homo sapiens hemoglobin subunit alpha 2 (HBA2), mRNA
349149	1131	0.01	0.07	2.80735	0.360849	*	0.261946	GJC3	GO:0005922//connexin complex;GO:0043209//myelin sheath;GO:0016021//integral component of membrane	GO:0042803//protein homodimerization activity	GO:0042552//myelination;GO:0007605//sensory perception of sound;GO:0007154//cell communication	K07628//gap junction gamma-3 protein	NP_853516.1//gap junction gamma-3 protein [Homo sapiens]	Homo sapiens gap junction protein gamma 3 (GJC3), mRNA
84616	1099	0.01	0.07	2.80735	0.360603	*	0.261946	KRTAP4-4	NA	NA	NA	K00624//carnitine O-acetyltransferase [EC:2.3.1.7];K17582//antigen KI-67	XP_011901963.1//PREDICTED: keratin-associated protein 4-4 isoform X1 [Cercocebus atys]	Homo sapiens keratin associated protein 4-4 (KRTAP4-4), mRNA
10878	1484	0.01	0.07	2.80735	0.204464	*	0.133026	CFHR3	GO:0070062//extracellular exosome;GO:0005615//extracellular space;GO:0072562//blood microparticle	NA	NA	K04004//complement factor H	NP_066303.2//complement factor H-related protein 3 isoform 1 precursor [Homo sapiens];NP_001160096.1//complement factor H-related protein 3 isoform 2 precursor [Homo sapiens]	Homo sapiens complement factor H related 3 (CFHR3), transcript variant 2, mRNA;Homo sapiens complement factor H related 3 (CFHR3), transcript variant 1, mRNA
346	622	0.01	0.07	2.80735	0.610865	*	0.515802	APOC4	GO:0034364//high-density lipoprotein particle;GO:0034361//very-low-density lipoprotein particle;GO:0005576//extracellular region	GO:0005319//lipid transporter activity	GO:0034379//very-low-density lipoprotein particle assembly;GO:0070328//triglyceride homeostasis;GO:0010890//positive regulation of sequestering of triglyceride;GO:0034447//very-low-density lipoprotein particle clearance;GO:0006629//lipid metabolic process	NA	NP_001637.1//apolipoprotein C-IV precursor [Homo sapiens]	Homo sapiens apolipoprotein C4 (APOC4), mRNA
653509	2075	0.01	0.07	2.80735	0.113401	*	0.067556	SFTPA1	NA	NA	NA	K10067//pulmonary surfactant-associated protein A;K06237//collagen, type IV, alpha	XP_019811710.1//PREDICTED: collagen alpha-5(IV) chain isoform X1 [Bos indicus];NP_001158117.1//pulmonary surfactant-associated protein A1 isoform 3 precursor [Homo sapiens]	Homo sapiens surfactant protein A1 (SFTPA1), transcript variant 5, mRNA;Homo sapiens surfactant protein A1 (SFTPA1), transcript variant 1, mRNA;Homo sapiens surfactant protein A1 (SFTPA1), transcript variant 3, mRNA;Homo sapiens surfactant protein A1 (SFTPA1), transcript variant 2, mRNA;PREDICTED: Homo sapiens surfactant protein A1 (SFTPA1), transcript variant X2, mRNA;Homo sapiens surfactant pro…
165904	6280	0.01	0.07	2.80735	0.00893721	*	0.0040642	XIRP1	GO:0001725//stress fiber;GO:0005925//focal adhesion;GO:0030054//cell junction;GO:0031941//filamentous actin	GO:0003779//actin binding;GO:0003723//RNA binding	GO:0030036//actin cytoskeleton organization;GO:0032091//negative regulation of protein binding;GO:0007507//heart development	K16628//collagen, type VII, alpha	NP_001185550.1//xin actin-binding repeat-containing protein 1 isoform 2 [Homo sapiens];NP_919269.2//xin actin-binding repeat-containing protein 1 isoform 1 [Homo sapiens]	Homo sapiens xin actin binding repeat containing 1 (XIRP1), transcript variant 1, mRNA;PREDICTED: Homo sapiens xin actin binding repeat containing 1 (XIRP1), transcript variant X1, mRNA;Homo sapiens xin actin binding repeat containing 1 (XIRP1), transcript variant 2, mRNA
7142	599	0.01	0.07	2.80735	0.609673	*	0.515802	TNP2	GO:0001673//male germ cell nucleus;GO:0000788//nuclear nucleosome	GO:0046872//metal ion binding;GO:0003677//DNA binding;GO:0008270//zinc ion binding	GO:0030317//flagellated sperm motility;GO:0007340//acrosome reaction;GO:0035093//spermatogenesis, exchange of chromosomal proteins;GO:0010954//positive regulation of protein processing;GO:0007341//penetration of zona pellucida;GO:0007275//multicellular organism development;GO:0007283//spermatogenesis;GO:0007339//binding of sperm to zona pellucida	K19925//nuclear transition protein 2	NP_005416.1//nuclear transition protein 2 [Homo sapiens]	Homo sapiens transition protein 2 (TNP2), mRNA
142683	1630	0.01	0.07	2.80735	0.36003	*	0.261946	ITLN2	GO:0005576//extracellular region	GO:0046872//metal ion binding;GO:0030246//carbohydrate binding	NA	K17527//intelectin	NP_543154.1//intelectin-2 precursor [Homo sapiens];XP_011507513.1//PREDICTED: intelectin-2 isoform X2 [Homo sapiens]	Homo sapiens intelectin 2 (ITLN2), mRNA;PREDICTED: Homo sapiens intelectin 2 (ITLN2), transcript variant X2, mRNA;PREDICTED: Homo sapiens intelectin 2 (ITLN2), transcript variant X1, mRNA
642623	1182	0.01	0.07	2.80735	0.359975	*	0.261946	UBTFL1	GO:0005634//nucleus;GO:0005737//cytoplasm	GO:0003677//DNA binding	GO:0010468//regulation of gene expression;GO:0001832//blastocyst growth;GO:0007566//embryo implantation	K09273//upstream-binding transcription factor	NP_001137447.1//upstream-binding factor 1-like protein 1 [Homo sapiens]	Homo sapiens upstream binding transcription factor, RNA polymerase I-like 1 (UBTFL1), mRNA
100463488	1121	0.01	0.07	2.80735	0.359948	*	0.261946	MTRNR2L10	NA	NA	NA	K22237//Rab effector MyRIP	XP_012365851.1//PREDICTED: rab effector MyRIP [Nomascus leucogenys]	Homo sapiens MT-RNR2-like 10 (MTRNR2L10), mRNA
3226	2017	0.01	0.07	2.80735	0.11339	*	0.067556	HOXC10	GO:0016604//nuclear body;GO:0019907//cyclin-dependent protein kinase activating kinase holoenzyme complex	GO:0001228//transcriptional activator activity, RNA polymerase II transcription regulatory region sequence-specific DNA binding;GO:0000977//RNA polymerase II regulatory region sequence-specific DNA binding;GO:0043565//sequence-specific DNA binding	GO:0009952//anterior/posterior pattern specification;GO:0006355//regulation of transcription, DNA-templated;GO:0030326//embryonic limb morphogenesis;GO:0021520//spinal cord motor neuron cell fate specification;GO:0045944//positive regulation of transcription from RNA polymerase II promoter;GO:0009954//proximal/distal pattern formation;GO:0050905//neuromuscular process;GO:0001501//skeletal system …	K17444//homrobox protein Hox-C10	NP_059105.2//homeobox protein Hox-C10 [Homo sapiens]	Homo sapiens homeobox C10 (HOXC10), mRNA
56300	1107	0.01	0.07	2.80735	0.359703	*	0.261946	IL36G	GO:0005615//extracellular space;GO:0005576//extracellular region	GO:0005125//cytokine activity;GO:0005149//interleukin-1 receptor binding	GO:0006955//immune response;GO:0007267//cell-cell signaling;GO:0019221//cytokine-mediated signaling pathway;GO:0045087//innate immune response;GO:0006954//inflammatory response	K05487//interleukin 1 family, member 9	NP_001265497.1//interleukin-36 gamma isoform 2 [Homo sapiens];NP_062564.1//interleukin-36 gamma isoform 1 [Homo sapiens]	Homo sapiens interleukin 36, gamma (IL36G), transcript variant 2, mRNA;Homo sapiens interleukin 36, gamma (IL36G), transcript variant 1, mRNA
4261	3809	0.12	0.84	2.80735	1.7973e-14	Up	2.55556e-15	CIITA	GO:0016605//PML body;GO:0005654//nucleoplasm	GO:0016746//transferase activity, transferring acyl groups;GO:0005524//ATP binding;GO:0016301//kinase activity;GO:0044212//transcription regulatory region DNA binding;GO:0008022//protein C-terminus binding;GO:0003713//transcription coactivator activity;GO:0005525//GTP binding;GO:0033613//activating transcription factor binding;GO:0032403//protein complex binding	GO:0045892//negative regulation of transcription, DNA-templated;GO:0060333//interferon-gamma-mediated signaling pathway;GO:0032966//negative regulation of collagen biosynthetic process;GO:0006351//transcription, DNA-templated;GO:0045345//positive regulation of MHC class I biosynthetic process;GO:0045893//positive regulation of transcription, DNA-templated;GO:0000122//negative regulation of transc…	K08060//class II, major histocompatibility complex, transactivator	XP_011885890.1//PREDICTED: MHC class II transactivator isoform X3 [Cercocebus atys];XP_011885897.1//PREDICTED: MHC class II transactivator isoform X8 [Cercocebus atys];XP_007983736.1//PREDICTED: MHC class II transactivator isoform X1 [Chlorocebus sabaeus];NP_001273332.1//MHC class II transactivator isoform 3 [Homo sapiens];XP_011885893.1//PREDICTED: MHC class II transactivator isoform X6 [Cercoce…	PREDICTED: Homo sapiens class II, major histocompatibility complex, transactivator (CIITA), transcript variant X12, mRNA;PREDICTED: Homo sapiens class II, major histocompatibility complex, transactivator (CIITA), transcript variant X8, mRNA;PREDICTED: Homo sapiens class II, major histocompatibility complex, transactivator (CIITA), transcript variant X2, mRNA;PREDICTED: Homo sapiens class II, majo…
3050	1225	0.03	0.21	2.80735	0.50581	*	0.394908	HBZ	GO:0070062//extracellular exosome;GO:0005833//hemoglobin complex	GO:0020037//heme binding;GO:0005506//iron ion binding;GO:0005344//oxygen carrier activity;GO:0019825//oxygen binding	GO:0000122//negative regulation of transcription from RNA polymerase II promoter;GO:0043249//erythrocyte maturation	K13826//hemoglobin subunit zeta	XP_005255344.1//PREDICTED: hemoglobin subunit zeta isoform X1 [Homo sapiens]	PREDICTED: Homo sapiens hemoglobin subunit zeta (HBZ), transcript variant X2, mRNA;PREDICTED: Homo sapiens hemoglobin subunit zeta (HBZ), transcript variant X1, mRNA;Homo sapiens hemoglobin subunit zeta (HBZ), mRNA
85441	9797	1.13	7.82	2.79085	0	Up	0	HELZ2	GO:0016020//membrane;GO:0005654//nucleoplasm	GO:0003723//RNA binding;GO:0046872//metal ion binding;GO:0003677//DNA binding;GO:0005524//ATP binding;GO:0030374//ligand-dependent nuclear receptor transcription coactivator activity;GO:0004386//helicase activity	GO:0045944//positive regulation of transcription from RNA polymerase II promoter;GO:0019216//regulation of lipid metabolic process;GO:0006351//transcription, DNA-templated	K16628//collagen, type VII, alpha	NP_208384.3//helicase with zinc finger domain 2 isoform 2 [Homo sapiens];XP_017736734.1//PREDICTED: helicase with zinc finger domain 2 isoform X2 [Rhinopithecus bieti]	Homo sapiens helicase with zinc finger 2 (HELZ2), transcript variant 2, mRNA;Homo sapiens helicase with zinc finger 2 (HELZ2), transcript variant 1, mRNA
92610	3090	3.25	22.4	2.78499	4.72268e-288	Up	3.35366e-290	TIFA	GO:0005622//intracellular	NA	GO:0007249//I-kappaB kinase/NF-kappaB signaling	NA	XP_003899151.2//TRAF-interacting protein with FHA domain-containing protein A isoform X1 [Papio anubis]	Homo sapiens TRAF interacting protein with forkhead associated domain (TIFA), mRNA
283080	2065	0.43	2.94	2.77341	2.12194e-25	Up	1.7895e-26	C10orf126	NA	NA	NA	K06689//ubiquitin-conjugating enzyme E2 D [EC:2.3.2.23];K22069//LYR motif-containing protein 4;K06245//laminin, beta 4;K02927//large subunit ribosomal protein L40e;K04460//serine/threonine-protein phosphatase 5 [EC:3.1.3.16];K12025//tripartite motif-containing protein 52	XP_016871598.1//PREDICTED: putative uncharacterized protein C10orf126 isoform X1 [Homo sapiens];NP_001265451.1//putative uncharacterized protein C10orf126 [Homo sapiens]	PREDICTED: Homo sapiens chromosome 10 open reading frame 126 (C10orf126), transcript variant X1, mRNA;Homo sapiens chromosome 10 open reading frame 126 (C10orf126), mRNA
2702	3344	0.05	0.34	2.76553	1.03354e-05	Up	3.01084e-06	GJA5	GO:0005921//gap junction;GO:0005922//connexin complex;GO:0042995//cell projection;GO:0005887//integral component of plasma membrane;GO:0016021//integral component of membrane;GO:0014704//intercalated disc	GO:0005243//gap junction channel activity;GO:0086076//gap junction channel activity involved in atrial cardiac muscle cell-AV node cell electrical coupling;GO:0086077//gap junction channel activity involved in AV node cell-bundle of His cell electrical coupling;GO:0097718//disordered domain specific binding;GO:0055077//gap junction hemi-channel activity;GO:0086078//gap junction channel activity i…	GO:0003283//atrial septum development;GO:0060412//ventricular septum morphogenesis;GO:0086044//atrial cardiac muscle cell to AV node cell communication by electrical coupling;GO:0098910//regulation of atrial cardiac muscle cell action potential;GO:0098904//regulation of AV node cell action potential;GO:0060371//regulation of atrial cardiac muscle cell membrane depolarization;GO:0003193//pulmonary…	K07614//gap junction alpha-5 protein	NP_005257.2//gap junction alpha-5 protein [Homo sapiens]	Homo sapiens gap junction protein alpha 5 (GJA5), transcript variant A, mRNA;PREDICTED: Homo sapiens gap junction protein alpha 5 (GJA5), transcript variant X2, mRNA;PREDICTED: Homo sapiens gap junction protein alpha 5 (GJA5), transcript variant X1, mRNA;Homo sapiens gap junction protein alpha 5 (GJA5), transcript variant B, mRNA
80833	2195	1.27	8.63	2.76453	3.45469e-79	Up	9.39456e-81	APOL3	GO:0016020//membrane;GO:0005576//extracellular region;GO:0005737//cytoplasm	GO:0005319//lipid transporter activity;GO:0008289//lipid binding;GO:0004871//signal transducer activity	GO:0043123//positive regulation of I-kappaB kinase/NF-kappaB signaling;GO:0006869//lipid transport;GO:0042157//lipoprotein metabolic process;GO:0006954//inflammatory response	K14480//apolipoprotein L	NP_055164.1//apolipoprotein L3 isoform 2 [Homo sapiens];NP_663615.1//apolipoprotein L3 isoform 1 [Homo sapiens];XP_016884435.1//PREDICTED: apolipoprotein L3 isoform X1 [Homo sapiens];AAG50346.1//apolipoprotein L-III splice variant alpha/d [Homo sapiens]	Homo sapiens apolipoprotein L3 (APOL3), transcript variant alpha/c, mRNA;PREDICTED: Homo sapiens apolipoprotein L3 (APOL3), transcript variant X2, mRNA;PREDICTED: Homo sapiens apolipoprotein L3 (APOL3), transcript variant X3, mRNA;Homo sapiens apolipoprotein L3 (APOL3), transcript variant alpha/d, mRNA;PREDICTED: Homo sapiens apolipoprotein L3 (APOL3), transcript variant X4, mRNA;Homo sapiens apo…
80149	2727	0.52	3.48	2.7425	2.02567e-39	Up	1.09613e-40	ZC3H12A	GO:0005856//cytoskeleton;GO:0005654//nucleoplasm;GO:0005791//rough endoplasmic reticulum;GO:0000932//P-body;GO:0005737//cytoplasm;GO:0042406//extrinsic component of endoplasmic reticulum membrane;GO:0043234//protein complex;GO:0036464//cytoplasmic ribonucleoprotein granule	GO:0043022//ribosome binding;GO:0004843//thiol-dependent ubiquitin-specific protease activity;GO:0003677//DNA binding;GO:0035613//RNA stem-loop binding;GO:0004532//exoribonuclease activity;GO:0004521//endoribonuclease activity;GO:0003682//chromatin binding;GO:0035198//miRNA binding;GO:0035925//mRNA 3'-UTR AU-rich region binding	GO:1903003//positive regulation of protein deubiquitination;GO:0050713//negative regulation of interleukin-1 beta secretion;GO:0071222//cellular response to lipopolysaccharide;GO:0010595//positive regulation of endothelial cell migration;GO:0071356//cellular response to tumor necrosis factor;GO:0055118//negative regulation of cardiac muscle contraction;GO:2000627//positive regulation of miRNA cat…	K18668//ribonuclease ZC3H12 [EC:3.1.-.-]	XP_011540500.1//PREDICTED: bifunctional endoribonuclease and deubiquitinase ZC3H12A isoform X1 [Homo sapiens];NP_079355.2//endoribonuclease ZC3H12A isoform a [Homo sapiens]	Homo sapiens zinc finger CCCH-type containing 12A (ZC3H12A), transcript variant 1, mRNA;PREDICTED: Homo sapiens zinc finger CCCH-type containing 12A (ZC3H12A), transcript variant X1, mRNA;Homo sapiens zinc finger CCCH-type containing 12A (ZC3H12A), transcript variant 2, mRNA;Homo sapiens zinc finger CCCH-type containing 12A (ZC3H12A), transcript variant 3, mRNA
100505841	441	0.05	0.33	2.72247	0.331862	*	0.233798	LOC100505841	NA	GO:0046872//metal ion binding;GO:0003676//nucleic acid binding	NA	K20840//MFS transporter, PCFT/HCP family, solute carrier family 46, member 3	NP_997200.1//zinc finger protein 474 [Homo sapiens];XP_016864401.1//PREDICTED: uncharacterized protein LOC100505841 isoform X1 [Homo sapiens];XP_011541388.1//PREDICTED: uncharacterized protein LOC100505841 isoform X2 [Homo sapiens]	Homo sapiens zinc finger protein 474-like (LOC100505841), mRNA;PREDICTED: Homo sapiens zinc finger protein 474-like (LOC100505841), transcript variant X1, mRNA;PREDICTED: Homo sapiens zinc finger protein 474-like (LOC100505841), transcript variant X2, mRNA
54625	7751	5.4	35.57	2.71963	0	Up	0	PARP14	GO:0016020//membrane;GO:0005634//nucleus;GO:0005829//cytosol;GO:0005737//cytoplasm	GO:0003723//RNA binding;GO:0070403//NAD+ binding;GO:0003950//NAD+ ADP-ribosyltransferase activity;GO:0019899//enzyme binding	GO:0006355//regulation of transcription, DNA-templated;GO:0060336//negative regulation of interferon-gamma-mediated signaling pathway;GO:0006351//transcription, DNA-templated;GO:0070212//protein poly-ADP-ribosylation;GO:0010629//negative regulation of gene expression;GO:0042532//negative regulation of tyrosine phosphorylation of STAT protein;GO:0042531//positive regulation of tyrosine phosphoryla…	K15261//poly [ADP-ribose] polymerase 10/14/15 [EC:2.4.2.30]	AIC34791.1//poly ADP-ribose polymerase family member 14 [Erythrocebus patas];NP_060024.2//poly [ADP-ribose] polymerase 14 [Homo sapiens]	PREDICTED: Homo sapiens poly(ADP-ribose) polymerase family member 14 (PARP14), transcript variant X3, mRNA;PREDICTED: Homo sapiens poly(ADP-ribose) polymerase family member 14 (PARP14), transcript variant X2, mRNA;Homo sapiens poly(ADP-ribose) polymerase family member 14 (PARP14), mRNA
4599	2860	1.73	11.38	2.71766	9.50597e-131	Up	1.54892e-132	MX1	GO:0031965//nuclear membrane;GO:0005829//cytosol;GO:0031966//mitochondrial membrane;GO:0005789//endoplasmic reticulum membrane;GO:0005737//cytoplasm;GO:0048471//perinuclear region of cytoplasm	GO:0042802//identical protein binding;GO:0005525//GTP binding;GO:0008017//microtubule binding;GO:0003924//GTPase activity	GO:0060337//type I interferon signaling pathway;GO:0007165//signal transduction;GO:0051607//defense response to virus;GO:0006915//apoptotic process;GO:0003374//dynamin family protein polymerization involved in mitochondrial fission;GO:0034340//response to type I interferon;GO:0061025//membrane fusion;GO:0006952//defense response;GO:0045071//negative regulation of viral genome replication;GO:00096…	K14754//interferon-induced GTP-binding protein Mx1	NP_001269849.1//interferon-induced GTP-binding protein Mx1 isoform b [Homo sapiens];XP_016883840.1//PREDICTED: interferon-induced GTP-binding protein Mx1 isoform X2 [Homo sapiens];NP_002453.2//interferon-induced GTP-binding protein Mx1 isoform a [Homo sapiens];XP_011527872.1//PREDICTED: interferon-induced GTP-binding protein Mx1 isoform X3 [Homo sapiens]	Homo sapiens MX dynamin like GTPase 1 (MX1), transcript variant 3, mRNA;PREDICTED: Homo sapiens MX dynamin like GTPase 1 (MX1), transcript variant X4, mRNA;PREDICTED: Homo sapiens MX dynamin like GTPase 1 (MX1), transcript variant X5, mRNA;PREDICTED: Homo sapiens MX dynamin like GTPase 1 (MX1), transcript variant X2, mRNA;PREDICTED: Homo sapiens MX dynamin like GTPase 1 (MX1), transcript variant …
3684	4518	0.02	0.13	2.70044	0.046959	*	0.0250098	ITGAM	GO:0070062//extracellular exosome;GO:0034688//integrin alphaM-beta2 complex;GO:0005615//extracellular space;GO:0009897//external side of plasma membrane;GO:0044853//plasma membrane raft;GO:0008305//integrin complex;GO:0009986//cell surface;GO:0035579//specific granule membrane;GO:0070821//tertiary granule membrane;GO:0005886//plasma membrane	GO:0046872//metal ion binding;GO:0031072//heat shock protein binding;GO:0001851//complement component C3b binding;GO:0046982//protein heterodimerization activity	GO:0032930//positive regulation of superoxide anion generation;GO:0006911//phagocytosis, engulfment;GO:0097242//amyloid-beta clearance;GO:2000363//positive regulation of prostaglandin-E synthase activity;GO:0043312//neutrophil degranulation;GO:0007229//integrin-mediated signaling pathway;GO:0001774//microglial cell activation;GO:0034142//toll-like receptor 4 signaling pathway;GO:0050900//leukocyt…	K06461//integrin alpha M	XP_011544153.1//PREDICTED: integrin alpha-M isoform X3 [Homo sapiens];NP_001139280.1//integrin alpha-M isoform 1 precursor [Homo sapiens];XP_016878705.1//PREDICTED: integrin alpha-M isoform X2 [Homo sapiens];XP_011544152.1//PREDICTED: integrin alpha-M isoform X1 [Homo sapiens];XP_008957894.1//PREDICTED: integrin alpha-M isoform X2 [Pan paniscus]	PREDICTED: Homo sapiens integrin subunit alpha M (ITGAM), transcript variant X3, mRNA;PREDICTED: Homo sapiens integrin subunit alpha M (ITGAM), transcript variant X4, mRNA;Homo sapiens integrin subunit alpha M (ITGAM), transcript variant 1, mRNA;PREDICTED: Homo sapiens integrin subunit alpha M (ITGAM), transcript variant X5, mRNA;PREDICTED: Homo sapiens integrin subunit alpha M (ITGAM), transcrip…
105369914	1705	0.02	0.13	2.70044	0.128097	*	0.0774464	LOC105369914	NA	NA	NA	NA	XP_011506677.1//PREDICTED: translation initiation factor IF-2-like [Homo sapiens]	PREDICTED: Homo sapiens translation initiation factor IF-2-like (LOC105369914), transcript variant X1, mRNA
140711	2012	0.02	0.13	2.70044	0.0773245	*	0.043685	TLDC2	NA	NA	NA	K21841//TBC1 domain family member 24;K12587//exosome complex component MTR3	NP_001291712.1//TLD domain-containing protein 2 isoform 2 [Homo sapiens];EAW76092.1//chromosome 20 open reading frame 118, isoform CRA_a [Homo sapiens];XP_008540104.1//PREDICTED: TLD domain-containing protein 2 isoform X2 [Equus przewalskii];XP_011764920.1//PREDICTED: TLD domain-containing protein 2 isoform X2 [Macaca nemestrina]	PREDICTED: Homo sapiens TBC/LysM-associated domain containing 2 (TLDC2), transcript variant X1, mRNA;Homo sapiens TBC/LysM-associated domain containing 2 (TLDC2), transcript variant 1, mRNA;Homo sapiens TBC/LysM-associated domain containing 2 (TLDC2), transcript variant 2, mRNA;PREDICTED: Homo sapiens TBC/LysM-associated domain containing 2 (TLDC2), transcript variant X3, mRNA;PREDICTED: Homo sap…
1404	4678	0.88	5.67	2.68777	3.22382e-107	Up	6.10478e-109	HAPLN1	GO:0031012//extracellular matrix;GO:0005576//extracellular region;GO:0005578//proteinaceous extracellular matrix	GO:0005201//extracellular matrix structural constituent;GO:0005540//hyaluronic acid binding	GO:0007155//cell adhesion;GO:0030198//extracellular matrix organization;GO:0001501//skeletal system development;GO:0007417//central nervous system development	K06848//hyaluronan and proteoglycan link protein 1	XP_010383941.1//PREDICTED: hyaluronan and proteoglycan link protein 1 isoform X1 [Rhinopithecus roxellana];EPQ18543.1//Hyaluronan and proteoglycan link protein 1 [Myotis brandtii]	PREDICTED: Homo sapiens hyaluronan and proteoglycan link protein 1 (HAPLN1), transcript variant X3, mRNA;PREDICTED: Homo sapiens hyaluronan and proteoglycan link protein 1 (HAPLN1), transcript variant X1, mRNA;PREDICTED: Homo sapiens hyaluronan and proteoglycan link protein 1 (HAPLN1), transcript variant X4, mRNA;PREDICTED: Homo sapiens hyaluronan and proteoglycan link protein 1 (HAPLN1), transcr…
22936	5090	1.1	7.04	2.67807	1.41813e-157	Up	1.95944e-159	ELL2	GO:0005654//nucleoplasm;GO:0008023//transcription elongation factor complex	GO:0003746//translation elongation factor activity	GO:0006368//transcription elongation from RNA polymerase II promoter;GO:0042795//snRNA transcription from RNA polymerase II promoter;GO:0006355//regulation of transcription, DNA-templated	K15183//RNA polymerase II elongation factor ELL	XP_006714638.1//PREDICTED: RNA polymerase II elongation factor ELL2 isoform X2 [Homo sapiens];XP_016864728.1//PREDICTED: RNA polymerase II elongation factor ELL2 isoform X1 [Homo sapiens];NP_036213.2//RNA polymerase II elongation factor ELL2 [Homo sapiens];XP_009239189.1//PREDICTED: RNA polymerase II elongation factor ELL2 isoform X1 [Pongo abelii];XP_016864729.1//PREDICTED: RNA polymerase II elo…	PREDICTED: Homo sapiens elongation factor for RNA polymerase II 2 (ELL2), transcript variant X5, mRNA;PREDICTED: Homo sapiens elongation factor for RNA polymerase II 2 (ELL2), transcript variant X3, mRNA;PREDICTED: Homo sapiens elongation factor for RNA polymerase II 2 (ELL2), transcript variant X2, mRNA;PREDICTED: Homo sapiens elongation factor for RNA polymerase II 2 (ELL2), transcript variant …
387496	1543	0.4	2.52	2.65535	1.62623e-15	Up	2.1655e-16	RASL11A	GO:0016020//membrane;GO:0005730//nucleolus	GO:0005525//GTP binding;GO:0003924//GTPase activity	GO:0007165//signal transduction;GO:0006351//transcription, DNA-templated;GO:0045943//positive regulation of transcription from RNA polymerase I promoter	K07852//Ras-like protein family member 11A	XP_011753914.1//PREDICTED: ras-like protein family member 11A [Macaca nemestrina]	Homo sapiens RAS like family 11 member A (RASL11A), transcript variant 1, mRNA
10135	4571	21.88	135.73	2.63305	0	Up	0	NAMPT	GO:0070062//extracellular exosome;GO:0005829//cytosol;GO:0016607//nuclear speck;GO:0030054//cell junction;GO:0005737//cytoplasm	GO:0005125//cytokine activity;GO:0047280//nicotinamide phosphoribosyltransferase activity;GO:0042802//identical protein binding;GO:0008144//drug binding;GO:0004514//nicotinate-nucleotide diphosphorylase (carboxylating) activity;GO:0042803//protein homodimerization activity	GO:0007623//circadian rhythm;GO:0014070//response to organic cyclic compound;GO:0034356//NAD biosynthesis via nicotinamide riboside salvage pathway;GO:0007565//female pregnancy;GO:0007165//signal transduction;GO:0007267//cell-cell signaling;GO:0051770//positive regulation of nitric-oxide synthase biosynthetic process;GO:0048661//positive regulation of smooth muscle cell proliferation;GO:0045944//…	K03462//nicotinamide phosphoribosyltransferase [EC:2.4.2.12]	ELK01319.1//Nicotinamide phosphoribosyltransferase [Pteropus alecto];NP_005737.1//nicotinamide phosphoribosyltransferase precursor [Homo sapiens];XP_015343693.1//PREDICTED: nicotinamide phosphoribosyltransferase, partial [Marmota marmota marmota]	PREDICTED: Homo sapiens nicotinamide phosphoribosyltransferase (NAMPT), transcript variant X1, mRNA;Homo sapiens nicotinamide phosphoribosyltransferase (NAMPT), mRNA
408186	4121	0.05	0.31	2.63227	7.67286e-06	Up	2.21282e-06	OVOS	NA	NA	NA	K03910//alpha-2-macroglobulin	XP_004052973.2//PREDICTED: ovostatin homolog 2 [Gorilla gorilla gorilla];XP_016875776.1//PREDICTED: LOW QUALITY PROTEIN: ovostatin homolog 1 isoform X1 [Homo sapiens]	PREDICTED: Homo sapiens ovostatin (OVOS), transcript variant X1, mRNA
3053	2237	0.05	0.31	2.63227	0.00160176	*	0.000638642	SERPIND1	GO:0070062//extracellular exosome;GO:0005788//endoplasmic reticulum lumen;GO:0005615//extracellular space;GO:0005576//extracellular region	GO:0004867//serine-type endopeptidase inhibitor activity;GO:0008201//heparin binding;GO:0004866//endopeptidase inhibitor activity	GO:0043687//post-translational protein modification;GO:0044267//cellular protein metabolic process;GO:0008218//bioluminescence;GO:0007596//blood coagulation;GO:0006935//chemotaxis	K03912//heparin cofactor II	CAG30459.1//SERPIND1 [Homo sapiens]	Homo sapiens serpin family D member 1 (SERPIND1), mRNA
8542	2883	1.37	8.39	2.61449	4.30056e-95	Up	9.61152e-97	APOL1	GO:0031224//intrinsic component of membrane;GO:0005788//endoplasmic reticulum lumen;GO:0005615//extracellular space;GO:0072562//blood microparticle;GO:0034364//high-density lipoprotein particle;GO:0034361//very-low-density lipoprotein particle;GO:0005576//extracellular region	GO:0008289//lipid binding;GO:0005254//chloride channel activity	GO:0043687//post-translational protein modification;GO:0019835//cytolysis;GO:0008203//cholesterol metabolic process;GO:0006869//lipid transport;GO:0031640//killing of cells of other organism;GO:0044267//cellular protein metabolic process;GO:0006898//receptor-mediated endocytosis;GO:0045087//innate immune response;GO:0042157//lipoprotein metabolic process;GO:1902476//chloride transmembrane transpo…	K14480//apolipoprotein L	NP_001130013.1//apolipoprotein L1 isoform c [Homo sapiens];NP_663318.1//apolipoprotein L1 isoform b precursor [Homo sapiens];AAI42721.1//APOL1 protein, partial [Homo sapiens]	Homo sapiens apolipoprotein L1 (APOL1), transcript variant 1, mRNA;Homo sapiens apolipoprotein L1 (APOL1), transcript variant 3, mRNA;PREDICTED: Homo sapiens apolipoprotein L1 (APOL1), transcript variant X1, mRNA;Homo sapiens apolipoprotein L1 (APOL1), transcript variant 4, mRNA;PREDICTED: Homo sapiens apolipoprotein L1 (APOL1), transcript variant X2, mRNA;Homo sapiens apolipoprotein L1 (APOL1), …
202	7638	0.19	1.16	2.61005	5.67952e-35	Up	3.49538e-36	CRYBG1	NA	NA	NA	K04257//olfactory receptor;K16810//TBCC domain-containing protein 1	XP_005266896.1//PREDICTED: absent in melanoma 1 protein isoform X1 [Homo sapiens]	PREDICTED: Homo sapiens absent in melanoma 1 (AIM1), transcript variant X1, mRNA;PREDICTED: Homo sapiens absent in melanoma 1 (AIM1), transcript variant X2, mRNA;Homo sapiens crystallin beta-gamma domain containing 1 (CRYBG1), mRNA
7262	937	0.86	5.25	2.60991	2.45339e-18	Up	2.81588e-19	PHLDA2	GO:0016020//membrane;GO:0005737//cytoplasm	NA	GO:0010468//regulation of gene expression;GO:0001890//placenta development;GO:1903547//regulation of growth hormone activity;GO:0070873//regulation of glycogen metabolic process;GO:0060721//regulation of spongiotrophoblast cell proliferation;GO:0006915//apoptotic process;GO:0009887//animal organ morphogenesis;GO:0030334//regulation of cell migration	K03006//DNA-directed RNA polymerase II subunit RPB1 [EC:2.7.7.6];K17298//mucin-13	NP_003302.1//pleckstrin homology-like domain family A member 2 [Homo sapiens]	Homo sapiens pleckstrin homology like domain family A member 2 (PHLDA2), mRNA
1520	4107	1.01	6.12	2.59918	8.75836e-98	Up	1.89959e-99	CTSS	GO:1904724//tertiary granule lumen;GO:0043231//intracellular membrane-bounded organelle;GO:0005615//extracellular space;GO:0005764//lysosome;GO:0036021//endolysosome lumen;GO:0005576//extracellular region;GO:1904813//ficolin-1-rich granule lumen;GO:0043202//lysosomal lumen	GO:0004252//serine-type endopeptidase activity;GO:0005518//collagen binding;GO:0001968//fibronectin binding;GO:0004197//cysteine-type endopeptidase activity;GO:0043236//laminin binding;GO:0043394//proteoglycan binding	GO:0019882//antigen processing and presentation;GO:0051603//proteolysis involved in cellular protein catabolic process;GO:0034769//basement membrane disassembly;GO:0002224//toll-like receptor signaling pathway;GO:0048002//antigen processing and presentation of peptide antigen;GO:0002250//adaptive immune response;GO:0022617//extracellular matrix disassembly;GO:0006508//proteolysis;GO:0010447//resp…	K01368//cathepsin S [EC:3.4.22.27]	NP_001186668.1//cathepsin S isoform 2 preproprotein [Homo sapiens];NP_004070.3//cathepsin S isoform 1 preproprotein [Homo sapiens]	Homo sapiens cathepsin S (CTSS), transcript variant 2, mRNA;Homo sapiens cathepsin S (CTSS), transcript variant 1, mRNA
85443	3594	0.72	4.36	2.59826	2.77596e-60	Up	9.7799e-62	DCLK3	NA	NA	NA	K17530//doublecortin-like kinase 3 [EC:2.7.11.1]	XP_011889739.1//PREDICTED: serine/threonine-protein kinase DCLK3 isoform X2 [Cercocebus atys];XP_007970007.1//PREDICTED: serine/threonine-protein kinase DCLK3 isoform X2 [Chlorocebus sabaeus];XP_007970006.1//PREDICTED: serine/threonine-protein kinase DCLK3 isoform X1 [Chlorocebus sabaeus]	PREDICTED: Homo sapiens doublecortin like kinase 3 (DCLK3), transcript variant X2, mRNA;PREDICTED: Homo sapiens doublecortin like kinase 3 (DCLK3), transcript variant X1, mRNA;Homo sapiens doublecortin like kinase 3 (DCLK3), mRNA;PREDICTED: Homo sapiens doublecortin like kinase 3 (DCLK3), transcript variant X3, mRNA
2615	4149	0.7	4.22	2.59182	1.03841e-68	Up	3.25252e-70	LRRC32	GO:0005887//integral component of plasma membrane;GO:0016021//integral component of membrane	NA	GO:0046007//negative regulation of activated T cell proliferation;GO:0010628//positive regulation of gene expression;GO:0050710//negative regulation of cytokine secretion	K17256//insulin-like growth factor-binding protein complex acid labile subunit;K07620//gap junction beta-1 protein	XP_005273960.2//PREDICTED: leucine-rich repeat-containing protein 32 isoform X2 [Homo sapiens];NP_005503.1//leucine-rich repeat-containing protein 32 precursor [Homo sapiens];XP_004051895.1//PREDICTED: leucine-rich repeat-containing protein 32 [Gorilla gorilla gorilla]	PREDICTED: Homo sapiens leucine rich repeat containing 32 (LRRC32), transcript variant X4, mRNA;PREDICTED: Homo sapiens leucine rich repeat containing 32 (LRRC32), transcript variant X2, mRNA;PREDICTED: Homo sapiens leucine rich repeat containing 32 (LRRC32), transcript variant X1, mRNA;Homo sapiens leucine rich repeat containing 32 (LRRC32), transcript variant 2, mRNA;PREDICTED: Homo sapiens leu…
3665	1715	1.71	10.27	2.58637	1.43999e-65	Up	4.64514e-67	IRF7	GO:0010008//endosome membrane;GO:0005634//nucleus;GO:0005654//nucleoplasm;GO:0005829//cytosol;GO:0005737//cytoplasm	GO:0000982//transcription factor activity, RNA polymerase II proximal promoter sequence-specific DNA binding;GO:0003677//DNA binding;GO:0000979//RNA polymerase II core promoter sequence-specific DNA binding;GO:0003700//DNA binding transcription factor activity	GO:0060337//type I interferon signaling pathway;GO:0034124//regulation of MyD88-dependent toll-like receptor signaling pathway;GO:0032481//positive regulation of type I interferon production;GO:0016064//immunoglobulin mediated immune response;GO:0035666//TRIF-dependent toll-like receptor signaling pathway;GO:0032479//regulation of type I interferon production;GO:0032607//interferon-alpha producti…	K09447//interferon regulatory factor 7	XP_011518368.1//PREDICTED: interferon regulatory factor 7 isoform X3 [Homo sapiens];NP_004020.1//interferon regulatory factor 7 isoform b [Homo sapiens];NP_004022.2//interferon regulatory factor 7 isoform d [Homo sapiens];NP_001563.2//interferon regulatory factor 7 isoform a [Homo sapiens];AAB17190.1//interferon regultory factor 7 [Homo sapiens];XP_005252964.1//PREDICTED: interferon regulatory fa…	Homo sapiens interferon regulatory factor 7 (IRF7), transcript variant d, mRNA;Homo sapiens interferon regulatory factor 7 (IRF7), transcript variant b, mRNA;PREDICTED: Homo sapiens interferon regulatory factor 7 (IRF7), transcript variant X4, mRNA;Homo sapiens interferon regulatory factor 7 (IRF7), transcript variant a, mRNA;PREDICTED: Homo sapiens interferon regulatory factor 7 (IRF7), transcri…
253582	1297	0.01	0.06	2.58496	0.362913	*	0.261946	TMEM244	GO:0016021//integral component of membrane	NA	NA	NA	XP_011533971.1//PREDICTED: transmembrane protein 244 isoform X1 [Homo sapiens];NP_001010876.1//transmembrane protein 244 [Homo sapiens]	Homo sapiens transmembrane protein 244 (TMEM244), mRNA;PREDICTED: Homo sapiens transmembrane protein 244 (TMEM244), transcript variant X1, mRNA
168391	1302	0.03	0.18	2.58496	0.128144	*	0.0774464	GALNTL5	GO:0031902//late endosome membrane;GO:0016021//integral component of membrane	GO:0046872//metal ion binding	GO:0007286//spermatid development	K00710//polypeptide N-acetylgalactosaminyltransferase [EC:2.4.1.41]	XP_016867285.1//PREDICTED: inactive polypeptide N-acetylgalactosaminyltransferase-like protein 5 isoform X7 [Homo sapiens];XP_011514154.1//PREDICTED: inactive polypeptide N-acetylgalactosaminyltransferase-like protein 5 isoform X4 [Homo sapiens];XP_016867282.1//PREDICTED: inactive polypeptide N-acetylgalactosaminyltransferase-like protein 5 isoform X1 [Homo sapiens];XP_011514151.1//PREDICTED: ina…	PREDICTED: Homo sapiens polypeptide N-acetylgalactosaminyltransferase-like 5 (GALNTL5), transcript variant X3, mRNA;PREDICTED: Homo sapiens polypeptide N-acetylgalactosaminyltransferase-like 5 (GALNTL5), transcript variant X9, mRNA;PREDICTED: Homo sapiens polypeptide N-acetylgalactosaminyltransferase-like 5 (GALNTL5), transcript variant X4, mRNA;Homo sapiens polypeptide N-acetylgalactosaminyltran…
57642	8142	0.01	0.06	2.58496	0.0298566	*	0.015183	COL20A1	NA	NA	NA	K16628//collagen, type VII, alpha;K08133//collagen, type XIV, alpha;K08132//collagen, type XII, alpha	XP_010341499.1//PREDICTED: LOW QUALITY PROTEIN: collagen alpha-1(XX) chain [Saimiri boliviensis boliviensis];XP_010363526.1//PREDICTED: collagen alpha-1(XX) chain isoform X2 [Rhinopithecus roxellana]	PREDICTED: Homo sapiens collagen type XX alpha 1 (COL20A1), transcript variant X3, mRNA;PREDICTED: Homo sapiens collagen type XX alpha 1 (COL20A1), transcript variant X2, mRNA;PREDICTED: Homo sapiens collagen type XX alpha 1 (COL20A1), transcript variant X4, mRNA;Homo sapiens collagen type XX alpha 1 chain (COL20A1), mRNA;PREDICTED: Homo sapiens collagen type XX alpha 1 (COL20A1), transcript vari…
221191	1807	0.01	0.06	2.58496	0.36283	*	0.261946	PRSS54	GO:0005576//extracellular region	GO:0004252//serine-type endopeptidase activity	NA	K01317//acrosin [EC:3.4.21.10];K01324//plasma kallikrein [EC:3.4.21.34]	XP_016783984.1//PREDICTED: inactive serine protease 54 isoform X1 [Pan troglodytes];NP_001073961.1//inactive serine protease 54 isoform 1 precursor [Homo sapiens]	Homo sapiens protease, serine 54 (PRSS54), transcript variant 1, mRNA;Homo sapiens protease, serine 54 (PRSS54), transcript variant 2, mRNA;Homo sapiens protease, serine 54 (PRSS54), transcript variant 3, mRNA
6953	1918	0.01	0.06	2.58496	0.362802	*	0.261946	TCP10	GO:0005829//cytosol	NA	NA	K11502//centromere protein J	AAA82109.1//T-complex protein 10A [Homo sapiens];XP_011534386.1//PREDICTED: T-complex protein 10A homolog isoform X2 [Homo sapiens];Q12799.3//RecName: Full=T-complex protein 10A homolog;XP_011534384.1//PREDICTED: T-complex protein 10A homolog isoform X1 [Homo sapiens];XP_018884254.1//PREDICTED: LOW QUALITY PROTEIN: T-complex protein 10A homolog [Gorilla gorilla gorilla];XP_016866717.1//PREDICTED:…	PREDICTED: Homo sapiens t-complex 10 (TCP10), transcript variant X5, mRNA;PREDICTED: Homo sapiens t-complex 10 (TCP10), transcript variant X6, mRNA;PREDICTED: Homo sapiens t-complex 10 (TCP10), transcript variant X3, mRNA;PREDICTED: Homo sapiens t-complex 10 (TCP10), transcript variant X4, mRNA;PREDICTED: Homo sapiens t-complex 10 (TCP10), transcript variant X7, mRNA;PREDICTED: Homo sapiens t-com…
285601	1305	0.01	0.06	2.58496	0.362443	*	0.261946	GPR150	GO:0016021//integral component of membrane;GO:0005886//plasma membrane	GO:0004930//G-protein coupled receptor activity	NA	K08434//G protein-coupled receptor 150	NP_954713.1//probable G-protein coupled receptor 150 [Homo sapiens]	Homo sapiens G protein-coupled receptor 150 (GPR150), mRNA
23562	1247	0.01	0.06	2.58496	0.362305	*	0.261946	CLDN14	GO:0005783//endoplasmic reticulum;GO:0016021//integral component of membrane;GO:0005923//bicellular tight junction;GO:0005886//plasma membrane	GO:0042802//identical protein binding;GO:0005198//structural molecule activity	GO:0016338//calcium-independent cell-cell adhesion via plasma membrane cell-adhesion molecules;GO:0006461//protein complex assembly	K06087//claudin	NP_036262.1//claudin-14 [Homo sapiens]	Homo sapiens claudin 14 (CLDN14), transcript variant gamma, mRNA;Homo sapiens claudin 14 (CLDN14), transcript variant epsilon, mRNA;Homo sapiens claudin 14 (CLDN14), transcript variant 5, mRNA;Homo sapiens claudin 14 (CLDN14), transcript variant 1, mRNA;Homo sapiens claudin 14 (CLDN14), transcript variant 3, mRNA
342933	1626	0.02	0.12	2.58496	0.20748	*	0.135617	ZSCAN5B	GO:0005634//nucleus	GO:0000981//RNA polymerase II transcription factor activity, sequence-specific DNA binding;GO:0046872//metal ion binding;GO:0003677//DNA binding;GO:0003700//DNA binding transcription factor activity;GO:0003676//nucleic acid binding	GO:0006351//transcription, DNA-templated	K09230//SCAN domain-containing zinc finger protein	XP_002829869.2//PREDICTED: zinc finger and SCAN domain-containing protein 5B [Pongo abelii]	PREDICTED: Homo sapiens zinc finger and SCAN domain containing 5B (ZSCAN5B), transcript variant X1, mRNA;Homo sapiens zinc finger and SCAN domain containing 5B (ZSCAN5B), mRNA;PREDICTED: Homo sapiens zinc finger and SCAN domain containing 5B (ZSCAN5B), transcript variant X2, mRNA
59082	670	0.01	0.06	2.58496	0.61767	*	0.515802	CARD18	GO:0043234//protein complex;GO:0005737//cytoplasm	GO:0089720//caspase binding;GO:0050700//CARD domain binding;GO:0004869//cysteine-type endopeptidase inhibitor activity;GO:0097200//cysteine-type endopeptidase activity involved in execution phase of apoptosis	GO:0097194//execution phase of apoptosis;GO:0032091//negative regulation of protein binding;GO:0050713//negative regulation of interleukin-1 beta secretion;GO:0042981//regulation of apoptotic process;GO:0097340//inhibition of cysteine-type endopeptidase activity;GO:0006954//inflammatory response	K12806//caspase recruitment domain-containing protein 16/17/18	NP_067546.1//caspase recruitment domain-containing protein 18 [Homo sapiens]	Homo sapiens caspase recruitment domain family member 18 (CARD18), mRNA
100526794	2533	0.01	0.06	2.58496	0.113537	*	0.067556	NT5C1B-RDH14	GO:0005634//nucleus;GO:0005829//cytosol;GO:0005737//cytoplasm	GO:0000287//magnesium ion binding;GO:0008253//5'-nucleotidase activity;GO:0000166//nucleotide binding	GO:0006195//purine nucleotide catabolic process;GO:0009117//nucleotide metabolic process	K01081//5'-nucleotidase [EC:3.1.3.5]	AAK39108.1//autoimmune infertility-related protein, partial [Homo sapiens];NP_001186033.1//NT5C1B-RDH14 protein isoform 2 [Homo sapiens];NP_001186016.1//cytosolic 5'-nucleotidase 1B isoform 4 [Homo sapiens];NP_001186032.1//NT5C1B-RDH14 protein isoform 1 [Homo sapiens]	Homo sapiens NT5C1B-RDH14 readthrough (NT5C1B-RDH14), transcript variant 2, mRNA;Homo sapiens NT5C1B-RDH14 readthrough (NT5C1B-RDH14), transcript variant 1, mRNA
23520	705	0.01	0.06	2.58496	0.616979	*	0.515802	ANP32C	NA	NA	NA	K18646//acidic leucine-rich nuclear phosphoprotein 32 family member A/C/D	XP_010570428.1//PREDICTED: acidic leucine-rich nuclear phosphoprotein 32 family member A isoform X6 [Haliaeetus leucocephalus]	Homo sapiens acidic nuclear phosphoprotein 32 family member C (ANP32C), mRNA
941	2757	0.01	0.06	2.58496	0.785961	*	0.717126	CD80	GO:0098636//protein complex involved in cell adhesion;GO:0009986//cell surface;GO:0009897//external side of plasma membrane;GO:0005622//intracellular;GO:0016021//integral component of membrane;GO:0005886//plasma membrane	GO:0001618//virus receptor activity;GO:0015026//coreceptor activity;GO:0046934//phosphatidylinositol-4,5-bisphosphate 3-kinase activity	GO:0042110//T cell activation;GO:0050731//positive regulation of peptidyl-tyrosine phosphorylation;GO:0014066//regulation of phosphatidylinositol 3-kinase signaling;GO:0045627//positive regulation of T-helper 1 cell differentiation;GO:0046641//positive regulation of alpha-beta T cell proliferation;GO:0071222//cellular response to lipopolysaccharide;GO:0007267//cell-cell signaling;GO:0035556//intr…	K05412//CD80 antigen	NP_005182.1//T-lymphocyte activation antigen CD80 precursor [Homo sapiens];XP_016863009.1//PREDICTED: T-lymphocyte activation antigen CD80 isoform X1 [Homo sapiens]	PREDICTED: Homo sapiens CD80 molecule (CD80), transcript variant X1, mRNA;PREDICTED: Homo sapiens CD80 molecule (CD80), transcript variant X2, mRNA;Homo sapiens CD80 molecule (CD80), mRNA
149954	2174	0.02	0.12	2.58496	0.0773396	*	0.043685	BPIFB4	GO:0005576//extracellular region;GO:0005737//cytoplasm	GO:0008289//lipid binding	NA	K03006//DNA-directed RNA polymerase II subunit RPB1 [EC:2.7.7.6];K14415//tRNA-splicing ligase RtcB [EC:6.5.1.3];K19036//ATP-dependent RNA/DNA helicase IGHMBP2 [EC:3.6.4.12 3.6.4.13]	NP_872325.2//BPI fold-containing family B member 4 precursor [Homo sapiens]	Homo sapiens BPI fold containing family B member 4 (BPIFB4), mRNA
80231	1927	0.01	0.06	2.58496	0.204897	*	0.133026	CXorf21	NA	NA	NA	K06689//ubiquitin-conjugating enzyme E2 D [EC:2.3.2.23];K22069//LYR motif-containing protein 4;K12581//CCR4-NOT transcription complex subunit 7/8;K01368//cathepsin S [EC:3.4.22.27]	NP_079435.1//uncharacterized protein CXorf21 [Homo sapiens]	Homo sapiens chromosome X open reading frame 21 (CXorf21), mRNA
92346	2936	0.01	0.06	2.58496	0.616208	*	0.515802	C1orf105	NA	NA	NA	NA	XP_005245665.1//PREDICTED: uncharacterized protein C1orf105 isoform X2 [Homo sapiens];XP_011508457.1//PREDICTED: uncharacterized protein C1orf105 isoform X5 [Homo sapiens];XP_006711693.1//PREDICTED: uncharacterized protein C1orf105 isoform X7 [Homo sapiens];NP_640333.3//uncharacterized protein C1orf105 isoform 1 [Homo sapiens];XP_011508454.1//PREDICTED: uncharacterized protein C1orf105 isoform X1…	PREDICTED: Homo sapiens chromosome 1 open reading frame 105 (C1orf105), transcript variant X5, mRNA;PREDICTED: Homo sapiens chromosome 1 open reading frame 105 (C1orf105), transcript variant X7, mRNA;PREDICTED: Homo sapiens chromosome 1 open reading frame 105 (C1orf105), transcript variant X4, mRNA;Homo sapiens chromosome 1 open reading frame 105 (C1orf105), transcript variant 1, mRNA;Homo sapien…
2641	1294	0.01	0.06	2.58496	0.361671	*	0.261946	GCG	NA	NA	NA	K05259//glucagon	EAX11358.1//glucagon, isoform CRA_c [Homo sapiens]	Homo sapiens glucagon (GCG), mRNA
56102	4727	0.01	0.06	2.58496	0.0182113	*	0.008848	PCDHGB3	NA	NA	NA	K16496//protocadherin gamma subfamily B;K16497//protocadherin gamma subfamily C	XP_010336460.1//PREDICTED: protocadherin gamma-B3 isoform X7 [Saimiri boliviensis boliviensis];XP_011715023.1//PREDICTED: LOW QUALITY PROTEIN: protocadherin gamma-A6-like [Macaca nemestrina]	Homo sapiens protocadherin gamma subfamily B, 3 (PCDHGB3), transcript variant 1, mRNA;Homo sapiens protocadherin gamma subfamily B, 3 (PCDHGB3), transcript variant 2, mRNA
3772	2969	0.02	0.12	2.58496	0.0181263	*	0.00879874	KCNJ15	GO:0005887//integral component of plasma membrane;GO:0016021//integral component of membrane;GO:0005886//plasma membrane	GO:0005242//inward rectifier potassium channel activity;GO:0015467//G-protein activated inward rectifier potassium channel activity	GO:0006813//potassium ion transport;GO:0010107//potassium ion import	K05008//potassium inwardly-rectifying channel subfamily J member 15	XP_544884.2//ATP-sensitive inward rectifier potassium channel 15 [Canis lupus familiaris];NP_002234.2//ATP-sensitive inward rectifier potassium channel 15 [Homo sapiens];XP_004092367.1//PREDICTED: ATP-sensitive inward rectifier potassium channel 15 isoform X1 [Nomascus leucogenys]	PREDICTED: Homo sapiens potassium voltage-gated channel subfamily J member 15 (KCNJ15), transcript variant X1, mRNA;PREDICTED: Homo sapiens potassium voltage-gated channel subfamily J member 15 (KCNJ15), transcript variant X7, mRNA;Homo sapiens potassium voltage-gated channel subfamily J member 15 (KCNJ15), transcript variant 8, mRNA;Homo sapiens potassium voltage-gated channel subfamily J member…
7472	2907	0.01	0.06	2.58496	0.207427	*	0.135617	WNT2	GO:1990909//Wnt signalosome;GO:0031012//extracellular matrix;GO:0005615//extracellular space;GO:0005576//extracellular region;GO:0005886//plasma membrane;GO:0005737//cytoplasm;GO:0005578//proteinaceous extracellular matrix	GO:0005125//cytokine activity;GO:0048018//receptor ligand activity;GO:0005102//receptor binding;GO:0005109//frizzled binding	GO:0030324//lung development;GO:0060492//lung induction;GO:0060317//cardiac epithelial to mesenchymal transition;GO:0033278//cell proliferation in midbrain;GO:0060501//positive regulation of epithelial cell proliferation involved in lung morphogenesis;GO:0071560//cellular response to transforming growth factor beta stimulus;GO:0022008//neurogenesis;GO:0051091//positive regulation of DNA binding t…	K00182//wingless-type MMTV integration site family, member 2	NP_003382.1//protein Wnt-2 precursor [Homo sapiens]	Homo sapiens Wnt family member 2 (WNT2), transcript variant 1, mRNA
9032	708	0.01	0.06	2.58496	0.614793	*	0.515802	TM4SF5	GO:0005887//integral component of plasma membrane;GO:0016021//integral component of membrane	NA	NA	K00681//gamma-glutamyltranspeptidase / glutathione hydrolase [EC:2.3.2.2 3.4.19.13];K13624//ceruloplasmin [EC:1.16.3.1]	NP_003954.2//transmembrane 4 L6 family member 5 precursor [Homo sapiens]	Homo sapiens transmembrane 4 L six family member 5 (TM4SF5), mRNA
4825	1116	0.07	0.42	2.58496	0.0181243	*	0.00879874	NKX6-1	GO:0070062//extracellular exosome;GO:0005634//nucleus	GO:0000978//RNA polymerase II proximal promoter sequence-specific DNA binding;GO:0003682//chromatin binding;GO:0043565//sequence-specific DNA binding;GO:0003700//DNA binding transcription factor activity;GO:0001078//transcriptional repressor activity, RNA polymerase II proximal promoter sequence-specific DNA binding	GO:0035094//response to nicotine;GO:0032024//positive regulation of insulin secretion;GO:0045666//positive regulation of neuron differentiation;GO:0003309//type B pancreatic cell differentiation;GO:0050796//regulation of insulin secretion;GO:0045686//negative regulation of glial cell differentiation;GO:2000078//positive regulation of type B pancreatic cell development;GO:0051594//detection of glu…	K08030//homeobox protein Nkx-6.1	NP_006159.2//homeobox protein Nkx-6.1 [Homo sapiens]	Homo sapiens NK6 homeobox 1 (NKX6-1), mRNA
100129083	729	0.01	0.06	2.58496	0.614632	*	0.515802	LOC100129083	GO:0016021//integral component of membrane	NA	NA	K06749//sialic acid binding Ig-like lectin 10	AAQ88703.1//SIGLEC10 [Homo sapiens]	Homo sapiens uncharacterized LOC100129083 (LOC100129083), mRNA
2814	3493	0.01	0.06	2.58496	0.0338216	*	0.0174228	GP5	GO:0070062//extracellular exosome;GO:0005615//extracellular space;GO:0005887//integral component of plasma membrane;GO:0016021//integral component of membrane;GO:0005886//plasma membrane;GO:0005578//proteinaceous extracellular matrix	NA	GO:0007155//cell adhesion;GO:0007596//blood coagulation;GO:0007597//blood coagulation, intrinsic pathway;GO:0030168//platelet activation;GO:0007409//axonogenesis	K06260//platelet glycoprotein V	NP_004479.1//platelet glycoprotein V precursor [Homo sapiens]	Homo sapiens glycoprotein V platelet (GP5), mRNA
326	2299	0.01	0.06	2.58496	0.113485	*	0.067556	AIRE	GO:0005634//nucleus;GO:0016604//nuclear body;GO:0005737//cytoplasm	GO:0042393//histone binding;GO:0001228//transcriptional activator activity, RNA polymerase II transcription regulatory region sequence-specific DNA binding;GO:0042802//identical protein binding;GO:0044212//transcription regulatory region DNA binding;GO:0003682//chromatin binding;GO:0000977//RNA polymerase II regulatory region sequence-specific DNA binding;GO:0008270//zinc ion binding;GO:0003712//…	GO:0097536//thymus epithelium morphogenesis;GO:0006355//regulation of transcription, DNA-templated;GO:0002509//central tolerance induction to self antigen;GO:0045893//positive regulation of transcription, DNA-templated;GO:0045060//negative thymic T cell selection;GO:0032602//chemokine production;GO:0006959//humoral immune response;GO:2000410//regulation of thymocyte migration;GO:0045944//positive…	K10603//autoimmune regulator	NP_000374.1//autoimmune regulator [Homo sapiens]	Homo sapiens autoimmune regulator (AIRE), mRNA
158511	670	0.01	0.06	2.58496	0.61435	*	0.515802	CSAG1	NA	NA	NA	NA	NP_705611.2//putative chondrosarcoma-associated gene 1 protein [Homo sapiens]	Homo sapiens chondrosarcoma associated gene 1 (CSAG1), transcript variant c, mRNA;Homo sapiens chondrosarcoma associated gene 1 (CSAG1), transcript variant a, mRNA
54363	1746	0.01	0.06	2.58496	0.204672	*	0.133026	HAO1	GO:0005782//peroxisomal matrix;GO:0005777//peroxisome	GO:0052852//very-long-chain-(S)-2-hydroxy-acid oxidase activity;GO:0003973//(S)-2-hydroxy-acid oxidase activity;GO:0005102//receptor binding;GO:0008891//glycolate oxidase activity;GO:0047969//glyoxylate oxidase activity;GO:0010181//FMN binding;GO:0052854//medium-chain-(S)-2-hydroxy-acid oxidase activity;GO:0052853//long-chain-(S)-2-hydroxy-long-chain-acid oxidase activity	GO:0006979//response to oxidative stress;GO:0046296//glycolate catabolic process;GO:0001561//fatty acid alpha-oxidation;GO:0034641//cellular nitrogen compound metabolic process	K11517//(S)-2-hydroxy-acid oxidase [EC:1.1.3.15]	NP_060015.1//hydroxyacid oxidase 1 [Homo sapiens]	Homo sapiens hydroxyacid oxidase 1 (HAO1), mRNA
116534	1296	0.01	0.06	2.58496	0.361122	*	0.261946	MRGPRE	NA	NA	NA	K08393//Mas-related G protein-coupled receptor member E	AAI04890.1//MAS-related GPR, member E [Homo sapiens]	Homo sapiens MAS related GPR family member E (MRGPRE), mRNA
100506243	702	0.01	0.06	2.58496	0.613063	*	0.515802	KRBOX1	GO:0005622//intracellular	GO:0003676//nucleic acid binding	GO:0006355//regulation of transcription, DNA-templated	K09228//KRAB domain-containing zinc finger protein	NP_001192201.1//KRAB domain-containing protein 1 [Homo sapiens]	Homo sapiens KRAB box domain containing 1 (KRBOX1), mRNA
100287178	1593	0.01	0.06	2.58496	0.360876	*	0.261946	USP17L11	GO:0005634//nucleus;GO:0005783//endoplasmic reticulum	GO:0036459//thiol-dependent ubiquitinyl hydrolase activity	GO:0006511//ubiquitin-dependent protein catabolic process;GO:0016579//protein deubiquitination	K11845//ubiquitin carboxyl-terminal hydrolase 17 [EC:3.4.19.12]	NP_001243783.1//ubiquitin carboxyl-terminal hydrolase 17-like protein 11 [Homo sapiens]	Homo sapiens ubiquitin specific peptidase 17-like family member 11 (USP17L11), mRNA
8796	3036	0.01	0.06	2.58496	0.0623606	*	0.0343076	SCEL	GO:0070062//extracellular exosome;GO:0001533//cornified envelope;GO:0005737//cytoplasm;GO:0048471//perinuclear region of cytoplasm	GO:0046872//metal ion binding	GO:0009612//response to mechanical stimulus;GO:0008544//epidermis development;GO:0030216//keratinocyte differentiation;GO:0009790//embryo development;GO:0090263//positive regulation of canonical Wnt signaling pathway	K06084//F-box protein 20;K16580//SLAIN motif-containing protein 1/2	XP_011533588.1//PREDICTED: sciellin isoform X6 [Homo sapiens];XP_011533586.1//PREDICTED: sciellin isoform X4 [Homo sapiens];XP_011533585.1//PREDICTED: sciellin isoform X3 [Homo sapiens];XP_016876294.1//PREDICTED: sciellin isoform X15 [Homo sapiens];NP_003834.3//sciellin isoform 2 [Homo sapiens];XP_006719945.1//PREDICTED: sciellin isoform X7 [Homo sapiens];XP_011533593.1//PREDICTED: sciellin isofo…	PREDICTED: Homo sapiens sciellin (SCEL), transcript variant X2, mRNA;PREDICTED: Homo sapiens sciellin (SCEL), transcript variant X1, mRNA;PREDICTED: Homo sapiens sciellin (SCEL), transcript variant X6, mRNA;PREDICTED: Homo sapiens sciellin (SCEL), transcript variant X15, mRNA;PREDICTED: Homo sapiens sciellin (SCEL), transcript variant X11, mRNA;PREDICTED: Homo sapiens sciellin (SCEL), transcript …
974	1300	0.01	0.06	2.58496	0.360821	*	0.261946	CD79B	GO:0070062//extracellular exosome;GO:0005654//nucleoplasm;GO:0009897//external side of plasma membrane;GO:0005737//cytoplasm;GO:0019815//B cell receptor complex;GO:0005887//integral component of plasma membrane;GO:0005829//cytosol;GO:0005794//Golgi apparatus;GO:0016021//integral component of membrane;GO:0005886//plasma membrane	GO:0042802//identical protein binding;GO:0004888//transmembrane signaling receptor activity;GO:0042803//protein homodimerization activity	GO:0050853//B cell receptor signaling pathway;GO:0007165//signal transduction;GO:0006955//immune response;GO:0051260//protein homooligomerization;GO:0030183//B cell differentiation;GO:0002250//adaptive immune response	K06507//CD79B antigen	NP_000617.1//B-cell antigen receptor complex-associated protein beta chain isoform 1 precursor [Homo sapiens];NP_067613.1//B-cell antigen receptor complex-associated protein beta chain isoform 2 precursor [Homo sapiens];NP_001035022.1//B-cell antigen receptor complex-associated protein beta chain isoform 3 precursor [Homo sapiens]	Homo sapiens CD79b molecule (CD79B), transcript variant 2, mRNA;Homo sapiens CD79b molecule (CD79B), transcript variant 1, mRNA;Homo sapiens CD79b molecule (CD79B), transcript variant 3, mRNA
27202	1357	0.01	0.06	2.58496	0.360767	*	0.261946	C5AR2	GO:0005887//integral component of plasma membrane;GO:0045177//apical part of cell;GO:0005886//plasma membrane;GO:0009925//basal plasma membrane	GO:0004878//complement component C5a receptor activity;GO:0004930//G-protein coupled receptor activity	GO:2000482//regulation of interleukin-8 secretion;GO:0007200//phospholipase C-activating G-protein coupled receptor signaling pathway;GO:0030449//regulation of complement activation;GO:0032720//negative regulation of tumor necrosis factor production;GO:1900165//negative regulation of interleukin-6 secretion;GO:0090024//negative regulation of neutrophil chemotaxis;GO:0006954//inflammatory response…	K04171//G protein-coupled receptor 77	NP_060955.1//C5a anaphylatoxin chemotactic receptor 2 [Homo sapiens]	Homo sapiens complement component 5a receptor 2 (C5AR2), transcript variant 1, mRNA;Homo sapiens complement component 5a receptor 2 (C5AR2), transcript variant 2, mRNA;Homo sapiens complement component 5a receptor 2 (C5AR2), transcript variant 3, mRNA;PREDICTED: Homo sapiens complement component 5a receptor 2 (C5AR2), transcript variant X1, mRNA
114336	664	0.01	0.06	2.58496	0.612062	*	0.515802	CGB2	GO:0005576//extracellular region	GO:0005179//hormone activity	NA	K10045//chorionic gonadotropin, beta polypeptide	NP_203696.2//choriogonadotropin subunit beta variant 2 isoform 1 precursor [Homo sapiens];XP_005258536.1//PREDICTED: choriogonadotropin subunit beta variant 2 isoform X1 [Homo sapiens]	Homo sapiens chorionic gonadotropin beta subunit 2 (CGB2), transcript variant 2, mRNA;Homo sapiens chorionic gonadotropin beta subunit 2 (CGB2), transcript variant 1, mRNA;PREDICTED: Homo sapiens chorionic gonadotropin beta subunit 2 (CGB2), transcript variant X1, mRNA
201633	2953	0.01	0.06	2.58496	0.0623481	*	0.0343076	TIGIT	GO:0009986//cell surface;GO:0005887//integral component of plasma membrane;GO:0005913//cell-cell adherens junction	GO:0050839//cell adhesion molecule binding;GO:0004872//receptor activity;GO:0005102//receptor binding;GO:0042803//protein homodimerization activity	GO:0032733//positive regulation of interleukin-10 production;GO:0007156//homophilic cell adhesion via plasma membrane adhesion molecules;GO:0032695//negative regulation of interleukin-12 production;GO:0050868//negative regulation of T cell activation;GO:0008037//cell recognition;GO:0007157//heterophilic cell-cell adhesion via plasma membrane cell adhesion molecules	K16350//T-cell immunoreceptor with Ig and ITIM domains	CAI46183.1//hypothetical protein [Homo sapiens];XP_016861354.1//PREDICTED: T-cell immunoreceptor with Ig and ITIM domains isoform X2 [Homo sapiens]	PREDICTED: Homo sapiens T-cell immunoreceptor with Ig and ITIM domains (TIGIT), transcript variant X2, mRNA;PREDICTED: Homo sapiens T-cell immunoreceptor with Ig and ITIM domains (TIGIT), transcript variant X1, mRNA;Homo sapiens T-cell immunoreceptor with Ig and ITIM domains (TIGIT), mRNA
346689	1651	0.01	0.06	2.58496	0.360521	*	0.261946	KLRG2	GO:0016021//integral component of membrane	GO:0030246//carbohydrate binding	NA	K16628//collagen, type VII, alpha;K14648//poly(U)-specific endoribonuclease [EC:3.1.-.-];K10076//killer cell lectin-like receptor subfamily G member 1;K13171//serine/arginine repetitive matrix protein 1;K10072//C-type lectin domain family 2 member D	XP_002818572.1//PREDICTED: killer cell lectin-like receptor subfamily G member 2, partial [Pongo abelii];XP_011514442.1//PREDICTED: killer cell lectin-like receptor subfamily G member 2 isoform X1 [Homo sapiens];NP_940910.1//killer cell lectin-like receptor subfamily G member 2 [Homo sapiens]	PREDICTED: Homo sapiens killer cell lectin like receptor G2 (KLRG2), transcript variant X2, mRNA;PREDICTED: Homo sapiens killer cell lectin like receptor G2 (KLRG2), transcript variant X1, mRNA;Homo sapiens killer cell lectin like receptor G2 (KLRG2), mRNA;PREDICTED: Homo sapiens killer cell lectin like receptor G2 (KLRG2), transcript variant X3, mRNA
340359	1834	0.02	0.12	2.58496	0.00893829	*	0.0040642	KLHL38	GO:0031463//Cul3-RING ubiquitin ligase complex	NA	GO:0016567//protein ubiquitination	K13959//kelch-like protein 38	XP_015001444.1//PREDICTED: kelch-like protein 38 [Macaca mulatta];NP_001075144.2//kelch-like protein 38 [Homo sapiens]	PREDICTED: Homo sapiens kelch like family member 38 (KLHL38), transcript variant X1, mRNA;Homo sapiens kelch like family member 38 (KLHL38), mRNA
1880	1801	0.01	0.06	2.58496	0.204377	*	0.133026	GPR183	GO:0005887//integral component of plasma membrane;GO:0016021//integral component of membrane;GO:0005886//plasma membrane	GO:0008142//oxysterol binding;GO:0004930//G-protein coupled receptor activity	GO:0007186//G-protein coupled receptor signaling pathway;GO:0061470//T follicular helper cell differentiation;GO:0030316//osteoclast differentiation;GO:0030595//leukocyte chemotaxis;GO:0002407//dendritic cell chemotaxis;GO:0002313//mature B cell differentiation involved in immune response;GO:0002250//adaptive immune response;GO:0030890//positive regulation of B cell proliferation;GO:0010818//T ce…	K04305//Epstein-Barr virus induced gene 2	NP_004942.1//G-protein coupled receptor 183 [Homo sapiens]	PREDICTED: Homo sapiens G protein-coupled receptor 183 (GPR183), transcript variant X1, mRNA;Homo sapiens G protein-coupled receptor 183 (GPR183), mRNA
389812	690	0.01	0.06	2.58496	0.610467	*	0.515802	LCN15	GO:0005576//extracellular region	GO:0005215//transporter activity;GO:0036094//small molecule binding	GO:0006629//lipid metabolic process	K01830//prostaglandin-H2 D-isomerase [EC:5.3.99.2]	XP_011516974.1//PREDICTED: lipocalin-15 isoform X1 [Homo sapiens];NP_976222.1//lipocalin-15 precursor [Homo sapiens]	PREDICTED: Homo sapiens lipocalin 15 (LCN15), transcript variant X1, mRNA;Homo sapiens lipocalin 15 (LCN15), mRNA
6276	853	0.03	0.18	2.58496	0.331293	*	0.233798	S100A5	GO:0005634//nucleus;GO:0043025//neuronal cell body	GO:0005507//copper ion binding;GO:0005509//calcium ion binding;GO:0008270//zinc ion binding;GO:0042803//protein homodimerization activity	NA	K21128//protein S100-A9;K17274//calpactin-1 light chain	XP_016857519.1//PREDICTED: protein S100-A5 isoform X2 [Homo sapiens];XP_016857518.1//PREDICTED: protein S100-A5 isoform X1 [Homo sapiens];XP_011508162.1//PREDICTED: protein S100-A5 isoform X3 [Homo sapiens]	PREDICTED: Homo sapiens S100 calcium binding protein A5 (S100A5), transcript variant X1, mRNA;PREDICTED: Homo sapiens S100 calcium binding protein A5 (S100A5), transcript variant X4, mRNA;Homo sapiens S100 calcium binding protein A5 (S100A5), mRNA;PREDICTED: Homo sapiens S100 calcium binding protein A5 (S100A5), transcript variant X2, mRNA;PREDICTED: Homo sapiens S100 calcium binding protein A5 (…
671	1901	0.01	0.06	2.58496	0.204343	*	0.133026	BPI	GO:0070062//extracellular exosome;GO:0010494//cytoplasmic stress granule;GO:0005887//integral component of plasma membrane;GO:0035578//azurophil granule lumen;GO:0035580//specific granule lumen;GO:0005576//extracellular region	GO:0001530//lipopolysaccharide binding	GO:0043031//negative regulation of macrophage activation;GO:0061844//antimicrobial humoral immune response mediated by antimicrobial peptide;GO:0050829//defense response to Gram-negative bacterium;GO:0032715//negative regulation of interleukin-6 production;GO:0071222//cellular response to lipopolysaccharide;GO:0032720//negative regulation of tumor necrosis factor production;GO:0019730//antimicrob…	K05399//lipopolysaccharide-binding protein	NP_001716.2//bactericidal permeability-increasing protein precursor [Homo sapiens]	Homo sapiens bactericidal/permeability-increasing protein (BPI), mRNA
6036	735	0.01	0.06	2.58496	0.610268	*	0.515802	RNASE2	GO:0070062//extracellular exosome;GO:0035578//azurophil granule lumen;GO:0005576//extracellular region;GO:0005764//lysosome	GO:0004522//ribonuclease A activity;GO:0004540//ribonuclease activity;GO:0004519//endonuclease activity;GO:0003676//nucleic acid binding	GO:0006401//RNA catabolic process;GO:0090501//RNA phosphodiester bond hydrolysis;GO:1903955//positive regulation of protein targeting to mitochondrion;GO:0043312//neutrophil degranulation;GO:0051607//defense response to virus;GO:0006935//chemotaxis	K01168//pancreatic ribonuclease [EC:3.1.27.5]	CDG31931.1//TPA: ribonuclease A F1 [Pan troglodytes]	Homo sapiens ribonuclease A family member 2 (RNASE2), mRNA
1551	2099	0.01	0.06	2.58496	0.204308	*	0.133026	CYP3A7	GO:0016021//integral component of membrane	GO:0020037//heme binding;GO:0005506//iron ion binding;GO:0016712//oxidoreductase activity, acting on paired donors, with incorporation or reduction of molecular oxygen, reduced flavin or flavoprotein as one donor, and incorporation of one atom of oxygen	NA	K17691//cytochrome P450 family 3 subfamily A polypeptide 7 [EC:1.14.14.1]	XP_016812378.1//PREDICTED: cytochrome P450, family 3, subfamily A, polypeptide 67 isoform X1 [Pan troglodytes]	Homo sapiens cytochrome P450 family 3 subfamily A member 7 (CYP3A7), mRNA
55867	3535	0.01	0.06	2.58496	0.0338144	*	0.0174228	SLC22A11	GO:0070062//extracellular exosome;GO:0005887//integral component of plasma membrane;GO:0009897//external side of plasma membrane;GO:0016324//apical plasma membrane;GO:0016021//integral component of membrane;GO:0005886//plasma membrane	GO:0015143//urate transmembrane transporter activity;GO:0005452//inorganic anion exchanger activity;GO:0008514//organic anion transmembrane transporter activity;GO:0022857//transmembrane transporter activity;GO:0015347//sodium-independent organic anion transmembrane transporter activity	GO:0043252//sodium-independent organic anion transport;GO:0015711//organic anion transport;GO:0015747//urate transport;GO:0046415//urate metabolic process	K08207//MFS transporter, OCT family, solute carrier family 22 (organic anion/cation transporter), member 11	XP_011543469.1//PREDICTED: solute carrier family 22 member 11 isoform X1 [Homo sapiens];NP_001294914.1//solute carrier family 22 member 11 isoform 2 [Homo sapiens];NP_060954.1//solute carrier family 22 member 11 isoform 1 [Homo sapiens]	Homo sapiens solute carrier family 22 member 11 (SLC22A11), transcript variant 1, mRNA;PREDICTED: Homo sapiens solute carrier family 22 member 11 (SLC22A11), transcript variant X1, mRNA;Homo sapiens solute carrier family 22 member 11 (SLC22A11), transcript variant 2, mRNA
643664	1195	0.01	0.06	2.58496	0.360111	*	0.261946	SLC35G6	GO:0016021//integral component of membrane	NA	NA	NA	NP_001096084.1//solute carrier family 35 member G6 [Homo sapiens]	Homo sapiens solute carrier family 35 member G6 (SLC35G6), mRNA
245802	660	0.01	0.06	2.58496	0.609752	*	0.515802	MS4A6E	GO:0016021//integral component of membrane	NA	NA	K22191//membrane-spanning 4-domains subfamily A member 5/6/7	NP_640342.1//membrane-spanning 4-domains subfamily A member 6E [Homo sapiens]	Homo sapiens membrane spanning 4-domains A6E (MS4A6E), mRNA
389199	1296	0.01	0.06	2.58496	0.359893	*	0.261946	LOC389199	NA	NA	NA	K06236//collagen, type I, alpha;K13172//serine/arginine repetitive matrix protein 2	NP_981968.1//uncharacterized protein LOC389199 [Homo sapiens]	Homo sapiens uncharacterized LOC389199 (LOC389199), mRNA
57016	1672	0.05	0.3	2.58496	0.0109276	*	0.00505774	AKR1B10	GO:0070062//extracellular exosome;GO:0005829//cytosol;GO:0005764//lysosome	GO:0047718//indanol dehydrogenase activity;GO:0001758//retinal dehydrogenase activity;GO:0004033//aldo-keto reductase (NADP) activity;GO:0045550//geranylgeranyl reductase activity	GO:0008202//steroid metabolic process;GO:0001523//retinoid metabolic process;GO:0044598//doxorubicin metabolic process;GO:0006081//cellular aldehyde metabolic process;GO:0007586//digestion;GO:0016488//farnesol catabolic process;GO:0044597//daunorubicin metabolic process	K00011//aldehyde reductase [EC:1.1.1.21]	XP_007981173.1//PREDICTED: aldo-keto reductase family 1 member B10-like isoform X2 [Chlorocebus sabaeus];XP_011514719.1//PREDICTED: aldo-keto reductase family 1 member B10 isoform X2 [Homo sapiens];NP_064695.3//aldo-keto reductase family 1 member B10 [Homo sapiens]	Homo sapiens aldo-keto reductase family 1 member B10 (AKR1B10), mRNA;PREDICTED: Homo sapiens aldo-keto reductase family 1, member B10 (aldose reductase) (AKR1B10), transcript variant X3, mRNA;PREDICTED: Homo sapiens aldo-keto reductase family 1, member B10 (aldose reductase) (AKR1B10), transcript variant X2, mRNA
3206	2648	0.01	0.06	2.58496	0.113338	*	0.067556	HOXA10	GO:0005634//nucleus;GO:0005667//transcription factor complex;GO:0005737//cytoplasm	GO:0000978//RNA polymerase II proximal promoter sequence-specific DNA binding;GO:0042826//histone deacetylase binding;GO:0001077//transcriptional activator activity, RNA polymerase II proximal promoter sequence-specific DNA binding	GO:0009952//anterior/posterior pattern specification;GO:0060065//uterus development;GO:0007283//spermatogenesis;GO:0030326//embryonic limb morphogenesis;GO:0008584//male gonad development;GO:0007275//multicellular organism development;GO:0045944//positive regulation of transcription from RNA polymerase II promoter;GO:0009954//proximal/distal pattern formation;GO:0007338//single fertilization;GO:0…	K17443//homrobox protein Hox-A10	NP_061824.3//homeobox protein Hox-A10 [Homo sapiens]	Homo sapiens homeobox A10 (HOXA10), transcript variant 1, mRNA
8710	1951	0.01	0.06	2.58496	0.204187	*	0.133026	SERPINB7	GO:0005615//extracellular space;GO:0005737//cytoplasm	GO:0004867//serine-type endopeptidase inhibitor activity	GO:0072126//positive regulation of glomerular mesangial cell proliferation;GO:0032967//positive regulation of collagen biosynthetic process;GO:0032914//positive regulation of transforming growth factor beta1 production;GO:0090362//positive regulation of platelet-derived growth factor production	K13964//serpin B7	XP_016789330.1//PREDICTED: serpin B7 isoform X1 [Pan troglodytes];NP_001248760.1//serpin B7 isoform 2 [Homo sapiens]	Homo sapiens serpin family B member 7 (SERPINB7), transcript variant 1, mRNA;Homo sapiens serpin family B member 7 (SERPINB7), transcript variant 3, mRNA;Homo sapiens serpin family B member 7 (SERPINB7), transcript variant 2, mRNA;Homo sapiens serpin family B member 7 (SERPINB7), transcript variant 4, mRNA
105370940	646	0.01	0.06	2.58496	0.608169	*	0.515802	LOC105370940	NA	NA	NA	NA	XP_011506813.1//PREDICTED: uncharacterized protein LOC105370940 [Homo sapiens]	PREDICTED: Homo sapiens uncharacterized LOC105370940 (LOC105370940), mRNA
100288524	702	0.01	0.06	2.58496	0.359594	*	0.261946	WI2-2373I1	GO:0005634//nucleus	GO:0043565//sequence-specific DNA binding;GO:0003700//DNA binding transcription factor activity	GO:0006351//transcription, DNA-templated	K09405//forkhead box protein L	XP_011513358.1//PREDICTED: forkhead box L1-like isoform X1 [Homo sapiens]	Homo sapiens forkhead box L1-like (WI2-2373I1.2), mRNA;PREDICTED: Homo sapiens forkhead box L1-like (WI2-2373I1.2), transcript variant X1, mRNA
84215	3919	0.01	0.06	2.58496	0.0338036	*	0.0174228	ZNF541	GO:0005634//nucleus;GO:0005667//transcription factor complex;GO:0000118//histone deacetylase complex	GO:0046872//metal ion binding;GO:0044212//transcription regulatory region DNA binding;GO:0008134//transcription factor binding;GO:0003700//DNA binding transcription factor activity	GO:0006357//regulation of transcription from RNA polymerase II promoter;GO:0030154//cell differentiation;GO:0007275//multicellular organism development;GO:0006351//transcription, DNA-templated;GO:0007283//spermatogenesis	K09228//KRAB domain-containing zinc finger protein;K16628//collagen, type VII, alpha	NP_001264004.1//zinc finger protein 541 [Homo sapiens];XP_011525677.1//PREDICTED: zinc finger protein 541 isoform X7 [Homo sapiens];XP_016882840.1//PREDICTED: zinc finger protein 541 isoform X3 [Homo sapiens];XP_011525674.1//PREDICTED: zinc finger protein 541 isoform X4 [Homo sapiens];XP_011525669.1//PREDICTED: zinc finger protein 541 isoform X1 [Homo sapiens];XP_005259371.1//PREDICTED: zinc fing…	PREDICTED: Homo sapiens zinc finger protein 541 (ZNF541), transcript variant X10, mRNA;PREDICTED: Homo sapiens zinc finger protein 541 (ZNF541), transcript variant X6, mRNA;PREDICTED: Homo sapiens zinc finger protein 541 (ZNF541), transcript variant X7, mRNA;PREDICTED: Homo sapiens zinc finger protein 541 (ZNF541), transcript variant X9, mRNA;PREDICTED: Homo sapiens zinc finger protein 541 (ZNF54…
56829	7073	5.74	34.39	2.58287	0	Up	0	ZC3HAV1	GO:0005634//nucleus;GO:0005829//cytosol;GO:0005737//cytoplasm	GO:0003723//RNA binding;GO:0046872//metal ion binding;GO:0003950//NAD+ ADP-ribosyltransferase activity;GO:0045296//cadherin binding	GO:0032728//positive regulation of interferon-beta production;GO:0061014//positive regulation of mRNA catabolic process;GO:0032727//positive regulation of interferon-alpha production;GO:0051607//defense response to virus;GO:0043123//positive regulation of I-kappaB kinase/NF-kappaB signaling;GO:0045071//negative regulation of viral genome replication;GO:1900246//positive regulation of RIG-I signal…	K15259//poly [ADP-ribose] polymerase 7/11/12/13 [EC:2.4.2.30]	NP_064504.2//zinc finger CCCH-type antiviral protein 1 isoform 1 [Homo sapiens];CAE11868.1//hypothetical protein [Homo sapiens];XP_005250558.1//PREDICTED: zinc finger CCCH-type antiviral protein 1 isoform X1 [Homo sapiens];XP_011514714.1//PREDICTED: zinc finger CCCH-type antiviral protein 1 isoform X2 [Homo sapiens]	Homo sapiens zinc finger CCCH-type containing, antiviral 1 (ZC3HAV1), transcript variant 2, mRNA;Homo sapiens zinc finger CCCH-type containing, antiviral 1 (ZC3HAV1), transcript variant 1, mRNA;PREDICTED: Homo sapiens zinc finger CCCH-type containing, antiviral 1 (ZC3HAV1), transcript variant X2, mRNA;PREDICTED: Homo sapiens zinc finger CCCH-type containing, antiviral 1 (ZC3HAV1), transcript vari…
8767	2530	6.66	39.89	2.58243	0	Up	0	RIPK2	GO:0005856//cytoskeleton;GO:0043234//protein complex;GO:0005829//cytosol;GO:0031982//vesicle;GO:0005737//cytoplasm	GO:0089720//caspase binding;GO:0030274//LIM domain binding;GO:0050700//CARD domain binding;GO:0004674//protein serine/threonine kinase activity;GO:0005524//ATP binding;GO:0042802//identical protein binding;GO:0005102//receptor binding;GO:0042803//protein homodimerization activity	GO:0050731//positive regulation of peptidyl-tyrosine phosphorylation;GO:0070671//response to interleukin-12;GO:0046330//positive regulation of JNK cascade;GO:0034134//toll-like receptor 2 signaling pathway;GO:0032092//positive regulation of protein binding;GO:0032760//positive regulation of tumor necrosis factor production;GO:0043065//positive regulation of apoptotic process;GO:0070555//response …	K08846//receptor-interacting serine/threonine-protein kinase 2 [EC:2.7.11.1]	NP_003812.1//receptor-interacting serine/threonine-protein kinase 2 [Homo sapiens]	PREDICTED: Homo sapiens receptor interacting serine/threonine kinase 2 (RIPK2), transcript variant X2, mRNA;Homo sapiens receptor interacting serine/threonine kinase 2 (RIPK2), mRNA;PREDICTED: Homo sapiens receptor interacting serine/threonine kinase 2 (RIPK2), transcript variant X1, mRNA
857	2689	5.11	30.27	2.56649	3.13207e-305	Up	2e-307	CAV1	GO:0016323//basolateral plasma membrane;GO:0005929//cilium;GO:0005783//endoplasmic reticulum;GO:0005925//focal adhesion;GO:0016324//apical plasma membrane;GO:0005938//cell cortex;GO:0048471//perinuclear region of cytoplasm;GO:0000139//Golgi membrane;GO:0005901//caveola;GO:0005887//integral component of plasma membrane;GO:0043234//protein complex;GO:0016021//integral component of membrane;GO:00020…	GO:0032947//protein complex scaffold activity;GO:0030674//protein binding, bridging;GO:0015485//cholesterol binding;GO:0042802//identical protein binding;GO:0046982//protein heterodimerization activity;GO:0051117//ATPase binding;GO:0019901//protein kinase binding;GO:0070320//inward rectifier potassium channel inhibitor activity;GO:0016504//peptidase activator activity;GO:0044325//ion channel bind…	GO:0086098//angiotensin-activated signaling pathway involved in heart process;GO:0097190//apoptotic signaling pathway;GO:0051260//protein homooligomerization;GO:0030857//negative regulation of epithelial cell differentiation;GO:0043627//response to estrogen;GO:0010608//posttranscriptional regulation of gene expression;GO:0000188//inactivation of MAPK activity;GO:0070836//caveola assembly;GO:00900…	K06278//caveolin 1	BAD93163.1//caveolin 1 variant, partial [Homo sapiens];XP_011943194.1//PREDICTED: caveolin-1 isoform X1 [Cercocebus atys];XP_015343756.1//PREDICTED: caveolin-1 [Marmota marmota marmota];ABW22625.1//caveolin-1 beta isoform protein, partial [Homo sapiens]	Homo sapiens caveolin 1 (CAV1), transcript variant 2, mRNA;Homo sapiens caveolin 1 (CAV1), transcript variant 1, mRNA;Homo sapiens caveolin 1 (CAV1), transcript variant 4, mRNA;Homo sapiens caveolin 1 (CAV1), transcript variant 3, mRNA
378925	1328	0.18	1.06	2.558	5.48777e-06	Up	1.55758e-06	RNF148	GO:0016021//integral component of membrane	GO:0046872//metal ion binding	NA	K15702//E3 ubiquitin-protein ligase RNF133 [EC:2.3.2.27]	NP_932351.1//RING finger protein 148 precursor [Homo sapiens]	Homo sapiens ring finger protein 148 (RNF148), mRNA
51330	1048	17.3	101.19	2.54822	0	Up	0	TNFRSF12A	GO:0001726//ruffle;GO:0009986//cell surface;GO:0016021//integral component of membrane;GO:0005886//plasma membrane	NA	GO:0097191//extrinsic apoptotic signaling pathway;GO:0001525//angiogenesis;GO:0061041//regulation of wound healing;GO:0045773//positive regulation of axon extension;GO:0006931//substrate-dependent cell migration, cell attachment to substrate;GO:0043065//positive regulation of apoptotic process;GO:0045765//regulation of angiogenesis;GO:2001238//positive regulation of extrinsic apoptotic signaling …	K05149//tumor necrosis factor receptor superfamily member 12A	XP_016784722.1//PREDICTED: tumor necrosis factor receptor superfamily member 12A [Pan troglodytes]	Homo sapiens TNF receptor superfamily member 12A (TNFRSF12A), mRNA
5271	2731	2.47	14.35	2.53847	1.69076e-142	Up	2.5502e-144	SERPINB8	GO:0070062//extracellular exosome;GO:0005615//extracellular space;GO:0005829//cytosol;GO:0005737//cytoplasm	GO:0004867//serine-type endopeptidase inhibitor activity	GO:0090136//epithelial cell-cell adhesion;GO:0010951//negative regulation of endopeptidase activity	K13965//serpin B8	NP_001335296.1//serpin B8 isoform d [Homo sapiens];NP_001335297.1//serpin B8 isoform e [Homo sapiens];NP_001335299.1//serpin B8 isoform f [Homo sapiens];NP_942130.1//serpin B8 isoform a [Homo sapiens]	PREDICTED: Homo sapiens serpin family B member 8 (SERPINB8), transcript variant X1, mRNA;Homo sapiens serpin family B member 8 (SERPINB8), transcript variant 2, mRNA;PREDICTED: Homo sapiens serpin family B member 8 (SERPINB8), transcript variant X5, mRNA;Homo sapiens serpin family B member 8 (SERPINB8), transcript variant 1, mRNA;PREDICTED: Homo sapiens serpin family B member 8 (SERPINB8), transc…
687	5208	1.43	8.28	2.53362	2.84254e-164	Up	3.72412e-166	KLF9	GO:0005634//nucleus;GO:0005654//nucleoplasm;GO:0005829//cytosol;GO:0005886//plasma membrane	GO:0046872//metal ion binding;GO:0003677//DNA binding;GO:0003700//DNA binding transcription factor activity;GO:0003676//nucleic acid binding	GO:0010839//negative regulation of keratinocyte proliferation;GO:0007623//circadian rhythm;GO:0006357//regulation of transcription from RNA polymerase II promoter;GO:0071387//cellular response to cortisol stimulus;GO:0006351//transcription, DNA-templated;GO:0097067//cellular response to thyroid hormone stimulus	K09208//krueppel-like factor 9/13/14/16	NP_001197.1//Krueppel-like factor 9 [Homo sapiens]	Homo sapiens Kruppel like factor 9 (KLF9), mRNA
629	2646	3.77	21.79	2.53103	7.60802e-215	Up	7.41286e-217	CFB	GO:0070062//extracellular exosome;GO:0005615//extracellular space;GO:0072562//blood microparticle;GO:0005576//extracellular region;GO:0005886//plasma membrane	GO:0004252//serine-type endopeptidase activity;GO:0001848//complement binding	GO:0030449//regulation of complement activation;GO:0006956//complement activation;GO:0006957//complement activation, alternative pathway	K01335//component factor B [EC:3.4.21.47]	NP_001701.2//complement factor B preproprotein [Homo sapiens]	Homo sapiens complement factor B (CFB), mRNA
6289	2053	0.11	0.63	2.51785	0.0116925	*	0.00544462	SAA2	GO:0070062//extracellular exosome;GO:0005615//extracellular space;GO:0034364//high-density lipoprotein particle	GO:0042056//chemoattractant activity	GO:0060326//cell chemotaxis;GO:0006953//acute-phase response	K17310//serum amyloid A protein	XP_003254334.1//PREDICTED: serum amyloid A-2 protein-like isoform X1 [Nomascus leucogenys];XP_002822026.1//PREDICTED: serum amyloid A-1 protein [Pongo abelii]	Homo sapiens serum amyloid A2 (SAA2), transcript variant 2, mRNA;Homo sapiens serum amyloid A2 (SAA2), transcript variant 1, mRNA
107984139	1320	0.03	0.17	2.5025	0.128086	*	0.0774464	LOC107984139	NA	NA	NA	K09228//KRAB domain-containing zinc finger protein	XP_011716955.1//PREDICTED: zinc finger protein 709 isoform X4 [Macaca nemestrina]	PREDICTED: Homo sapiens zinc finger protein 791-like (LOC107984139), mRNA
3566	3634	1.22	6.86	2.49133	6.20076e-92	Up	1.43021e-93	IL4R	GO:0005615//extracellular space;GO:0005887//integral component of plasma membrane;GO:0016021//integral component of membrane;GO:0005886//plasma membrane;GO:0043235//receptor complex	GO:0005057//signal transducer activity, downstream of receptor;GO:0004896//cytokine receptor activity;GO:0004913//interleukin-4 receptor activity	GO:0045630//positive regulation of T-helper 2 cell differentiation;GO:0016064//immunoglobulin mediated immune response;GO:0042127//regulation of cell proliferation;GO:0090197//positive regulation of chemokine secretion;GO:0043627//response to estrogen;GO:0002639//positive regulation of immunoglobulin production;GO:0030728//ovulation;GO:1990834//response to odorant;GO:1901741//positive regulation …	K05071//interleukin 4 receptor	XP_009428807.2//PREDICTED: interleukin-4 receptor subunit alpha isoform X1 [Pan troglodytes];XP_011544130.1//PREDICTED: interleukin-4 receptor subunit alpha isoform X2 [Homo sapiens];XP_510892.4//PREDICTED: interleukin-4 receptor subunit alpha isoform X2 [Pan troglodytes];NP_001244926.1//interleukin-4 receptor subunit alpha isoform d [Homo sapiens];XP_007986608.1//PREDICTED: interleukin-4 recepto…	PREDICTED: Homo sapiens interleukin 4 receptor (IL4R), transcript variant X1, mRNA;PREDICTED: Homo sapiens interleukin 4 receptor (IL4R), transcript variant X10, mRNA;PREDICTED: Homo sapiens interleukin 4 receptor (IL4R), transcript variant X6, mRNA;PREDICTED: Homo sapiens interleukin 4 receptor (IL4R), transcript variant X12, mRNA;PREDICTED: Homo sapiens interleukin 4 receptor (IL4R), transcript…
650	3193	2.61	14.59	2.48286	6.2332e-171	Up	7.82324e-173	BMP2	GO:0043231//intracellular membrane-bounded organelle;GO:0005615//extracellular space;GO:0009986//cell surface;GO:0005576//extracellular region;GO:0070724//BMP receptor complex	GO:0008083//growth factor activity;GO:0005125//cytokine activity;GO:0019211//phosphatase activator activity;GO:0004745//retinol dehydrogenase activity;GO:0046982//protein heterodimerization activity;GO:0046332//SMAD binding;GO:0039706//co-receptor binding;GO:0070700//BMP receptor binding	GO:1902895//positive regulation of pri-miRNA transcription from RNA polymerase II promoter;GO:0001649//osteoblast differentiation;GO:0045666//positive regulation of neuron differentiation;GO:0030335//positive regulation of cell migration;GO:0035054//embryonic heart tube anterior/posterior pattern specification;GO:0032092//positive regulation of protein binding;GO:0090090//negative regulation of c…	K21283//bone morphogenetic protein 2	NP_001191.1//bone morphogenetic protein 2 preproprotein [Homo sapiens]	PREDICTED: Homo sapiens bone morphogenetic protein 2 (BMP2), transcript variant X1, mRNA;Homo sapiens bone morphogenetic protein 2 (BMP2), mRNA
11259	3301	4.16	23.18	2.47823	6.37327e-280	Up	4.63102e-282	FILIP1L	GO:0016020//membrane;GO:0005634//nucleus;GO:0005737//cytoplasm	NA	NA	K10352//myosin heavy chain;K20478//golgin subfamily B member 1	NP_878913.2//filamin A-interacting protein 1-like isoform 1 [Homo sapiens];XP_011510673.1//PREDICTED: filamin A-interacting protein 1-like isoform X1 [Homo sapiens];XP_009444272.1//PREDICTED: filamin A-interacting protein 1-like isoform X1 [Pan troglodytes];NP_001035924.1//filamin A-interacting protein 1-like isoform 3 [Homo sapiens];AAV34207.1//GPBP-interacting protein 130d [Homo sapiens]	PREDICTED: Homo sapiens filamin A interacting protein 1-like (FILIP1L), transcript variant X2, mRNA;PREDICTED: Homo sapiens filamin A interacting protein 1-like (FILIP1L), transcript variant X1, mRNA;Homo sapiens filamin A interacting protein 1 like (FILIP1L), transcript variant 1, mRNA;Homo sapiens filamin A interacting protein 1 like (FILIP1L), transcript variant 5, mRNA;Homo sapiens filamin A …
4146	3830	0.09	0.5	2.47393	5.3483e-08	Up	1.23477e-08	MATN1	GO:0005576//extracellular region;GO:0005578//proteinaceous extracellular matrix	GO:0005201//extracellular matrix structural constituent;GO:0005509//calcium ion binding	GO:0003429//growth plate cartilage chondrocyte morphogenesis;GO:0030500//regulation of bone mineralization;GO:0030198//extracellular matrix organization;GO:0006461//protein complex assembly	K08132//collagen, type XII, alpha;K19467//matrilin-3	NP_002370.1//cartilage matrix protein precursor [Homo sapiens];EAX07643.1//matrilin 1, cartilage matrix protein, isoform CRA_b [Homo sapiens]	Homo sapiens matrilin 1, cartilage matrix protein (MATN1), mRNA
7780	2359	0.06	0.33	2.45943	0.00176815	*	0.000709458	SLC30A2	GO:0005765//lysosomal membrane;GO:0043231//intracellular membrane-bounded organelle;GO:0005770//late endosome;GO:0016021//integral component of membrane;GO:0005886//plasma membrane;GO:0005737//cytoplasm	GO:0008324//cation transmembrane transporter activity;GO:0005385//zinc ion transmembrane transporter activity	GO:0061090//positive regulation of sequestering of zinc ion;GO:0010043//response to zinc ion	K14689//solute carrier family 30 (zinc transporter), member 2	NP_001004434.1//zinc transporter 2 isoform 1 [Homo sapiens];NP_115902.1//zinc transporter 2 isoform 2 [Homo sapiens]	Homo sapiens solute carrier family 30 member 2 (SLC30A2), transcript variant 2, mRNA;Homo sapiens solute carrier family 30 member 2 (SLC30A2), transcript variant 1, mRNA
969	1676	0.02	0.11	2.45943	0.207532	*	0.135617	CD69	GO:0005887//integral component of plasma membrane;GO:0009897//external side of plasma membrane;GO:0043234//protein complex;GO:0016021//integral component of membrane	GO:0030246//carbohydrate binding;GO:0005509//calcium ion binding;GO:0004888//transmembrane signaling receptor activity;GO:0042803//protein homodimerization activity	GO:0035690//cellular response to drug	K06502//CD69 antigen	NP_001772.1//early activation antigen CD69 [Homo sapiens]	Homo sapiens CD69 molecule (CD69), mRNA
4985	1774	0.02	0.11	2.45943	0.207497	*	0.135617	OPRD1	GO:0031226//intrinsic component of plasma membrane;GO:0005622//intracellular;GO:0016021//integral component of membrane	GO:0038046//enkephalin receptor activity	GO:0071456//cellular response to hypoxia;GO:0007193//adenylate cyclase-inhibiting G-protein coupled receptor signaling pathway;GO:0097237//cellular response to toxic substance;GO:0008344//adult locomotory behavior;GO:0000060//protein import into nucleus, translocation;GO:0032460//negative regulation of protein oligomerization;GO:0010629//negative regulation of gene expression;GO:0007218//neuropep…	K04213//delta-type opioid receptor	XP_007977940.1//PREDICTED: delta-type opioid receptor [Chlorocebus sabaeus]	Homo sapiens opioid receptor delta 1 (OPRD1), mRNA
[truncated: 17,686 more rows]

## Sheet: TNFa 12h
GeneID	Length	S_0h-Expression	TNFa_12h-Expression	log2FoldChange(TNFa_12h/S_0h)	FDR	Up/Down-Regulation(TNFa_12h/S_0h)	Pvalue	Symbol	Cellular Component	Molecular Function	Biological Process	Kegg Orthology	Nr Description	Desc
[truncated: 18,092 more rows]

## Sheet: TNFa 36h
GeneID	Length	S_0h-Expression	TNFa_36h-Expression	log2FoldChange(TNFa_36h/S_0h)	FDR	Up/Down-Regulation(TNFa_36h/S_0h)	Pvalue	Symbol	Cellular Component	Molecular Function	Biological Process	Kegg Orthology	Nr Description	Desc
[truncated: 18,101 more rows]

## Sheet: IL1b 4h
GeneID	Length	S_0h-Expression	IL1B_4h-Expression	log2FoldChange(IL1B_4h/S_0h)	FDR	Up/Down-Regulation(IL1B_4h/S_0h)	Pvalue	Symbol	Cellular Component	Molecular Function	Biological Process	Kegg Orthology	Nr Description	Desc
[truncated: 18,140 more rows]

[truncated: 2 more sheets: IL1b 12h, IL1b 36h]
