# Supplementary material for: Molecular Signature of Neuroinflammation Induced in Cytokine-Stimulated Human Cortical Spheroids
Source: Biomedicines. 2022 Apr 29;10(5):1025. doi: 10.3390/biomedicines10051025 (PMC9138619; doi:10.3390/biomedicines10051025)
Supplement: Supplementary file 1 [file biomedicines-10-01025-s001.zip › Supplementary information 3.xlsx]

## Sheet: FC marker genes
	IN_MEAN	EX_MEAN	NSC_MEAN	MICRO_MEAN	ASTRO_MEAN	ENDO_MEAN	OPC_MEAN	PAO_Cajal_1	UNL_MEAN	MAX_VAL	MAX_VAL_k2	MAX_VAL/MAX_VAL_k2	FACTOR_2		IN_MEAN	EX_MEAN	NSC_MEAN	MICRO_MEAN	ASTRO_MEAN	ENDO_MEAN	OPC_MEAN	PAO_Cajal_1	UNL_MEAN
GAPDH	1	1	1	1	1	1	1	1	1	1	1	1	1	GAPDH	1	1	1	1	1	1	1	1	1
SPACA7	0	2.07381e-07	0	0	0	0	0	0	0.00127046	0.00127046	2.07381e-07	6126.2	6126.2	SPACA7	0	0	0	0	0	0	0	0	1
OR51G2	0	0	0	0	0	0	0	0	0.0336349	0.0336349	0	#DIV/0!	6126	OR51G2	0	0	0	0	0	0	0	0	1
LINC01214	0	0	0	0	0	0	0	0	0.00263073	0.00263073	0	#DIV/0!	6126	LINC01214	0	0	0	0	0	0	0	0	1
OR2V1	0	0	0	0	0	0	0	0	0.0011021	0.0011021	0	#DIV/0!	6126	OR2V1	0	0	0	0	0	0	0	0	1
LOC100507195	0	0	0	0	0	0	0	0	0.000993064	0.000993064	0	#DIV/0!	6126	LOC100507195	0	0	0	0	0	0	0	0	1
LOC101928791	0	0	0	0	0	0	0	0	0.000909811	0.000909811	0	#DIV/0!	6126	LOC101928791	0	0	0	0	0	0	0	0	1
AADACL2	0	0	0	0	0	0	0	0	0.000862389	0.000862389	0	#DIV/0!	6126	AADACL2	0	0	0	0	0	0	0	0	1
LOC392196	0	0	0	0	0	0	0	0	0.000767425	0.000767425	0	#DIV/0!	6126	LOC392196	0	0	0	0	0	0	0	0	1
LOC391003	0	0	0	0	0	0	0	0	0.000675817	0.000675817	0	#DIV/0!	6126	LOC391003	0	0	0	0	0	0	0	0	1
LOC101929297	0	0	0	0	0	0	0	0	0.000527448	0.000527448	0	#DIV/0!	6126	LOC101929297	0	0	0	0	0	0	0	0	1
LINC00706	0	0	0	0	0	0	0	0	0.000457125	0.000457125	0	#DIV/0!	6126	LINC00706	0	0	0	0	0	0	0	0	1
C17orf105	0	0	0	0	0	0	0	0	0.000454899	0.000454899	0	#DIV/0!	6126	C17orf105	0	0	0	0	0	0	0	0	1
OR2C1	0	0	0	0	0	0	0	0	0.000452632	0.000452632	0	#DIV/0!	6126	OR2C1	0	0	0	0	0	0	0	0	1
LINC00602	0	0	0	0	0	0	0	0	0.000340663	0.000340663	0	#DIV/0!	6126	LINC00602	0	0	0	0	0	0	0	0	1
OR5A1	0	0	0	0	0	0	0	0	0.000303407	0.000303407	0	#DIV/0!	6126	OR5A1	0	0	0	0	0	0	0	0	1
LINC01213	0	0	0	0	0	0	0	0	0.000252878	0.000252878	0	#DIV/0!	6126	LINC01213	0	0	0	0	0	0	0	0	1
KRT16	0	0	0	0	0	0	0	0	0.00024951	0.00024951	0	#DIV/0!	6126	KRT16	0	0	0	0	0	0	0	0	1
SERPINA9	0	0	0	0	0	0	0	0	0.000212252	0.000212252	0	#DIV/0!	6126	SERPINA9	0	0	0	0	0	0	0	0	1
UMOD	0	0	0	0	0	0	0	0	0.000176705	0.000176705	0	#DIV/0!	6126	UMOD	0	0	0	0	0	0	0	0	1
TGM5	0	0	0	0	0	0	0	0	0.000173744	0.000173744	0	#DIV/0!	6126	TGM5	0	0	0	0	0	0	0	0	1
OR8H2	0	0	0	0	0	0	0	0	0.000149774	0.000149774	0	#DIV/0!	6126	OR8H2	0	0	0	0	0	0	0	0	1
OSTCP1	0	0	0	0	0	0	0	0	0.000144112	0.000144112	0	#DIV/0!	6126	OSTCP1	0	0	0	0	0	0	0	0	1
LOC101928012	0	0	0	0	0	0	0	0	0.000143071	0.000143071	0	#DIV/0!	6126	LOC101928012	0	0	0	0	0	0	0	0	1
SLC16A12-AS1	0	0	0	0	0	0	0	0	0.000141214	0.000141214	0	#DIV/0!	6126	SLC16A12-AS1	0	0	0	0	0	0	0	0	1
LINC00911	0	0	0	0	0	0	0	0	0.000139705	0.000139705	0	#DIV/0!	6126	LINC00911	0	0	0	0	0	0	0	0	1
FANCD2OS	0	0	0	0	0	0	0	0	0.000129975	0.000129975	0	#DIV/0!	6126	FANCD2OS	0	0	0	0	0	0	0	0	1
SPDYC	0	0	0	0	0	0	0	0	0.000120959	0.000120959	0	#DIV/0!	6126	SPDYC	0	0	0	0	0	0	0	0	1
FOXN1	0	0	0	0	0	0	0	0	0.000118112	0.000118112	0	#DIV/0!	6126	FOXN1	0	0	0	0	0	0	0	0	1
MYH16	0	0	0	0	0	0	0	0	0.000113964	0.000113964	0	#DIV/0!	6126	MYH16	0	0	0	0	0	0	0	0	1
UGT2B10	0	0	0	0	0	0	0	0	0.000102201	0.000102201	0	#DIV/0!	6126	UGT2B10	0	0	0	0	0	0	0	0	1
HELT	0	0	0	0	0	0	0	0	9.25868e-05	9.25868e-05	0	#DIV/0!	6126	HELT	0	0	0	0	0	0	0	0	1
CYP4B1	0	0	0	0	0	0	0	0	7.91545e-05	7.91545e-05	0	#DIV/0!	6126	CYP4B1	0	0	0	0	0	0	0	0	1
OR10J3	0	0	0	0	0	0	0	0	7.62965e-05	7.62965e-05	0	#DIV/0!	6126	OR10J3	0	0	0	0	0	0	0	0	1
ACTL7B	0	0	0	0	0	0	0	0	7.3242e-05	7.3242e-05	0	#DIV/0!	6126	ACTL7B	0	0	0	0	0	0	0	0	1
C5orf52	0	0	0	0	0	0	0	0	6.76075e-05	6.76075e-05	0	#DIV/0!	6126	C5orf52	0	0	0	0	0	0	0	0	1
RHO	0	0	0	0	0	0	0	0	6.49967e-05	6.49967e-05	0	#DIV/0!	6126	RHO	0	0	0	0	0	0	0	0	1
IRX4	0	0	0	0	0	0	0	0	6.49967e-05	6.49967e-05	0	#DIV/0!	6126	IRX4	0	0	0	0	0	0	0	0	1
OR6F1	0	0	0	0	0	0	0	0	6.21696e-05	6.21696e-05	0	#DIV/0!	6126	OR6F1	0	0	0	0	0	0	0	0	1
LOC388406	0	0	0	0	0	0	0	0	5.63239e-05	5.63239e-05	0	#DIV/0!	6126	LOC388406	0	0	0	0	0	0	0	0	1
IVL	0	0	0	0	0	0	0	0	5.59414e-05	5.59414e-05	0	#DIV/0!	6126	IVL	0	0	0	0	0	0	0	0	1
ZPBP	0	0	0	0	0	0	0	0	5.36969e-05	5.36969e-05	0	#DIV/0!	6126	ZPBP	0	0	0	0	0	0	0	0	1
LOC100128076	0	0	0	0	0	0	0	0	5.21977e-05	5.21977e-05	0	#DIV/0!	6126	LOC100128076	0	0	0	0	0	0	0	0	1
KRT9	0	0	0	0	0	0	0	0	4.80428e-05	4.80428e-05	0	#DIV/0!	6126	KRT9	0	0	0	0	0	0	0	0	1
OR56B1	0	0	0	0	0	0	0	0	4.52158e-05	4.52158e-05	0	#DIV/0!	6126	OR56B1	0	0	0	0	0	0	0	0	1
KIR3DL2	0	0	0	0	0	0	0	0	4.41923e-05	4.41923e-05	0	#DIV/0!	6126	KIR3DL2	0	0	0	0	0	0	0	0	1
LOC101929448	0	0	0	0	0	0	0	0	4.23888e-05	4.23888e-05	0	#DIV/0!	6126	LOC101929448	0	0	0	0	0	0	0	0	1
PCDHGC5	0	0	0	0	0	0	0	0	4.20953e-05	4.20953e-05	0	#DIV/0!	6126	PCDHGC5	0	0	0	0	0	0	0	0	1
LOC101927495	0	0	0	0	0	0	0	0	3.95617e-05	3.95617e-05	0	#DIV/0!	6126	LOC101927495	0	0	0	0	0	0	0	0	1
PRG1	0	0	0	0	0	0	0	0	3.95617e-05	3.95617e-05	0	#DIV/0!	6126	PRG1	0	0	0	0	0	0	0	0	1
NYX	0	0	0	0	0	0	0	0	3.73132e-05	3.73132e-05	0	#DIV/0!	6126	NYX	0	0	0	0	0	0	0	0	1
HERC2P10	0	0	0	0	0	0	0	0	3.6926e-05	3.6926e-05	0	#DIV/0!	6126	HERC2P10	0	0	0	0	0	0	0	0	1
CDCP2	0	0	0	0	0	0	0	0	3.45838e-05	3.45838e-05	0	#DIV/0!	6126	CDCP2	0	0	0	0	0	0	0	0	1
CHRNB3	0	0	0	0	0	0	0	0	3.39077e-05	3.39077e-05	0	#DIV/0!	6126	CHRNB3	0	0	0	0	0	0	0	0	1
KRT38	0	0	0	0	0	0	0	0	3.39077e-05	3.39077e-05	0	#DIV/0!	6126	KRT38	0	0	0	0	0	0	0	0	1
KRTAP5-3	0	0	0	0	0	0	0	0	3.39077e-05	3.39077e-05	0	#DIV/0!	6126	KRTAP5-3	0	0	0	0	0	0	0	0	1
LOC649133	0	0	0	0	0	0	0	0	3.39077e-05	3.39077e-05	0	#DIV/0!	6126	LOC649133	0	0	0	0	0	0	0	0	1
LOC102467079	0	0	0	0	0	0	0	0	3.37603e-05	3.37603e-05	0	#DIV/0!	6126	LOC102467079	0	0	0	0	0	0	0	0	1
LOC101929268	0	0	0	0	0	0	0	0	3.17799e-05	3.17799e-05	0	#DIV/0!	6126	LOC101929268	0	0	0	0	0	0	0	0	1
OR4D1	0	0	0	0	0	0	0	0	3.14513e-05	3.14513e-05	0	#DIV/0!	6126	OR4D1	0	0	0	0	0	0	0	0	1
CCR4	0	0	0	0	0	0	0	0	3.1089e-05	3.1089e-05	0	#DIV/0!	6126	CCR4	0	0	0	0	0	0	0	0	1
TLX2	0	0	0	0	0	0	0	0	3.1089e-05	3.1089e-05	0	#DIV/0!	6126	TLX2	0	0	0	0	0	0	0	0	1
ZP4	0	0	0	0	0	0	0	0	3.1089e-05	3.1089e-05	0	#DIV/0!	6126	ZP4	0	0	0	0	0	0	0	0	1
ESPNP	0	0	0	0	0	0	0	0	3.10404e-05	3.10404e-05	0	#DIV/0!	6126	ESPNP	0	0	0	0	0	0	0	0	1
LOC101928162	0	0	0	0	0	0	0	0	3.06967e-05	3.06967e-05	0	#DIV/0!	6126	LOC101928162	0	0	0	0	0	0	0	0	1
SLC25A51P1	0	0	0	0	0	0	0	0	2.98047e-05	2.98047e-05	0	#DIV/0!	6126	SLC25A51P1	0	0	0	0	0	0	0	0	1
SSX1	0	0	0	0	0	0	0	0	2.95898e-05	2.95898e-05	0	#DIV/0!	6126	SSX1	0	0	0	0	0	0	0	0	1
OR1B1	0	0	0	0	0	0	0	0	2.84207e-05	2.84207e-05	0	#DIV/0!	6126	OR1B1	0	0	0	0	0	0	0	0	1
BPIFA4P	0	0	0	0	0	0	0	0	2.8262e-05	2.8262e-05	0	#DIV/0!	6126	BPIFA4P	0	0	0	0	0	0	0	0	1
SPAG11A	0	0	0	0	0	0	0	0	2.8262e-05	2.8262e-05	0	#DIV/0!	6126	SPAG11A	0	0	0	0	0	0	0	0	1
TSPAN8	0	0	0	0	0	0	0	0	2.8262e-05	2.8262e-05	0	#DIV/0!	6126	TSPAN8	0	0	0	0	0	0	0	0	1
C10orf71	0	0	0	0	0	0	0	0	2.54349e-05	2.54349e-05	0	#DIV/0!	6126	C10orf71	0	0	0	0	0	0	0	0	1
LINC00851	0	0	0	0	0	0	0	0	2.54349e-05	2.54349e-05	0	#DIV/0!	6126	LINC00851	0	0	0	0	0	0	0	0	1
LINC01060	0	0	0	0	0	0	0	0	2.54349e-05	2.54349e-05	0	#DIV/0!	6126	LINC01060	0	0	0	0	0	0	0	0	1
OR4F17	0	0	0	0	0	0	0	0	2.54349e-05	2.54349e-05	0	#DIV/0!	6126	OR4F17	0	0	0	0	0	0	0	0	1
SERPINA13P	0	0	0	0	0	0	0	0	2.54349e-05	2.54349e-05	0	#DIV/0!	6126	SERPINA13P	0	0	0	0	0	0	0	0	1
MAGEB16	0	0	0	0	0	0	0	0	2.50109e-05	2.50109e-05	0	#DIV/0!	6126	MAGEB16	0	0	0	0	0	0	0	0	1
TCF24	0	0	0	0	0	0	0	0	2.4134e-05	2.4134e-05	0	#DIV/0!	6126	TCF24	0	0	0	0	0	0	0	0	1
SAA4	0	0	0	0	0	0	0	0	2.41262e-05	2.41262e-05	0	#DIV/0!	6126	SAA4	0	0	0	0	0	0	0	0	1
C11orf42	0	0	0	0	0	0	0	0	2.26079e-05	2.26079e-05	0	#DIV/0!	6126	C11orf42	0	0	0	0	0	0	0	0	1
HS6ST2-AS1	0	0	0	0	0	0	0	0	2.26079e-05	2.26079e-05	0	#DIV/0!	6126	HS6ST2-AS1	0	0	0	0	0	0	0	0	1
LOC339807	0	0	0	0	0	0	0	0	2.26079e-05	2.26079e-05	0	#DIV/0!	6126	LOC339807	0	0	0	0	0	0	0	0	1
LOC400997	0	0	0	0	0	0	0	0	2.26079e-05	2.26079e-05	0	#DIV/0!	6126	LOC400997	0	0	0	0	0	0	0	0	1
NOBOX	0	0	0	0	0	0	0	0	2.26079e-05	2.26079e-05	0	#DIV/0!	6126	NOBOX	0	0	0	0	0	0	0	0	1
OR2B3	0	0	0	0	0	0	0	0	2.26079e-05	2.26079e-05	0	#DIV/0!	6126	OR2B3	0	0	0	0	0	0	0	0	1
OR52N2	0	0	0	0	0	0	0	0	2.26079e-05	2.26079e-05	0	#DIV/0!	6126	OR52N2	0	0	0	0	0	0	0	0	1
OR8H3	0	0	0	0	0	0	0	0	2.26079e-05	2.26079e-05	0	#DIV/0!	6126	OR8H3	0	0	0	0	0	0	0	0	1
PAEP	0	0	0	0	0	0	0	0	2.26079e-05	2.26079e-05	0	#DIV/0!	6126	PAEP	0	0	0	0	0	0	0	0	1
PLAC1	0	0	0	0	0	0	0	0	2.26079e-05	2.26079e-05	0	#DIV/0!	6126	PLAC1	0	0	0	0	0	0	0	0	1
GALNTL5	0	0	0	0	0	0	0	0	2.2541e-05	2.2541e-05	0	#DIV/0!	6126	GALNTL5	0	0	0	0	0	0	0	0	1
LOC101927592	0	0	0	0	0	0	0	0	2.22809e-05	2.22809e-05	0	#DIV/0!	6126	LOC101927592	0	0	0	0	0	0	0	0	1
SMPX	0	0	0	0	0	0	0	0	2.20009e-05	2.20009e-05	0	#DIV/0!	6126	SMPX	0	0	0	0	0	0	0	0	1
GAST	0	0	0	0	0	0	0	0	2.15928e-05	2.15928e-05	0	#DIV/0!	6126	GAST	0	0	0	0	0	0	0	0	1
ATP6V1G3	0	0	0	0	0	0	0	0	2.13405e-05	2.13405e-05	0	#DIV/0!	6126	ATP6V1G3	0	0	0	0	0	0	0	0	1
MLNR	0	0	0	0	0	0	0	0	2.04801e-05	2.04801e-05	0	#DIV/0!	6126	MLNR	0	0	0	0	0	0	0	0	1
LINC00551	0	0	0	0	0	0	0	0	1.99802e-05	1.99802e-05	0	#DIV/0!	6126	LINC00551	0	0	0	0	0	0	0	0	1
BGLT3	0	0	0	0	0	0	0	0	1.97809e-05	1.97809e-05	0	#DIV/0!	6126	BGLT3	0	0	0	0	0	0	0	0	1
CGB2	0	0	0	0	0	0	0	0	1.97809e-05	1.97809e-05	0	#DIV/0!	6126	CGB2	0	0	0	0	0	0	0	0	1
GCNT3	0	0	0	0	0	0	0	0	1.97809e-05	1.97809e-05	0	#DIV/0!	6126	GCNT3	0	0	0	0	0	0	0	0	1
HOXA13	0	0	0	0	0	0	0	0	1.97809e-05	1.97809e-05	0	#DIV/0!	6126	HOXA13	0	0	0	0	0	0	0	0	1
LINC00475	0	0	0	0	0	0	0	0	1.97809e-05	1.97809e-05	0	#DIV/0!	6126	LINC00475	0	0	0	0	0	0	0	0	1
LINC01187	0	0	0	0	0	0	0	0	1.97809e-05	1.97809e-05	0	#DIV/0!	6126	LINC01187	0	0	0	0	0	0	0	0	1
LINC01282	0	0	0	0	0	0	0	0	1.97809e-05	1.97809e-05	0	#DIV/0!	6126	LINC01282	0	0	0	0	0	0	0	0	1
LOC100996694	0	0	0	0	0	0	0	0	1.97809e-05	1.97809e-05	0	#DIV/0!	6126	LOC100996694	0	0	0	0	0	0	0	0	1
LOC101929315	0	0	0	0	0	0	0	0	1.97809e-05	1.97809e-05	0	#DIV/0!	6126	LOC101929315	0	0	0	0	0	0	0	0	1
MUC21	0	0	0	0	0	0	0	0	1.97809e-05	1.97809e-05	0	#DIV/0!	6126	MUC21	0	0	0	0	0	0	0	0	1
NPHP3-ACAD11	0	0	0	0	0	0	0	0	1.97809e-05	1.97809e-05	0	#DIV/0!	6126	NPHP3-ACAD11	0	0	0	0	0	0	0	0	1
OR7A5	0	0	0	0	0	0	0	0	1.97809e-05	1.97809e-05	0	#DIV/0!	6126	OR7A5	0	0	0	0	0	0	0	0	1
SLC6A5	0	0	0	0	0	0	0	0	1.97809e-05	1.97809e-05	0	#DIV/0!	6126	SLC6A5	0	0	0	0	0	0	0	0	1
TRIM64	0	0	0	0	0	0	0	0	1.97809e-05	1.97809e-05	0	#DIV/0!	6126	TRIM64	0	0	0	0	0	0	0	0	1
C4BPB	0	0	0	0	0	0	0	0	1.93778e-05	1.93778e-05	0	#DIV/0!	6126	C4BPB	0	0	0	0	0	0	0	0	1
DLK1	0	0	0	0	0	0	0	0	1.80942e-05	1.80942e-05	0	#DIV/0!	6126	DLK1	0	0	0	0	0	0	0	0	1
UGT1A10	0	0	0	0	0	0	0	0	1.80895e-05	1.80895e-05	0	#DIV/0!	6126	UGT1A10	0	0	0	0	0	0	0	0	1
TMEM88B	0	0	0	0	0	0	0	0	1.78884e-05	1.78884e-05	0	#DIV/0!	6126	TMEM88B	0	0	0	0	0	0	0	0	1
CLIC6	0	0	0	0	0	0	0	0	1.69538e-05	1.69538e-05	0	#DIV/0!	6126	CLIC6	0	0	0	0	0	0	0	0	1
CCKAR	0	0	0	0	0	0	0	0	1.69538e-05	1.69538e-05	0	#DIV/0!	6126	CCKAR	0	0	0	0	0	0	0	0	1
DEFB113	0	0	0	0	0	0	0	0	1.69538e-05	1.69538e-05	0	#DIV/0!	6126	DEFB113	0	0	0	0	0	0	0	0	1
GABRR1	0	0	0	0	0	0	0	0	1.69538e-05	1.69538e-05	0	#DIV/0!	6126	GABRR1	0	0	0	0	0	0	0	0	1
GDF3	0	0	0	0	0	0	0	0	1.69538e-05	1.69538e-05	0	#DIV/0!	6126	GDF3	0	0	0	0	0	0	0	0	1
IFNA14	0	0	0	0	0	0	0	0	1.69538e-05	1.69538e-05	0	#DIV/0!	6126	IFNA14	0	0	0	0	0	0	0	0	1
LINC00297	0	0	0	0	0	0	0	0	1.69538e-05	1.69538e-05	0	#DIV/0!	6126	LINC00297	0	0	0	0	0	0	0	0	1
LOC100507205	0	0	0	0	0	0	0	0	1.69538e-05	1.69538e-05	0	#DIV/0!	6126	LOC100507205	0	0	0	0	0	0	0	0	1
SIRPD	0	0	0	0	0	0	0	0	1.69538e-05	1.69538e-05	0	#DIV/0!	6126	SIRPD	0	0	0	0	0	0	0	0	1
THEG5	0	0	0	0	0	0	0	0	1.69538e-05	1.69538e-05	0	#DIV/0!	6126	THEG5	0	0	0	0	0	0	0	0	1
TUBA3C	0	0	0	0	0	0	0	0	1.69538e-05	1.69538e-05	0	#DIV/0!	6126	TUBA3C	0	0	0	0	0	0	0	0	1
CABS1	0	0	0	0	0	0	0	0	1.65508e-05	1.65508e-05	0	#DIV/0!	6126	CABS1	0	0	0	0	0	0	0	0	1
HAGLR	0	0	0	0	0	0	0	0	1.63041e-05	1.63041e-05	0	#DIV/0!	6126	HAGLR	0	0	0	0	0	0	0	0	1
APOC3	0	0	0	0	0	0	0	0	1.60712e-05	1.60712e-05	0	#DIV/0!	6126	APOC3	0	0	0	0	0	0	0	0	1
CLPSL1	0	0	0	0	0	0	0	0	1.48563e-05	1.48563e-05	0	#DIV/0!	6126	CLPSL1	0	0	0	0	0	0	0	0	1
IL4	0	0	0	0	0	0	0	0	1.47484e-05	1.47484e-05	0	#DIV/0!	6126	IL4	0	0	0	0	0	0	0	0	1
HOTAIR	0	0	0	0	0	0	0	0	1.41268e-05	1.41268e-05	0	#DIV/0!	6126	HOTAIR	0	0	0	0	0	0	0	0	1
CASP1P2	0	0	0	0	0	0	0	0	1.41268e-05	1.41268e-05	0	#DIV/0!	6126	CASP1P2	0	0	0	0	0	0	0	0	1
DEFB119	0	0	0	0	0	0	0	0	1.41268e-05	1.41268e-05	0	#DIV/0!	6126	DEFB119	0	0	0	0	0	0	0	0	1
FSHB	0	0	0	0	0	0	0	0	1.41268e-05	1.41268e-05	0	#DIV/0!	6126	FSHB	0	0	0	0	0	0	0	0	1
KISS1	0	0	0	0	0	0	0	0	1.41268e-05	1.41268e-05	0	#DIV/0!	6126	KISS1	0	0	0	0	0	0	0	0	1
KLHL33	0	0	0	0	0	0	0	0	1.41268e-05	1.41268e-05	0	#DIV/0!	6126	KLHL33	0	0	0	0	0	0	0	0	1
LINC01019	0	0	0	0	0	0	0	0	1.41268e-05	1.41268e-05	0	#DIV/0!	6126	LINC01019	0	0	0	0	0	0	0	0	1
LINC01427	0	0	0	0	0	0	0	0	1.41268e-05	1.41268e-05	0	#DIV/0!	6126	LINC01427	0	0	0	0	0	0	0	0	1
OR4C12	0	0	0	0	0	0	0	0	1.41268e-05	1.41268e-05	0	#DIV/0!	6126	OR4C12	0	0	0	0	0	0	0	0	1
KIR3DL1	0	0	0	0	0	0	0	0	1.39502e-05	1.39502e-05	0	#DIV/0!	6126	KIR3DL1	0	0	0	0	0	0	0	0	1
SIGLEC15	0	0	0	0	0	0	0	0	1.38646e-05	1.38646e-05	0	#DIV/0!	6126	SIGLEC15	0	0	0	0	0	0	0	0	1
LINC00558	0	0	0	0	0	0	0	0	1.3455e-05	1.3455e-05	0	#DIV/0!	6126	LINC00558	0	0	0	0	0	0	0	0	1
LOC101929413	0	0	0	0	0	0	0	0	1.3153e-05	1.3153e-05	0	#DIV/0!	6126	LOC101929413	0	0	0	0	0	0	0	0	1
FGFBP1	0	0	0	0	0	0	0	0	1.12998e-05	1.12998e-05	0	#DIV/0!	6126	FGFBP1	0	0	0	0	0	0	0	0	1
GAGE1	0	0	0	0	0	0	0	0	1.12998e-05	1.12998e-05	0	#DIV/0!	6126	GAGE1	0	0	0	0	0	0	0	0	1
H2BFWT	0	0	0	0	0	0	0	0	1.12998e-05	1.12998e-05	0	#DIV/0!	6126	H2BFWT	0	0	0	0	0	0	0	0	1
HOXB9	0	0	0	0	0	0	0	0	1.12998e-05	1.12998e-05	0	#DIV/0!	6126	HOXB9	0	0	0	0	0	0	0	0	1
ISL1	0	0	0	0	0	0	0	0	1.12998e-05	1.12998e-05	0	#DIV/0!	6126	ISL1	0	0	0	0	0	0	0	0	1
KRT33B	0	0	0	0	0	0	0	0	1.12998e-05	1.12998e-05	0	#DIV/0!	6126	KRT33B	0	0	0	0	0	0	0	0	1
LINC00474	0	0	0	0	0	0	0	0	1.12998e-05	1.12998e-05	0	#DIV/0!	6126	LINC00474	0	0	0	0	0	0	0	0	1
LINC01340	0	0	0	0	0	0	0	0	1.12998e-05	1.12998e-05	0	#DIV/0!	6126	LINC01340	0	0	0	0	0	0	0	0	1
LOC101928525	0	0	0	0	0	0	0	0	1.12998e-05	1.12998e-05	0	#DIV/0!	6126	LOC101928525	0	0	0	0	0	0	0	0	1
LOC101929646	0	0	0	0	0	0	0	0	1.12998e-05	1.12998e-05	0	#DIV/0!	6126	LOC101929646	0	0	0	0	0	0	0	0	1
OR4F15	0	0	0	0	0	0	0	0	1.12998e-05	1.12998e-05	0	#DIV/0!	6126	OR4F15	0	0	0	0	0	0	0	0	1
SAA3P	0	0	0	0	0	0	0	0	1.12998e-05	1.12998e-05	0	#DIV/0!	6126	SAA3P	0	0	0	0	0	0	0	0	1
ZCCHC5	0	0	0	0	0	0	0	0	1.12998e-05	1.12998e-05	0	#DIV/0!	6126	ZCCHC5	0	0	0	0	0	0	0	0	1
ZNF705G	0	0	0	0	0	0	0	0	1.12998e-05	1.12998e-05	0	#DIV/0!	6126	ZNF705G	0	0	0	0	0	0	0	0	1
PAGE2	0	0	0	0	0	0	0	0	1.10647e-05	1.10647e-05	0	#DIV/0!	6126	PAGE2	0	0	0	0	0	0	0	0	1
LOC101927735	0	0	0	0	0	0	0	0	1.09584e-05	1.09584e-05	0	#DIV/0!	6126	LOC101927735	0	0	0	0	0	0	0	0	1
LGALS9B	0	0	0	0	0	0	0	0	1.04372e-05	1.04372e-05	0	#DIV/0!	6126	LGALS9B	0	0	0	0	0	0	0	0	1
LINC00348	0	0	0	0	0	0	0	0	9.65321e-06	9.65321e-06	0	#DIV/0!	6126	LINC00348	0	0	0	0	0	0	0	0	1
LINGO4	0	0	0	0	0	0	0	0	9.06555e-06	9.06555e-06	0	#DIV/0!	6126	LINGO4	0	0	0	0	0	0	0	0	1
MACC1-AS1	0	0	0	0	0	0	0	0	9.06555e-06	9.06555e-06	0	#DIV/0!	6126	MACC1-AS1	0	0	0	0	0	0	0	0	1
KAZALD1	0	0	0	0	0	0	0	0	8.86689e-06	8.86689e-06	0	#DIV/0!	6126	KAZALD1	0	0	0	0	0	0	0	0	1
C8orf22	0	0	0	0	0	0	0	0	8.48108e-06	8.48108e-06	0	#DIV/0!	6126	C8orf22	0	0	0	0	0	0	0	0	1
C1orf195	0	0	0	0	0	0	0	0	8.48108e-06	8.48108e-06	0	#DIV/0!	6126	C1orf195	0	0	0	0	0	0	0	0	1
CYP4F3	0	0	0	0	0	0	0	0	8.48108e-06	8.48108e-06	0	#DIV/0!	6126	CYP4F3	0	0	0	0	0	0	0	0	1
EDDM3A	0	0	0	0	0	0	0	0	8.48108e-06	8.48108e-06	0	#DIV/0!	6126	EDDM3A	0	0	0	0	0	0	0	0	1
GKN1	0	0	0	0	0	0	0	0	8.48108e-06	8.48108e-06	0	#DIV/0!	6126	GKN1	0	0	0	0	0	0	0	0	1
LINC01471	0	0	0	0	0	0	0	0	8.48108e-06	8.48108e-06	0	#DIV/0!	6126	LINC01471	0	0	0	0	0	0	0	0	1
LOC101928730	0	0	0	0	0	0	0	0	8.48108e-06	8.48108e-06	0	#DIV/0!	6126	LOC101928730	0	0	0	0	0	0	0	0	1
LOC253573	0	0	0	0	0	0	0	0	8.48108e-06	8.48108e-06	0	#DIV/0!	6126	LOC253573	0	0	0	0	0	0	0	0	1
OPN1LW	0	0	0	0	0	0	0	0	8.48108e-06	8.48108e-06	0	#DIV/0!	6126	OPN1LW	0	0	0	0	0	0	0	0	1
OR2J2	0	0	0	0	0	0	0	0	8.48108e-06	8.48108e-06	0	#DIV/0!	6126	OR2J2	0	0	0	0	0	0	0	0	1
OR8K1	0	0	0	0	0	0	0	0	8.48108e-06	8.48108e-06	0	#DIV/0!	6126	OR8K1	0	0	0	0	0	0	0	0	1
REG1A	0	0	0	0	0	0	0	0	8.48108e-06	8.48108e-06	0	#DIV/0!	6126	REG1A	0	0	0	0	0	0	0	0	1
SNORA70E	0	0	0	0	0	0	0	0	8.48108e-06	8.48108e-06	0	#DIV/0!	6126	SNORA70E	0	0	0	0	0	0	0	0	1
TARM1	0	0	0	0	0	0	0	0	8.48108e-06	8.48108e-06	0	#DIV/0!	6126	TARM1	0	0	0	0	0	0	0	0	1
TMEM114	0	0	0	0	0	0	0	0	8.48108e-06	8.48108e-06	0	#DIV/0!	6126	TMEM114	0	0	0	0	0	0	0	0	1
TMEM207	0	0	0	0	0	0	0	0	8.48108e-06	8.48108e-06	0	#DIV/0!	6126	TMEM207	0	0	0	0	0	0	0	0	1
HLA-DPB2	0	0	0	0	0	0	0	0	8.15403e-06	8.15403e-06	0	#DIV/0!	6126	HLA-DPB2	0	0	0	0	0	0	0	0	1
RNASE7	0	0	0	0	0	0	0	0	8.05584e-06	8.05584e-06	0	#DIV/0!	6126	RNASE7	0	0	0	0	0	0	0	0	1
LINC01100	0	0	0	0	0	0	0	0	7.99832e-06	7.99832e-06	0	#DIV/0!	6126	LINC01100	0	0	0	0	0	0	0	0	1
URAD	0	0	0	0	0	0	0	0	7.88741e-06	7.88741e-06	0	#DIV/0!	6126	URAD	0	0	0	0	0	0	0	0	1
PMCHL1	0	0	0	0	0	0	0	0	6.88867e-06	6.88867e-06	0	#DIV/0!	6126	PMCHL1	0	0	0	0	0	0	0	0	1
LOC100630923	0	0	0	0	0	0	0	0	6.58388e-06	6.58388e-06	0	#DIV/0!	6126	LOC100630923	0	0	0	0	0	0	0	0	1
DCAF8L2	0	0	0	0	0	0	0	0	6.44277e-06	6.44277e-06	0	#DIV/0!	6126	DCAF8L2	0	0	0	0	0	0	0	0	1
CLDN34	0	0	0	0	0	0	0	0	6.11137e-06	6.11137e-06	0	#DIV/0!	6126	CLDN34	0	0	0	0	0	0	0	0	1
LOC101927296	0	0	0	0	0	0	0	0	5.97999e-06	5.97999e-06	0	#DIV/0!	6126	LOC101927296	0	0	0	0	0	0	0	0	1
LOC728040	0	0	0	0	0	0	0	0	5.68631e-06	5.68631e-06	0	#DIV/0!	6126	LOC728040	0	0	0	0	0	0	0	0	1
C22orf42	0	0	0	0	0	0	0	0	5.65405e-06	5.65405e-06	0	#DIV/0!	6126	C22orf42	0	0	0	0	0	0	0	0	1
CEACAM20	0	0	0	0	0	0	0	0	5.65405e-06	5.65405e-06	0	#DIV/0!	6126	CEACAM20	0	0	0	0	0	0	0	0	1
DEFA10P	0	0	0	0	0	0	0	0	5.65405e-06	5.65405e-06	0	#DIV/0!	6126	DEFA10P	0	0	0	0	0	0	0	0	1
GABRR2	0	0	0	0	0	0	0	0	5.65405e-06	5.65405e-06	0	#DIV/0!	6126	GABRR2	0	0	0	0	0	0	0	0	1
HOTS	0	0	0	0	0	0	0	0	5.65405e-06	5.65405e-06	0	#DIV/0!	6126	HOTS	0	0	0	0	0	0	0	0	1
IFNA2	0	0	0	0	0	0	0	0	5.65405e-06	5.65405e-06	0	#DIV/0!	6126	IFNA2	0	0	0	0	0	0	0	0	1
KLK12	0	0	0	0	0	0	0	0	5.65405e-06	5.65405e-06	0	#DIV/0!	6126	KLK12	0	0	0	0	0	0	0	0	1
KRT39	0	0	0	0	0	0	0	0	5.65405e-06	5.65405e-06	0	#DIV/0!	6126	KRT39	0	0	0	0	0	0	0	0	1
LDLRAD2	0	0	0	0	0	0	0	0	5.65405e-06	5.65405e-06	0	#DIV/0!	6126	LDLRAD2	0	0	0	0	0	0	0	0	1
LINC00624	0	0	0	0	0	0	0	0	5.65405e-06	5.65405e-06	0	#DIV/0!	6126	LINC00624	0	0	0	0	0	0	0	0	1
LOC100507388	0	0	0	0	0	0	0	0	5.65405e-06	5.65405e-06	0	#DIV/0!	6126	LOC100507388	0	0	0	0	0	0	0	0	1
LOC101927292	0	0	0	0	0	0	0	0	5.65405e-06	5.65405e-06	0	#DIV/0!	6126	LOC101927292	0	0	0	0	0	0	0	0	1
LOC101928201	0	0	0	0	0	0	0	0	5.65405e-06	5.65405e-06	0	#DIV/0!	6126	LOC101928201	0	0	0	0	0	0	0	0	1
LOC101928748	0	0	0	0	0	0	0	0	5.65405e-06	5.65405e-06	0	#DIV/0!	6126	LOC101928748	0	0	0	0	0	0	0	0	1
LOC101929584	0	0	0	0	0	0	0	0	5.65405e-06	5.65405e-06	0	#DIV/0!	6126	LOC101929584	0	0	0	0	0	0	0	0	1
LOC102724555	0	0	0	0	0	0	0	0	5.65405e-06	5.65405e-06	0	#DIV/0!	6126	LOC102724555	0	0	0	0	0	0	0	0	1
MMP13	0	0	0	0	0	0	0	0	5.65405e-06	5.65405e-06	0	#DIV/0!	6126	MMP13	0	0	0	0	0	0	0	0	1
OR11G2	0	0	0	0	0	0	0	0	5.65405e-06	5.65405e-06	0	#DIV/0!	6126	OR11G2	0	0	0	0	0	0	0	0	1
OR11L1	0	0	0	0	0	0	0	0	5.65405e-06	5.65405e-06	0	#DIV/0!	6126	OR11L1	0	0	0	0	0	0	0	0	1
OR5H1	0	0	0	0	0	0	0	0	5.65405e-06	5.65405e-06	0	#DIV/0!	6126	OR5H1	0	0	0	0	0	0	0	0	1
OR6B2	0	0	0	0	0	0	0	0	5.65405e-06	5.65405e-06	0	#DIV/0!	6126	OR6B2	0	0	0	0	0	0	0	0	1
OR7G1	0	0	0	0	0	0	0	0	5.65405e-06	5.65405e-06	0	#DIV/0!	6126	OR7G1	0	0	0	0	0	0	0	0	1
REG1B	0	0	0	0	0	0	0	0	5.65405e-06	5.65405e-06	0	#DIV/0!	6126	REG1B	0	0	0	0	0	0	0	0	1
RNASE11	0	0	0	0	0	0	0	0	5.65405e-06	5.65405e-06	0	#DIV/0!	6126	RNASE11	0	0	0	0	0	0	0	0	1
SBK3	0	0	0	0	0	0	0	0	5.65405e-06	5.65405e-06	0	#DIV/0!	6126	SBK3	0	0	0	0	0	0	0	0	1
SMCP	0	0	0	0	0	0	0	0	5.65405e-06	5.65405e-06	0	#DIV/0!	6126	SMCP	0	0	0	0	0	0	0	0	1
SMIM23	0	0	0	0	0	0	0	0	5.65405e-06	5.65405e-06	0	#DIV/0!	6126	SMIM23	0	0	0	0	0	0	0	0	1
TEX13B	0	0	0	0	0	0	0	0	5.65405e-06	5.65405e-06	0	#DIV/0!	6126	TEX13B	0	0	0	0	0	0	0	0	1
TMEM252	0	0	0	0	0	0	0	0	5.65405e-06	5.65405e-06	0	#DIV/0!	6126	TMEM252	0	0	0	0	0	0	0	0	1
TPH2	0	0	0	0	0	0	0	0	5.65405e-06	5.65405e-06	0	#DIV/0!	6126	TPH2	0	0	0	0	0	0	0	0	1
VN1R4	0	0	0	0	0	0	0	0	5.65405e-06	5.65405e-06	0	#DIV/0!	6126	VN1R4	0	0	0	0	0	0	0	0	1
WNT9A	0	0	0	0	0	0	0	0	5.63202e-06	5.63202e-06	0	#DIV/0!	6126	WNT9A	0	0	0	0	0	0	0	0	1
KRT19P2	0	0	0	0	0	0	0	0	5.50789e-06	5.50789e-06	0	#DIV/0!	6126	KRT19P2	0	0	0	0	0	0	0	0	1
RPS6KA2-AS1	0	0	0	0	0	0	0	0	5.24663e-06	5.24663e-06	0	#DIV/0!	6126	RPS6KA2-AS1	0	0	0	0	0	0	0	0	1
GLOD5	0	0	0	0	0	0	0	0	5.22881e-06	5.22881e-06	0	#DIV/0!	6126	GLOD5	0	0	0	0	0	0	0	0	1
IFNG-AS1	0	0	0	0	0	0	0	0	4.54592e-06	4.54592e-06	0	#DIV/0!	6126	IFNG-AS1	0	0	0	0	0	0	0	0	1
OR1C1	0	0	0	0	0	0	0	0	4.54592e-06	4.54592e-06	0	#DIV/0!	6126	OR1C1	0	0	0	0	0	0	0	0	1
PLA2G2C	0	0	0	0	0	0	0	0	4.38926e-06	4.38926e-06	0	#DIV/0!	6126	PLA2G2C	0	0	0	0	0	0	0	0	1
DPPA5	0	0	0	0	0	0	0	0	3.94828e-06	3.94828e-06	0	#DIV/0!	6126	DPPA5	0	0	0	0	0	0	0	0	1
LOC101927478	0	0	0	0	0	0	0	0	3.68203e-06	3.68203e-06	0	#DIV/0!	6126	LOC101927478	0	0	0	0	0	0	0	0	1
RIPPLY1	0	0	0	0	0	0	0	0	3.66682e-06	3.66682e-06	0	#DIV/0!	6126	RIPPLY1	0	0	0	0	0	0	0	0	1
KCNG3	0	0	0	0	0	0	0	0	3.63807e-06	3.63807e-06	0	#DIV/0!	6126	KCNG3	0	0	0	0	0	0	0	0	1
SPATA31A1	0	0	0	0	0	0	0	0	3.63356e-06	3.63356e-06	0	#DIV/0!	6126	SPATA31A1	0	0	0	0	0	0	0	0	1
CXCL9	0	0	0	0	0	0	0	0	3.63356e-06	3.63356e-06	0	#DIV/0!	6126	CXCL9	0	0	0	0	0	0	0	0	1
SULT1C3	0	0	0	0	0	0	0	0	3.44232e-06	3.44232e-06	0	#DIV/0!	6126	SULT1C3	0	0	0	0	0	0	0	0	1
NXF3	0	0	0	0	0	0	0	0	2.82703e-06	2.82703e-06	0	#DIV/0!	6126	NXF3	0	0	0	0	0	0	0	0	1
ACTBL2	0	0	0	0	0	0	0	0	2.82703e-06	2.82703e-06	0	#DIV/0!	6126	ACTBL2	0	0	0	0	0	0	0	0	1
APOBEC1	0	0	0	0	0	0	0	0	2.82703e-06	2.82703e-06	0	#DIV/0!	6126	APOBEC1	0	0	0	0	0	0	0	0	1
AQP2	0	0	0	0	0	0	0	0	2.82703e-06	2.82703e-06	0	#DIV/0!	6126	AQP2	0	0	0	0	0	0	0	0	1
BPIFB3	0	0	0	0	0	0	0	0	2.82703e-06	2.82703e-06	0	#DIV/0!	6126	BPIFB3	0	0	0	0	0	0	0	0	1
C1orf185	0	0	0	0	0	0	0	0	2.82703e-06	2.82703e-06	0	#DIV/0!	6126	C1orf185	0	0	0	0	0	0	0	0	1
C2orf54	0	0	0	0	0	0	0	0	2.82703e-06	2.82703e-06	0	#DIV/0!	6126	C2orf54	0	0	0	0	0	0	0	0	1
CABP2	0	0	0	0	0	0	0	0	2.82703e-06	2.82703e-06	0	#DIV/0!	6126	CABP2	0	0	0	0	0	0	0	0	1
CFHR2	0	0	0	0	0	0	0	0	2.82703e-06	2.82703e-06	0	#DIV/0!	6126	CFHR2	0	0	0	0	0	0	0	0	1
CLLU1OS	0	0	0	0	0	0	0	0	2.82703e-06	2.82703e-06	0	#DIV/0!	6126	CLLU1OS	0	0	0	0	0	0	0	0	1
CST2	0	0	0	0	0	0	0	0	2.82703e-06	2.82703e-06	0	#DIV/0!	6126	CST2	0	0	0	0	0	0	0	0	1
CST4	0	0	0	0	0	0	0	0	2.82703e-06	2.82703e-06	0	#DIV/0!	6126	CST4	0	0	0	0	0	0	0	0	1
DEFB123	0	0	0	0	0	0	0	0	2.82703e-06	2.82703e-06	0	#DIV/0!	6126	DEFB123	0	0	0	0	0	0	0	0	1
DIAPH3-AS2	0	0	0	0	0	0	0	0	2.82703e-06	2.82703e-06	0	#DIV/0!	6126	DIAPH3-AS2	0	0	0	0	0	0	0	0	1
FEZF1-AS1	0	0	0	0	0	0	0	0	2.82703e-06	2.82703e-06	0	#DIV/0!	6126	FEZF1-AS1	0	0	0	0	0	0	0	0	1
GAGE2A	0	0	0	0	0	0	0	0	2.82703e-06	2.82703e-06	0	#DIV/0!	6126	GAGE2A	0	0	0	0	0	0	0	0	1
GNG13	0	0	0	0	0	0	0	0	2.82703e-06	2.82703e-06	0	#DIV/0!	6126	GNG13	0	0	0	0	0	0	0	0	1
HNRNPCL1	0	0	0	0	0	0	0	0	2.82703e-06	2.82703e-06	0	#DIV/0!	6126	HNRNPCL1	0	0	0	0	0	0	0	0	1
HNRNPCL2	0	0	0	0	0	0	0	0	2.82703e-06	2.82703e-06	0	#DIV/0!	6126	HNRNPCL2	0	0	0	0	0	0	0	0	1
HOXB-AS3	0	0	0	0	0	0	0	0	2.82703e-06	2.82703e-06	0	#DIV/0!	6126	HOXB-AS3	0	0	0	0	0	0	0	0	1
KRTAP15-1	0	0	0	0	0	0	0	0	2.82703e-06	2.82703e-06	0	#DIV/0!	6126	KRTAP15-1	0	0	0	0	0	0	0	0	1
LCE6A	0	0	0	0	0	0	0	0	2.82703e-06	2.82703e-06	0	#DIV/0!	6126	LCE6A	0	0	0	0	0	0	0	0	1
LINC00343	0	0	0	0	0	0	0	0	2.82703e-06	2.82703e-06	0	#DIV/0!	6126	LINC00343	0	0	0	0	0	0	0	0	1
LINC00494	0	0	0	0	0	0	0	0	2.82703e-06	2.82703e-06	0	#DIV/0!	6126	LINC00494	0	0	0	0	0	0	0	0	1
LINC00583	0	0	0	0	0	0	0	0	2.82703e-06	2.82703e-06	0	#DIV/0!	6126	LINC00583	0	0	0	0	0	0	0	0	1
LINC00974	0	0	0	0	0	0	0	0	2.82703e-06	2.82703e-06	0	#DIV/0!	6126	LINC00974	0	0	0	0	0	0	0	0	1
LINC01230	0	0	0	0	0	0	0	0	2.82703e-06	2.82703e-06	0	#DIV/0!	6126	LINC01230	0	0	0	0	0	0	0	0	1
LINC01307	0	0	0	0	0	0	0	0	2.82703e-06	2.82703e-06	0	#DIV/0!	6126	LINC01307	0	0	0	0	0	0	0	0	1
LINC01378	0	0	0	0	0	0	0	0	2.82703e-06	2.82703e-06	0	#DIV/0!	6126	LINC01378	0	0	0	0	0	0	0	0	1
LOC101927769	0	0	0	0	0	0	0	0	2.82703e-06	2.82703e-06	0	#DIV/0!	6126	LOC101927769	0	0	0	0	0	0	0	0	1
LOC102724034	0	0	0	0	0	0	0	0	2.82703e-06	2.82703e-06	0	#DIV/0!	6126	LOC102724034	0	0	0	0	0	0	0	0	1
LOC102724084	0	0	0	0	0	0	0	0	2.82703e-06	2.82703e-06	0	#DIV/0!	6126	LOC102724084	0	0	0	0	0	0	0	0	1
LOC102724849	0	0	0	0	0	0	0	0	2.82703e-06	2.82703e-06	0	#DIV/0!	6126	LOC102724849	0	0	0	0	0	0	0	0	1
OR10K1	0	0	0	0	0	0	0	0	2.82703e-06	2.82703e-06	0	#DIV/0!	6126	OR10K1	0	0	0	0	0	0	0	0	1
OR2J3	0	0	0	0	0	0	0	0	2.82703e-06	2.82703e-06	0	#DIV/0!	6126	OR2J3	0	0	0	0	0	0	0	0	1
OR51F2	0	0	0	0	0	0	0	0	2.82703e-06	2.82703e-06	0	#DIV/0!	6126	OR51F2	0	0	0	0	0	0	0	0	1
POTED	0	0	0	0	0	0	0	0	2.82703e-06	2.82703e-06	0	#DIV/0!	6126	POTED	0	0	0	0	0	0	0	0	1
PRAMEF12	0	0	0	0	0	0	0	0	2.82703e-06	2.82703e-06	0	#DIV/0!	6126	PRAMEF12	0	0	0	0	0	0	0	0	1
PTTG3P	0	0	0	0	0	0	0	0	2.82703e-06	2.82703e-06	0	#DIV/0!	6126	PTTG3P	0	0	0	0	0	0	0	0	1
RNASE9	0	0	0	0	0	0	0	0	2.82703e-06	2.82703e-06	0	#DIV/0!	6126	RNASE9	0	0	0	0	0	0	0	0	1
SCN10A	0	0	0	0	0	0	0	0	2.82703e-06	2.82703e-06	0	#DIV/0!	6126	SCN10A	0	0	0	0	0	0	0	0	1
SERPINA5	0	0	0	0	0	0	0	0	2.82703e-06	2.82703e-06	0	#DIV/0!	6126	SERPINA5	0	0	0	0	0	0	0	0	1
SNRPD2P2	0	0	0	0	0	0	0	0	2.82703e-06	2.82703e-06	0	#DIV/0!	6126	SNRPD2P2	0	0	0	0	0	0	0	0	1
SPP2	0	0	0	0	0	0	0	0	2.82703e-06	2.82703e-06	0	#DIV/0!	6126	SPP2	0	0	0	0	0	0	0	0	1
SSTR5	0	0	0	0	0	0	0	0	2.82703e-06	2.82703e-06	0	#DIV/0!	6126	SSTR5	0	0	0	0	0	0	0	0	1
TEX19	0	0	0	0	0	0	0	0	2.82703e-06	2.82703e-06	0	#DIV/0!	6126	TEX19	0	0	0	0	0	0	0	0	1
UGT1A9	0	0	0	0	0	0	0	0	2.82703e-06	2.82703e-06	0	#DIV/0!	6126	UGT1A9	0	0	0	0	0	0	0	0	1
ZAR1L	0	0	0	0	0	0	0	0	2.82703e-06	2.82703e-06	0	#DIV/0!	6126	ZAR1L	0	0	0	0	0	0	0	0	1
ZNF649-AS1	0	0	0	0	0	0	0	0	2.82703e-06	2.82703e-06	0	#DIV/0!	6126	ZNF649-AS1	0	0	0	0	0	0	0	0	1
KRT33A	0	0	0	0	0	0	0	0	2.28077e-06	2.28077e-06	0	#DIV/0!	6126	KRT33A	0	0	0	0	0	0	0	0	1
PPT2-EGFL8	0	0	0	0	0	0	0	0	2.25539e-06	2.25539e-06	0	#DIV/0!	6126	PPT2-EGFL8	0	0	0	0	0	0	0	0	1
PROB1	0	0	0	0	0	0	0	0	2.02049e-06	2.02049e-06	0	#DIV/0!	6126	PROB1	0	0	0	0	0	0	0	0	1
FEV	0	0	0	0	0	0	0	0	1.90585e-06	1.90585e-06	0	#DIV/0!	6126	FEV	0	0	0	0	0	0	0	0	1
SUPT20HL2	0	0	0	0	0	0	0	0	1.90585e-06	1.90585e-06	0	#DIV/0!	6126	SUPT20HL2	0	0	0	0	0	0	0	0	1
KRTAP4-9	0	0	0	0	0	0	0	0	1.8264e-06	1.8264e-06	0	#DIV/0!	6126	KRTAP4-9	0	0	0	0	0	0	0	0	1
SRD5A1P1	0	0	0	0	0	0	0	0	1.8264e-06	1.8264e-06	0	#DIV/0!	6126	SRD5A1P1	0	0	0	0	0	0	0	0	1
SLC6A10P	0	0	0	0	0	0	0	0	1.52867e-06	1.52867e-06	0	#DIV/0!	6126	SLC6A10P	0	0	0	0	0	0	0	0	1
SEPT5-GP1BB	0	0	0	0	0	0	0	0	1.39033e-06	1.39033e-06	0	#DIV/0!	6126	SEPT5-GP1BB	0	0	0	0	0	0	0	0	1
CRYGC	0	0	0	0	0	0	0	0	1.32785e-06	1.32785e-06	0	#DIV/0!	6126	CRYGC	0	0	0	0	0	0	0	0	1
MAGEB17	0	0	0	0	0	0	0	0	1.32785e-06	1.32785e-06	0	#DIV/0!	6126	MAGEB17	0	0	0	0	0	0	0	0	1
NTRK3-AS1	0	0	0	0	0	0	0	0	1.32785e-06	1.32785e-06	0	#DIV/0!	6126	NTRK3-AS1	0	0	0	0	0	0	0	0	1
USP17L15	0	0	0	0	0	0	0	0	1.21396e-06	1.21396e-06	0	#DIV/0!	6126	USP17L15	0	0	0	0	0	0	0	0	1
LINC01603	0	0	0	0	0	0	0	0	1.14039e-06	1.14039e-06	0	#DIV/0!	6126	LINC01603	0	0	0	0	0	0	0	0	1
LOC101928569	0	0	0	0	0	0	0	0	1.14039e-06	1.14039e-06	0	#DIV/0!	6126	LOC101928569	0	0	0	0	0	0	0	0	1
SIX3-AS1	0	0	0	0	0	0	0	0	1.14039e-06	1.14039e-06	0	#DIV/0!	6126	SIX3-AS1	0	0	0	0	0	0	0	0	1
DBNDD2	0	0	0	0	0	0	0	0	1.13162e-06	1.13162e-06	0	#DIV/0!	6126	DBNDD2	0	0	0	0	0	0	0	0	1
FAM166A	0	0	0	0	0	0	0	0	1.13162e-06	1.13162e-06	0	#DIV/0!	6126	FAM166A	0	0	0	0	0	0	0	0	1
CHRND	0	0	0	0	0	0	0	0	8.06534e-07	8.06534e-07	0	#DIV/0!	6126	CHRND	0	0	0	0	0	0	0	0	1
HOXB8	0	0	0	0	0	0	0	0	8.06534e-07	8.06534e-07	0	#DIV/0!	6126	HOXB8	0	0	0	0	0	0	0	0	1
KDF1	0	0	0	0	0	0	0	0	8.06534e-07	8.06534e-07	0	#DIV/0!	6126	KDF1	0	0	0	0	0	0	0	0	1
HS1BP3-IT1	0	0	0	0	0	0	0	0	5.65811e-07	5.65811e-07	0	#DIV/0!	6126	HS1BP3-IT1	0	0	0	0	0	0	0	0	1
C9orf173	0	0	0	0	0	0	0	0	4.07424e-07	4.07424e-07	0	#DIV/0!	6126	C9orf173	0	0	0	0	0	0	0	0	1
OR6K2	0	0	0	0	0	0	0	0	4.07424e-07	4.07424e-07	0	#DIV/0!	6126	OR6K2	0	0	0	0	0	0	0	0	1
TMEM200B	0	0	0	0	0	0	0	0	4.07424e-07	4.07424e-07	0	#DIV/0!	6126	TMEM200B	0	0	0	0	0	0	0	0	1
LOC101927911	0	9.64855e-07	0	0	0	0	0	0	0.0026889	0.0026889	9.64855e-07	2786.84	2786.84	LOC101927911	0	0	0	0	0	0	0	0	1
MYH2	0	3.46007e-06	0	0	0	0	0	0	0.00381065	0.00381065	3.46007e-06	1101.32	1101.32	MYH2	0	0	0	0	0	0	0	0	1
C5orf38	0	3.90421e-07	0	0	0	0	0	0	0.000408187	0.000408187	3.90421e-07	1045.51	1045.51	C5orf38	0	0	0	0	0	0	0	0	1
CASR	0	1.1188e-05	0	0	0	0	0	0	0.00737298	0.00737298	1.1188e-05	659.006	659.006	CASR	0	0	0	0	0	0	0	0	1
LINC00437	0	1.02425e-06	0	0	0	0	0	0	0.000652785	0.000652785	1.02425e-06	637.332	637.332	LINC00437	0	0	0	0	0	0	0	0	1
LOC101927870	0	2.34642e-07	0	0	0	0	0	0	0.000148387	0.000148387	2.34642e-07	632.399	632.399	LOC101927870	0	0	0	0	0	0	0	0	1
OR4D11	0	3.25358e-07	0	0	0	0	0	0	0.000203955	0.000203955	3.25358e-07	626.865	626.865	OR4D11	0	0	0	0	0	0	0	0	1
LOC102724913	0	2.83323e-07	0	0	0	0	0	0	0.00014804	0.00014804	2.83323e-07	522.513	522.513	LOC102724913	0	0	0	0	0	0	0	0	1
SAMD7	0	7.74067e-05	0	0.000118101	0	0	0	0	0.0601696	0.0601696	0.000118101	509.475	509.475	SAMD7	0	0	0	0	0	0	0	0	1
LOC101929319	0	8.00927e-05	0	0	0	0	0	0	0.0363089	0.0363089	8.00927e-05	453.336	453.336	LOC101929319	0	0	0	0	0	0	0	0	1
LRRC15	0	3.09664e-06	0	0	0	0	0	0	0.00126415	0.00126415	3.09664e-06	408.233	408.233	LRRC15	0	0	0	0	0	0	0	0	1
LINC00587	0	0	0	2.66286e-06	0	0	0	0	0.00103504	0.00103504	2.66286e-06	388.695	388.695	LINC00587	0	0	0	0	0	0	0	0	1
CGA	0	4.10917e-05	0	0	0	5.25322e-06	0	0	0.0123201	0.0123201	4.10917e-05	299.821	299.821	CGA	0	0	0	0	0	0	0	0	1
RORB-AS1	0	6.80045e-05	0	0	0	0	0	0	0.0177595	0.0177595	6.80045e-05	261.151	261.151	RORB-AS1	0	0	0	0	0	0	0	0	1
UGT2A1	0	8.06864e-07	0	0	0	0	0	0	0.000205262	0.000205262	8.06864e-07	254.395	254.395	UGT2A1	0	0	0	0	0	0	0	0	1
TBX5-AS1	0	2.27827e-07	0	0	0	0	0	0	5.65156e-05	5.65156e-05	2.27827e-07	248.064	248.064	TBX5-AS1	0	0	0	0	0	0	0	0	1
LOC285768	0	0	0	1.27511e-05	0	0	0	0	0.00283029	0.00283029	1.27511e-05	221.965	221.965	LOC285768	0	0	0	0	0	0	0	0	1
LINC01126	0	1.18002e-06	0	4.4869e-06	0	0	0	0	0.000905437	0.000905437	4.4869e-06	201.796	201.796	LINC01126	0	0	0	0	0	0	0	0	1
CFHR5	0	3.81417e-05	1.96618e-05	0	0	3.74209e-06	0	0	0.00690672	0.00690672	3.81417e-05	181.08	181.08	CFHR5	0	0	0	0	0	0	0	0	1
LOC102031319	0	1.88139e-05	0	0	0	0	0	0	0.00311879	0.00311879	1.88139e-05	165.77	165.77	LOC102031319	0	0	0	0	0	0	0	0	1
LOC285804	0	6.07245e-06	0	8.80291e-05	0	0	0	0	0.0144862	0.0144862	8.80291e-05	164.562	164.562	LOC285804	0	0	0	0	0	0	0	0	1
TMIGD1	0	7.01005e-07	0	0	0	0	0	0	0.000114837	0.000114837	7.01005e-07	163.818	163.818	TMIGD1	0	0	0	0	0	0	0	0	1
GLP1R	0	1.03818e-05	0	9.35169e-06	0	0	0	0	0.00151772	0.00151772	1.03818e-05	146.19	146.19	GLP1R	0	0	0	0	0	0	0	0	1
C3orf30	0	8.68467e-07	0	0	0	0	0	0	0.000126184	0.000126184	8.68467e-07	145.295	145.295	C3orf30	0	0	0	0	0	0	0	0	1
FAM3B	0	7.9934e-07	0	0	0	0	0	0	0.000111612	0.000111612	7.9934e-07	139.63	139.63	FAM3B	0	0	0	0	0	0	0	0	1
DRGX	0	5.70832e-06	0	0	0	0	0	0	0.000742495	0.000742495	5.70832e-06	130.072	130.072	DRGX	0	0	0	0	0	0	0	0	1
CXorf58	0	4.64416e-07	0	0	0	0	0	0	5.93426e-05	5.93426e-05	4.64416e-07	127.779	127.779	CXorf58	0	0	0	0	0	0	0	0	1
RMDN2-AS1	0	3.28791e-06	0	0	0	0	0	0	0.000408195	0.000408195	3.28791e-06	124.151	124.151	RMDN2-AS1	0	0	0	0	0	0	0	0	1
LOC101928035	0	1.24039e-06	0	0	0	0	0	0	0.000153959	0.000153959	1.24039e-06	124.122	124.122	LOC101928035	0	0	0	0	0	0	0	0	1
LOC283214	0	7.71711e-06	0	0	0	0	0	0	0.000936777	0.000936777	7.71711e-06	121.39	121.39	LOC283214	0	0	0	0	0	0	0	0	1
OR2W1	0	2.34642e-07	0	0	0	0	0	0	2.8262e-05	2.8262e-05	2.34642e-07	120.447	120.447	OR2W1	0	0	0	0	0	0	0	0	1
FASLG	0	9.09467e-06	0	6.74806e-06	0	0	0	0	0.00104195	0.00104195	9.09467e-06	114.567	114.567	FASLG	0	0	0	0	0	0	0	0	1
PLGLA	0	6.35684e-07	0	0	0	0	0	0	7.15486e-05	7.15486e-05	6.35684e-07	112.554	112.554	PLGLA	0	0	0	0	0	0	0	0	1
LOC101926966	0	2.29805e-05	0	0	0	0	0	0	0.00255937	0.00255937	2.29805e-05	111.372	111.372	LOC101926966	0	0	0	0	0	0	0	0	1
SLC7A13	0	2.08354e-07	0	0	0	0	0	0	2.26079e-05	2.26079e-05	2.08354e-07	108.507	108.507	SLC7A13	0	0	0	0	0	0	0	0	1
CEACAM6	0	4.14396e-06	0	1.67864e-05	0	3.58274e-06	0	0	0.00177169	0.00177169	1.67864e-05	105.543	105.543	CEACAM6	0	0	0	0	0	0	0	0	1
UCMA	0	8.69635e-06	0	0	0	0	0	0	0.000916401	0.000916401	8.69635e-06	105.378	105.378	UCMA	0	0	0	0	0	0	0	0	1
PSG2	0	2.48106e-06	0	0	0	0	0	0	0.000253718	0.000253718	2.48106e-06	102.262	102.262	PSG2	0	0	0	0	0	0	0	0	1
DIO2-AS1	0	1.23783e-05	0	2.86899e-05	0	0	0	0	0.00275773	0.00275773	2.86899e-05	96.1217	96.1217	DIO2-AS1	0	0	0	0	0	0	0	0	1
ZNF224	0	4.42377e-07	0	0	0	0	0	0	4.19818e-05	4.19818e-05	4.42377e-07	94.9006	94.9006	ZNF224	0	0	0	0	0	0	0	0	1
TFF2	0	8.64573e-07	0	0	0	0	0	0	7.91235e-05	7.91235e-05	8.64573e-07	91.5175	91.5175	TFF2	0	0	0	0	0	0	0	0	1
KCNN4	0	3.93639e-05	1.8697e-05	0	0	0	0	0	0.00353257	0.00353257	3.93639e-05	89.7415	89.7415	KCNN4	0	0	0	0	0	0	0	0	1
C17orf47	0.000182898	2.32136e-06	0	0	0	0.000135436	0	0	0.0163773	0.0163773	0.000182898	89.5433	89.5433	C17orf47	0	0	0	0	0	0	0	0	1
LINC01142	0	3.21724e-05	0	0	0	0	0	0	0.00281476	0.00281476	3.21724e-05	87.4898	87.4898	LINC01142	0	0	0	0	0	0	0	0	1
UGT2A3	0	4.22005e-07	0	0	0	0	0	0	3.67347e-05	3.67347e-05	4.22005e-07	87.0481	87.0481	UGT2A3	0	0	0	0	0	0	0	0	1
KCNU1	0	1.35318e-05	0	0	0	0	0	0	0.00114655	0.00114655	1.35318e-05	84.7301	84.7301	KCNU1	0	0	0	0	0	0	0	0	1
PLEKHG7	0	7.03887e-05	0	0	0	0	0	0	0.0058723	0.0058723	7.03887e-05	83.4267	83.4267	PLEKHG7	0	0	0	0	0	0	0	0	1
SIGLECL1	0	7.95534e-07	0	0	0	0	0	0	6.57513e-05	6.57513e-05	7.95534e-07	82.6505	82.6505	SIGLECL1	0	0	0	0	0	0	0	0	1
MYADML	0	2.23153e-06	0	0	0	0	0	0	0.000179499	0.000179499	2.23153e-06	80.4374	80.4374	MYADML	0	0	0	0	0	0	0	0	1
LINC01428	0	2.99031e-05	0	0	0	0	0	0	0.00240424	0.00240424	2.99031e-05	80.401	80.401	LINC01428	0	0	0	0	0	0	0	0	1
ZNF676	0	2.60645e-05	0	9.92488e-05	0	0	0	0	0.00789992	0.00789992	9.92488e-05	79.5971	79.5971	ZNF676	0	0	0	0	0	0	0	0	1
CCR3	0	1.22125e-05	0	0	0	0	0	0	0.000957872	0.000957872	1.22125e-05	78.4338	78.4338	CCR3	0	0	0	0	0	0	0	0	1
TMEM253	0	9.42905e-06	0	0	0	0	0	0	0.000736453	0.000736453	9.42905e-06	78.1047	78.1047	TMEM253	0	0	0	0	0	0	0	0	1
LINC01021	0	1.15861e-06	0	0	0	0	0	0	9.03459e-05	9.03459e-05	1.15861e-06	77.9782	77.9782	LINC01021	0	0	0	0	0	0	0	0	1
CHRNA6	0	1.73499e-06	0	0	0	0	0	0	0.00013524	0.00013524	1.73499e-06	77.9487	77.9487	CHRNA6	0	0	0	0	0	0	0	0	1
FMO6P	0	1.36891e-06	0	0	0	0	0	0	0.000106246	0.000106246	1.36891e-06	77.6136	77.6136	FMO6P	0	0	0	0	0	0	0	0	1
DCST1	3.11128e-05	2.80646e-05	0	0	0	0	0	0	0.0022384	0.0022384	3.11128e-05	71.9445	71.9445	DCST1	0	0	0	0	0	0	0	0	1
CPXM2	7.1465e-05	0.00033604	0	0	0	0.000432519	0	0	0.0310704	0.0310704	0.000432519	71.8359	71.8359	CPXM2	0	0	0	0	0	0	0	0	1
SMR3B	0	4.86507e-06	7.67356e-06	0	0	0	0	0	0.000548135	0.000548135	7.67356e-06	71.4316	71.4316	SMR3B	0	0	0	0	0	0	0	0	1
SHCBP1L	0	5.30622e-07	0	0	0	0	0	0	3.67347e-05	3.67347e-05	5.30622e-07	69.2296	69.2296	SHCBP1L	0	0	0	0	0	0	0	0	1
MAGEB18	0	1.44095e-06	0	0	0	0	0	0	9.67813e-05	9.67813e-05	1.44095e-06	67.1647	67.1647	MAGEB18	0	0	0	0	0	0	0	0	1
MAFA	0	2.32586e-06	0	2.54402e-05	0	8.60516e-06	0	0	0.00170194	0.00170194	2.54402e-05	66.8996	66.8996	MAFA	0	0	0	0	0	0	0	0	1
HNF4A-AS1	0	4.24966e-05	0	8.85126e-06	1.68404e-05	0	0	0	0.00265025	0.00265025	4.24966e-05	62.3638	62.3638	HNF4A-AS1	0	0	0	0	0	0	0	0	1
ANGPTL5	0	0.000281883	0	2.43917e-06	0	0	0	0	0.0172679	0.0172679	0.000281883	61.259	61.259	ANGPTL5	0	0	0	0	0	0	0	0	1
CBLC	0	4.42377e-07	0	0	0	0	0	0	2.61441e-05	2.61441e-05	4.42377e-07	59.0991	59.0991	CBLC	0	0	0	0	0	0	0	0	1
CPS1-IT1	0	2.1679e-05	0	0	0	0	0	0	0.0012811	0.0012811	2.1679e-05	59.0941	59.0941	CPS1-IT1	0	0	0	0	0	0	0	0	1
KCCAT198	0	1.45848e-06	0	0	0	0	0	0	8.49272e-05	8.49272e-05	1.45848e-06	58.23	58.23	KCCAT198	0	0	0	0	0	0	0	0	1
ELK2AP	0	1.04859e-06	0	0	0	0	0	0	5.93426e-05	5.93426e-05	1.04859e-06	56.593	56.593	ELK2AP	0	0	0	0	0	0	0	0	1
OR2L2	0	1.99592e-06	0	0	0	0	0	0	0.000106603	0.000106603	1.99592e-06	53.4104	53.4104	OR2L2	0	0	0	0	0	0	0	0	1
LOC101929694	6.02883e-05	0.000100685	0	4.77228e-05	1.86142e-05	5.99537e-05	0	0	0.00511471	0.00511471	0.000100685	50.7989	50.7989	LOC101929694	0	0	0	0	0	0	0	0	1
PLEKHN1	0	3.3973e-06	0	0	0	0	0	0	0.000167008	0.000167008	3.3973e-06	49.159	49.159	PLEKHN1	0	0	0	0	0	0	0	0	1
WBSCR28	0	8.58731e-07	0	0	0	0	0	0	3.95617e-05	3.95617e-05	8.58731e-07	46.07	46.07	WBSCR28	0	0	0	0	0	0	0	0	1
USP2-AS1	0	3.97096e-06	0	0	0	0	0	0	0.000178962	0.000178962	3.97096e-06	45.0677	45.0677	USP2-AS1	0	0	0	0	0	0	0	0	1
LINC00379	0	4.17682e-07	0	0	0	0	0	0	1.82817e-05	1.82817e-05	4.17682e-07	43.7694	43.7694	LINC00379	0	0	0	0	0	0	0	0	1
ACR	0	1.71374e-06	0	0	0	0	0	0	7.37575e-05	7.37575e-05	1.71374e-06	43.0388	43.0388	ACR	0	0	0	0	0	0	0	0	1
MGAT4EP	0	0.000103114	0	2.21371e-06	0	0	0	0	0.00436348	0.00436348	0.000103114	42.3171	42.3171	MGAT4EP	0	0	0	0	0	0	0	0	1
ACER1	0	1.28662e-05	0	1.39389e-05	0	0	0	0	0.000589478	0.000589478	1.39389e-05	42.2903	42.2903	ACER1	0	0	0	0	0	0	0	0	1
KLRF1	6.98147e-05	9.65529e-05	0	4.99571e-05	0	5.25322e-06	0	0	0.00404965	0.00404965	9.65529e-05	41.9423	41.9423	KLRF1	0	0	0	0	0	0	0	0	1
LINC01090	0	3.59154e-05	3.36779e-06	0	0	0	0	0	0.00149709	0.00149709	3.59154e-05	41.6836	41.6836	LINC01090	0	0	0	0	0	0	0	0	1
SPATA12	0.00013463	0.000115196	0	0	0	0	0	0	0.00556977	0.00556977	0.00013463	41.3709	41.3709	SPATA12	0	0	0	0	0	0	0	0	1
RNF183	0	1.16143e-05	0	0	0	0	0	0	0.00047895	0.00047895	1.16143e-05	41.238	41.238	RNF183	0	0	0	0	0	0	0	0	1
LINC01486	0	1.92325e-06	0	0	0	0	0	0	7.91235e-05	7.91235e-05	1.92325e-06	41.1405	41.1405	LINC01486	0	0	0	0	0	0	0	0	1
MSH4	9.99854e-06	0.000168376	0	0.00029077	0	0.000358224	0	0	0.0146866	0.0146866	0.000358224	40.9985	40.9985	MSH4	0	0	0	0	0	0	0	0	1
OXGR1	0	3.25358e-07	0	0	0	0	0	0	1.33253e-05	1.33253e-05	3.25358e-07	40.9559	40.9559	OXGR1	0	0	0	0	0	0	0	0	1
ACOXL	0	4.75905e-05	0	0	0	0	0	0	0.00194189	0.00194189	4.75905e-05	40.8042	40.8042	ACOXL	0	0	0	0	0	0	0	0	1
SNORA71E	0	8.90586e-05	6.73938e-05	0	0	0	0	0	0.00361805	0.00361805	8.90586e-05	40.6255	40.6255	SNORA71E	0	0	0	0	0	0	0	0	1
ELF3	0	1.65889e-05	0	5.37475e-05	0	3.64554e-05	0	0	0.00215562	0.00215562	5.37475e-05	40.1064	40.1064	ELF3	0	0	0	0	0	0	0	0	1
LOC200726	0	6.11929e-05	0	1.3849e-05	0	1.51662e-05	0	0	0.00235471	0.00235471	6.11929e-05	38.4802	38.4802	LOC200726	0	0	0	0	0	0	0	0	1
LBX1-AS1	0	1.20301e-05	0	0	0	0	0	0	0.000462325	0.000462325	1.20301e-05	38.4308	38.4308	LBX1-AS1	0	0	0	0	0	0	0	0	1
MOCOS	0	6.8823e-05	0	0.000183799	0	0	0	0	0.00692094	0.00692094	0.000183799	37.655	37.655	MOCOS	0	0	0	0	0	0	0	0	1
SLC26A9	0	0	0	1.34279e-06	0	0	0	0	5.04707e-05	5.04707e-05	1.34279e-06	37.5864	37.5864	SLC26A9	0	0	0	0	0	0	0	0	1
FLJ33534	0	1.95077e-05	0	0	0	0	0	0	0.000718001	0.000718001	1.95077e-05	36.8059	36.8059	FLJ33534	0	0	0	0	0	0	0	0	1
OR10V1	0	9.33699e-07	0	0	0	0	0	0	3.42237e-05	3.42237e-05	9.33699e-07	36.6538	36.6538	OR10V1	0	0	0	0	0	0	0	0	1
KRT71	0	3.85553e-07	0	0	0	0	0	0	1.41268e-05	1.41268e-05	3.85553e-07	36.6404	36.6404	KRT71	0	0	0	0	0	0	0	0	1
OACYLP	0	5.06281e-07	0	0	0	0	0	0	1.794e-05	1.794e-05	5.06281e-07	35.4348	35.4348	OACYLP	0	0	0	0	0	0	0	0	1
LOC102723968	0	5.94597e-06	0	0	0	0	0	0	0.000210284	0.000210284	5.94597e-06	35.3659	35.3659	LOC102723968	0	0	0	0	0	0	0	0	1
MGC34796	0	5.3392e-05	0	6.06737e-05	0	2.7975e-05	0	0	0.00213841	0.00213841	6.06737e-05	35.2445	35.2445	MGC34796	0	0	0	0	0	0	0	0	1
PTF1A	0	3.14524e-06	0	0	0	0	0	0	0.000110375	0.000110375	3.14524e-06	35.0927	35.0927	PTF1A	0	0	0	0	0	0	0	0	1
LINC01118	0	1.47211e-06	0	0	0	0	0	0	4.93482e-05	4.93482e-05	1.47211e-06	33.5221	33.5221	LINC01118	0	0	0	0	0	0	0	0	1
HLA-DOB	0	0.000142996	0	0.000223203	0	0	0	0	0.00745645	0.00745645	0.000223203	33.4066	33.4066	HLA-DOB	0	0	0	0	0	0	0	0	1
PSG11	0	1.12714e-05	0	0	0	0	0	0	0.000371928	0.000371928	1.12714e-05	32.9974	32.9974	PSG11	0	0	0	0	0	0	0	0	1
ALOX15B	3.59923e-05	2.57398e-05	0	5.37292e-05	0	0	0	0	0.00175844	0.00175844	5.37292e-05	32.7279	32.7279	ALOX15B	0	0	0	0	0	0	0	0	1
CHAT	0	4.29578e-06	0	0	0	0	0	0	0.000139601	0.000139601	4.29578e-06	32.4972	32.4972	CHAT	0	0	0	0	0	0	0	0	1
BPIFB2	0	9.63882e-07	0	0	0	0	0	0	3.1089e-05	3.1089e-05	9.63882e-07	32.2539	32.2539	BPIFB2	0	0	0	0	0	0	0	0	1
EXOC3L4	0	3.43661e-05	0	1.21335e-05	0	1.7573e-05	0	0	0.00109217	0.00109217	3.43661e-05	31.7803	31.7803	EXOC3L4	0	0	0	0	0	0	0	0	1
NXNL2	4.73373e-05	0.000160823	0	3.06543e-05	0	9.89429e-05	0	0	0.00510104	0.00510104	0.000160823	31.7184	31.7184	NXNL2	0	0	0	0	0	0	0	0	1
CYP11A1	0	1.84159e-06	0	0	0	0	0	0	5.77379e-05	5.77379e-05	1.84159e-06	31.3521	31.3521	CYP11A1	0	0	0	0	0	0	0	0	1
MYH1	0	5.75211e-06	0	0	0	0	0	0	0.000178065	0.000178065	5.75211e-06	30.9564	30.9564	MYH1	0	0	0	0	0	0	0	0	1
LOC440600	0.00456967	0.000748262	0	4.37262e-05	0.000250563	0.00051773	0	0	0.139841	0.139841	0.00456967	30.6019	30.6019	LOC440600	0	0	0	0	0	0	0	0	1
ZNF30-AS1	1.21949e-05	2.09895e-05	0	0	0	1.71938e-05	0	0	0.000639168	0.000639168	2.09895e-05	30.4517	30.4517	ZNF30-AS1	0	0	0	0	0	0	0	0	1
DEFB114	0	3.71435e-07	0	0	0	0	0	0	1.12998e-05	1.12998e-05	3.71435e-07	30.422	30.422	DEFB114	0	0	0	0	0	0	0	0	1
TBX5	0	2.98404e-05	0	0.000203415	0	6.55179e-05	0	0	0.0061644	0.0061644	0.000203415	30.3046	30.3046	TBX5	0	0	0	0	0	0	0	0	1
RP1L1	0	1.81122e-05	0	0	0	0	0	0	0.000548302	0.000548302	1.81122e-05	30.2725	30.2725	RP1L1	0	0	0	0	0	0	0	0	1
LOC101928449	0	3.2733e-06	0	0	0	0	0	0	9.7182e-05	9.7182e-05	3.2733e-06	29.6893	29.6893	LOC101928449	0	0	0	0	0	0	0	0	1
SRMS	0	4.98935e-07	0	0	0	0	0	0	1.46375e-05	1.46375e-05	4.98935e-07	29.3376	29.3376	SRMS	0	0	0	0	0	0	0	0	1
IL22	0	1.92776e-07	0	0	0	0	0	0	5.65405e-06	5.65405e-06	1.92776e-07	29.3296	29.3296	IL22	0	0	0	0	0	0	0	0	1
LOC645949	0	1.4614e-06	0	0	0	0	0	0	4.23888e-05	4.23888e-05	1.4614e-06	29.0056	29.0056	LOC645949	0	0	0	0	0	0	0	0	1
SPACA1	0	1.45361e-06	0	0	0	0	0	0	4.20201e-05	4.20201e-05	1.45361e-06	28.9074	28.9074	SPACA1	0	0	0	0	0	0	0	0	1
GRB7	0	2.34418e-06	0	0	0	0	0	0	6.73412e-05	6.73412e-05	2.34418e-06	28.727	28.727	GRB7	0	0	0	0	0	0	0	0	1
CD200R1	9.6627e-06	8.12547e-05	0	0	0	1.02866e-05	0	0	0.00230469	0.00230469	8.12547e-05	28.3638	28.3638	CD200R1	0	0	0	0	0	0	0	0	1
PROP1	0	6.97597e-06	0	0	0	0	0	0	0.000196573	0.000196573	6.97597e-06	28.1785	28.1785	PROP1	0	0	0	0	0	0	0	0	1
SSX7	0	1.29102e-06	0	0	0	0	0	0	3.5019e-05	3.5019e-05	1.29102e-06	27.1251	27.1251	SSX7	0	0	0	0	0	0	0	0	1
TSPYL6	0	2.22468e-05	0	0	0	0	0	0	0.000597911	0.000597911	2.22468e-05	26.8762	26.8762	TSPYL6	0	0	0	0	0	0	0	0	1
OR5B17	0	7.88397e-06	0	0	0	0	0	0	0.000211097	0.000211097	7.88397e-06	26.7754	26.7754	OR5B17	0	0	0	0	0	0	0	0	1
SERPINB11	0	8.47579e-07	0	0	0	0	0	0	2.26079e-05	2.26079e-05	8.47579e-07	26.6735	26.6735	SERPINB11	0	0	0	0	0	0	0	0	1
LOC101928314	0	7.6216e-05	0	3.23144e-06	0	9.04838e-05	0	0	0.00238902	0.00238902	9.04838e-05	26.4027	26.4027	LOC101928314	0	0	0	0	0	0	0	0	1
LINC01448	0	7.3009e-06	0	0	0	1.43749e-05	0	0	0.000376981	0.000376981	1.43749e-05	26.2249	26.2249	LINC01448	0	0	0	0	0	0	0	0	1
LINC01399	0	8.40144e-07	0	0	0	0	0	0	2.16073e-05	2.16073e-05	8.40144e-07	25.7185	25.7185	LINC01399	0	0	0	0	0	0	0	0	1
SNORA2A	3.86173e-06	1.3643e-05	0	0	0	0	0	0	0.000350395	0.000350395	1.3643e-05	25.683	25.683	SNORA2A	0	0	0	0	0	0	0	0	1
GPR52	0	0.000112444	0	0.00013331	0	0	0	0	0.00341605	0.00341605	0.00013331	25.6249	25.6249	GPR52	0	0	0	0	0	0	0	0	1
FAM19A3	0	1.53189e-05	3.99311e-06	0	0	0	0	0	0.000390881	0.000390881	1.53189e-05	25.5163	25.5163	FAM19A3	0	0	0	0	0	0	0	0	1
MYHAS	0.000104221	1.58795e-05	0	0	2.38539e-05	0	0	0	0.00261983	0.00261983	0.000104221	25.1373	25.1373	MYHAS	0	0	0	0	0	0	0	0	1
OPRD1	0	1.40201e-06	0	0	0	0	0	0	3.48833e-05	3.48833e-05	1.40201e-06	24.8809	24.8809	OPRD1	0	0	0	0	0	0	0	0	1
LVCAT1	0	0.000108567	0	3.05958e-06	0	0.000181178	0	0	0.00449017	0.00449017	0.000181178	24.7832	24.7832	LVCAT1	0	0	0	0	0	0	0	0	1
CLEC4E	2.58073e-05	9.20069e-07	0	0	0	0	0	0	0.000638584	0.000638584	2.58073e-05	24.7443	24.7443	CLEC4E	0	0	0	0	0	0	0	0	1
CHRNA9	0	3.25358e-07	0	4.10762e-06	0	0	0	0	0.000101337	0.000101337	4.10762e-06	24.6704	24.6704	CHRNA9	0	0	0	0	0	0	0	0	1
CGB7	0	1.41856e-06	0	0	0	0	0	0	3.48677e-05	3.48677e-05	1.41856e-06	24.5796	24.5796	CGB7	0	0	0	0	0	0	0	0	1
SRPK3	0	3.56051e-05	0	3.62777e-05	1.05202e-05	1.35177e-05	0	0	0.000883211	0.000883211	3.62777e-05	24.3459	24.3459	SRPK3	0	0	0	0	0	0	0	0	1
TBPL2	0	8.26602e-07	0	0	0	0	0	0	1.97809e-05	1.97809e-05	8.26602e-07	23.9304	23.9304	TBPL2	0	0	0	0	0	0	0	0	1
LOC101929488	0	8.64183e-06	0	0	0	0	0	0	0.000206223	0.000206223	8.64183e-06	23.8634	23.8634	LOC101929488	0	0	0	0	0	0	0	0	1
OR52R1	0	1.42144e-06	0	0	0	0	0	0	3.39077e-05	3.39077e-05	1.42144e-06	23.8545	23.8545	OR52R1	0	0	0	0	0	0	0	0	1
SPATC1	0	5.8495e-06	0	0	0	0	0	0	0.00013908	0.00013908	5.8495e-06	23.7764	23.7764	SPATC1	0	0	0	0	0	0	0	0	1
PABPC1L2B-AS1	0	2.9924e-06	0	0	0	0	0	0	7.05987e-05	7.05987e-05	2.9924e-06	23.5926	23.5926	PABPC1L2B-AS1	0	0	0	0	0	0	0	0	1
LOC101928710	1.34485e-05	5.86702e-06	0	8.64807e-06	0	0	0	0	0.000316084	0.000316084	1.34485e-05	23.5033	23.5033	LOC101928710	0	0	0	0	0	0	0	0	1
AGTR2	0	0	0	2.67643e-06	0	0	0	0	6.21438e-05	6.21438e-05	2.67643e-06	23.2189	23.2189	AGTR2	0	0	0	0	0	0	0	0	1
SPINK4	0	3.74408e-05	0	0.000173748	0	4.58546e-05	0	0	0.00400143	0.00400143	0.000173748	23.03	23.03	SPINK4	0	0	0	0	0	0	0	0	1
BTNL10	0	5.21639e-06	0	0	0	0	0	0	0.000120128	0.000120128	5.21639e-06	23.0289	23.0289	BTNL10	0	0	0	0	0	0	0	0	1
AOX1	0	0.00012921	1.04637e-05	0.000163108	0	0	0	0	0.00373112	0.00373112	0.000163108	22.8752	22.8752	AOX1	0	0	0	0	0	0	0	0	1
PISRT1	0	3.71435e-07	0	0	0	0	0	0	8.48108e-06	8.48108e-06	3.71435e-07	22.8333	22.8333	PISRT1	0	0	0	0	0	0	0	0	1
UTAT33	0	4.64416e-06	0	0	0	0	0	0	0.000105697	0.000105697	4.64416e-06	22.759	22.759	UTAT33	0	0	0	0	0	0	0	0	1
SYT8	0	6.32047e-07	0	0	0	0	0	0	1.42939e-05	1.42939e-05	6.32047e-07	22.6152	22.6152	SYT8	0	0	0	0	0	0	0	0	1
PYHIN1	6.68492e-05	1.13876e-05	0	0	0	0	0	0	0.00150508	0.00150508	6.68492e-05	22.5145	22.5145	PYHIN1	0	0	0	0	0	0	0	0	1
DNAH3	0	0.000108287	1.36632e-05	0.000135939	3.15605e-05	0	0	0	0.00303244	0.00303244	0.000135939	22.3074	22.3074	DNAH3	0	0	0	0	0	0	0	0	1
CR1L	1.91788e-05	4.82797e-05	4.53803e-06	2.85707e-05	0	1.94193e-05	0	0	0.00107115	0.00107115	4.82797e-05	22.1862	22.1862	CR1L	0	0	0	0	0	0	0	0	1
LYPD4	0	3.92934e-06	0	0	0	0	0	0	8.47775e-05	8.47775e-05	3.92934e-06	21.5755	21.5755	LYPD4	0	0	0	0	0	0	0	0	1
SPACA3	0	1.4052e-06	0	0	0	0	0	0	2.99521e-05	2.99521e-05	1.4052e-06	21.3153	21.3153	SPACA3	0	0	0	0	0	0	0	0	1
PRF1	0.000392936	0.000402383	0.000255696	0.000618402	0	0.000356986	6.57495e-05	0	0.0131358	0.0131358	0.000618402	21.2416	21.2416	PRF1	0	0	0	0	0	0	0	0	1
LTA	0	3.26327e-05	0	6.60807e-05	0	6.35397e-05	0	0	0.00134323	0.00134323	6.60807e-05	20.3272	20.3272	LTA	0	0	0	0	0	0	0	0	1
KATNAL2	0.000230521	0.000891901	0.00347083	0.00165887	3.72284e-05	0.000166874	0	0	0.0704167	0.0704167	0.00347083	20.2881	20.2881	KATNAL2	0	0	0	0	0	0	0	0	1
ABCB11	2.67764e-05	2.09367e-07	0	0	0	0	0	0	0.000533016	0.000533016	2.67764e-05	19.9062	19.9062	ABCB11	0	0	0	0	0	0	0	0	1
LOC102724153	0	6.49767e-06	0	0	0	0	0	0	0.000128729	0.000128729	6.49767e-06	19.8116	19.8116	LOC102724153	0	0	0	0	0	0	0	0	1
PRKG1-AS1	0	1.34846e-06	0	0	0	0	0	0	2.65749e-05	2.65749e-05	1.34846e-06	19.7076	19.7076	PRKG1-AS1	0	0	0	0	0	0	0	0	1
LOC102467223	2.2624e-05	8.23291e-06	0	0	0	0	0	0	0.000444782	0.000444782	2.2624e-05	19.6597	19.6597	LOC102467223	0	0	0	0	0	0	0	0	1
CRAT37	0.000112141	0.000552737	0	8.7569e-05	0	2.95411e-05	0	0	0.0107857	0.0107857	0.000552737	19.5132	19.5132	CRAT37	0	0	0	0	0	0	0	0	1
C2CD4A	0	1.4984e-06	0	0	0	0	0	0	2.91596e-05	2.91596e-05	1.4984e-06	19.4605	19.4605	C2CD4A	0	0	0	0	0	0	0	0	1
MUC16	0	2.67993e-05	0	4.8588e-05	4.21215e-05	0	0	0	0.000933576	0.000933576	4.8588e-05	19.2141	19.2141	MUC16	0	0	0	0	0	0	0	0	1
CRP	0	1.44095e-06	0	2.31018e-06	0	0	0	0	4.41676e-05	4.41676e-05	2.31018e-06	19.1187	19.1187	CRP	0	0	0	0	0	0	0	0	1
UNC93A	0	1.63212e-06	0	0	0	0	0	0	3.1089e-05	3.1089e-05	1.63212e-06	19.0482	19.0482	UNC93A	0	0	0	0	0	0	0	0	1
LINC00969	0.00266901	0.000961452	8.80241e-05	0.000626334	0.00206335	0.000762019	0	0	0.0505739	0.0505739	0.00266901	18.9486	18.9486	LINC00969	0	0	0	0	0	0	0	0	1
LINC00838	0	3.60027e-07	0	0	0	0	0	0	6.67392e-06	6.67392e-06	3.60027e-07	18.5373	18.5373	LINC00838	0	0	0	0	0	0	0	0	1
LOC100129345	0	2.10333e-05	0	0	0	0	0	0	0.000389548	0.000389548	2.10333e-05	18.5205	18.5205	LOC100129345	0	0	0	0	0	0	0	0	1
DKFZp434L192	0	1.08275e-06	0	0	0	0	0	0	1.97809e-05	1.97809e-05	1.08275e-06	18.2691	18.2691	DKFZp434L192	0	0	0	0	0	0	0	0	1
LOC101927431	0	1.74036e-06	0	0	0	0	0	0	3.13166e-05	3.13166e-05	1.74036e-06	17.9943	17.9943	LOC101927431	0	0	0	0	0	0	0	0	1
RNF216-IT1	0	6.4275e-05	0	8.20087e-05	1.86142e-05	0	0	0	0.00147567	0.00147567	8.20087e-05	17.9941	17.9941	RNF216-IT1	0	0	0	0	0	0	0	0	1
GYPA	0.000512537	0.000787769	0.000416373	0.000918104	0.000235389	0.00113933	0.000229338	0	0.0203861	0.0203861	0.00113933	17.893	17.893	GYPA	0	0	0	0	0	0	0	0	1
KRT1	8.30593e-05	0.000365929	9.69692e-06	6.6417e-05	0	8.34624e-05	0	0	0.00640848	0.00640848	0.000365929	17.5129	17.5129	KRT1	0	0	0	0	0	0	0	0	1
LOC100506071	0	5.50376e-06	0	0	0	0	0	0	9.52528e-05	9.52528e-05	5.50376e-06	17.3069	17.3069	LOC100506071	0	0	0	0	0	0	0	0	1
C16orf78	0	3.5216e-06	0	0	0	3.62905e-05	0	0	0.000627422	0.000627422	3.62905e-05	17.2889	17.2889	C16orf78	0	0	0	0	0	0	0	0	1
LOC101929596	0	3.95175e-06	0	0	0	0	0	0	6.80013e-05	6.80013e-05	3.95175e-06	17.2079	17.2079	LOC101929596	0	0	0	0	0	0	0	0	1
FAM180B	0	0.000192077	0	1.24211e-05	0	0	0	0	0.00330054	0.00330054	0.000192077	17.1834	17.1834	FAM180B	0	0	0	0	0	0	0	0	1
C5orf67	0	1.05891e-05	0	0	0	0	0	0	0.000181948	0.000181948	1.05891e-05	17.1827	17.1827	C5orf67	0	0	0	0	0	0	0	0	1
ERAS	0	0.00020335	0	1.12396e-05	0	3.51295e-05	0	0	0.00346191	0.00346191	0.00020335	17.0244	17.0244	ERAS	0	0	0	0	0	0	0	0	1
GZMA	0.000291966	0.000391917	7.4681e-06	0.000131	6.90183e-05	0.000540681	8.35254e-05	0	0.00909188	0.00909188	0.000540681	16.8156	16.8156	GZMA	0	0	0	0	0	0	0	0	1
NKG7	0.000587508	0.00106324	0.000323904	0.00042252	0.000271552	0.000330869	3.64085e-05	0	0.0178627	0.0178627	0.00106324	16.8002	16.8002	NKG7	0	0	0	0	0	0	0	0	1
KRTAP8-1	0	3.46218e-06	0	0	0	0	0	0	5.78434e-05	5.78434e-05	3.46218e-06	16.7072	16.7072	KRTAP8-1	0	0	0	0	0	0	0	0	1
PAX1	0	1.41361e-05	0	8.73362e-06	0	0	0	0	0.000234322	0.000234322	1.41361e-05	16.5762	16.5762	PAX1	0	0	0	0	0	0	0	0	1
KCNJ16	0.000532976	0.000751368	5.59661e-05	0.00420773	0.00804532	0.000164174	0.00125866	0	0.130009	0.130009	0.00804532	16.1595	16.1595	KCNJ16	0	0	0	0	0	0	0	0	1
MS4A6A	2.87492e-05	4.53092e-05	0	0.00232825	0	0	0	0.000609123	0.037245	0.037245	0.00232825	15.997	15.997	MS4A6A	0	0	0	0	0	0	0	0	1
ETNK2	0.00219276	0.00451943	1.20687e-05	0.0015585	0.000511656	0.0015236	6.08594e-05	0	0.0720896	0.0720896	0.00451943	15.951	15.951	ETNK2	0	0	0	0	0	0	0	0	1
GLYATL1	0	4.03578e-05	7.75396e-06	0	0	0	8.35254e-05	0	0.00132371	0.00132371	8.35254e-05	15.848	15.848	GLYATL1	0	0	0	0	0	0	0	0	1
POM121L4P	0	6.60225e-05	0	0	0	0	0	0	0.00103408	0.00103408	6.60225e-05	15.6625	15.6625	POM121L4P	0	0	0	0	0	0	0	0	1
MYH13	0	1.09003e-05	0	0	0	0	0	0	0.000170722	0.000170722	1.09003e-05	15.6621	15.6621	MYH13	0	0	0	0	0	0	0	0	1
ALB	0	0.000104821	0	5.13828e-05	0	1.7573e-05	0	0	0.00163986	0.00163986	0.000104821	15.6443	15.6443	ALB	0	0	0	0	0	0	0	0	1
AMN	0	1.2176e-05	0	0	0	0	0	0	0.000190427	0.000190427	1.2176e-05	15.6395	15.6395	AMN	0	0	0	0	0	0	0	0	1
LOC257396	0	0.000849711	0.000184844	0.000318771	0	1.8628e-06	0	0	0.0132008	0.0132008	0.000849711	15.5356	15.5356	LOC257396	0	0	0	0	0	0	0	0	1
KIR2DS4	6.65083e-05	0.00012717	0	0	0	0	0	0	0.00196738	0.00196738	0.00012717	15.4705	15.4705	KIR2DS4	0	0	0	0	0	0	0	0	1
TMC3-AS1	0	0.000142511	0	0.000160506	0	0	0	0	0.00247988	0.00247988	0.000160506	15.4504	15.4504	TMC3-AS1	0	0	0	0	0	0	0	0	1
SAXO1	0	1.51841e-05	4.53803e-06	6.73897e-06	0	0	0	0	0.000233365	0.000233365	1.51841e-05	15.369	15.369	SAXO1	0	0	0	0	0	0	0	0	1
DMRT2	0	2.82791e-05	0	5.18487e-05	0	2.24031e-05	0	0	0.000796628	0.000796628	5.18487e-05	15.3645	15.3645	DMRT2	0	0	0	0	0	0	0	0	1
XCL2	3.88577e-05	4.75465e-05	0	1.56331e-05	0	0	0	0	0.000716396	0.000716396	4.75465e-05	15.0673	15.0673	XCL2	0	0	0	0	0	0	0	0	1
SCTR	0	9.68489e-06	7.84329e-06	0	0	2.3656e-05	0	0	0.00035604	0.00035604	2.3656e-05	15.0507	15.0507	SCTR	0	0	0	0	0	0	0	0	1
LOC105748977	0	2.74304e-05	0	0	0	0	0	0	0.000408195	0.000408195	2.74304e-05	14.8811	14.8811	LOC105748977	0	0	0	0	0	0	0	0	1
LINC00609	0	1.95198e-05	0	0	0	0	0	0	0.000288907	0.000288907	1.95198e-05	14.8007	14.8007	LINC00609	0	0	0	0	0	0	0	0	1
LOC101927932	0	1.92776e-07	0	0	0	0	0	0	2.82703e-06	2.82703e-06	1.92776e-07	14.6648	14.6648	LOC101927932	0	0	0	0	0	0	0	0	1
AADACP1	0	3.35573e-05	8.86703e-05	0	0	3.16512e-05	0	0	0.00129857	0.00129857	8.86703e-05	14.6449	14.6449	AADACP1	0	0	0	0	0	0	0	0	1
GNGT1	0	1.74036e-06	0	1.73425e-06	0	0	0	0	2.54349e-05	2.54349e-05	1.74036e-06	14.6147	14.6147	GNGT1	0	0	0	0	0	0	0	0	1
DEFB118	0	4.73051e-05	0	0	0	0	0	0	0.000687158	0.000687158	4.73051e-05	14.5261	14.5261	DEFB118	0	0	0	0	0	0	0	0	1
GRTP1-AS1	0	1.08461e-06	0	0	0	0	0	0	1.5449e-05	1.5449e-05	1.08461e-06	14.2438	14.2438	GRTP1-AS1	0	0	0	0	0	0	0	0	1
TTR	0	8.56943e-06	0	0	0	0	0	0	0.000121981	0.000121981	8.56943e-06	14.2345	14.2345	TTR	0	0	0	0	0	0	0	0	1
RGS13	0	6.00369e-05	0	1.4083e-05	0	0	0	0	0.000854289	0.000854289	6.00369e-05	14.2294	14.2296	RGS13	0	0	0	0	0	0	0	0	1
BOD1L2	0	6.53382e-07	0	0	0	0	0	0	9.28761e-06	9.28761e-06	6.53382e-07	14.2147	14.2147	BOD1L2	0	0	0	0	0	0	0	0	1
CASC17	0	1.90705e-06	0	0	0	0	0	0	2.7072e-05	2.7072e-05	1.90705e-06	14.1957	14.1957	CASC17	0	0	0	0	0	0	0	0	1
LOC389641	0.000683772	0.000109291	0.000150494	0.000381283	4.21215e-05	0.0001588	0	0	0.00969908	0.00969908	0.000683772	14.1847	14.1847	LOC389641	0	0	0	0	0	0	0	0	1
GZMB	0.000149697	0.00152685	1.43466e-05	0.000852383	0	2.19156e-05	6.57495e-05	0	0.0215972	0.0215972	0.00152685	14.1449	14.1449	GZMB	0	0	0	0	0	0	0	0	1
AGBL4-IT1	0	0	0	0	0	2.14305e-06	0	0	3.02385e-05	3.02385e-05	2.14305e-06	14.11	14.11	AGBL4-IT1	0	0	0	0	0	0	0	0	1
LOC100507334	0	3.74937e-06	0	0	0	0	0	0	5.26269e-05	5.26269e-05	3.74937e-06	14.0362	14.0362	LOC100507334	0	0	0	0	0	0	0	0	1
IBSP	0	4.42377e-07	0	0.000178611	0	0	0	0	0.00247392	0.00247392	0.000178611	13.8508	13.8508	IBSP	0	0	0	0	0	0	0	0	1
OR12D3	0	1.04237e-05	0	4.4869e-06	0	0	0	0	0.000143505	0.000143505	1.04237e-05	13.7671	13.7671	OR12D3	0	0	0	0	0	0	0	0	1
CYP2C9	0	3.56358e-05	0	0	0	0	0	0	0.000487436	0.000487436	3.56358e-05	13.6783	13.6783	CYP2C9	0	0	0	0	0	0	0	0	1
ZNF645	0	4.13788e-07	0	0	0	0	0	0	5.65405e-06	5.65405e-06	4.13788e-07	13.6641	13.6641	ZNF645	0	0	0	0	0	0	0	0	1
GABRP	0	1.87487e-05	0	0	0	2.61452e-05	0	0	0.000355983	0.000355983	2.61452e-05	13.6156	13.6156	GABRP	0	0	0	0	0	0	0	0	1
LGALS4	9.17149e-06	0.000264247	0	0	0	7.51353e-05	0	0	0.00358047	0.00358047	0.000264247	13.5497	13.5497	LGALS4	0	0	0	0	0	0	0	0	1
ADAM21P1	0	8.26751e-05	0	0	0	0	0	0	0.00111818	0.00111818	8.26751e-05	13.525	13.525	ADAM21P1	0	0	0	0	0	0	0	0	1
LINC01517	9.83463e-05	6.83377e-06	0	0	0	0	0	0	0.00132582	0.00132582	9.83463e-05	13.4811	13.4811	LINC01517	0	0	0	0	0	0	0	0	1
SLC35G4	0	4.04919e-06	0	0	0	0	0	0	5.36969e-05	5.36969e-05	4.04919e-06	13.2611	13.2611	SLC35G4	0	0	0	0	0	0	0	0	1
CCDC172	0	6.56888e-06	0	0	0	0	0	0	8.63906e-05	8.63906e-05	6.56888e-06	13.1515	13.1515	CCDC172	0	0	0	0	0	0	0	0	1
GLYAT	0	1.29217e-06	0	0	0	0	0	0	1.69538e-05	1.69538e-05	1.29217e-06	13.1204	13.1204	GLYAT	0	0	0	0	0	0	0	0	1
LINC01493	0	5.07804e-06	0	0	0	0	0	0	6.64533e-05	6.64533e-05	5.07804e-06	13.0864	13.0864	LINC01493	0	0	0	0	0	0	0	0	1
VTRNA1-2	0	8.64573e-07	0	0	0	0	0	0	1.12998e-05	1.12998e-05	8.64573e-07	13.0698	13.0698	VTRNA1-2	0	0	0	0	0	0	0	0	1
SGCD	1.68566e-05	0.00316229	7.23494e-05	0.000281752	3.70449e-05	0.000414268	0.0100878	0	0.1315	0.1315	0.0100878	13.0356	13.0356	SGCD	0	0	0	0	0	0	0	0	1
GOLGA6B	0	3.20921e-06	0	0	0	0	0	0	4.18207e-05	4.18207e-05	3.20921e-06	13.0315	13.0315	GOLGA6B	0	0	0	0	0	0	0	0	1
HOXC9	0	1.30943e-06	0	0	0	0	0	0	1.69538e-05	1.69538e-05	1.30943e-06	12.9475	12.9475	HOXC9	0	0	0	0	0	0	0	0	1
KCNJ6	0.0169338	0.0104485	0.00156759	0.00279673	0.00646959	0.00265888	0	0.0048777	0.218794	0.218794	0.0169338	12.9206	12.9206	KCNJ6	0	0	0	0	0	0	0	0	1
GOLT1A	0	3.39029e-05	0	0	0	1.8628e-06	0	0	0.000438017	0.000438017	3.39029e-05	12.9197	12.9197	GOLT1A	0	0	0	0	0	0	0	0	1
FNDC1	0.000153602	0.000787579	0.000109337	0.000757988	0	1.33105e-05	0	0	0.0101741	0.0101741	0.000787579	12.9182	12.9182	FNDC1	0	0	0	0	0	0	0	0	1
LOC100129603	0	2.70656e-05	2.1511e-05	7.08671e-06	0	0	0	0	0.000348693	0.000348693	2.70656e-05	12.8832	12.8832	LOC100129603	0	0	0	0	0	0	0	0	1
PNLIPRP3	0	2.81834e-06	0	0	0	0	0	0	3.62603e-05	3.62603e-05	2.81834e-06	12.8658	12.8658	PNLIPRP3	0	0	0	0	0	0	0	0	1
LINC00211	0	0.000125422	0	0	0	0	0	0	0.00161313	0.00161313	0.000125422	12.8616	12.8616	LINC00211	0	0	0	0	0	0	0	0	1
LOC101927697	0	3.71798e-05	0	0.000239454	0	0	0	0	0.00302977	0.00302977	0.000239454	12.6528	12.6528	LOC101927697	0	0	0	0	0	0	0	0	1
LPP-AS2	0	4.91891e-05	0	0	0	2.25844e-05	0	0	0.000613641	0.000613641	4.91891e-05	12.4752	12.4752	LPP-AS2	0	0	0	0	0	0	0	0	1
SPTA1	0.000513597	0.000361086	1.48022e-05	1.74663e-05	0.000100248	0.000476314	6.08594e-05	0	0.00640264	0.00640264	0.000513597	12.4663	12.4663	SPTA1	0	0	0	0	0	0	0	0	1
SNX20	9.06359e-06	3.84261e-05	0	1.18316e-05	0	0	0	0	0.000478826	0.000478826	3.84261e-05	12.461	12.461	SNX20	0	0	0	0	0	0	0	0	1
ANKRD30BP3	0	4.55653e-07	0	0	0	0	0	0	5.65405e-06	5.65405e-06	4.55653e-07	12.4087	12.4087	ANKRD30BP3	0	0	0	0	0	0	0	0	1
TPTE	4.56327e-06	0.000115621	0	0.000117515	4.21215e-05	4.34599e-05	0	0	0.00145544	0.00145544	0.000117515	12.3852	12.3852	TPTE	0	0	0	0	0	0	0	0	1
LOC101929516	0	2.32234e-05	0	0	0	0	0	0	0.000287588	0.000287588	2.32234e-05	12.3836	12.3836	LOC101929516	0	0	0	0	0	0	0	0	1
ERN2	2.74246e-06	1.6213e-05	0	0	0	0	0	0	0.000200519	0.000200519	1.6213e-05	12.3678	12.3678	ERN2	0	0	0	0	0	0	0	0	1
RAB43	0	0	0	3.79257e-05	0	0	0	0	0.000468189	0.000468189	3.79257e-05	12.3449	12.3449	RAB43	0	0	0	0	0	0	0	0	1
FAM83A-AS1	0	1.73388e-06	0	2.87533e-05	0	0	0	0	0.000354621	0.000354621	2.87533e-05	12.3332	12.3332	FAM83A-AS1	0	0	0	0	0	0	0	0	1
CLEC4D	0	2.83513e-05	0	0.00013181	0	0	0	0	0.00162535	0.00162535	0.00013181	12.331	12.331	CLEC4D	0	0	0	0	0	0	0	0	1
ODF4	0	4.59234e-06	0	0	0	0	0	0	5.65156e-05	5.65156e-05	4.59234e-06	12.3065	12.3065	ODF4	0	0	0	0	0	0	0	0	1
OCM2	0	1.88723e-05	0	0	0	1.33105e-05	0	0	0.000230843	0.000230843	1.88723e-05	12.2318	12.2318	OCM2	0	0	0	0	0	0	0	0	1
F11	0	2.2855e-06	0	0	0	0	0	0	2.79228e-05	2.79228e-05	2.2855e-06	12.2174	12.2174	F11	0	0	0	0	0	0	0	0	1
ALAS2	0.00191202	0.00223899	0.000420471	0.00269379	0.000475518	0.00599924	0.000694213	0.000609123	0.0731494	0.0731494	0.00599924	12.1931	12.1931	ALAS2	0	0	0	0	0	0	0	0	1
LINC00472	0.0019541	0.00174516	0.00140663	0.00169552	0.0018268	0.00731925	0.00416086	0	0.0888155	0.0888155	0.00731925	12.1345	12.1345	LINC00472	0	0	0	0	0	0	0	0	1
FLJ37505	0	1.88791e-05	0	0	0	0	0	0	0.000227933	0.000227933	1.88791e-05	12.0733	12.0733	FLJ37505	0	0	0	0	0	0	0	0	1
FLJ40288	0	2.58437e-06	0	0	0	0	0	0	3.1089e-05	3.1089e-05	2.58437e-06	12.0296	12.0296	FLJ40288	0	0	0	0	0	0	0	0	1
LOC101929733	1.2351e-05	1.01468e-05	0	0	0	8.60516e-06	0	0	0.000148359	0.000148359	1.2351e-05	12.012	12.012	LOC101929733	0	0	0	0	0	0	0	0	1
AGXT	0	2.85659e-06	0	0	0	0	0	0	3.39077e-05	3.39077e-05	2.85659e-06	11.87	11.87	AGXT	0	0	0	0	0	0	0	0	1
LINC00575	0	3.02218e-05	0	0	0	0	0	0	0.00035724	0.00035724	3.02218e-05	11.8206	11.8206	LINC00575	0	0	0	0	0	0	0	0	1
KIRREL3-AS3	0	6.05542e-06	0	0	0	0	0	0	7.0551e-05	7.0551e-05	6.05542e-06	11.6509	11.6509	KIRREL3-AS3	0	0	0	0	0	0	0	0	1
CLIC3	7.7967e-05	0.000282824	9.45126e-06	7.71708e-05	7.91052e-06	0.000273496	6.57495e-05	0	0.0032937	0.0032937	0.000282824	11.6458	11.6458	CLIC3	0	0	0	0	0	0	0	0	1
POTEJ	0	6.62839e-06	0	0	0	1.57597e-05	0	0	0.000181082	0.000181082	1.57597e-05	11.4902	11.4902	POTEJ	0	0	0	0	0	0	0	0	1
SPECC1L-ADORA2A	0	7.56931e-05	0	7.18558e-05	0	0	0	0	0.000867701	0.000867701	7.56931e-05	11.4634	11.4634	SPECC1L-ADORA2A	0	0	0	0	0	0	0	0	1
CABP5	0	1.48233e-06	0	0	0	0	0	0	1.69538e-05	1.69538e-05	1.48233e-06	11.4373	11.4373	CABP5	0	0	0	0	0	0	0	0	1
TAS2R30	0	1.83345e-05	0	0	0	0	0	0	0.000208639	0.000208639	1.83345e-05	11.3796	11.3796	TAS2R30	0	0	0	0	0	0	0	0	1
KCTD21-AS1	0	2.39483e-06	5.27948e-06	3.50414e-06	0	0	0	0	5.95675e-05	5.95675e-05	5.27948e-06	11.2828	11.2828	KCTD21-AS1	0	0	0	0	0	0	0	0	1
KRTAP1-5	0.000250237	1.66542e-06	0	0	0	0	0	0	0.00280857	0.00280857	0.000250237	11.2237	11.2237	KRTAP1-5	0	0	0	0	0	0	0	0	1
MEX3C	0.00307228	0.0102504	0.00235248	0.00373125	0.0112855	0.00878219	0.00194857	0.00426858	0.12641	0.12641	0.0112855	11.2011	11.2011	MEX3C	0	0	0	0	0	0	0	0	1
SH2D1B	0	4.70186e-06	0	5.8049e-06	0	3.58274e-06	0	0	6.49227e-05	6.49227e-05	5.8049e-06	11.1841	11.1841	SH2D1B	0	0	0	0	0	0	0	0	1
SCGB1D4	0	5.40303e-05	0	0	0	0	0	0	0.000603055	0.000603055	5.40303e-05	11.1614	11.1614	SCGB1D4	0	0	0	0	0	0	0	0	1
SPAG6	0	9.48551e-05	0	0	0	0	0	0	0.00104799	0.00104799	9.48551e-05	11.0484	11.0484	SPAG6	0	0	0	0	0	0	0	0	1
IL20RA	0	1.02634e-06	0	0	0	0	0	0	1.12998e-05	1.12998e-05	1.02634e-06	11.0098	11.0098	IL20RA	0	0	0	0	0	0	0	0	1
MRGPRX3	0	3.42049e-06	0	1.45415e-05	0	0	0	0	0.000159985	0.000159985	1.45415e-05	11.002	11.002	MRGPRX3	0	0	0	0	0	0	0	0	1
LIPN	0	2.57991e-06	0	0	0	0	0	0	2.8262e-05	2.8262e-05	2.57991e-06	10.9546	10.9546	LIPN	0	0	0	0	0	0	0	0	1
LOC401242	8.28003e-05	0.00122094	0.00106647	4.3063e-05	0	0.000159669	0	0	0.0133659	0.0133659	0.00122094	10.9472	10.9472	LOC401242	0	0	0	0	0	0	0	0	1
ALS2	0.0095596	0.0135371	0.00216068	0.00673707	0.00298472	0.0110795	0.00224354	0	0.147913	0.147913	0.0135371	10.9265	10.9265	ALS2	0	0	0	0	0	0	0	0	1
LINC01476	0	5.05483e-06	0	0	0	0	0	0	5.46719e-05	5.46719e-05	5.05483e-06	10.8158	10.8158	LINC01476	0	0	0	0	0	0	0	0	1
WDR72	0	2.79648e-05	0	0.000167476	0	0	0	0	0.00180875	0.00180875	0.000167476	10.8	10.8	WDR72	0	0	0	0	0	0	0	0	1
STAP1	9.6627e-06	0.000126302	0	0.000224658	0	0.00100154	0	0	0.0107464	0.0107464	0.00100154	10.7299	10.7299	STAP1	0	0	0	0	0	0	0	0	1
CLYBL-AS2	0	3.66683e-06	0	0	0	0	0	0	3.90787e-05	3.90787e-05	3.66683e-06	10.6574	10.6574	CLYBL-AS2	0	0	0	0	0	0	0	0	1
XG	0	1.81872e-05	0	0	0	7.9128e-06	0	0	0.000192505	0.000192505	1.81872e-05	10.5847	10.5847	XG	0	0	0	0	0	0	0	0	1
HNCAT21	0	1.14497e-06	0	0	0	0	0	0	1.20965e-05	1.20965e-05	1.14497e-06	10.5649	10.5649	HNCAT21	0	0	0	0	0	0	0	0	1
LTBP1	0.000732391	0.000840396	6.55245e-05	0.000340369	0.0100923	0.00286443	0	0	0.105964	0.105964	0.0100923	10.4995	10.4995	LTBP1	0	0	0	0	0	0	0	0	1
TYR	0	9.40874e-05	0	0	0	0	0	0	0.00098409	0.00098409	9.40874e-05	10.4593	10.4593	TYR	0	0	0	0	0	0	0	0	1
CYP4Z2P	0	2.19064e-06	0	0	0	0	0	0	2.26079e-05	2.26079e-05	2.19064e-06	10.3202	10.3202	CYP4Z2P	0	0	0	0	0	0	0	0	1
TNFSF13	0	5.67939e-06	0	0	0	0	0	0	5.85346e-05	5.85346e-05	5.67939e-06	10.3065	10.3065	TNFSF13	0	0	0	0	0	0	0	0	1
PNPLA1	0	9.17908e-05	4.06458e-05	4.70321e-05	0	0.00011195	0	0	0.00115017	0.00115017	0.00011195	10.274	10.274	PNPLA1	0	0	0	0	0	0	0	0	1
PATE4	0	9.42559e-06	0	0	0	0	0	0	9.6448e-05	9.6448e-05	9.42559e-06	10.2326	10.2326	PATE4	0	0	0	0	0	0	0	0	1
FSCN3	0	1.44482e-05	0	5.12164e-06	0	0	0	0	0.000146755	0.000146755	1.44482e-05	10.1573	10.1573	FSCN3	0	0	0	0	0	0	0	0	1
HBA1	0.255537	0.32641	0.123916	0.346923	0.134063	0.332084	0.0858083	0.0664628	3.51886	3.51886	0.346923	10.1431	10.1431	HBA1	0	0	0	0	0	0	0	0	1
NAAA	0.000250394	0.00142855	0.000132996	0.00617328	0.00223435	0.00426343	0.00383093	0	0.0624571	0.0624571	0.00617328	10.1173	10.1173	NAAA	0	0	0	0	0	0	0	0	1
LINC00901	0	2.9559e-06	0	0	0	0	0	0	2.97631e-05	2.97631e-05	2.9559e-06	10.069	10.069	LINC00901	0	0	0	0	0	0	0	0	1
SNX29P1	1.29793e-05	7.59912e-05	0	4.01746e-06	0	0.00011645	0	0	0.00117173	0.00117173	0.00011645	10.0621	10.0621	SNX29P1	0	0	0	0	0	0	0	0	1
LGALS17A	0	9.99072e-06	0	0	0	0	0	0	0.000100091	0.000100091	9.99072e-06	10.0184	10.0184	LGALS17A	0	0	0	0	0	0	0	0	1
PSCA	0	4.33301e-06	0	6.9058e-06	0	0	0	0	6.9151e-05	6.9151e-05	6.9058e-06	10.0135	10.0135	PSCA	0	0	0	0	0	0	0	0	1
LOC285043	0	5.03714e-06	0	0	0	0	0	0	5.0276e-05	5.0276e-05	5.03714e-06	9.98106	9.98106	LOC285043	0	0	0	0	0	0	0	0	1
KCNK17	0	1.09182e-05	0	0	0	2.61914e-05	0	0	0.000260985	0.000260985	2.61914e-05	9.96454	9.96454	KCNK17	0	0	0	0	0	0	0	0	1
LINC01324	0	2.84608e-07	0	0	0	0	0	0	2.82703e-06	2.82703e-06	2.84608e-07	9.93306	9.93306	LINC01324	0	0	0	0	0	0	0	0	1
GUCY2GP	0	2.22146e-05	0	6.53318e-05	0	0	0	0	0.00064469	0.00064469	6.53318e-05	9.86793	9.86793	GUCY2GP	0	0	0	0	0	0	0	0	1
FOXP1-AS1	0	0.00238488	0	0.00162826	8.42022e-05	0.00110936	9.35199e-05	0	0.0235038	0.0235038	0.00238488	9.85535	9.85535	FOXP1-AS1	0	0	0	0	0	0	0	0	1
SLC17A1	0	3.47436e-06	0	0	0	0	0	0	3.41704e-05	3.41704e-05	3.47436e-06	9.83505	9.83505	SLC17A1	0	0	0	0	0	0	0	0	1
GZMH	0	0.000205327	0	4.00324e-05	0	1.8628e-06	0	0	0.0020151	0.0020151	0.000205327	9.81413	9.81413	GZMH	0	0	0	0	0	0	0	0	1
LOC284930	0	5.19328e-06	0	0	0	0	0	0	5.08699e-05	5.08699e-05	5.19328e-06	9.79533	9.79533	LOC284930	0	0	0	0	0	0	0	0	1
LOC101927616	0	5.78329e-07	0	0	0	0	0	0	5.65405e-06	5.65405e-06	5.78329e-07	9.77654	9.77654	LOC101927616	0	0	0	0	0	0	0	0	1
POTEC	0	1.16153e-06	0	0	0	0	0	0	1.12998e-05	1.12998e-05	1.16153e-06	9.7284	9.7284	POTEC	0	0	0	0	0	0	0	0	1
CT55	5.1124e-06	1.40812e-05	0	5.22235e-06	0	0	0	0	0.000135566	0.000135566	1.40812e-05	9.62749	9.62749	CT55	0	0	0	0	0	0	0	0	1
LOC101927410	0	1.19181e-05	0	0	0	1.7573e-05	0	0	0.000168607	0.000168607	1.7573e-05	9.59467	9.59467	LOC101927410	0	0	0	0	0	0	0	0	1
SYTL3	4.47585e-06	0.000251877	0	0.000129801	0	0.000113151	0	0	0.00240998	0.00240998	0.000251877	9.56808	9.56808	SYTL3	0	0	0	0	0	0	0	0	1
IL20	0	5.92739e-06	0	0	0	0	0	0	5.65156e-05	5.65156e-05	5.92739e-06	9.53466	9.53466	IL20	0	0	0	0	0	0	0	0	1
ATP2A1	0.000235112	7.96052e-05	0.000255177	0	0	0.000358793	0	0	0.00341591	0.00341591	0.000358793	9.52058	9.52058	ATP2A1	0	0	0	0	0	0	0	0	1
GYPB	0.000399704	0.000499543	0.000205001	0.000833005	0.000136742	0.0013748	8.35254e-05	0	0.0130422	0.0130422	0.0013748	9.4866	9.4866	GYPB	0	0	0	0	0	0	0	0	1
SNORA71C	0	2.01052e-06	0	0	0	0	0	0	1.90242e-05	1.90242e-05	2.01052e-06	9.46234	9.46234	SNORA71C	0	0	0	0	0	0	0	0	1
MAGEB3	0	1.43998e-06	0	0	0	0	0	0	1.36206e-05	1.36206e-05	1.43998e-06	9.45889	9.45889	MAGEB3	0	0	0	0	0	0	0	0	1
NCMAP	9.71036e-05	0.00014635	0	0.000505897	0.000737325	9.03729e-05	6.08594e-05	0	0.00694344	0.00694344	0.000737325	9.41707	9.41707	NCMAP	0	0	0	0	0	0	0	0	1
EPPIN-WFDC6	0	1.93166e-06	0	0	0	0	0	0	1.81368e-05	1.81368e-05	1.93166e-06	9.38925	9.38925	EPPIN-WFDC6	0	0	0	0	0	0	0	0	1
NLRP11	0	0	0	1.43231e-05	0	0	0	0	0.000133962	0.000133962	1.43231e-05	9.35281	9.35281	NLRP11	0	0	0	0	0	0	0	0	1
LOC101927835	0	3.02795e-07	0	0	0	0	0	0	2.82703e-06	2.82703e-06	3.02795e-07	9.33643	9.33643	LOC101927835	0	0	0	0	0	0	0	0	1
GAL	4.85201e-05	6.24878e-05	0	0	0	1.68586e-05	0	0	0.000582265	0.000582265	6.24878e-05	9.31806	9.31806	GAL	0	0	0	0	0	0	0	0	1
GTF2H2C	0.000331368	0.000261616	0.000416058	0.000165258	0.000390687	0.00103531	0.00159177	0	0.0148043	0.0148043	0.00159177	9.30057	9.30057	GTF2H2C	0	0	0	0	0	0	0	0	1
ABCC2	9.11779e-06	4.42962e-05	0	1.11915e-05	0	1.28913e-05	0	0	0.000411226	0.000411226	4.42962e-05	9.28355	9.28355	ABCC2	0	0	0	0	0	0	0	0	1
PAGE2B	0	0	6.86065e-06	6.55957e-05	0	0	0	0	0.000608285	0.000608285	6.55957e-05	9.27324	9.27324	PAGE2B	0	0	0	0	0	0	0	0	1
LBP	0	6.11416e-06	0	0	0	0	0	0	5.65156e-05	5.65156e-05	6.11416e-06	9.24339	9.24339	LBP	0	0	0	0	0	0	0	0	1
NBPF7	6.48489e-06	0	0	5.55458e-05	0	0	0	0	0.000510152	0.000510152	5.55458e-05	9.18434	9.18434	NBPF7	0	0	0	0	0	0	0	0	1
MEDAG	0.000163523	0.000281243	0	3.69629e-05	0	3.7355e-05	0	0	0.0025623	0.0025623	0.000281243	9.1106	9.1106	MEDAG	0	0	0	0	0	0	0	0	1
LINC01010	1.59569e-05	3.35532e-06	0	1.34103e-06	0	1.413e-05	0	0	0.000145366	0.000145366	1.59569e-05	9.10987	9.10987	LINC01010	0	0	0	0	0	0	0	0	1
RAD51AP2	6.76203e-05	0.000159975	0	0.000255989	0	3.29865e-05	0	0	0.00232676	0.00232676	0.000255989	9.08929	9.08929	RAD51AP2	0	0	0	0	0	0	0	0	1
TNIP3	1.94348e-05	0.000173438	0	6.23568e-06	0	6.1489e-06	0	0.000609123	0.00551407	0.00551407	0.000609123	9.05248	9.05248	TNIP3	0	0	0	0	0	0	0	0	1
FLJ40194	2.78228e-05	5.64639e-06	0	2.14061e-05	3.57706e-05	0	0	0	0.000323356	0.000323356	3.57706e-05	9.0397	9.0397	FLJ40194	0	0	0	0	0	0	0	0	1
LINC01115	0	6.26036e-07	0	0	0	0	0	0	5.65405e-06	5.65405e-06	6.26036e-07	9.03151	9.03151	LINC01115	0	0	0	0	0	0	0	0	1
IGLL3P	0	2.43062e-06	0	0	0	0	0	0	2.18432e-05	2.18432e-05	2.43062e-06	8.98668	8.98668	IGLL3P	0	0	0	0	0	0	0	0	1
SKAP1	8.6807e-06	0.000263717	0	2.2102e-05	3.30285e-05	0.000333275	0	0	0.00299318	0.00299318	0.000333275	8.98112	8.98112	SKAP1	0	0	0	0	0	0	0	0	1
CCDC108	0	0.000428848	0	0.000733667	0	0	0	0	0.00653606	0.00653606	0.000733667	8.90876	8.90876	CCDC108	0	0	0	0	0	0	0	0	1
LOC101927766	0	6.35684e-07	0	0	0	0	0	0	5.65405e-06	5.65405e-06	6.35684e-07	8.89444	8.89444	LOC101927766	0	0	0	0	0	0	0	0	1
LOC101927189	0	2.5582e-06	0	0	0	0	0	0	2.26079e-05	2.26079e-05	2.5582e-06	8.83742	8.83742	LOC101927189	0	0	0	0	0	0	0	0	1
ARHGAP8	0	6.40641e-07	0	0	0	0	0	0	5.65405e-06	5.65405e-06	6.40641e-07	8.82563	8.82563	ARHGAP8	0	0	0	0	0	0	0	0	1
CERS3-AS1	0.000398519	0.00049051	0	0	0	0	0	0	0.00431688	0.00431688	0.00049051	8.80079	8.80079	CERS3-AS1	0	0	0	0	0	0	0	0	1
MUC19	8.34567e-05	0.00175825	0	0.000964745	0	8.10897e-05	0	0	0.0154577	0.0154577	0.00175825	8.79154	8.79154	MUC19	0	0	0	0	0	0	0	0	1
C11orf53	0	6.50804e-06	0	0	0	0	0	0	5.69724e-05	5.69724e-05	6.50804e-06	8.75415	8.75415	C11orf53	0	0	0	0	0	0	0	0	1
PATE1	0	1.68592e-05	0	0	0	0	0	0	0.000146463	0.000146463	1.68592e-05	8.68742	8.68742	PATE1	0	0	0	0	0	0	0	0	1
LOC100505478	4.47585e-06	2.83615e-06	0	0	0	0	0	0	3.86366e-05	3.86366e-05	4.47585e-06	8.63224	8.63224	LOC100505478	0	0	0	0	0	0	0	0	1
SIX5	0.000775438	0.000132983	0.000372464	0.000209039	0.00196515	0.00217074	0	0	0.0187103	0.0187103	0.00217074	8.61933	8.61933	SIX5	0	0	0	0	0	0	0	0	1
LAIR2	5.35855e-05	0.000227925	0	0.000209686	0	1.51662e-05	0	0	0.00196385	0.00196385	0.000227925	8.61623	8.61623	LAIR2	0	0	0	0	0	0	0	0	1
LINC01208	0	1.62239e-05	0	0	0	0	0	0	0.000139592	0.000139592	1.62239e-05	8.60407	8.60407	LINC01208	0	0	0	0	0	0	0	0	1
ITK	0	4.29596e-05	0	5.19509e-06	0	0	0	0	0.000369185	0.000369185	4.29596e-05	8.59378	8.59378	ITK	0	0	0	0	0	0	0	0	1
FCGR2B	1.82531e-05	0	0	1.91159e-05	0	0.000165327	0	0	0.00141189	0.00141189	0.000165327	8.54004	8.54004	FCGR2B	0	0	0	0	0	0	0	0	1
LAD1	0	2.65426e-06	0	0	0	0	0	0	2.26079e-05	2.26079e-05	2.65426e-06	8.51759	8.51759	LAD1	0	0	0	0	0	0	0	0	1
CGB1	0	2.33084e-06	0	0	0	0	0	0	1.97809e-05	1.97809e-05	2.33084e-06	8.48658	8.48658	CGB1	0	0	0	0	0	0	0	0	1
KIR2DL3	0	3.1333e-06	0	0	0	0	0	0	2.65101e-05	2.65101e-05	3.1333e-06	8.46075	8.46075	KIR2DL3	0	0	0	0	0	0	0	0	1
LINC01192	0	0.000344992	0	1.64541e-05	0.000257907	0	0	0	0.00290003	0.00290003	0.000344992	8.40609	8.40609	LINC01192	0	0	0	0	0	0	0	0	1
IFNL1	0	2.43825e-06	0	0	0	0	0	0	2.04918e-05	2.04918e-05	2.43825e-06	8.4043	8.4043	IFNL1	0	0	0	0	0	0	0	0	1
MYL4	0.000217551	0.000310488	0.000129703	0.00113468	0.000254278	0.000809965	0	0	0.00951381	0.00951381	0.00113468	8.38461	8.38461	MYL4	0	0	0	0	0	0	0	0	1
LINC00463	0.000107651	0.000346773	4.48443e-05	3.36512e-06	0.00055316	0	0	0	0.00459691	0.00459691	0.00055316	8.31026	8.31026	LINC00463	0	0	0	0	0	0	0	0	1
LRRC31	0	3.33515e-06	0	3.99059e-06	0	0	0	0	3.28192e-05	3.28192e-05	3.99059e-06	8.22415	8.22415	LRRC31	0	0	0	0	0	0	0	0	1
F13B	4.47585e-06	0.000227576	0	0	0	0	0	0	0.00185464	0.00185464	0.000227576	8.14955	8.14955	F13B	0	0	0	0	0	0	0	0	1
THRB-AS1	0	3.48813e-05	0	0	0	0	0	0	0.000283498	0.000283498	3.48813e-05	8.12752	8.12752	THRB-AS1	0	0	0	0	0	0	0	0	1
HBG1	0.169117	0.133722	0.0488995	0.156416	0.0539328	0.111245	0.0397463	0.028048	1.37303	1.37303	0.169117	8.11879	8.11879	HBG1	0	0	0	0	0	0	0	0	1
LINC00319	0	5.39668e-06	7.17085e-05	0	0	0	0	0	0.000580023	0.000580023	7.17085e-05	8.08862	8.08862	LINC00319	0	0	0	0	0	0	0	0	1
TTLL13P	0	0.000169675	0	3.06453e-05	0	2.14305e-06	0	0	0.0013694	0.0013694	0.000169675	8.07073	8.07073	TTLL13P	0	0	0	0	0	0	0	0	1
FSHR	0	3.67761e-06	0	3.85705e-06	0	0	0	0	3.09573e-05	3.09573e-05	3.85705e-06	8.02615	8.02615	FSHR	0	0	0	0	0	0	0	0	1
PLCXD2-AS1	0.000541543	0.000154391	0	0	0	4.32236e-05	0	0	0.0043287	0.0043287	0.000541543	7.99328	7.99328	PLCXD2-AS1	0	0	0	0	0	0	0	0	1
FCGR3B	0	5.82772e-05	0	0.000390547	0	0	0	0	0.00310168	0.00310168	0.000390547	7.94189	7.94189	FCGR3B	0	0	0	0	0	0	0	0	1
NXPE2	2.37408e-05	5.5835e-05	1.59903e-05	0	1.05202e-05	0	0	0	0.0004407	0.0004407	5.5835e-05	7.89291	7.89291	NXPE2	0	0	0	0	0	0	0	0	1
CDIPT-AS1	0.00157745	0.000297674	4.97754e-05	0.000138055	0.000322048	0.00170799	0	0	0.0134483	0.0134483	0.00170799	7.87372	7.87372	CDIPT-AS1	0	0	0	0	0	0	0	0	1
LINC00935	0	1.66975e-06	0	0	0	0	0	0	1.31262e-05	1.31262e-05	1.66975e-06	7.86115	7.86115	LINC00935	0	0	0	0	0	0	0	0	1
FER1L6	0	1.28078e-05	0	1.21494e-05	0	0	0	0	0.000100262	0.000100262	1.28078e-05	7.8282	7.8282	FER1L6	0	0	0	0	0	0	0	0	1
EBF3	0.000323602	0.000490369	0	4.56172e-05	0.000225582	3.44042e-05	0	0	0.00383228	0.00383228	0.000490369	7.81509	7.81509	EBF3	0	0	0	0	0	0	0	0	1
IKBKG	0.0066934	0.00786819	0.00604911	0.00811757	0.00862083	0.00372663	0.00100833	0.00548683	0.0672036	0.0672036	0.00862083	7.79549	7.79549	IKBKG	0	0	0	0	0	0	0	0	1
LOC101928978	0	0.000238745	0	2.73733e-05	0	3.74209e-06	0	0	0.00186036	0.00186036	0.000238745	7.79227	7.79227	LOC101928978	0	0	0	0	0	0	0	0	1
ALMS1-IT1	3.3924e-05	9.56007e-05	0	0.00041167	0	3.43811e-05	0	0	0.00320163	0.00320163	0.00041167	7.77718	7.77718	ALMS1-IT1	0	0	0	0	0	0	0	0	1
DPYD-AS1	0	3.51523e-05	0	0	0	0	0	0	0.00027213	0.00027213	3.51523e-05	7.74146	7.74146	DPYD-AS1	0	0	0	0	0	0	0	0	1
TRIM49	0	9.3855e-05	0	0.000196399	0	0	0	0	0.00151932	0.00151932	0.000196399	7.73591	7.73591	TRIM49	0	0	0	0	0	0	0	0	1
FAM92A1P2	0	1.60759e-05	0	8.13118e-06	0	0	0	0	0.000124157	0.000124157	1.60759e-05	7.72321	7.72321	FAM92A1P2	0	0	0	0	0	0	0	0	1
AKT1S1	0.00131755	0.00539231	0.00415658	0.00459696	0.00627897	0.00573483	0.0046818	0.00670743	0.0514812	0.0514812	0.00670743	7.67525	7.67525	AKT1S1	0	0	0	0	0	0	0	0	1
HBA2	0.938237	1.12104	0.429258	1.20066	0.423845	1.0807	0.354452	0.339024	9.21284	9.21284	1.20066	7.67314	7.67314	HBA2	0	0	0	0	0	0	0	0	1
WDFY3-AS2	0.000827921	0.00184637	0.00356214	0.00360427	0.00780165	0.002198	0	0	0.059751	0.059751	0.00780165	7.65877	7.65877	WDFY3-AS2	0	0	0	0	0	0	0	0	1
GAS6-AS2	0.000452351	0.000310284	8.52727e-05	0.000300251	0	8.82164e-05	0	0	0.00345638	0.00345638	0.000452351	7.64091	7.64091	GAS6-AS2	0	0	0	0	0	0	0	0	1
C1orf87	0	0	0	1.4083e-05	0	7.4677e-06	0	0	0.000107385	0.000107385	1.4083e-05	7.6252	7.6252	C1orf87	0	0	0	0	0	0	0	0	1
PRMT5-AS1	0	0	0	1.8286e-05	0	0	0	0	0.00013908	0.00013908	1.8286e-05	7.60582	7.60582	PRMT5-AS1	0	0	0	0	0	0	0	0	1
LINC00448	0	8.84045e-06	0	7.98502e-06	0	0	0	0	6.71938e-05	6.71938e-05	8.84045e-06	7.60072	7.60072	LINC00448	0	0	0	0	0	0	0	0	1
LINC00346	9.49807e-06	7.01293e-05	2.55488e-06	5.4038e-05	0	0.000214397	0	0	0.00162364	0.00162364	0.000214397	7.57306	7.57306	LINC00346	0	0	0	0	0	0	0	0	1
MTRNR2L7	0	3.75816e-07	0	0	0	0	0	0	2.82703e-06	2.82703e-06	3.75816e-07	7.52236	7.52236	MTRNR2L7	0	0	0	0	0	0	0	0	1
TREM1	7.23829e-05	1.88979e-06	0	0.00124278	0	0	0	0	0.00922229	0.00922229	0.00124278	7.42067	7.42067	TREM1	0	0	0	0	0	0	0	0	1
VWA7	0	1.88689e-05	0	1.50156e-05	0	0	0	0	0.000139435	0.000139435	1.88689e-05	7.38964	7.38964	VWA7	0	0	0	0	0	0	0	0	1
BRDT	0.000157781	0.00020115	1.91392e-05	0.000370662	4.72864e-05	0.00015202	0.000187897	0	0.00273576	0.00273576	0.000370662	7.38072	7.38072	BRDT	0	0	0	0	0	0	0	0	1
HMGA1P7	0.000139652	0.000155931	0	0	0	0	0	0	0.00115028	0.00115028	0.000155931	7.37687	7.37687	HMGA1P7	0	0	0	0	0	0	0	0	1
OR10A7	0	2.32013e-06	0	0	0	0	0	0	1.69538e-05	1.69538e-05	2.32013e-06	7.30728	7.30728	OR10A7	0	0	0	0	0	0	0	0	1
OTC	3.2434e-05	9.54512e-06	0	3.50472e-05	0	0.000129425	0	0	0.000942552	0.000942552	0.000129425	7.28261	7.28261	OTC	0	0	0	0	0	0	0	0	1
RHCE	5.37102e-05	2.08249e-05	0.000119659	0.000237935	0.000100248	5.46831e-05	0	0	0.00172795	0.00172795	0.000237935	7.26229	7.26229	RHCE	0	0	0	0	0	0	0	0	1
ZNF337-AS1	0.000932552	0.00103829	7.99873e-05	0.00117679	1.05202e-05	0.000952666	0	0	0.00854536	0.00854536	0.00117679	7.26161	7.26161	ZNF337-AS1	0	0	0	0	0	0	0	0	1
GBX1	0	3.36695e-06	0	0	0	0	0	0	2.44343e-05	2.44343e-05	3.36695e-06	7.25711	7.25711	GBX1	0	0	0	0	0	0	0	0	1
LINC01566	0	7.02986e-06	0	7.98118e-06	0	0	0	0	5.77191e-05	5.77191e-05	7.98118e-06	7.2319	7.2319	LINC01566	0	0	0	0	0	0	0	0	1
HBB	0.10112	0.203831	0.0563232	0.0776592	0.0360477	0.139408	0.0385571	0.010976	1.47248	1.47248	0.203831	7.22403	7.22403	HBB	0	0	0	0	0	0	0	0	1
PRDM7	0	1.73499e-06	0	0	0	0	0	0	1.25221e-05	1.25221e-05	1.73499e-06	7.21738	7.21738	PRDM7	0	0	0	0	0	0	0	0	1
FOXA2	0	0.000268074	0	0	0	0	0	0	0.00192793	0.00192793	0.000268074	7.19177	7.19177	FOXA2	0	0	0	0	0	0	0	0	1
C1QTNF7	0.00133337	4.45694e-05	0	0.000125764	0.000399971	0.000383869	0	0	0.00956525	0.00956525	0.00133337	7.17375	7.17375	C1QTNF7	0	0	0	0	0	0	0	0	1
LINC01120	0	1.57638e-06	0	0	0	0	0	0	1.12998e-05	1.12998e-05	1.57638e-06	7.16817	7.16817	LINC01120	0	0	0	0	0	0	0	0	1
TXNDC2	0	5.80934e-05	0	5.28675e-06	0	0	0	0	0.000415398	0.000415398	5.80934e-05	7.15053	7.15053	TXNDC2	0	0	0	0	0	0	0	0	1
FMR1-AS1	0.00152884	0.000314904	0	0	0	0	0	0	0.0109007	0.0109007	0.00152884	7.13008	7.13008	FMR1-AS1	0	0	0	0	0	0	0	0	1
HBD	6.09176e-05	9.37243e-06	0	0	0.000207615	1.82277e-05	0	0	0.00147891	0.00147891	0.000207615	7.1233	7.1233	HBD	0	0	0	0	0	0	0	0	1
LOC100506125	4.50819e-06	0.000167538	0	4.46506e-06	0.000101777	3.80309e-05	0	0	0.00118661	0.00118661	0.000167538	7.08266	7.08266	LOC100506125	0	0	0	0	0	0	0	0	1
TAS2R4	5.92223e-06	3.15486e-05	9.95151e-06	3.84279e-06	0	0	0	0	0.000222956	0.000222956	3.15486e-05	7.06706	7.06706	TAS2R4	0	0	0	0	0	0	0	0	1
BANCR	0	6.20024e-06	0	0	0	0	0	0	4.36824e-05	4.36824e-05	6.20024e-06	7.04528	7.04528	BANCR	0	0	0	0	0	0	0	0	1
CYP1A1	0	4.0628e-05	0	2.7436e-05	0	1.8628e-06	0	0	0.000283899	0.000283899	4.0628e-05	6.98776	6.98776	CYP1A1	0	0	0	0	0	0	0	0	1
CLEC3A	0	5.66446e-06	0	0	0	0	0	0	3.95617e-05	3.95617e-05	5.66446e-06	6.9842	6.9842	CLEC3A	0	0	0	0	0	0	0	0	1
ITIH4-AS1	0	7.73539e-06	0	0	0	0	0	0	5.36969e-05	5.36969e-05	7.73539e-06	6.94171	6.94171	ITIH4-AS1	0	0	0	0	0	0	0	0	1
AKR1C2	0.0257653	0.0186221	0.0101149	0.00635662	0.00123238	0.00489597	0.000384431	0	0.178617	0.178617	0.0257653	6.93246	6.93246	AKR1C2	0	0	0	0	0	0	0	0	1
LINC01055	8.69538e-05	0.000178092	7.94156e-06	0.000102196	7.51296e-05	0.000198046	0	0	0.00137278	0.00137278	0.000198046	6.9316	6.9316	LINC01055	0	0	0	0	0	0	0	0	1
DNM1P46	4.60846e-05	0.000341137	0	0.000849265	0	0.000214481	0	0	0.00588645	0.00588645	0.000849265	6.93122	6.93122	DNM1P46	0	0	0	0	0	0	0	0	1
ASIP	0.000186596	2.85907e-05	0	0.000162396	3.57197e-05	0	0	0	0.00129081	0.00129081	0.000186596	6.91767	6.91767	ASIP	0	0	0	0	0	0	0	0	1
TRIM10	8.31616e-06	4.88673e-05	0	0.000190011	0	0	0	0	0.00131277	0.00131277	0.000190011	6.90893	6.90893	TRIM10	0	0	0	0	0	0	0	0	1
TMC5	0	0.0001755	0	7.09275e-05	0.000100248	4.22086e-05	0	0	0.00120687	0.00120687	0.0001755	6.87679	6.87679	TMC5	0	0	0	0	0	0	0	0	1
LOC101928241	0	4.9535e-06	0	0	0	0	0	0	3.39077e-05	3.39077e-05	4.9535e-06	6.8452	6.8452	LOC101928241	0	0	0	0	0	0	0	0	1
LOC440446	0.000140449	6.35228e-05	0	5.53363e-05	0	1.53805e-05	0.000166575	0	0.00113648	0.00113648	0.000166575	6.82263	6.82263	LOC440446	0	0	0	0	0	0	0	0	1
FAM177A1	0.0340898	0.0326124	0.0268499	0.019147	0.0106716	0.0196694	0.038034	0.0310983	0.259402	0.259402	0.038034	6.82026	6.82026	FAM177A1	0	0	0	0	0	0	0	0	1
HOXC8	0	1.57004e-05	0	8.6445e-06	0	0	0	0	0.000106916	0.000106916	1.57004e-05	6.80977	6.80977	HOXC8	0	0	0	0	0	0	0	0	1
PSPN	5.1124e-06	5.93646e-05	0	0	0	0	0	0	0.000402287	0.000402287	5.93646e-05	6.77655	6.77655	PSPN	0	0	0	0	0	0	0	0	1
PWRN2	0	4.78089e-06	0	0	0	0	0	0	3.22364e-05	3.22364e-05	4.78089e-06	6.74277	6.74277	PWRN2	0	0	0	0	0	0	0	0	1
PITX2	0	2.01149e-06	0	0	0	0	0	0	1.3544e-05	1.3544e-05	2.01149e-06	6.73332	6.73332	PITX2	0	0	0	0	0	0	0	0	1
OR2D3	0	2.33088e-05	0	0	0	0	0	0	0.00015653	0.00015653	2.33088e-05	6.71548	6.71548	OR2D3	0	0	0	0	0	0	0	0	1
DEPDC1-AS1	0	7.367e-06	0	0	0	0	0	0	4.94231e-05	4.94231e-05	7.367e-06	6.70871	6.70871	DEPDC1-AS1	0	0	0	0	0	0	0	0	1
PATE3	0	2.03744e-05	0	2.60917e-06	0	0	0	0	0.000136667	0.000136667	2.03744e-05	6.7078	6.7078	PATE3	0	0	0	0	0	0	0	0	1
ALG1L2	0	2.13954e-05	0	0	0	0	0	0	0.000143404	0.000143404	2.13954e-05	6.70257	6.70257	ALG1L2	0	0	0	0	0	0	0	0	1
SKP1P2	1.21115e-05	4.20437e-05	0	3.42215e-06	0	7.86884e-06	0	0	0.000280769	0.000280769	4.20437e-05	6.67801	6.67801	SKP1P2	0	0	0	0	0	0	0	0	1
LOC100506274	9.78293e-06	3.84184e-05	0	0.000453573	0	1.28143e-05	0	0	0.00302381	0.00302381	0.000453573	6.66665	6.66665	LOC100506274	0	0	0	0	0	0	0	0	1
TRIM77	0	0	0	1.74165e-05	0	0	0	0	0.000115944	0.000115944	1.74165e-05	6.65715	6.65715	TRIM77	0	0	0	0	0	0	0	0	1
LOC440704	0	7.87356e-06	0	0	0	0	0	0	5.23649e-05	5.23649e-05	7.87356e-06	6.65072	6.65072	LOC440704	0	0	0	0	0	0	0	0	1
ANKRD30BP2	0.000392028	0.00050317	5.26578e-05	0.000164296	1.05202e-05	7.9473e-05	0	0	0.00333702	0.00333702	0.00050317	6.632	6.632	ANKRD30BP2	0	0	0	0	0	0	0	0	1
NUDT13	0.00173595	0.00132425	9.67458e-05	0.00148175	0.00265345	0.00120718	9.35199e-05	0	0.0175626	0.0175626	0.00265345	6.6188	6.6188	NUDT13	0	0	0	0	0	0	0	0	1
ANTXRLP1	3.70215e-05	4.88752e-06	0	1.37332e-05	0	0	0	0	0.00024501	0.00024501	3.70215e-05	6.61806	6.61806	ANTXRLP1	0	0	0	0	0	0	0	0	1
HBM	0.0230479	0.00633573	0.014999	0.0200228	0.00400494	0.0127699	0.0114564	0.000609123	0.152158	0.152158	0.0230479	6.60182	6.60182	HBM	0	0	0	0	0	0	0	0	1
SLC30A2	0	0	0	0	0	2.14305e-06	0	0	1.41268e-05	1.41268e-05	2.14305e-06	6.59193	6.59193	SLC30A2	0	0	0	0	0	0	0	0	1
SLC22A1	0.000105375	9.54567e-05	0	0	0	7.4677e-06	0	0	0.000694311	0.000694311	0.000105375	6.58897	6.58897	SLC22A1	0	0	0	0	0	0	0	0	1
HBG2	1.31055	0.741554	0.471658	1.24726	0.422526	1.01394	0.4215	0.210367	8.53591	8.53591	1.31055	6.51323	6.51323	HBG2	0	0	0	0	0	0	0	0	1
CIDEA	1.94267e-05	0.000193513	0	0.000113006	0	0	0	0	0.00125838	0.00125838	0.000193513	6.50281	6.50281	CIDEA	0	0	0	0	0	0	0	0	1
MAGEB10	5.85196e-05	0.000156511	6.37826e-06	0.000257904	3.72284e-05	4.36292e-05	0.00014373	0	0.00166484	0.00166484	0.000257904	6.45525	6.45525	MAGEB10	0	0	0	0	0	0	0	0	1
LINC01289	2.64005e-06	0.000439382	0	0.00018982	1.05202e-05	0.000586153	0	0	0.00377713	0.00377713	0.000586153	6.44392	6.44392	LINC01289	0	0	0	0	0	0	0	0	1
LOC550113	0	2.57474e-05	0	0	0	0	0	0	0.000164899	0.000164899	2.57474e-05	6.40449	6.40449	LOC550113	0	0	0	0	0	0	0	0	1
IRG1	0	1.9489e-05	0	0	0	0	0	0	0.000124729	0.000124729	1.9489e-05	6.39998	6.39998	IRG1	0	0	0	0	0	0	0	0	1
LOC729930	0	4.42377e-07	0	0	0	0	0	0	2.82703e-06	2.82703e-06	4.42377e-07	6.39054	6.39054	LOC729930	0	0	0	0	0	0	0	0	1
CD1C	6.66715e-06	3.11734e-05	0	0.000349127	0	0	0	0	0.00219627	0.00219627	0.000349127	6.29077	6.29077	CD1C	0	0	0	0	0	0	0	0	1
LOC101927502	0	6.04776e-06	0	0	0	1.94193e-05	0	0	0.000121782	0.000121782	1.94193e-05	6.27116	6.27116	LOC101927502	0	0	0	0	0	0	0	0	1
LOC101928992	6.8213e-06	7.14391e-05	0	2.27972e-05	0	3.74209e-06	0	0	0.000447962	0.000447962	7.14391e-05	6.27054	6.27054	LOC101928992	0	0	0	0	0	0	0	0	1
TLL2	0.000707805	0.000239599	0	0.000110795	0	0	0	0	0.00442813	0.00442813	0.000707805	6.25615	6.25615	TLL2	0	0	0	0	0	0	0	0	1
TRIM55	0	2.26074e-06	0	0	0	0	0	0	1.41089e-05	1.41089e-05	2.26074e-06	6.24082	6.24082	TRIM55	0	0	0	0	0	0	0	0	1
ZBTB7C	0	9.2244e-05	0	0.000155571	0	6.16539e-06	0	0	0.00096838	0.00096838	0.000155571	6.2247	6.2247	ZBTB7C	0	0	0	0	0	0	0	0	1
KIAA0368	0.0059878	0.0158467	0.00217599	0.0110861	0.00613798	0.0150358	0.00147345	0.00122061	0.0971689	0.0971689	0.0158467	6.13182	6.13182	KIAA0368	0	0	0	0	0	0	0	0	1
FAM46D	0	0	0	1.91848e-05	0	0	0	0	0.000117332	0.000117332	1.91848e-05	6.11585	6.11585	FAM46D	0	0	0	0	0	0	0	0	1
LOC731424	0.000231121	0.000123758	3.31821e-05	0.000119166	6.32026e-06	0.000222877	6.08594e-05	0	0.00141129	0.00141129	0.000231121	6.10631	6.10631	LOC731424	0	0	0	0	0	0	0	0	1
PRRX2	0	3.64367e-05	0	0	0	0	0	0	0.000222375	0.000222375	3.64367e-05	6.10306	6.10306	PRRX2	0	0	0	0	0	0	0	0	1
CCL22	8.31616e-06	4.60388e-05	1.8697e-05	8.68433e-05	0	0	0	0	0.000529348	0.000529348	8.68433e-05	6.09544	6.09544	CCL22	0	0	0	0	0	0	0	0	1
LOC101929237	0	2.34642e-07	0	0.00012038	0	0	0	0	0.000732721	0.000732721	0.00012038	6.08671	6.08671	LOC101929237	0	0	0	0	0	0	0	0	1
KLHDC7A	0	2.68272e-05	0	1.40175e-05	0	0	0	0	0.000162318	0.000162318	2.68272e-05	6.05048	6.05048	KLHDC7A	0	0	0	0	0	0	0	0	1
NSUN5P2	0	3.11123e-05	1.8697e-05	7.06888e-06	0	9.76006e-05	0.000149085	0	0.000899604	0.000899604	0.000149085	6.03418	6.03418	NSUN5P2	0	0	0	0	0	0	0	0	1
LINC00559	0	0.00015117	0	2.39738e-05	0	3.58274e-06	0	0	0.000905554	0.000905554	0.00015117	5.99032	5.99032	LINC00559	0	0	0	0	0	0	0	0	1
ZNF582	0.00156162	0.00233871	0.000930324	0.00145967	0	0.00117769	0	0	0.014002	0.014002	0.00233871	5.98705	5.98705	ZNF582	0	0	0	0	0	0	0	0	1
CCDC132	0.00626538	0.00865627	0.00189312	0.00943661	0.00255479	0.00286061	0.00161732	0	0.0563493	0.0563493	0.00943661	5.97134	5.97134	CCDC132	0	0	0	0	0	0	0	0	1
C6orf106	0.00292013	0.00590578	0.00121504	0.00490908	0.00146	0.00594122	0.00152787	0	0.0354658	0.0354658	0.00594122	5.96945	5.96945	C6orf106	0	0	0	0	0	0	0	0	1
HEMGN	0.000608817	0.00426844	0.000105931	0.000114176	0	0.000730971	6.08594e-05	0	0.0254228	0.0254228	0.00426844	5.95599	5.95599	HEMGN	0	0	0	0	0	0	0	0	1
JAZF1-AS1	0	0.000962335	0.000236949	0.00116735	0.00128999	7.52507e-05	0	0	0.00767341	0.00767341	0.00128999	5.94845	5.94845	JAZF1-AS1	0	0	0	0	0	0	0	0	1
LINC01393	0	8.66496e-06	2.1511e-05	0	0	0	0	0	0.000127415	0.000127415	2.1511e-05	5.92325	5.92325	LINC01393	0	0	0	0	0	0	0	0	1
CACNA1G-AS1	4.51409e-06	0.000287298	0.000288094	3.63431e-06	0	0	0	0	0.00170419	0.00170419	0.000288094	5.9154	5.9154	CACNA1G-AS1	0	0	0	0	0	0	0	0	1
LOC440117	0	1.58712e-05	0	5.40415e-06	0	0	0	0	9.31692e-05	9.31692e-05	1.58712e-05	5.87034	5.87034	LOC440117	0	0	0	0	0	0	0	0	1
MPZ	9.64677e-06	0.000179232	0	8.1515e-05	0	0	0	0	0.00104991	0.00104991	0.000179232	5.85783	5.85783	MPZ	0	0	0	0	0	0	0	0	1
PRAMEF17	0	8.01482e-07	0	0	0	0	0	0	4.65343e-06	4.65343e-06	8.01482e-07	5.80603	5.80603	PRAMEF17	0	0	0	0	0	0	0	0	1
TMPRSS11BNL	0	1.12063e-05	0	0	0	1.82277e-05	0	0	0.00010539	0.00010539	1.82277e-05	5.78185	5.78185	TMPRSS11BNL	0	0	0	0	0	0	0	0	1
FAM46C	2.64256e-05	0.000657472	4.56483e-06	0.000554512	3.57706e-05	0.0008973	0	0	0.00514223	0.00514223	0.0008973	5.73078	5.73078	FAM46C	0	0	0	0	0	0	0	0	1
FAM74A3	0	7.14839e-05	0	3.37824e-05	0	3.61351e-05	0	0	0.000408887	0.000408887	7.14839e-05	5.71999	5.71999	FAM74A3	0	0	0	0	0	0	0	0	1
PAUPAR	9.20744e-05	0.000176903	0	7.51708e-05	0	0	0	0	0.00101029	0.00101029	0.000176903	5.71097	5.71097	PAUPAR	0	0	0	0	0	0	0	0	1
ZNF813	0.000297506	0.00037169	2.51795e-05	0.000703236	0.000344026	6.81489e-05	0	0	0.00400984	0.00400984	0.000703236	5.70199	5.70199	ZNF813	0	0	0	0	0	0	0	0	1
LOC105616981	0	1.48769e-06	0	0	0	0	0	0	8.48108e-06	8.48108e-06	1.48769e-06	5.70085	5.70085	LOC105616981	0	0	0	0	0	0	0	0	1
LOC101928009	0	4.45841e-06	0	0	0	0	0	0	2.5415e-05	2.5415e-05	4.45841e-06	5.70045	5.70045	LOC101928009	0	0	0	0	0	0	0	0	1
OR4K2	7.7169e-05	9.79091e-05	0	0	0	0	0	0	0.000556176	0.000556176	9.79091e-05	5.68053	5.68053	OR4K2	0	0	0	0	0	0	0	0	1
RGS4	0.000444494	0.000407705	0	0.000584538	0	0.000216511	0	0	0.00330958	0.00330958	0.000584538	5.66188	5.66188	RGS4	0	0	0	0	0	0	0	0	1
ROPN1B	4.51409e-06	0.000195963	5.43611e-05	6.70054e-06	0	0	0	0	0.00110784	0.00110784	0.000195963	5.65332	5.65332	ROPN1B	0	0	0	0	0	0	0	0	1
LINC00479	0	2.15612e-07	0	0	0	0	0	0	1.21396e-06	1.21396e-06	2.15612e-07	5.63029	5.63029	LINC00479	0	0	0	0	0	0	0	0	1
TARBP2	0.00233216	0.00776384	0.00273584	0.00527802	0.0110509	0.0128309	0.0158868	0	0.089156	0.089156	0.0158868	5.61194	5.61194	TARBP2	0	0	0	0	0	0	0	0	1
LOC101928476	1.00347e-05	1.37297e-05	0	1.60194e-05	0	0	0	0	8.9342e-05	8.9342e-05	1.60194e-05	5.57711	5.57711	LOC101928476	0	0	0	0	0	0	0	0	1
LINC01419	0	1.38583e-05	2.1511e-05	0.00017615	0	3.23106e-06	0	0	0.000980381	0.000980381	0.00017615	5.56559	5.56559	LINC01419	0	0	0	0	0	0	0	0	1
ZNF729	0	2.54114e-06	0	0	0	0	0	0	1.41268e-05	1.41268e-05	2.54114e-06	5.55924	5.55924	ZNF729	0	0	0	0	0	0	0	0	1
TPSG1	7.28025e-05	3.11947e-06	0	0	0	0.000154102	0	0	0.000856315	0.000856315	0.000154102	5.55682	5.55682	TPSG1	0	0	0	0	0	0	0	0	1
PMFBP1	0	0.000549826	0.000138071	0.000551707	5.26417e-05	0.000169839	0	0	0.00305351	0.00305351	0.000551707	5.53465	5.53465	PMFBP1	0	0	0	0	0	0	0	0	1
FAM71D	8.43322e-05	0.000161998	0	0.000243599	0	8.64473e-05	0	0	0.00134541	0.00134541	0.000243599	5.52305	5.52305	FAM71D	0	0	0	0	0	0	0	0	1
PNLIP	8.50324e-05	1.05151e-06	0	0	0	8.9652e-05	0	0	0.000493279	0.000493279	8.9652e-05	5.50215	5.50215	PNLIP	0	0	0	0	0	0	0	0	1
LY6G6F	1.00347e-05	5.50333e-05	0	2.19272e-05	0	0	0	0	0.000302634	0.000302634	5.50333e-05	5.49911	5.49911	LY6G6F	0	0	0	0	0	0	0	0	1
DBET	0	9.79019e-05	0	0.000234333	0	0	0	0	0.00128858	0.00128858	0.000234333	5.49892	5.49892	DBET	0	0	0	0	0	0	0	0	1
BTC	0	5.97025e-05	0	0.000226873	0	0	0	0	0.00124705	0.00124705	0.000226873	5.4967	5.4967	BTC	0	0	0	0	0	0	0	0	1
FAM110C	3.58244e-05	0.000616922	0.000195368	0.000160354	0	0.000160307	0	0	0.00338533	0.00338533	0.000616922	5.48745	5.48745	FAM110C	0	0	0	0	0	0	0	0	1
ATP4A	0	4.21128e-05	0	3.23144e-06	0	0	0	0	0.000230822	0.000230822	4.21128e-05	5.48105	5.48105	ATP4A	0	0	0	0	0	0	0	0	1
VLDLR	0.00120109	0.0045259	0.00160651	0.00465922	0.00110934	0.00164871	0.00905248	0	0.0495969	0.0495969	0.00905248	5.47882	5.47882	VLDLR	0	0	0	0	0	0	0	0	1
CCNO	0	1.60591e-05	0	0	0	3.58274e-06	0	0	8.76046e-05	8.76046e-05	1.60591e-05	5.45514	5.45514	CCNO	0	0	0	0	0	0	0	0	1
RORC	0	4.6637e-06	0	0	0	0	0	0	2.54349e-05	2.54349e-05	4.6637e-06	5.45381	5.45381	RORC	0	0	0	0	0	0	0	0	1
KLB	0.000657211	0.000481205	8.86703e-05	0.000219058	0.000184123	0.000109298	0	0	0.00357699	0.00357699	0.000657211	5.44268	5.44268	KLB	0	0	0	0	0	0	0	0	1
BMS1	0.0206754	0.0143201	0.00284182	0.0150367	0.00721007	0.0177721	0.0137221	0.0213405	0.115436	0.115436	0.0213405	5.40923	5.40923	BMS1	0	0	0	0	0	0	0	0	1
YY1P2	0.00013624	7.36162e-06	0	4.82321e-06	0	0	0	0	0.000736766	0.000736766	0.00013624	5.40785	5.40785	YY1P2	0	0	0	0	0	0	0	0	1
LINC00303	0	3.25091e-06	0	0	0	3.7355e-05	0	0	0.000201688	0.000201688	3.7355e-05	5.39921	5.39921	LINC00303	0	0	0	0	0	0	0	0	1
LOC100500773	0	2.57989e-05	0	0	0	0	0	0	0.000138892	0.000138892	2.57989e-05	5.38364	5.38364	LOC100500773	0	0	0	0	0	0	0	0	1
PLSCR5	0	4.97056e-06	0	0	0	0	0	0	2.66489e-05	2.66489e-05	4.97056e-06	5.36134	5.36134	PLSCR5	0	0	0	0	0	0	0	0	1
SLAMF6	2.77984e-05	4.55249e-05	0	0.000172	0	7.97874e-06	0	0	0.000917392	0.000917392	0.000172	5.33366	5.33366	SLAMF6	0	0	0	0	0	0	0	0	1
MYH7B	0	0.000115557	0	6.68995e-05	0	0	0	0	0.000615418	0.000615418	0.000115557	5.32567	5.32567	MYH7B	0	0	0	0	0	0	0	0	1
OSGEPL1-AS1	0.000147698	0.000548295	3.36779e-06	0.000533194	0	0.000387987	0	0	0.00290117	0.00290117	0.000548295	5.29125	5.29125	OSGEPL1-AS1	0	0	0	0	0	0	0	0	1
ANKRD20A11P	0	7.41726e-05	0	0	0	0	0	0	0.000391972	0.000391972	7.41726e-05	5.28459	5.28459	ANKRD20A11P	0	0	0	0	0	0	0	0	1
GACAT1	0	2.23075e-05	0	0	0	0	0	0	0.000116876	0.000116876	2.23075e-05	5.23932	5.23932	GACAT1	0	0	0	0	0	0	0	0	1
NRG3	0.00884197	0.00833168	0.00200459	0.00573999	0.00367197	0.00148365	0	0.00426858	0.0462442	0.0462442	0.00884197	5.23008	5.23008	NRG3	0	0	0	0	0	0	0	0	1
ANKRD13B	0.0183305	0.0220891	0.00343022	0.00709813	0.00275017	0.00660604	0.00223038	0.00731655	0.115417	0.115417	0.0220891	5.22506	5.22506	ANKRD13B	0	0	0	0	0	0	0	0	1
LOC101927691	0	7.51429e-05	0	1.64695e-05	1.86142e-05	0	0	0	0.00039203	0.00039203	7.51429e-05	5.21712	5.21712	LOC101927691	0	0	0	0	0	0	0	0	1
NXPH3	0.00348759	0.00151266	0	0.00153628	0.00224009	0.00252281	0	0.00914628	0.0475727	0.0475727	0.00914628	5.20131	5.20131	NXPH3	0	0	0	0	0	0	0	0	1
FJX1	0.00888003	0.00757038	0.00601774	0.00194449	0.0036662	0.0142152	0.000128263	0	0.0738475	0.0738475	0.0142152	5.19495	5.19495	FJX1	0	0	0	0	0	0	0	0	1
CHTF18	0.00761429	0.00489712	0.00388493	0.00894044	0.0010818	0.00332645	0.0042053	0.0048777	0.0464272	0.0464272	0.00894044	5.19294	5.19294	CHTF18	0	0	0	0	0	0	0	0	1
LINC00376	0	0.000145173	0	2.71033e-05	0	0	0	0	0.000751832	0.000751832	0.000145173	5.17887	5.17887	LINC00376	0	0	0	0	0	0	0	0	1
MORC2	0.00173466	0.00298559	0.00167209	0.00280484	0.000266899	0.00131142	0.00337375	0	0.0174633	0.0174633	0.00337375	5.17624	5.17624	MORC2	0	0	0	0	0	0	0	0	1
LTK	0	5.36704e-05	0	1.4083e-05	0	0	0	0	0.000277675	0.000277675	5.36704e-05	5.1737	5.1737	LTK	0	0	0	0	0	0	0	0	1
OR52H1	0	9.07801e-06	0	0	0	0	0	0	4.66037e-05	4.66037e-05	9.07801e-06	5.13369	5.13369	OR52H1	0	0	0	0	0	0	0	0	1
LOC101927378	0	2.75923e-06	0	0	0	0	0	0	1.41268e-05	1.41268e-05	2.75923e-06	5.11984	5.11984	LOC101927378	0	0	0	0	0	0	0	0	1
IRX2	2.91105e-05	2.99494e-05	7.34125e-05	0	2.38539e-05	0.000295362	0	0	0.00150018	0.00150018	0.000295362	5.07915	5.07915	IRX2	0	0	0	0	0	0	0	0	1
CCDC87	0	9.22857e-07	0	1.7592e-05	0	0	0	0	8.92781e-05	8.92781e-05	1.7592e-05	5.07493	5.07493	CCDC87	0	0	0	0	0	0	0	0	1
HLA-J	1.35237e-05	2.63337e-05	0.000103892	0.000104688	7.18879e-05	0	0	0	0.00053092	0.00053092	0.000104688	5.07145	5.07145	HLA-J	0	0	0	0	0	0	0	0	1
LOC646268	0	1.08227e-05	0	0	0	0	0	0	5.4826e-05	5.4826e-05	1.08227e-05	5.06582	5.06582	LOC646268	0	0	0	0	0	0	0	0	1
C10orf111	2.51004e-05	0.000408357	1.48647e-05	5.19018e-05	0	3.5324e-05	0.000187897	0	0.00205869	0.00205869	0.000408357	5.04141	5.04141	C10orf111	0	0	0	0	0	0	0	0	1
MBNL2	0.00369097	0.00851335	0.00615564	0.0107527	0.00996136	0.0130453	0.0127412	0.0146331	0.0735546	0.0735546	0.0146331	5.02659	5.02659	MBNL2	0	0	0	0	0	0	0	0	1
TMEM14E	4.98786e-05	4.66178e-05	0	1.0131e-05	0	0	0	0	0.000250447	0.000250447	4.98786e-05	5.02114	5.02114	TMEM14E	0	0	0	0	0	0	0	0	1
LINC01568	0	9.22981e-05	0	0	0	0	0	0	0.000463277	0.000463277	9.22981e-05	5.01935	5.01935	LINC01568	0	0	0	0	0	0	0	0	1
LINC00052	0	7.88728e-06	0	0	0	0	0	0	3.95617e-05	3.95617e-05	7.88728e-06	5.01589	5.01589	LINC00052	0	0	0	0	0	0	0	0	1
TPBG	0.00234499	0.00181912	0.000301701	0.000433314	0	7.3808e-05	0	0.00609831	0.0305208	0.0305208	0.00609831	5.0048	5.0048	TPBG	0	0	0	0	0	0	0	0	1
ZNF26	0.0038477	0.00354378	0.00155497	0.00260449	0.0041315	0.00368486	0.00113463	0.00243885	0.0206105	0.0206105	0.0041315	4.98861	4.98861	ZNF26	0	0	0	0	0	0	0	0	1
LOC105378732	0	0.000147436	0	0	0	3.74209e-06	0	0	0.000732721	0.000732721	0.000147436	4.96976	4.96976	LOC105378732	0	0	0	0	0	0	0	0	1
UGT2B7	0	0.000120702	0	0	0	0	0	0	0.000598539	0.000598539	0.000120702	4.9588	4.9588	UGT2B7	0	0	0	0	0	0	0	0	1
GOLGA8IP	9.6627e-06	0.000707622	0.000116823	0.000306627	0	0.00103819	3.64085e-05	0	0.00514223	0.00514223	0.00103819	4.95309	4.95309	GOLGA8IP	0	0	0	0	0	0	0	0	1
GPR87	0	4.56641e-05	0	0	0	0	0	0	0.000225932	0.000225932	4.56641e-05	4.94769	4.94769	GPR87	0	0	0	0	0	0	0	0	1
TMEM72-AS1	0	0.00133017	0	5.44114e-05	0.000580011	0	0	0	0.00657613	0.00657613	0.00133017	4.94381	4.94381	TMEM72-AS1	0	0	0	0	0	0	0	0	1
DSCR8	0	6.53382e-07	0	0	0	0	0	0	3.22614e-06	3.22614e-06	6.53382e-07	4.93759	4.93759	DSCR8	0	0	0	0	0	0	0	0	1
NALCN-AS1	6.48489e-06	8.14375e-05	0	0	0	0	0	0	0.000401663	0.000401663	8.14375e-05	4.93216	4.93216	NALCN-AS1	0	0	0	0	0	0	0	0	1
LINC00967	0.000430599	7.75096e-05	0	0	0.0020063	0	0	0	0.00988258	0.00988258	0.0020063	4.92578	4.92578	LINC00967	0	0	0	0	0	0	0	0	1
TREML3P	0	1.7404e-06	0	0	0	0	0	0	8.48108e-06	8.48108e-06	1.7404e-06	4.87307	4.87307	TREML3P	0	0	0	0	0	0	0	0	1
CCDC33	0	3.87347e-05	0	0	0	0	9.29488e-05	0	0.000452485	0.000452485	9.29488e-05	4.86811	4.86811	CCDC33	0	0	0	0	0	0	0	0	1
LOC101928438	0	0.000147475	0	1.13671e-05	0	0	0	0	0.000716046	0.000716046	0.000147475	4.85537	4.85537	LOC101928438	0	0	0	0	0	0	0	0	1
FGF8	0	2.39413e-06	0	0	0	0	0	0	1.16212e-05	1.16212e-05	2.39413e-06	4.85403	4.85403	FGF8	0	0	0	0	0	0	0	0	1
PLA2G4E	6.5538e-05	0.000131558	0.00022139	0.000348999	0	0.000197173	0.000398828	0	0.00192397	0.00192397	0.000398828	4.82406	4.82406	PLA2G4E	0	0	0	0	0	0	0	0	1
SCGB1A1	0	0.000238121	0	0.000196157	0	0.000230279	0	0	0.00114697	0.00114697	0.000238121	4.81675	4.81675	SCGB1A1	0	0	0	0	0	0	0	0	1
DMP1	0	1.71405e-05	0	0	0	0	0	0	8.19505e-05	8.19505e-05	1.71405e-05	4.78112	4.78112	DMP1	0	0	0	0	0	0	0	0	1
TSG1	0	6.3313e-05	0	3.85705e-06	0	0.000102876	0	0	0.000491283	0.000491283	0.000102876	4.77547	4.77547	TSG1	0	0	0	0	0	0	0	0	1
VRTN	0.000139238	0.000185071	0.000354264	0.000433232	0	0	0.000138495	0.000609123	0.00290693	0.00290693	0.000609123	4.77232	4.77232	VRTN	0	0	0	0	0	0	0	0	1
TFPI2	0	7.37983e-06	0	0	0	0.000156348	0	0	0.000745417	0.000745417	0.000156348	4.76766	4.76766	TFPI2	0	0	0	0	0	0	0	0	1
EXD1	7.46055e-05	6.32933e-05	0	1.98057e-05	0	4.51689e-05	0	0	0.000355536	0.000355536	7.46055e-05	4.76555	4.76555	EXD1	0	0	0	0	0	0	0	0	1
EDA	0.00165779	0.00181046	7.94156e-06	0.00125407	0.00134683	0.00056016	0	0	0.00862457	0.00862457	0.00181046	4.76373	4.76373	EDA	0	0	0	0	0	0	0	0	1
PHOSPHO1	2.93072e-05	0.000215057	7.75396e-06	0.000293046	5.75042e-05	0.00045606	0	0	0.00216623	0.00216623	0.00045606	4.74987	4.74987	PHOSPHO1	0	0	0	0	0	0	0	0	1
CRISP2	0	4.49166e-05	0	0	0	0	0	0	0.000213282	0.000213282	4.49166e-05	4.74839	4.74839	CRISP2	0	0	0	0	0	0	0	0	1
MICALCL	0	0.000108289	0	1.0106e-05	0	0	0	0	0.000512515	0.000512515	0.000108289	4.73284	4.73284	MICALCL	0	0	0	0	0	0	0	0	1
LDB3	0	7.20148e-05	0	5.52794e-05	0	0.000183066	0	0	0.000866369	0.000866369	0.000183066	4.73256	4.73256	LDB3	0	0	0	0	0	0	0	0	1
BACH1-IT2	0	8.38994e-06	1.58831e-05	0	0	0	0	0	7.50845e-05	7.50845e-05	1.58831e-05	4.72732	4.72732	BACH1-IT2	0	0	0	0	0	0	0	0	1
KMT2D	0.00258826	0.0116641	0.000382548	0.0108034	0.00147553	0.00516458	0.0001824	0	0.0545629	0.0545629	0.0116641	4.67785	4.67785	KMT2D	0	0	0	0	0	0	0	0	1
ZNF890P	5.92223e-06	1.68578e-05	0	7.99126e-06	0	0	0.00014373	0	0.000671448	0.000671448	0.00014373	4.67158	4.67158	ZNF890P	0	0	0	0	0	0	0	0	1
LOC101928988	0.000420214	0.000249535	0.000306058	0.000332131	0	7.86884e-06	0	0	0.00196284	0.00196284	0.000420214	4.67104	4.67104	LOC101928988	0	0	0	0	0	0	0	0	1
NLRP8	0.000310359	0.000482062	5.37417e-05	0.00034815	0.000368833	0.000255352	0.000149085	0.000609123	0.00283308	0.00283308	0.000609123	4.65108	4.65108	NLRP8	0	0	0	0	0	0	0	0	1
CCDC38	0.00127855	0.000608088	1.27476e-05	0.000828546	0.000145896	0.000453376	0	0	0.00588448	0.00588448	0.00127855	4.60245	4.60245	CCDC38	0	0	0	0	0	0	0	0	1
IL1RAPL2	0.000115906	0.000316022	1.34712e-05	0	1.05202e-05	0.000309174	0	0	0.00144644	0.00144644	0.000316022	4.57703	4.57703	IL1RAPL2	0	0	0	0	0	0	0	0	1
LINC01005	4.60261e-06	3.47437e-06	0	0	0	0	0	0	2.10657e-05	2.10657e-05	4.60261e-06	4.57691	4.57691	LINC01005	0	0	0	0	0	0	0	0	1
TNFRSF13B	0	9.92074e-07	0	0	0	1.8628e-06	0	0	8.48108e-06	8.48108e-06	1.8628e-06	4.55286	4.55286	TNFRSF13B	0	0	0	0	0	0	0	0	1
SSR4P1	0	4.18395e-05	0	3.55677e-05	0	0	0	0	0.000190478	0.000190478	4.18395e-05	4.55259	4.55259	SSR4P1	0	0	0	0	0	0	0	0	1
LOC101927845	0	3.72628e-06	0	0	0	0	0	0	1.69538e-05	1.69538e-05	3.72628e-06	4.54981	4.54981	LOC101927845	0	0	0	0	0	0	0	0	1
MGAT4D	6.85364e-06	0	0	0	0	0	0	0	3.1089e-05	3.1089e-05	6.85364e-06	4.53613	4.53613	MGAT4D	0	0	0	0	0	0	0	0	1
APAF1	0.0173748	0.0220768	0.00305001	0.0231027	0.00713867	0.0101602	0.00191163	0	0.104604	0.104604	0.0231027	4.52778	4.52778	APAF1	0	0	0	0	0	0	0	0	1
EYA4	0	0.000159683	0.000232029	3.41739e-05	0.000520599	0	0	0	0.00234555	0.00234555	0.000520599	4.50548	4.50548	EYA4	0	0	0	0	0	0	0	0	1
LINC00397	0	6.28957e-07	0	0	0	0	0	0	2.82703e-06	2.82703e-06	6.28957e-07	4.49478	4.49478	LINC00397	0	0	0	0	0	0	0	0	1
GYPE	4.76455e-05	0.000282152	0.000505946	0.000325476	0	0	0	0	0.0022721	0.0022721	0.000505946	4.49079	4.49079	GYPE	0	0	0	0	0	0	0	0	1
LOC283038	1.43224e-05	0.000313853	0.000241311	0.000390506	0	0.000175422	0.000294088	0	0.00174644	0.00174644	0.000390506	4.47223	4.47223	LOC283038	0	0	0	0	0	0	0	0	1
PLCXD2	3.64799e-05	9.10364e-05	0	1.45727e-05	0	0	0	0	0.000407067	0.000407067	9.10364e-05	4.47147	4.47147	PLCXD2	0	0	0	0	0	0	0	0	1
CCR2	4.51409e-06	7.33634e-05	0	1.49369e-05	0	0	0	0	0.000326882	0.000326882	7.33634e-05	4.45566	4.45566	CCR2	0	0	0	0	0	0	0	0	1
FMOD	0	1.48233e-06	0	4.4488e-06	0	0	0	0	1.97809e-05	1.97809e-05	4.4488e-06	4.44634	4.44634	FMOD	0	0	0	0	0	0	0	0	1
LINC01500	0	2.5515e-06	0	0	0	0	0	0	1.12998e-05	1.12998e-05	2.5515e-06	4.42868	4.42868	LINC01500	0	0	0	0	0	0	0	0	1
SLC28A2	0.00247793	0.000829612	0.000417716	0.000334213	0.00043778	0.000337313	0.000354519	0	0.0109717	0.0109717	0.00247793	4.42776	4.42776	SLC28A2	0	0	0	0	0	0	0	0	1
TLX1	0	3.19076e-06	0	0	0	0	0	0	1.41268e-05	1.41268e-05	3.19076e-06	4.42742	4.42742	TLX1	0	0	0	0	0	0	0	0	1
CXCR1	0	0	0	0.000103135	0	0	0	0	0.000456132	0.000456132	0.000103135	4.42267	4.42267	CXCR1	0	0	0	0	0	0	0	0	1
ZNF716	0.00154814	0.000127771	0	0.000133726	0.000257907	0	0	0	0.0068308	0.0068308	0.00154814	4.41225	4.41225	ZNF716	0	0	0	0	0	0	0	0	1
HTR3D	0	1.92679e-06	0	0	0	0	0	0	8.48108e-06	8.48108e-06	1.92679e-06	4.40166	4.40166	HTR3D	0	0	0	0	0	0	0	0	1
LOC101928495	0	3.85896e-06	0	0	0	0	0	0	1.69538e-05	1.69538e-05	3.85896e-06	4.39338	4.39338	LOC101928495	0	0	0	0	0	0	0	0	1
PRR23A	8.32213e-05	0.000190649	7.07504e-06	4.48025e-05	0.000257907	0	0	0	0.00113238	0.00113238	0.000257907	4.39064	4.39064	PRR23A	0	0	0	0	0	0	0	0	1
OR1J2	0	9.84519e-06	0	0	0	0	0	0	4.31855e-05	4.31855e-05	9.84519e-06	4.38646	4.38646	OR1J2	0	0	0	0	0	0	0	0	1
ZNF768	0.000645737	0.000621539	0	0.00045518	0.000105243	0.000363253	0.000250576	0	0.00282857	0.00282857	0.000645737	4.38037	4.38037	ZNF768	0	0	0	0	0	0	0	0	1
VN1R10P	0	1.9704e-05	0	0	0	0	0	0	8.61679e-05	8.61679e-05	1.9704e-05	4.37312	4.37312	VN1R10P	0	0	0	0	0	0	0	0	1
LOC101927124	0.000133652	0.000632816	0.000139967	0.000139778	6.35084e-05	0.000170537	0	0	0.00276169	0.00276169	0.000632816	4.36413	4.36413	LOC101927124	0	0	0	0	0	0	0	0	1
GOLGA8M	0	0.00010466	0	0.00113002	3.30285e-05	0	0	0	0.00492084	0.00492084	0.00113002	4.35465	4.35465	GOLGA8M	0	0	0	0	0	0	0	0	1
ERBB3	0.000724565	0.00203807	4.80424e-05	0.00087428	0	0.000440094	0.013703	0	0.0595636	0.0595636	0.013703	4.34676	4.34676	ERBB3	0	0	0	0	0	0	0	0	1
SRRM5	0	3.43181e-06	0	0	0	0	0	0	1.49056e-05	1.49056e-05	3.43181e-06	4.34336	4.34336	SRRM5	0	0	0	0	0	0	0	0	1
CLEC6A	4.56327e-06	0	0	0	0	1.35177e-05	0	0	5.84737e-05	5.84737e-05	1.35177e-05	4.32572	4.32572	CLEC6A	0	0	0	0	0	0	0	0	1
OSBPL10	0.00111276	0.00223625	0.000148102	0.00110168	0.000507374	0.00327941	0.00463709	0.000609123	0.0200556	0.0200556	0.00463709	4.32504	4.32504	OSBPL10	0	0	0	0	0	0	0	0	1
TPTEP1	0	0.000120572	0	3.05249e-05	0	4.30258e-06	0	0	0.000521292	0.000521292	0.000120572	4.3235	4.3235	TPTEP1	0	0	0	0	0	0	0	0	1
C6	0	0.00019449	0	0.000167488	0	1.28913e-05	0	0	0.000839186	0.000839186	0.00019449	4.31481	4.31481	C6	0	0	0	0	0	0	0	0	1
NYAP1	0.000315229	0.000627048	0.000278115	0.000582238	0.000115763	0.000578279	0	0	0.00270038	0.00270038	0.000627048	4.3065	4.3065	NYAP1	0	0	0	0	0	0	0	0	1
LINC00906	0	1.91845e-05	0	0	0	0	0	0	8.24759e-05	8.24759e-05	1.91845e-05	4.29909	4.29909	LINC00906	0	0	0	0	0	0	0	0	1
GRM5-AS1	0	0.000520944	4.84206e-05	0.000146285	5.04041e-05	0	0.000375864	0	0.00223826	0.00223826	0.000520944	4.29655	4.29655	GRM5-AS1	0	0	0	0	0	0	0	0	1
LINC01288	0	2.76557e-05	0	0	0	0	0	0	0.000118694	0.000118694	2.76557e-05	4.29182	4.29182	LINC01288	0	0	0	0	0	0	0	0	1
ANKRD2	0	2.52288e-05	0	4.27597e-05	0	0	0	0	0.000183479	0.000183479	4.27597e-05	4.29094	4.29094	ANKRD2	0	0	0	0	0	0	0	0	1
TDO2	0	8.6837e-05	0	0	0	0	0	0	0.000372099	0.000372099	8.6837e-05	4.28502	4.28502	TDO2	0	0	0	0	0	0	0	0	1
VAMP1	0.000416886	0.000348605	0.000257566	0.000376219	0	0.000512578	0	0	0.00218737	0.00218737	0.000512578	4.2674	4.2674	VAMP1	0	0	0	0	0	0	0	0	1
UBTD2	0.0119203	0.00742687	0.0074513	0.00262576	0.00922547	0.00355549	0.000106192	0	0.0508121	0.0508121	0.0119203	4.26263	4.26263	UBTD2	0	0	0	0	0	0	0	0	1
CYP4F2	0	7.06847e-07	0	0	0	3.58274e-06	0	0	1.52481e-05	1.52481e-05	3.58274e-06	4.25598	4.25598	CYP4F2	0	0	0	0	0	0	0	0	1
TAAR5	2.59409e-05	5.67492e-07	0	0	0	0	0	0	0.000109666	0.000109666	2.59409e-05	4.22753	4.22753	TAAR5	0	0	0	0	0	0	0	0	1
NPPB	0	2.03386e-05	0	1.34836e-05	0	6.82698e-05	0	0	0.000287829	0.000287829	6.82698e-05	4.21605	4.21605	NPPB	0	0	0	0	0	0	0	0	1
LOC101927829	0.000189827	7.6826e-05	0	1.71242e-05	0	4.48392e-06	0	0	0.000798754	0.000798754	0.000189827	4.20781	4.20781	LOC101927829	0	0	0	0	0	0	0	0	1
LOC286177	0	1.16867e-05	0	9.87321e-05	0	0	0	0	0.00041524	0.00041524	9.87321e-05	4.20572	4.20572	LOC286177	0	0	0	0	0	0	0	0	1
PIWIL2	0.00142992	0.00177188	9.55845e-05	0.000209994	0.000224689	0.000287888	8.35254e-05	0	0.00744495	0.00744495	0.00177188	4.20171	4.20171	PIWIL2	0	0	0	0	0	0	0	0	1
MC4R	0	1.40086e-05	0	0	0	3.54757e-05	0	0	0.000149	0.000149	3.54757e-05	4.20006	4.20006	MC4R	0	0	0	0	0	0	0	0	1
PPP1R3D	6.17178e-06	0.00064612	3.30258e-05	0.00192435	0	6.12582e-05	0	0	0.00807377	0.00807377	0.00192435	4.19558	4.19558	PPP1R3D	0	0	0	0	0	0	0	0	1
IFIT1B	0	2.05821e-05	1.6294e-05	4.92333e-05	0	2.9706e-05	0	0	0.000205758	0.000205758	4.92333e-05	4.17924	4.17924	IFIT1B	0	0	0	0	0	0	0	0	1
LOC100130872	0.000166734	0.000745029	0	0.00020799	0.000552819	0.000539722	0	0	0.00311063	0.00311063	0.000745029	4.17518	4.17518	LOC100130872	0	0	0	0	0	0	0	0	1
GCSAML	1.29793e-05	7.40132e-05	0	9.91091e-05	0	7.16548e-06	0	0	0.000413651	0.000413651	9.91091e-05	4.17369	4.17369	GCSAML	0	0	0	0	0	0	0	0	1
LINC00111	0	2.3279e-05	0	0	0	0	0	0	9.70003e-05	9.70003e-05	2.3279e-05	4.16686	4.16686	LINC00111	0	0	0	0	0	0	0	0	1
GMNC	1.34943e-05	2.45509e-05	0	0	0	0	0	0	0.000102167	0.000102167	2.45509e-05	4.16143	4.16143	GMNC	0	0	0	0	0	0	0	0	1
KIAA1257	0	0.000418092	0	6.52989e-05	0.000752865	0.000558759	0.000187897	0	0.00312656	0.00312656	0.000752865	4.15288	4.15288	KIAA1257	0	0	0	0	0	0	0	0	1
SENP1	0.00107394	0.00334294	0.00215382	0.00335652	0.00171224	0.00337256	0.000532493	0.00122061	0.0139898	0.0139898	0.00337256	4.14813	4.14813	SENP1	0	0	0	0	0	0	0	0	1
PAX3	0	6.36315e-05	0	0	1.05202e-05	0	0	0	0.000263398	0.000263398	6.36315e-05	4.13943	4.13943	PAX3	0	0	0	0	0	0	0	0	1
GMPR	2.34839e-05	0.000178442	0	2.20039e-05	0.000408574	0.000881282	0	0	0.00364799	0.00364799	0.000881282	4.13942	4.13942	GMPR	0	0	0	0	0	0	0	0	1
NUTM2D	0.000174104	0.000235528	0	0.000151354	2.38539e-05	0.00025226	0	0	0.00104123	0.00104123	0.00025226	4.12761	4.12761	NUTM2D	0	0	0	0	0	0	0	0	1
PLP2	0.000808276	0.000400827	0	0.000336857	0.000897069	0.0008348	0	0.00122061	0.0050368	0.0050368	0.00122061	4.12647	4.12647	PLP2	0	0	0	0	0	0	0	0	1
LINC01012	0.00206165	0.00157936	7.72269e-05	0.00031536	0.000626154	0.000754677	0.000724958	0	0.00850082	0.00850082	0.00206165	4.12331	4.12331	LINC01012	0	0	0	0	0	0	0	0	1
ARFGAP2	0.0276003	0.0250526	0.0111102	0.0147216	0.0192497	0.0106649	0.0113358	0	0.113544	0.113544	0.0276003	4.11387	4.11387	ARFGAP2	0	0	0	0	0	0	0	0	1
WDR49	0.000392596	2.04429e-05	2.64063e-05	0.000180618	0	0	0	0	0.00160994	0.00160994	0.000392596	4.10075	4.10075	WDR49	0	0	0	0	0	0	0	0	1
GYS2	0	0.000211926	0	1.41685e-05	0	0	0	0	0.000868549	0.000868549	0.000211926	4.09836	4.09836	GYS2	0	0	0	0	0	0	0	0	1
ASB5	0	4.65204e-05	0	2.81659e-05	0	2.18324e-05	0	0	0.000190368	0.000190368	4.65204e-05	4.09215	4.09215	ASB5	0	0	0	0	0	0	0	0	1
NMS	0	4.65146e-06	0	0	0	0	0	0	1.89743e-05	1.89743e-05	4.65146e-06	4.07922	4.07922	NMS	0	0	0	0	0	0	0	0	1
WIF1	0.000239936	0.000524463	0.00504755	0.000983107	0.0110639	0.000477466	0.000125288	0.00182973	0.0451207	0.0451207	0.0110639	4.07821	4.07821	WIF1	0	0	0	0	0	0	0	0	1
LY9	1.82912e-05	3.6891e-05	0	6.89392e-05	0	0	8.35254e-05	0	0.000339468	0.000339468	8.35254e-05	4.06425	4.06425	LY9	0	0	0	0	0	0	0	0	1
LINC00536	0	4.86778e-06	0	0	0	0	0	0	1.97809e-05	1.97809e-05	4.86778e-06	4.06364	4.06364	LINC00536	0	0	0	0	0	0	0	0	1
TTC36	0.000151127	0.000194392	0	0.000230881	0.000366453	0.000194737	0	0	0.00148791	0.00148791	0.000366453	4.06031	4.06031	TTC36	0	0	0	0	0	0	0	0	1
SLCO1B3	0	7.56496e-05	0	0	0	0	0	0	0.000306051	0.000306051	7.56496e-05	4.04563	4.04563	SLCO1B3	0	0	0	0	0	0	0	0	1
C20orf62	0	2.10408e-06	0	0	0	0	0	0	8.48108e-06	8.48108e-06	2.10408e-06	4.03079	4.03079	C20orf62	0	0	0	0	0	0	0	0	1
MET	0.000111394	0.000837027	1.15193e-05	0.000915625	1.05202e-05	0.000549561	0	0	0.00369037	0.00369037	0.000915625	4.03044	4.03044	MET	0	0	0	0	0	0	0	0	1
LINC01524	0	2.34584e-05	0	0	0	0	0	0	9.4521e-05	9.4521e-05	2.34584e-05	4.0293	4.0293	LINC01524	0	0	0	0	0	0	0	0	1
LOC100652999	0	6.95163e-07	0	0	0	0	0	0	2.79629e-06	2.79629e-06	6.95163e-07	4.02249	4.02249	LOC100652999	0	0	0	0	0	0	0	0	1
NPW	2.0448e-05	6.67552e-05	0	0	0	0	0	0	0.000268466	0.000268466	6.67552e-05	4.02166	4.02166	NPW	0	0	0	0	0	0	0	0	1
OR6C6	0	1.17968e-05	0	3.07361e-05	0	0	0	0	0.000123601	0.000123601	3.07361e-05	4.02135	4.02135	OR6C6	0	0	0	0	0	0	0	0	1
ELK4	0.00190165	0.00413598	0.00173364	0.0081145	0.00102398	0.00574867	0.000280203	0.00122061	0.0325055	0.0325055	0.0081145	4.00585	4.00585	ELK4	0	0	0	0	0	0	0	0	1
KIAA1210	0.000273754	0.000383787	0	9.17944e-05	0	8.83661e-05	0	0	0.00153717	0.00153717	0.000383787	4.00527	4.00527	KIAA1210	0	0	0	0	0	0	0	0	1
LRFN2	0.000486309	0.00203871	8.44806e-05	0.000406752	0.000814233	0.00116067	0	0	0.00816231	0.00816231	0.00203871	4.00366	4.00366	LRFN2	0	0	0	0	0	0	0	0	1
LINC00378	0	3.78489e-05	0	0	0	0	0	0	0.000150867	0.000150867	3.78489e-05	3.98604	3.98604	LINC00378	0	0	0	0	0	0	0	0	1
LOC102723831	0	3.76145e-05	0	1.34103e-06	0	1.8628e-06	0	0.000609123	0.00241854	0.00241854	0.000609123	3.97054	3.97054	LOC102723831	0	0	0	0	0	0	0	0	1
KBTBD11-OT1	0	0.00217603	7.4681e-06	1.41375e-05	0.00153205	0.000197529	0	0	0.00862434	0.00862434	0.00217603	3.96334	3.96334	KBTBD11-OT1	0	0	0	0	0	0	0	0	1
HES2	0.00122177	0.000915313	6.57092e-05	0.00124092	0.00108341	0.000841342	0.000158603	0	0.00488616	0.00488616	0.00124092	3.93753	3.93753	HES2	0	0	0	0	0	0	0	0	1
GOLGA6A	0	5.98429e-06	0	0	0	0	0	0	2.35608e-05	2.35608e-05	5.98429e-06	3.93711	3.93711	GOLGA6A	0	0	0	0	0	0	0	0	1
EFEMP1	5.58144e-05	9.37606e-05	0	4.40112e-05	2.38539e-05	5.01803e-05	0	0	0.000368756	0.000368756	9.37606e-05	3.93295	3.93295	EFEMP1	0	0	0	0	0	0	0	0	1
SERPINB4	0	1.44277e-06	0	0	0	0	0	0	5.65405e-06	5.65405e-06	1.44277e-06	3.91888	3.91888	SERPINB4	0	0	0	0	0	0	0	0	1
SOAT2	0	3.60871e-06	0	0	0	0	0	0	1.41268e-05	1.41268e-05	3.60871e-06	3.91464	3.91464	SOAT2	0	0	0	0	0	0	0	0	1
LOC100049716	0	0.000205117	0	0.000833548	0.000317461	0	0	0	0.00326103	0.00326103	0.000833548	3.91223	3.91223	LOC100049716	0	0	0	0	0	0	0	0	1
LOC101928322	0.000691993	0.00128119	2.26187e-05	0.00119943	5.30902e-05	0.000150383	0	0	0.0050041	0.0050041	0.00128119	3.90581	3.90581	LOC101928322	0	0	0	0	0	0	0	0	1
C4orf17	0	1.59595e-05	0	1.46725e-05	0	0	0	0	6.21696e-05	6.21696e-05	1.59595e-05	3.89545	3.89545	C4orf17	0	0	0	0	0	0	0	0	1
INGX	0.000305704	0.000315759	4.18964e-05	0.000538784	1.00309e-05	0.000104006	0.000313161	0	0.00209358	0.00209358	0.000538784	3.88575	3.88575	INGX	0	0	0	0	0	0	0	0	1
LIPF	0	7.9094e-06	0	0.00010445	0	0	0	0	0.000404636	0.000404636	0.00010445	3.87398	3.87398	LIPF	0	0	0	0	0	0	0	0	1
LZTS2	0.00109811	0.00239098	8.18305e-05	0.00154071	0	0.00232308	0	0	0.009262	0.009262	0.00239098	3.87372	3.87372	LZTS2	0	0	0	0	0	0	0	0	1
GIP	0	6.48429e-06	0	0	0	1.67982e-05	0	0	6.49967e-05	6.49967e-05	1.67982e-05	3.86926	3.86926	GIP	0	0	0	0	0	0	0	0	1
LOC100506022	1.7841e-05	0.00144861	7.94156e-06	0.00162103	0.000206041	0.000332977	0.00014373	0	0.00627048	0.00627048	0.00162103	3.86821	3.86821	LOC100506022	0	0	0	0	0	0	0	0	1
LOC102467217	0	3.66111e-06	0	0	0	0	0	0	1.41268e-05	1.41268e-05	3.66111e-06	3.85862	3.85862	LOC102467217	0	0	0	0	0	0	0	0	1
TSSK6	0	7.89321e-06	0	0	0	0	0	0	3.04284e-05	3.04284e-05	7.89321e-06	3.85501	3.85501	TSSK6	0	0	0	0	0	0	0	0	1
AP1M2	0	6.94719e-06	0	0	0	0	0	0	2.67628e-05	2.67628e-05	6.94719e-06	3.85232	3.85232	AP1M2	0	0	0	0	0	0	0	0	1
LOC101929374	8.31616e-06	0.000631756	0	0.000744122	0	0.000283344	0	0	0.00286342	0.00286342	0.000744122	3.84806	3.84806	LOC101929374	0	0	0	0	0	0	0	0	1
FOXD2	0	8.8524e-06	0	0	0	0	0	0	3.40458e-05	3.40458e-05	8.8524e-06	3.84594	3.84596	FOXD2	0	0	0	0	0	0	0	0	1
KNTC1	0.00281065	0.00442653	0.00326371	0.00914862	1.03571e-05	0.00316162	0.00360373	0	0.0351322	0.0351322	0.00914862	3.84017	3.84017	KNTC1	0	0	0	0	0	0	0	0	1
PPP4R1-AS1	0	9.9309e-07	0	0	0	0	0	0	3.8117e-06	3.8117e-06	9.9309e-07	3.83822	3.83822	PPP4R1-AS1	0	0	0	0	0	0	0	0	1
LOC101559451	0	4.95109e-05	1.0559e-05	6.99741e-05	0	0	0	0	0.000267578	0.000267578	6.99741e-05	3.82395	3.82395	LOC101559451	0	0	0	0	0	0	0	0	1
MARK2P9	0	4.66947e-06	0	0.000241209	0	2.84366e-05	0	0	0.000919966	0.000919966	0.000241209	3.81398	3.81398	MARK2P9	0	0	0	0	0	0	0	0	1
SNHG4	5.36911e-05	5.52429e-05	0	6.26827e-05	0	1.30067e-05	0	0	0.000238715	0.000238715	6.26827e-05	3.8083	3.8083	SNHG4	0	0	0	0	0	0	0	0	1
SNAR-F	0	3.09781e-05	0	4.13755e-06	2.10404e-05	0	0	0	0.000117702	0.000117702	3.09781e-05	3.79953	3.79953	SNAR-F	0	0	0	0	0	0	0	0	1
LINC00396	0	8.96105e-05	8.95815e-05	0	0	0	0	0	0.000340452	0.000340452	8.96105e-05	3.79924	3.79924	LINC00396	0	0	0	0	0	0	0	0	1
ANAPC1P1	0.000334299	3.4361e-05	0	0	0	0	0	0	0.00126811	0.00126811	0.000334299	3.79333	3.79333	ANAPC1P1	0	0	0	0	0	0	0	0	1
EIF4E3	0.00526809	0.00531986	0.000269837	0.000981359	0.000462888	0.00453918	0.00455315	0	0.0201079	0.0201079	0.00531986	3.77979	3.77979	EIF4E3	0	0	0	0	0	0	0	0	1
RDH12	0	0.000110094	0.000181521	0	0	3.1394e-05	0	0	0.000681361	0.000681361	0.000181521	3.75361	3.75361	RDH12	0	0	0	0	0	0	0	0	1
UROC1	0	7.80983e-06	0	0	0	0	0	0	2.93071e-05	2.93071e-05	7.80983e-06	3.75259	3.75259	UROC1	0	0	0	0	0	0	0	0	1
RNH1	0.0536152	0.0393862	0.0419144	0.0441513	0.0765422	0.0361732	0.0185065	0.028048	0.285955	0.285955	0.0765422	3.73592	3.73592	RNH1	0	0	0	0	0	0	0	0	1
KLK9	0	4.23648e-06	0	0	0	0	0	0	1.58243e-05	1.58243e-05	4.23648e-06	3.73524	3.73524	KLK9	0	0	0	0	0	0	0	0	1
RFX6	0	3.97159e-05	0	2.92964e-05	0	0	0	0	0.000147097	0.000147097	3.97159e-05	3.70373	3.70373	RFX6	0	0	0	0	0	0	0	0	1
PHYHIP	0.0126688	0.0156041	0.00201648	0.00860963	0.00111148	0.0041759	0.0168792	0	0.0624664	0.0624664	0.0168792	3.70079	3.70079	PHYHIP	0	0	0	0	0	0	0	0	1
FOLH1B	0	1.22619e-05	0	0	0	0	0	0	4.52158e-05	4.52158e-05	1.22619e-05	3.68752	3.68752	FOLH1B	0	0	0	0	0	0	0	0	1
ZNF702P	1.77897e-05	0.000179859	0	8.80664e-05	0	0.000169791	0	0	0.000662518	0.000662518	0.000179859	3.68353	3.68353	ZNF702P	0	0	0	0	0	0	0	0	1
HIST1H4I	1.487e-05	5.80056e-05	4.60235e-05	8.27826e-05	5.74124e-05	0.00060798	0	0	0.00223825	0.00223825	0.00060798	3.68146	3.68146	HIST1H4I	0	0	0	0	0	0	0	0	1
GHSR	0	9.98507e-06	0	5.43425e-06	0	0	0	0	3.67347e-05	3.67347e-05	9.98507e-06	3.67896	3.67896	GHSR	0	0	0	0	0	0	0	0	1
MRPS7	0.0180156	0.0189279	0.0172848	0.0197978	0.033408	0.0276933	0.0179727	0.00853716	0.122853	0.122853	0.033408	3.67734	3.67734	MRPS7	0	0	0	0	0	0	0	0	1
LOC344887	0	0	0	2.31018e-06	0	0	0	0	8.48108e-06	8.48108e-06	2.31018e-06	3.67117	3.67117	LOC344887	0	0	0	0	0	0	0	0	1
FPGT-TNNI3K	0	3.51431e-05	0	0	0	7.97874e-06	0	0	0.000128811	0.000128811	3.51431e-05	3.66532	3.66532	FPGT-TNNI3K	0	0	0	0	0	0	0	0	1
LOC100130417	1.66323e-05	0.000532676	0	0.00021972	0.000902676	0.000233252	0	0	0.00330138	0.00330138	0.000902676	3.65733	3.65733	LOC100130417	0	0	0	0	0	0	0	0	1
CYP4A22	0	3.09664e-06	0	0	0	0	0	0	1.12998e-05	1.12998e-05	3.09664e-06	3.64905	3.64905	CYP4A22	0	0	0	0	0	0	0	0	1
PTPRCAP	0.000445252	0.000606167	1.10324e-05	0.00092851	0.000849076	0.00114137	0	0	0.00414758	0.00414758	0.00114137	3.63385	3.63385	PTPRCAP	0	0	0	0	0	0	0	0	1
SBK1	0.0691823	0.0865329	0.0218874	0.0449064	0.0143741	0.0411603	0.0232823	0.00792568	0.31444	0.31444	0.0865329	3.63376	3.63376	SBK1	0	0	0	0	0	0	0	0	1
CFAP44-AS1	0	1.01449e-05	0	0	0	0	0	0	3.67347e-05	3.67347e-05	1.01449e-05	3.621	3.621	CFAP44-AS1	0	0	0	0	0	0	0	0	1
HHIPL1	0	0.00102399	0	0.000819423	0.00128999	6.46212e-06	0	0	0.00466597	0.00466597	0.00128999	3.61707	3.61707	HHIPL1	0	0	0	0	0	0	0	0	1
KLF17	4.56366e-05	0.000138268	7.84329e-06	7.41116e-05	0	1.58421e-05	0	0	0.000499926	0.000499926	0.000138268	3.61564	3.61564	KLF17	0	0	0	0	0	0	0	0	1
FRY-AS1	0.000490503	0.001142	0.000156249	0.000875755	0.000148057	0.000959376	0.000150155	0	0.00412524	0.00412524	0.001142	3.61228	3.61228	FRY-AS1	0	0	0	0	0	0	0	0	1
IRX6	0	2.36005e-06	0	0	0	0	0	0	8.48108e-06	8.48108e-06	2.36005e-06	3.5936	3.5936	IRX6	0	0	0	0	0	0	0	0	1
TNFRSF9	0.00152984	0.000189346	1.82325e-05	0.000147501	6.19997e-05	8.63253e-05	6.08594e-05	0	0.00548852	0.00548852	0.00152984	3.58765	3.58765	TNFRSF9	0	0	0	0	0	0	0	0	1
EYS	0.000326995	0.00035702	0	0.000426418	0	0.000169861	0	0	0.00152924	0.00152924	0.000426418	3.58625	3.58625	EYS	0	0	0	0	0	0	0	0	1
NBPF22P	0	1.3746e-05	0	0	0	0	0	0	4.92734e-05	4.92734e-05	1.3746e-05	3.58456	3.58456	NBPF22P	0	0	0	0	0	0	0	0	1
LOC101060019	0	1.83523e-06	0	0	0	0	0	0	6.57598e-06	6.57598e-06	1.83523e-06	3.58319	3.58319	LOC101060019	0	0	0	0	0	0	0	0	1
AHSP	0.0248637	0.00276383	0.0136629	0.0164439	0.00266462	0.00785	0.0144207	0.000609123	0.0887066	0.0887066	0.0248637	3.56772	3.56772	AHSP	0	0	0	0	0	0	0	0	1
FAM86FP	0.00737512	0.00145452	0.000328864	0.000342159	0.00316761	0.000986416	0	0	0.0262835	0.0262835	0.00737512	3.56381	3.56381	FAM86FP	0	0	0	0	0	0	0	0	1
PANX3	0	7.13857e-06	0	0	0	0	0	0	2.54349e-05	2.54349e-05	7.13857e-06	3.56303	3.56303	PANX3	0	0	0	0	0	0	0	0	1
LRRFIP1	0.0583462	0.044857	0.017558	0.0498921	0.0256889	0.0245963	0.0458706	0.075	0.266784	0.266784	0.075	3.55712	3.55712	LRRFIP1	0	0	0	0	0	0	0	0	1
SLC24A4	0.000315946	0.000863173	7.74592e-05	0.000751587	0.000196417	0.000333503	8.35254e-05	0	0.00306524	0.00306524	0.000863173	3.55113	3.55113	SLC24A4	0	0	0	0	0	0	0	0	1
LOC100128233	5.68198e-05	0.000183184	0.00021879	9.93134e-05	3.30285e-05	5.86074e-05	0.000214977	0	0.000774347	0.000774347	0.00021879	3.53922	3.53922	LOC100128233	0	0	0	0	0	0	0	0	1
FLJ16171	0	7.9934e-07	0	0	0	0	0	0	2.82703e-06	2.82703e-06	7.9934e-07	3.5367	3.5367	FLJ16171	0	0	0	0	0	0	0	0	1
OR6A2	0	1.28101e-05	0	0	0	0	0	0	4.52158e-05	4.52158e-05	1.28101e-05	3.52971	3.52971	OR6A2	0	0	0	0	0	0	0	0	1
TMEM26	0	6.40875e-06	0	0	0	0	0	0	2.26079e-05	2.26079e-05	6.40875e-06	3.52766	3.52766	TMEM26	0	0	0	0	0	0	0	0	1
LINC01311	0.00064706	0.000115316	0.000372899	0.000581699	0	0.000437472	0	0	0.0022822	0.0022822	0.00064706	3.52703	3.52703	LINC01311	0	0	0	0	0	0	0	0	1
CHRM4	0	7.09884e-06	0	0	0	0	0	0	2.5026e-05	2.5026e-05	7.09884e-06	3.52536	3.52536	CHRM4	0	0	0	0	0	0	0	0	1
PCAT5	0.000142023	0.000205764	0	0.000115854	0.000184123	0.000649764	0.000145991	0	0.00227855	0.00227855	0.000649764	3.50674	3.50674	PCAT5	0	0	0	0	0	0	0	0	1
HOXB3	0	6.26328e-06	0	0	0	0	0	0	2.19538e-05	2.19538e-05	6.26328e-06	3.50516	3.50516	HOXB3	0	0	0	0	0	0	0	0	1
NALCN	0.00120451	0.00289569	0.000757699	0.000706397	0.000315972	0.00146858	0.00227551	0	0.0101411	0.0101411	0.00289569	3.50212	3.50212	NALCN	0	0	0	0	0	0	0	0	1
C6orf165	1.98791e-05	0.000603074	1.56866e-05	0.000329199	0.000972423	3.86903e-05	0	0	0.00340412	0.00340412	0.000972423	3.50066	3.50066	C6orf165	0	0	0	0	0	0	0	0	1
LINC01520	0	5.85732e-05	0	2.92964e-05	0	0	0	0	0.000204197	0.000204197	5.85732e-05	3.48618	3.48618	LINC01520	0	0	0	0	0	0	0	0	1
CNN1	0	1.54076e-05	0	0	0	0	0	0	5.36969e-05	5.36969e-05	1.54076e-05	3.48509	3.48509	CNN1	0	0	0	0	0	0	0	0	1
RP11-87M18.2	0	6.50182e-06	0	0	0	0	0	0	2.26079e-05	2.26079e-05	6.50182e-06	3.47717	3.47717	RP11-87M18.2	0	0	0	0	0	0	0	0	1
LOC101927229	0	2.53406e-05	0	0	0	0	0	0	8.80674e-05	8.80674e-05	2.53406e-05	3.47535	3.47535	LOC101927229	0	0	0	0	0	0	0	0	1
AXDND1	4.62621e-05	0.000250041	0	0.000442332	0	0	0	0	0.00153714	0.00153714	0.000442332	3.47509	3.47509	AXDND1	0	0	0	0	0	0	0	0	1
LOC101929660	0.000135718	0.000217495	0.000103204	0.000501089	2.10404e-05	7.90738e-05	0	0	0.00173813	0.00173813	0.000501089	3.4687	3.4687	LOC101929660	0	0	0	0	0	0	0	0	1
TSHB	0	2.8379e-05	0	2.8928e-05	0	0	0	0	0.000100168	0.000100168	2.8928e-05	3.46267	3.46267	TSHB	0	0	0	0	0	0	0	0	1
LOC101927914	0.000373291	0.000480963	0	0	0	0	0	0	0.00166	0.00166	0.000480963	3.45141	3.45141	LOC101927914	0	0	0	0	0	0	0	0	1
C11orf21	0.000135737	5.30896e-05	9.95151e-06	1.17993e-05	0	2.69628e-05	0	0	0.000466161	0.000466161	0.000135737	3.43429	3.43429	C11orf21	0	0	0	0	0	0	0	0	1
PTCSC3	0	0.000121382	0	0	0	1.30726e-05	0	0	0.000415593	0.000415593	0.000121382	3.42384	3.42384	PTCSC3	0	0	0	0	0	0	0	0	1
FAM58A	0.00274448	0.00321808	0.00374976	0.00318631	0.00145592	0.00529815	0.00626316	0	0.0213481	0.0213481	0.00626316	3.40852	3.40852	FAM58A	0	0	0	0	0	0	0	0	1
PRKY	1.34943e-05	8.10727e-07	0	3.42215e-06	0	0	0	0	4.5756e-05	4.5756e-05	1.34943e-05	3.39077	3.39077	PRKY	0	0	0	0	0	0	0	0	1
EQTN	8.9796e-05	2.73561e-05	0	0	0	0	0	0	0.000299856	0.000299856	8.9796e-05	3.3393	3.3393	EQTN	0	0	0	0	0	0	0	0	1
CD209	3.71745e-05	8.81657e-05	0	2.5021e-05	5.04041e-05	7.41231e-05	0	0	0.000293935	0.000293935	8.81657e-05	3.3339	3.3339	CD209	0	0	0	0	0	0	0	0	1
MTTP	0.000172853	0.000275441	8.19794e-05	0.000365514	6.24279e-05	0.000160399	0	0	0.00121644	0.00121644	0.000365514	3.32802	3.32802	MTTP	0	0	0	0	0	0	0	0	1
OR7E156P	0	1.62439e-05	0	2.02096e-05	0	0	0	0	6.71837e-05	6.71837e-05	2.02096e-05	3.32435	3.32435	OR7E156P	0	0	0	0	0	0	0	0	1
LINC00939	0	0.000108267	0	4.98369e-05	0	0	0	0	0.000358847	0.000358847	0.000108267	3.31445	3.31445	LINC00939	0	0	0	0	0	0	0	0	1
LINC01544	0	0.000142542	0	3.63431e-06	0	0	0	0	0.000471873	0.000471873	0.000142542	3.31042	3.31042	LINC01544	0	0	0	0	0	0	0	0	1
LINC01397	0	1.05433e-05	0	1.3396e-05	0	8.79733e-05	0	0	0.000290787	0.000290787	8.79733e-05	3.3054	3.3054	LINC01397	0	0	0	0	0	0	0	0	1
HSD3BP4	0.00100911	0.00224129	0.00020459	0.0016842	0.000414166	0.000705423	3.64085e-05	0	0.00739131	0.00739131	0.00224129	3.29779	3.29779	HSD3BP4	0	0	0	0	0	0	0	0	1
TBC1D21	0	2.36186e-05	2.74307e-05	0	0	0	0	0	9.04316e-05	9.04316e-05	2.74307e-05	3.29673	3.29673	TBC1D21	0	0	0	0	0	0	0	0	1
SMIM3	0.00144752	0.00462724	0.0026254	0.00403083	0.00412711	0.0137536	0.0147983	0.000609123	0.0487659	0.0487659	0.0147983	3.29537	3.29537	SMIM3	0	0	0	0	0	0	0	0	1
IGLL5	1.6883e-05	3.64547e-05	0	5.46196e-05	0	0	0	0	0.000179696	0.000179696	5.46196e-05	3.28995	3.28995	IGLL5	0	0	0	0	0	0	0	0	1
C9	2.90431e-05	8.88271e-05	0	1.74672e-05	0	0	0	0	0.00029195	0.00029195	8.88271e-05	3.28672	3.28672	C9	0	0	0	0	0	0	0	0	1
PAX2	0	8.61883e-07	0	0	0	0	0	0	2.82703e-06	2.82703e-06	8.61883e-07	3.28006	3.28006	PAX2	0	0	0	0	0	0	0	0	1
DSG4	0	4.40406e-06	0	0	0	0	0	0	1.44428e-05	1.44428e-05	4.40406e-06	3.27942	3.27942	DSG4	0	0	0	0	0	0	0	0	1
FECH	0.00379126	0.00271367	0.00080584	0.00396278	0.00349244	0.00471432	0.000565272	0	0.0154519	0.0154519	0.00471432	3.27766	3.27766	FECH	0	0	0	0	0	0	0	0	1
SEZ6	0.0121214	0.0426579	0.00686534	0.010707	0.00622981	0.00848887	0.000601181	0	0.139727	0.139727	0.0426579	3.27554	3.27554	SEZ6	0	0	0	0	0	0	0	0	1
C8orf49	1.15712e-05	2.42153e-05	0	3.6656e-05	0	2.05238e-05	0	0	0.000119544	0.000119544	3.6656e-05	3.26124	3.26124	C8orf49	0	0	0	0	0	0	0	0	1
SSUH2	0	2.86779e-05	0	0	0	1.14955e-05	0	0	9.35139e-05	9.35139e-05	2.86779e-05	3.26084	3.26084	SSUH2	0	0	0	0	0	0	0	0	1
LINC00400	1.36898e-05	1.37167e-05	0	2.52982e-05	0	1.50508e-05	0	0	8.24197e-05	8.24197e-05	2.52982e-05	3.25793	3.25793	LINC00400	0	0	0	0	0	0	0	0	1
CD7	4.5933e-05	6.73595e-05	0	0.000605364	6.60162e-05	9.07824e-05	0	0	0.00197167	0.00197167	0.000605364	3.257	3.257	CD7	0	0	0	0	0	0	0	0	1
GPR158-AS1	0	6.91893e-05	0	0	0	0	0.000250755	0.0048777	0.0158771	0.0158771	0.0048777	3.25504	3.25504	GPR158-AS1	0	0	0	0	0	0	0	0	1
LOC101927053	0	0	0	0	0	3.29205e-05	0	0	0.000107086	0.000107086	3.29205e-05	3.25286	3.25286	LOC101927053	0	0	0	0	0	0	0	0	1
INTS8	0.00804632	0.00406725	0.00204315	0.00305731	0.00165031	0.00390362	0.000369558	0.0048777	0.026173	0.026173	0.00804632	3.25279	3.25279	INTS8	0	0	0	0	0	0	0	0	1
FCMR	2.08977e-05	0.000375589	2.55488e-06	0.00229431	0	0.000183169	4.84019e-05	0	0.00741085	0.00741085	0.00229431	3.2301	3.2301	FCMR	0	0	0	0	0	0	0	0	1
GYLTL1B	0	0.000638379	0	2.12751e-05	0	2.84837e-05	0	0	0.00206064	0.00206064	0.000638379	3.22793	3.22793	GYLTL1B	0	0	0	0	0	0	0	0	1
TM4SF5	0	8.71489e-06	0	0	1.05202e-05	0	0	0	3.39077e-05	3.39077e-05	1.05202e-05	3.22311	3.22311	TM4SF5	0	0	0	0	0	0	0	0	1
PRAMEF1	0	1.05311e-05	0	0	0	0	0	0	3.39077e-05	3.39077e-05	1.05311e-05	3.21977	3.21977	PRAMEF1	0	0	0	0	0	0	0	0	1
RGPD8	1.1854e-05	1.8093e-05	0	0	0	7.07756e-06	0	0	5.81291e-05	5.81291e-05	1.8093e-05	3.21279	3.21279	RGPD8	0	0	0	0	0	0	0	0	1
LOC400685	0	1.80643e-05	0	0	0	0	0	0	5.7948e-05	5.7948e-05	1.80643e-05	3.20788	3.20788	LOC400685	0	0	0	0	0	0	0	0	1
RGPD1	0	9.71565e-06	0	0	2.38131e-05	1.8628e-06	0	0	7.60479e-05	7.60479e-05	2.38131e-05	3.19353	3.19353	RGPD1	0	0	0	0	0	0	0	0	1
MTRNR2L5	0	0.000196264	0	1.76981e-05	3.57706e-05	0.000143446	0	0	0.000625898	0.000625898	0.000196264	3.18906	3.18906	MTRNR2L5	0	0	0	0	0	0	0	0	1
LEMD1	0.00268542	0.00924367	0.0004343	0.00289187	0.000803232	0.00144623	0.000250576	0	0.0293833	0.0293833	0.00924367	3.17875	3.17875	LEMD1	0	0	0	0	0	0	0	0	1
MAN2A1	0.00162826	0.00800358	0.000463243	0.00932016	0.00187022	0.00509258	0.0139461	0	0.044279	0.044279	0.0139461	3.175	3.175	MAN2A1	0	0	0	0	0	0	0	0	1
LINC01231	0	6.50219e-05	0	0	0	7.49342e-05	0	0	0.000237512	0.000237512	7.49342e-05	3.16961	3.16961	LINC01231	0	0	0	0	0	0	0	0	1
OR51V1	0	8.92188e-07	0	0	0	0	0	0	2.82703e-06	2.82703e-06	8.92188e-07	3.16865	3.16865	OR51V1	0	0	0	0	0	0	0	0	1
ISLR2	0.0025861	0.00564384	0.000618837	0.00102481	0.00217117	0.0029387	0.00588521	0.00122061	0.0186342	0.0186342	0.00588521	3.16628	3.16628	ISLR2	0	0	0	0	0	0	0	0	1
PTPRD-AS2	0	8.12032e-05	7.94156e-06	6.86323e-05	1.05202e-05	3.58274e-06	0	0.000609123	0.00192736	0.00192736	0.000609123	3.16417	3.16417	PTPRD-AS2	0	0	0	0	0	0	0	0	1
VNN2	0	1.79623e-05	0	1.29581e-05	0	0.000357724	0	0.000609123	0.00191574	0.00191574	0.000609123	3.14509	3.14509	VNN2	0	0	0	0	0	0	0	0	1
LOC101927318	0	3.29593e-05	0	0	0	0	0	0	0.000103142	0.000103142	3.29593e-05	3.12937	3.12937	LOC101927318	0	0	0	0	0	0	0	0	1
ZP2	1.45065e-05	1.04138e-05	0	0	0	0	0	0	4.5339e-05	4.5339e-05	1.45065e-05	3.12542	3.12542	ZP2	0	0	0	0	0	0	0	0	1
SS18L2	0.0526501	0.038809	0.0163559	0.0231176	0.0234754	0.0175883	0.0244873	0.0164628	0.164417	0.164417	0.0526501	3.12282	3.12282	SS18L2	0	0	0	0	0	0	0	0	1
MOV10L1	0.0010307	0.00286522	2.10822e-06	0.00516708	0	0.00178039	0	0	0.0161241	0.0161241	0.00516708	3.12054	3.12054	MOV10L1	0	0	0	0	0	0	0	0	1
DSG2-AS1	0	2.83722e-05	0	0	0	0	0	0	8.85192e-05	8.85192e-05	2.83722e-05	3.11993	3.11993	DSG2-AS1	0	0	0	0	0	0	0	0	1
LOC101928697	0	5.46225e-06	0	0	0	0	0	0	1.69538e-05	1.69538e-05	5.46225e-06	3.10382	3.10382	LOC101928697	0	0	0	0	0	0	0	0	1
LOC101928509	2.5876e-05	4.92142e-05	0	0	0	1.07614e-05	0	0	0.000152749	0.000152749	4.92142e-05	3.10376	3.10376	LOC101928509	0	0	0	0	0	0	0	0	1
CCDC81	0.000246958	0.000490927	0	0.000379056	0.000218885	2.79421e-05	0	0	0.00152181	0.00152181	0.000490927	3.09988	3.09988	CCDC81	0	0	0	0	0	0	0	0	1
LOC101927207	0	0.000122651	0	0	0	0	0	0	0.00037977	0.00037977	0.000122651	3.09634	3.09634	LOC101927207	0	0	0	0	0	0	0	0	1
ESR2	0.000389705	0.00123367	0	0.000455977	0	0.00048597	0	0	0.00381688	0.00381688	0.00123367	3.09393	3.09393	ESR2	0	0	0	0	0	0	0	0	1
COL10A1	0	0	0	1.64976e-05	0	2.25844e-05	0	0	6.96779e-05	6.96779e-05	2.25844e-05	3.08522	3.08522	COL10A1	0	0	0	0	0	0	0	0	1
TAF5	0.00190036	0.00592019	7.3082e-05	0.00395544	0.000416893	0.000665747	0.00029805	0	0.0182073	0.0182073	0.00592019	3.07545	3.07545	TAF5	0	0	0	0	0	0	0	0	1
HOTAIRM1	2.28688e-05	8.06448e-06	1.36632e-05	0.000184053	0	1.97029e-05	0	0.000609123	0.00187296	0.00187296	0.000609123	3.07484	3.07484	HOTAIRM1	0	0	0	0	0	0	0	0	1
PCDHA3	0.00279161	0.0015685	7.33291e-05	0.000615861	0.000672476	3.87727e-05	0.000186683	0	0.0085742	0.0085742	0.00279161	3.07142	3.07142	PCDHA3	0	0	0	0	0	0	0	0	1
SALRNA1	0	2.24415e-06	0	1.0131e-05	0	0	0	0	3.1089e-05	3.1089e-05	1.0131e-05	3.0687	3.0687	SALRNA1	0	0	0	0	0	0	0	0	1
KIRREL	0.00196537	0.00347136	0.000315036	0.000247877	0	0.00419938	0.00033428	0	0.0128748	0.0128748	0.00419938	3.06589	3.06589	KIRREL	0	0	0	0	0	0	0	0	1
POTEF	9.93953e-06	4.36155e-06	0	0.000186189	0	0	0	0	0.000570557	0.000570557	0.000186189	3.0644	3.0644	POTEF	0	0	0	0	0	0	0	0	1
CEL	0	7.60621e-05	4.06458e-05	1.34103e-06	0	0	0	0	0.000233022	0.000233022	7.60621e-05	3.06358	3.06358	CEL	0	0	0	0	0	0	0	0	1
LINC01119	0	6.94774e-06	0	0	0	0	0	0	2.12775e-05	2.12775e-05	6.94774e-06	3.06251	3.06251	LINC01119	0	0	0	0	0	0	0	0	1
NTRK1	7.77132e-05	0.000111807	0	1.56768e-05	0.000329	0.000123298	0	0	0.00100672	0.00100672	0.000329	3.05993	3.05993	NTRK1	0	0	0	0	0	0	0	0	1
OSR1	0	2.78172e-06	0	0	0	0	0	0	8.48108e-06	8.48108e-06	2.78172e-06	3.04886	3.04886	OSR1	0	0	0	0	0	0	0	0	1
LOC100505912	0.000446708	5.97701e-05	0	0	0	5.09221e-05	0	0	0.00135823	0.00135823	0.000446708	3.04052	3.04052	LOC100505912	0	0	0	0	0	0	0	0	1
RBM20	0.00100573	0.00146382	7.40378e-05	0.000492073	2.10404e-05	0.00136181	0	0	0.00443961	0.00443961	0.00146382	3.03289	3.03289	RBM20	0	0	0	0	0	0	0	0	1
SLC51B	1.58665e-05	4.576e-06	0	0	0	1.43749e-05	0	0	4.80428e-05	4.80428e-05	1.58665e-05	3.02793	3.02793	SLC51B	0	0	0	0	0	0	0	0	1
AADACL2-AS1	0	6.60972e-05	0	1.81997e-06	0	6.1489e-06	0	0	0.000198891	0.000198891	6.60972e-05	3.00907	3.00907	AADACL2-AS1	0	0	0	0	0	0	0	0	1
L2HGDH	0.0231837	0.0179579	0.00178006	0.0084453	0.00347731	0.00403663	0.0110041	0.00304797	0.0695347	0.0695347	0.0231837	2.99929	2.99929	L2HGDH	0	0	0	0	0	0	0	0	1
PRICKLE2	0.010064	0.00869313	0.00164043	0.00456993	0.00145403	0.00332968	0.00350068	0.00670743	0.0300869	0.0300869	0.010064	2.98956	2.98956	PRICKLE2	0	0	0	0	0	0	0	0	1
CHRDL2	0	3.60649e-05	0	1.37021e-05	0.000300294	0	0	0	0.000894718	0.000894718	0.000300294	2.97947	2.97947	CHRDL2	0	0	0	0	0	0	0	0	1
PPP1R3A	0	0	0	6.64112e-06	0	0	0	0	1.97809e-05	1.97809e-05	6.64112e-06	2.97855	2.97855	PPP1R3A	0	0	0	0	0	0	0	0	1
KIAA0319L	0.0283076	0.0280956	0.0167524	0.0374895	0.027651	0.0183003	0.0103642	0	0.111616	0.111616	0.0374895	2.97727	2.97727	KIAA0319L	0	0	0	0	0	0	0	0	1
BACE1-AS	0	0.000372542	7.94156e-06	0.000226484	1.84307e-05	0.000150805	0	0	0.00110881	0.00110881	0.000372542	2.97633	2.97633	BACE1-AS	0	0	0	0	0	0	0	0	1
METTL21EP	0	5.36367e-05	0	5.52469e-05	0	2.14305e-06	0	0	0.000163966	0.000163966	5.52469e-05	2.96787	2.96787	METTL21EP	0	0	0	0	0	0	0	0	1
TOPORS-AS1	0.00715086	0.00841141	0.00476018	0.00958016	0.00334733	0.0050618	0.00921647	0.00731655	0.0284293	0.0284293	0.00958016	2.96752	2.96752	TOPORS-AS1	0	0	0	0	0	0	0	0	1
PCDHB6	0.00119108	0.00129779	0	9.31949e-05	0	0.000217008	0.00098541	0	0.00384676	0.00384676	0.00129779	2.96409	2.96409	PCDHB6	0	0	0	0	0	0	0	0	1
LOC100288846	0.000262722	0.000303802	0	0.00305857	0.000100248	3.30972e-05	0	0	0.00905935	0.00905935	0.00305857	2.96195	2.96195	LOC100288846	0	0	0	0	0	0	0	0	1
ZNF558	0.00239366	0.00281817	0.000812177	0.00125046	0.000920612	0.00201989	0.000583964	0	0.00834369	0.00834369	0.00281817	2.96067	2.96067	ZNF558	0	0	0	0	0	0	0	0	1
OR7D2	0.000302928	0.000401876	2.55488e-06	7.22485e-05	0	0.000413109	0	0	0.00121803	0.00121803	0.000413109	2.94844	2.94844	OR7D2	0	0	0	0	0	0	0	0	1
ERN1	2.74246e-06	0.000830299	0	0.00044079	0	1.02866e-05	0	0	0.00243927	0.00243927	0.000830299	2.93782	2.93782	ERN1	0	0	0	0	0	0	0	0	1
C9orf57	0	1.12759e-05	0	0	0	0	0	0	3.31095e-05	3.31095e-05	1.12759e-05	2.9363	2.9363	C9orf57	0	0	0	0	0	0	0	0	1
UNC119B	0.00810376	0.00324133	0	0.00166324	0.000632842	0.00377009	0.000366846	0.00731655	0.0237829	0.0237829	0.00810376	2.9348	2.9348	UNC119B	0	0	0	0	0	0	0	0	1
RBM12B-AS1	4.37051e-05	0.000134508	0	0.000968393	0.000100248	0	0	0	0.00284197	0.00284197	0.000968393	2.93473	2.93473	RBM12B-AS1	0	0	0	0	0	0	0	0	1
SLC5A12	1.3975e-05	0.000224212	0	0.000179471	1.05202e-05	0.00025072	0	0.000609123	0.0017866	0.0017866	0.000609123	2.93307	2.93307	SLC5A12	0	0	0	0	0	0	0	0	1
C17orf99	0	1.25925e-05	0	0	0	0.000469982	0	0	0.00137744	0.00137744	0.000469982	2.93084	2.93084	C17orf99	0	0	0	0	0	0	0	0	1
DYRK1A	0.0131012	0.0177103	0.0046633	0.0139072	0.00963724	0.00870338	0.00560013	0.0128057	0.0518853	0.0518853	0.0177103	2.92967	2.92967	DYRK1A	0	0	0	0	0	0	0	0	1
GS1-600G8.3	0	9.66787e-06	0	0	0	0	0	0	2.83055e-05	2.83055e-05	9.66787e-06	2.92779	2.92779	GS1-600G8.3	0	0	0	0	0	0	0	0	1
ABCC13	3.61608e-05	0.000302854	0	0.000903741	0	4.63511e-05	0.000106192	0	0.00263579	0.00263579	0.000903741	2.91654	2.91654	ABCC13	0	0	0	0	0	0	0	0	1
CYLC2	0	3.15734e-05	0	5.3853e-05	0	0	0	0	0.000156918	0.000156918	5.3853e-05	2.91383	2.91383	CYLC2	0	0	0	0	0	0	0	0	1
SPDYE7P	0	3.24081e-05	0	0	0	0	0	0	9.44017e-05	9.44017e-05	3.24081e-05	2.9129	2.9129	SPDYE7P	0	0	0	0	0	0	0	0	1
SMIM5	5.40065e-05	0.000599542	0	7.74761e-05	3.93487e-05	0	0.000376519	0	0.00174517	0.00174517	0.000599542	2.91083	2.91083	SMIM5	0	0	0	0	0	0	0	0	1
WNT11	0	0.000163931	0	0.000356681	0.000172013	0.000106328	0	0	0.00103776	0.00103776	0.000356681	2.9095	2.9095	WNT11	0	0	0	0	0	0	0	0	1
EHF	0	4.97244e-06	0	0	0.000610456	0	0	0	0.00177565	0.00177565	0.000610456	2.90874	2.90874	EHF	0	0	0	0	0	0	0	0	1
LINC01492	0.000649772	0.00108073	1.41478e-05	0.000368736	0.000950425	0.000145551	0.000463316	0	0.00313065	0.00313065	0.00108073	2.89681	2.89681	LINC01492	0	0	0	0	0	0	0	0	1
SKOR1	0	8.57465e-06	0	0	0	1.30726e-05	0	0	3.78514e-05	3.78514e-05	1.30726e-05	2.89548	2.89548	SKOR1	0	0	0	0	0	0	0	0	1
CXCL1	0	1.2509e-05	0	0	0	0.000504441	0	0	0.00145961	0.00145961	0.000504441	2.89352	2.89352	CXCL1	0	0	0	0	0	0	0	0	1
PCDHGA9	5.78054e-05	0.000428226	0	0	5.49251e-05	0.000623116	8.35254e-05	0	0.00180284	0.00180284	0.000623116	2.89327	2.89327	PCDHGA9	0	0	0	0	0	0	0	0	1
PHKA2-AS1	0.000353433	0.000805578	0	0.000736128	0	0.000763624	0	0	0.00233024	0.00233024	0.000805578	2.89263	2.89263	PHKA2-AS1	0	0	0	0	0	0	0	0	1
NKX2-5	7.7731e-05	0.000112451	0	3.08128e-05	0	0	0	0	0.000324836	0.000324836	0.000112451	2.88868	2.88868	NKX2-5	0	0	0	0	0	0	0	0	1
IL21-AS1	7.98397e-05	7.49518e-06	0	0	0	5.27025e-05	0	0	0.000230462	0.000230462	7.98397e-05	2.88656	2.88656	IL21-AS1	0	0	0	0	0	0	0	0	1
H2BFM	0	5.86395e-05	0	0	0	0	0	0	0.000169119	0.000169119	5.86395e-05	2.88404	2.88404	H2BFM	0	0	0	0	0	0	0	0	1
LOC102724719	6.31776e-06	6.6613e-05	1.04637e-05	7.19946e-05	2.6382e-05	7.86521e-05	0	0	0.000226041	0.000226041	7.86521e-05	2.87394	2.87394	LOC102724719	0	0	0	0	0	0	0	0	1
SLC4A1	0.000444393	0.00420616	0.000246045	0.00242289	0.000221077	0.00176217	0.000352306	0	0.0120675	0.0120675	0.00420616	2.86901	2.86901	SLC4A1	0	0	0	0	0	0	0	0	1
SPINK13	0	8.08057e-05	0	5.15284e-06	0	1.49354e-05	0	0	0.000231683	0.000231683	8.08057e-05	2.86716	2.86716	SPINK13	0	0	0	0	0	0	0	0	1
SLC44A5	0.0145977	0.0228393	0.00107119	0.00336127	0.00145574	0.0042412	0.00229809	0	0.0654451	0.0654451	0.0228393	2.86547	2.86547	SLC44A5	0	0	0	0	0	0	0	0	1
AARS2	0.00950365	0.0100903	0.00389051	0.0108291	0.00228473	0.00954189	0.000859051	0.0103669	0.0307164	0.0307164	0.0108291	2.83647	2.83647	AARS2	0	0	0	0	0	0	0	0	1
SNORA46	0	8.10727e-07	0	0	0	0	0	0	2.29488e-06	2.29488e-06	8.10727e-07	2.83064	2.83064	SNORA46	0	0	0	0	0	0	0	0	1
ANKRD30BL	3.73978e-05	0.00186125	0	0.00028475	0	0.000211588	0	0	0.00525942	0.00525942	0.00186125	2.82575	2.82575	ANKRD30BL	0	0	0	0	0	0	0	0	1
LOC101927190	0	0.000266824	0	0.000211843	0	7.48419e-05	0	0	0.000753834	0.000753834	0.000266824	2.82521	2.82521	LOC101927190	0	0	0	0	0	0	0	0	1
KIAA1524	0.00528267	0.012534	0.00710784	0.0114371	0.00106745	0.00728777	0.000166575	0	0.035086	0.035086	0.012534	2.79927	2.79927	KIAA1524	0	0	0	0	0	0	0	0	1
ZG16	0	4.37366e-07	0	0	0	0	0	0	1.22227e-06	1.22227e-06	4.37366e-07	2.79462	2.79462	ZG16	0	0	0	0	0	0	0	0	1
LOC100507065	0.000186349	5.85298e-05	0	1.42416e-05	0	0.000241261	0	0	0.000673628	0.000673628	0.000241261	2.79211	2.79211	LOC100507065	0	0	0	0	0	0	0	0	1
SLC7A14	0.000227407	0.00145341	0.00035662	0.000622325	1.05202e-05	0.000219289	0.000168027	0.00122061	0.00405416	0.00405416	0.00145341	2.78942	2.78942	SLC7A14	0	0	0	0	0	0	0	0	1
PAK6	0.00587398	0.0119256	0.000933152	0.0139179	0.00391197	0.00543456	0.00436357	0	0.0388182	0.0388182	0.0139179	2.78907	2.78907	PAK6	0	0	0	0	0	0	0	0	1
KIAA0825	0.0172824	0.0173508	0.000542225	0.0108959	0.00447274	0.00606551	0.0102811	0.000609123	0.0483129	0.0483129	0.0173508	2.78448	2.78448	KIAA0825	0	0	0	0	0	0	0	0	1
DGKG	0.000571117	0.0005797	0.000109788	0.000466098	0.00107315	0.000667345	0.0124071	0	0.0345166	0.0345166	0.0124071	2.782	2.782	DGKG	0	0	0	0	0	0	0	0	1
RHBDD1	0.00176847	0.00143358	0.000184844	0.00310824	0.00167185	0.00337365	0.00319424	0.00243885	0.00936605	0.00936605	0.00337365	2.77623	2.77623	RHBDD1	0	0	0	0	0	0	0	0	1
MSX2P1	0	9.56521e-06	0	0	0	0	0	0	2.65021e-05	2.65021e-05	9.56521e-06	2.77068	2.77068	MSX2P1	0	0	0	0	0	0	0	0	1
GPR156	0	1.07022e-05	0	0	1.05202e-05	0	0	0	2.96344e-05	2.96344e-05	1.07022e-05	2.769	2.769	GPR156	0	0	0	0	0	0	0	0	1
LINC00426	0	6.00917e-06	0	5.45366e-06	0	1.43749e-05	0	0	3.9753e-05	3.9753e-05	1.43749e-05	2.76544	2.76544	LINC00426	0	0	0	0	0	0	0	0	1
PPFIBP2	0.00211319	0.00465977	0.000558287	0.00139993	1.00309e-05	0.00717905	0.00112188	0	0.0198355	0.0198355	0.00717905	2.76298	2.76298	PPFIBP2	0	0	0	0	0	0	0	0	1
SNAPC5	0.000678046	0.000511355	0.000107859	0.000555047	0.000119441	0.000674522	3.64085e-05	0	0.00187199	0.00187199	0.000678046	2.76086	2.76086	SNAPC5	0	0	0	0	0	0	0	0	1
IRF4	7.27325e-06	1.14437e-05	0	0	0	1.49024e-05	0.000166575	0	0.000459056	0.000459056	0.000166575	2.75585	2.75585	IRF4	0	0	0	0	0	0	0	0	1
SPAG8	0.000746619	0.0026803	0.000171168	0.00102088	0.00118133	0.000148546	0	0	0.00737515	0.00737515	0.0026803	2.75161	2.75161	SPAG8	0	0	0	0	0	0	0	0	1
COL4A3	0.00078539	0.000985756	0	0.00025236	0.000257907	0.000245181	0	0	0.00270855	0.00270855	0.000985756	2.74769	2.74769	COL4A3	0	0	0	0	0	0	0	0	1
KRT73-AS1	0	3.69737e-05	0	4.76123e-06	0	0	0	0	0.000101451	0.000101451	3.69737e-05	2.74387	2.74387	KRT73-AS1	0	0	0	0	0	0	0	0	1
BCL2L15	0.000232116	0.00124097	0.00143867	0.000602542	2.91344e-05	0.000338291	0.000449395	0	0.0039462	0.0039462	0.00143867	2.74296	2.74296	BCL2L15	0	0	0	0	0	0	0	0	1
GLYATL3	0	5.16261e-06	0	0	0	0	0	0	1.41268e-05	1.41268e-05	5.16261e-06	2.73637	2.73637	GLYATL3	0	0	0	0	0	0	0	0	1
LOC102723582	2.88548e-05	0.000221585	0	0.000110176	0.000223071	1.18087e-05	0	0	0.000610206	0.000610206	0.000223071	2.73548	2.73548	LOC102723582	0	0	0	0	0	0	0	0	1
JSRP1	0	1.63666e-05	0	2.58889e-06	0	0	0	0	4.4761e-05	4.4761e-05	1.63666e-05	2.7349	2.7349	JSRP1	0	0	0	0	0	0	0	0	1
SEPT7-AS1	0.000211875	0.000230178	0.00013707	5.38437e-05	0.00024125	7.97874e-06	0	0	0.000659662	0.000659662	0.00024125	2.73435	2.73435	SEPT7-AS1	0	0	0	0	0	0	0	0	1
LOC101928107	0	3.10268e-06	0	0	0	0	0	0	8.48108e-06	8.48108e-06	3.10268e-06	2.73347	2.73347	LOC101928107	0	0	0	0	0	0	0	0	1
SPRED3	0.00152737	0.00296657	0.000344145	0.000711992	0.00329413	0.0015323	0.000250755	0	0.00899215	0.00899215	0.00329413	2.72975	2.72975	SPRED3	0	0	0	0	0	0	0	0	1
GUSBP10	0	1.29087e-05	0	0	0	0	0	0	3.52355e-05	3.52355e-05	1.29087e-05	2.72959	2.72959	GUSBP10	0	0	0	0	0	0	0	0	1
XKR8	0.00261442	0.00810233	0.00106871	0.00622865	0.00143937	0.00622659	0.00149146	0	0.0220987	0.0220987	0.00810233	2.72745	2.72745	XKR8	0	0	0	0	0	0	0	0	1
GRTP1	0.000790867	0.00228977	0.0023082	0.00155447	0.000803713	0.000851139	0.000187897	0	0.00629365	0.00629365	0.0023082	2.72665	2.72665	GRTP1	0	0	0	0	0	0	0	0	1
IYD	0	5.60875e-05	7.02144e-06	0.000166629	0	0	0	0	0.000454179	0.000454179	0.000166629	2.7257	2.7257	IYD	0	0	0	0	0	0	0	0	1
ADAMTS18	0.000295021	0.000214915	0.000248225	0	0.000938634	9.3305e-06	0	0	0.00255624	0.00255624	0.000938634	2.72336	2.72336	ADAMTS18	0	0	0	0	0	0	0	0	1
LOC100506472	0.00195892	0.00292132	0.000225298	0.000929996	0.000595912	0.00147362	0.000150155	0	0.00794321	0.00794321	0.00292132	2.71905	2.71905	LOC100506472	0	0	0	0	0	0	0	0	1
PCDHGA4	1.43224e-05	4.88746e-05	0	0	0	0.00016307	0	0	0.000442445	0.000442445	0.00016307	2.71323	2.71323	PCDHGA4	0	0	0	0	0	0	0	0	1
CPN1	0	6.25033e-06	0	0	0	0	0	0	1.69538e-05	1.69538e-05	6.25033e-06	2.71247	2.71247	CPN1	0	0	0	0	0	0	0	0	1
EXOC6B	0.00332728	0.00396125	0.000490222	0.000445505	0.00052686	0.00110143	0	0	0.0107399	0.0107399	0.00396125	2.71123	2.71123	EXOC6B	0	0	0	0	0	0	0	0	1
RPS7P5	0.000659808	5.16017e-07	0	0	0	0.00015419	0	0	0.00178582	0.00178582	0.000659808	2.70657	2.70657	RPS7P5	0	0	0	0	0	0	0	0	1
VPREB3	4.76834e-05	8.73348e-05	1.48022e-05	0.000145007	4.22846e-05	4.34676e-05	0	0	0.000392443	0.000392443	0.000145007	2.70637	2.70637	VPREB3	0	0	0	0	0	0	0	0	1
WDFY3	0.033639	0.0264069	0.0102997	0.0192425	0.018903	0.00996596	0.00383986	0	0.0908267	0.0908267	0.033639	2.70004	2.70004	WDFY3	0	0	0	0	0	0	0	0	1
RHOBTB2	0.00437951	0.0133292	0.00312454	0.00963852	0.0146455	0.00515312	0.0031861	0.00426858	0.039526	0.039526	0.0146455	2.69884	2.69884	RHOBTB2	0	0	0	0	0	0	0	0	1
FAM46B	0	2.53049e-06	0	0	0	0	0	0	6.82669e-06	6.82669e-06	2.53049e-06	2.69778	2.69778	FAM46B	0	0	0	0	0	0	0	0	1
ZNF394	0.0105925	0.00368651	0.00257738	0.00824892	0.000798397	0.00246282	0.00155194	0.00182973	0.0285202	0.0285202	0.0105925	2.6925	2.6925	ZNF394	0	0	0	0	0	0	0	0	1
LINC01518	0.000166166	0.000120461	0	0	0	4.99693e-05	0	0	0.000447175	0.000447175	0.000166166	2.69114	2.69114	LINC01518	0	0	0	0	0	0	0	0	1
ATG2B	0.0103718	0.00702609	0.0015437	0.00690862	0.00373731	0.00394421	0.00995101	0	0.0278795	0.0278795	0.0103718	2.68801	2.68801	ATG2B	0	0	0	0	0	0	0	0	1
ZNF705E	0	1.16011e-05	0	0	0	0	0	0	3.1089e-05	3.1089e-05	1.16011e-05	2.67982	2.67982	ZNF705E	0	0	0	0	0	0	0	0	1
DPP8	0.00571441	0.0114875	0.00865184	0.0130261	0.013285	0.00994646	0.0097134	0.0164628	0.044101	0.044101	0.0164628	2.67882	2.67882	DPP8	0	0	0	0	0	0	0	0	1
MEIS1-AS2	0.00176902	0.000825863	0.000213341	0.000269502	0	0	0	0	0.00473575	0.00473575	0.00176902	2.67705	2.67705	MEIS1-AS2	0	0	0	0	0	0	0	0	1
CNGB1	2.10621e-05	0.000378022	0.00028699	0.000411998	3.72284e-05	0.000318952	0	0	0.00110235	0.00110235	0.000411998	2.67563	2.67563	CNGB1	0	0	0	0	0	0	0	0	1
CCDC64B	0.000644476	0.000360119	0	0	0	8.18315e-05	0	0	0.00171828	0.00171828	0.000644476	2.66616	2.66616	CCDC64B	0	0	0	0	0	0	0	0	1
ASB9P1	0	1.10434e-05	0	0	0	0	0	0	2.94023e-05	2.94023e-05	1.10434e-05	2.66243	2.66243	ASB9P1	0	0	0	0	0	0	0	0	1
SMG1P1	0.000303108	0.000362969	0	0.000601653	0.000116741	0.000419784	0	0	0.00160057	0.00160057	0.000601653	2.66029	2.66029	SMG1P1	0	0	0	0	0	0	0	0	1
CPA4	3.42717e-05	3.36655e-05	0	9.70464e-05	0	1.96633e-05	0	0	0.000257998	0.000257998	9.70464e-05	2.6585	2.6585	CPA4	0	0	0	0	0	0	0	0	1
RPSAP58	0.00100543	0.00114947	0.000778034	0.00110034	0.000829966	0.00052252	0.000776894	0.000609123	0.00305564	0.00305564	0.00114947	2.6583	2.6583	RPSAP58	0	0	0	0	0	0	0	0	1
LINC00837	0	7.32333e-05	0	0.000159832	0	0	0	0	0.000424364	0.000424364	0.000159832	2.65507	2.65507	LINC00837	0	0	0	0	0	0	0	0	1
ZC3H12D	0.000820793	0.000671946	0.000161315	0.0018829	0.000387758	0.000922474	0	0	0.00498623	0.00498623	0.0018829	2.64816	2.64816	ZC3H12D	0	0	0	0	0	0	0	0	1
PPP1R9B	0.0162873	0.0167595	0.00321343	0.0104986	0.00716553	0.0118402	0.00549537	0.00122061	0.0443586	0.0443586	0.0167595	2.64677	2.64677	PPP1R9B	0	0	0	0	0	0	0	0	1
TUBBP5	9.99854e-06	0.000591655	0.000208839	0.000217639	0	5.79074e-05	0	0	0.00156561	0.00156561	0.000591655	2.64615	2.64615	TUBBP5	0	0	0	0	0	0	0	0	1
PARK2	0.00101516	0.00196611	0.000383142	0.000449683	0.000491778	0.00188375	0.000170025	0	0.00518642	0.00518642	0.00196611	2.63792	2.63792	PARK2	0	0	0	0	0	0	0	0	1
CSN2	0.000156007	7.70782e-05	3.48303e-05	0	0	0	0	0	0.000411443	0.000411443	0.000156007	2.63734	2.63734	CSN2	0	0	0	0	0	0	0	0	1
UOX	0	7.15799e-05	0	0	0	0	0	0	0.000188726	0.000188726	7.15799e-05	2.63658	2.63658	UOX	0	0	0	0	0	0	0	0	1
ACTN3	0	4.46819e-05	1.41478e-05	0.000129187	0	0.000335641	0	0	0.000884864	0.000884864	0.000335641	2.63634	2.63634	ACTN3	0	0	0	0	0	0	0	0	1
PPP1R3E	0.00205533	0.00552736	0.000887435	0.0126175	0.000896609	0.00528049	0.003612	0.00792568	0.0332302	0.0332302	0.0126175	2.63365	2.63365	PPP1R3E	0	0	0	0	0	0	0	0	1
ADORA1	0	0.000180568	5.48197e-05	1.19852e-05	3.43741e-05	0.00012911	3.64085e-05	0	0.000474432	0.000474432	0.000180568	2.62744	2.62744	ADORA1	0	0	0	0	0	0	0	0	1
DYTN	0	3.19077e-05	0	4.38428e-05	0	0	0	0	0.000115136	0.000115136	4.38428e-05	2.62611	2.62611	DYTN	0	0	0	0	0	0	0	0	1
LOC100505920	0	5.63206e-05	0	0.00014753	0	2.49649e-05	0	0	0.000386032	0.000386032	0.00014753	2.61664	2.61664	LOC100505920	0	0	0	0	0	0	0	0	1
ANXA10	5.37102e-05	2.43151e-05	0	5.10043e-05	0	9.3305e-06	0	0	0.000140162	0.000140162	5.37102e-05	2.6096	2.6096	ANXA10	0	0	0	0	0	0	0	0	1
ABCC12	5.75344e-05	0.00046766	0	0.000130176	0	9.05685e-05	0	0	0.00122004	0.00122004	0.00046766	2.60882	2.60882	ABCC12	0	0	0	0	0	0	0	0	1
LOC100128317	0	4.56459e-05	0	0.000101017	0.000214767	0	0	0	0.000560142	0.000560142	0.000214767	2.60814	2.60814	LOC100128317	0	0	0	0	0	0	0	0	1
LINC00167	0.000718679	5.01095e-05	0	0.000826919	0	0.000100198	0	0	0.00215641	0.00215641	0.000826919	2.60777	2.60777	LINC00167	0	0	0	0	0	0	0	0	1
CAPN6	0	2.71114e-05	0	0	0	2.45626e-05	0	0	7.06507e-05	7.06507e-05	2.71114e-05	2.60595	2.60595	CAPN6	0	0	0	0	0	0	0	0	1
RPL21P44	0.00240049	0.0038681	0	0.00210324	0.000314912	0.00168728	9.25681e-05	0	0.0100735	0.0100735	0.0038681	2.60425	2.60425	RPL21P44	0	0	0	0	0	0	0	0	1
LOC101928567	0.000512681	0.000485331	0.000233146	0.000549591	1.05202e-05	0.000141628	0	0	0.00143085	0.00143085	0.000549591	2.60349	2.60349	LOC101928567	0	0	0	0	0	0	0	0	1
DSCC1	0.00201787	0.00560809	0.000983702	0.00407461	0.00337125	0.00160384	0.00270887	0	0.0145956	0.0145956	0.00560809	2.6026	2.6026	DSCC1	0	0	0	0	0	0	0	0	1
LOC613266	2.35244e-06	4.33674e-05	0	2.91703e-05	4.77078e-05	7.19052e-05	8.35254e-05	0	0.000216826	0.000216826	8.35254e-05	2.59593	2.59593	LOC613266	0	0	0	0	0	0	0	0	1
PRPF19	0.00170759	0.0024778	0.000357283	0.00164818	0.000184878	0.00249823	0.000170025	0	0.00648224	0.00648224	0.00249823	2.59474	2.59474	PRPF19	0	0	0	0	0	0	0	0	1
LOC101927815	0	0.000103502	0	8.05676e-06	0	0	0	0	0.000268182	0.000268182	0.000103502	2.59108	2.59108	LOC101927815	0	0	0	0	0	0	0	0	1
KRT28	0	1.09143e-06	0	0	0	0	0	0	2.82703e-06	2.82703e-06	1.09143e-06	2.59022	2.59022	KRT28	0	0	0	0	0	0	0	0	1
RASL10A	0.0011448	0.00677518	0.000366145	0.00407171	0.0038722	0.00209216	0.000921635	0	0.0174696	0.0174696	0.00677518	2.57847	2.57847	RASL10A	0	0	0	0	0	0	0	0	1
MFAP3L	0.000233053	0.00327213	6.21121e-05	0.000282451	0.00352289	0.00108228	0	0	0.00907788	0.00907788	0.00352289	2.57683	2.57683	MFAP3L	0	0	0	0	0	0	0	0	1
USP28	0.0101992	0.00953127	0.00476251	0.00383213	0.00243577	0.00503929	0.00202627	0	0.0262215	0.0262215	0.0101992	2.57094	2.57094	USP28	0	0	0	0	0	0	0	0	1
SEC14L4	0.000452586	0.000518232	2.55488e-06	0.000605017	0.000380133	0.000156241	0.000394009	0	0.00155444	0.00155444	0.000605017	2.56924	2.56924	SEC14L4	0	0	0	0	0	0	0	0	1
LRP2	0.000116258	0.00116346	0	0.00015425	0	7.15844e-05	0	0	0.00298762	0.00298762	0.00116346	2.56788	2.56788	LRP2	0	0	0	0	0	0	0	0	1
PAPL	1.44176e-05	5.32304e-05	2.51795e-05	5.04708e-05	0	1.85555e-05	0	0	0.00013657	0.00013657	5.32304e-05	2.56564	2.56564	PAPL	0	0	0	0	0	0	0	0	1
KIF12	0	5.99912e-05	0	7.74262e-06	0	2.14305e-06	0	0	0.000153745	0.000153745	5.99912e-05	2.56279	2.56279	KIF12	0	0	0	0	0	0	0	0	1
CD101	2.67764e-05	0.00032949	0	0.000233588	0	3.30304e-05	0	0	0.00084402	0.00084402	0.00032949	2.5616	2.5616	CD101	0	0	0	0	0	0	0	0	1
LINC01284	0	0.000122509	0	1.55633e-05	0	0	0	0	0.000312874	0.000312874	0.000122509	2.55388	2.55388	LINC01284	0	0	0	0	0	0	0	0	1
ANKRD45	0.000385315	0.0011708	0.00026607	0.000797025	0.00205577	0.000676755	6.57495e-05	0	0.00522729	0.00522729	0.00205577	2.54274	2.54274	ANKRD45	0	0	0	0	0	0	0	0	1
FAM205C	0	8.86301e-05	0	0	0	0	0	0	0.000225114	0.000225114	8.86301e-05	2.53992	2.53992	FAM205C	0	0	0	0	0	0	0	0	1
CILP	0.000545956	0.000387891	9.56739e-06	5.75371e-05	0	1.07482e-05	0	0	0.00138611	0.00138611	0.000545956	2.53886	2.53886	CILP	0	0	0	0	0	0	0	0	1
LINC00158	0	0.000343424	0	5.07798e-06	0	4.91253e-05	0	0	0.000869366	0.000869366	0.000343424	2.53146	2.53146	LINC00158	0	0	0	0	0	0	0	0	1
ABCA13	0.000273648	0.00202831	0.000115072	0.000335443	0.00100671	0.000502393	6.08594e-05	0	0.00512371	0.00512371	0.00202831	2.5261	2.5261	ABCA13	0	0	0	0	0	0	0	0	1
PABPC1P2	4.65151e-05	0.000291102	0.000134841	9.55266e-05	6.30191e-05	4.63459e-05	0	0	0.000735103	0.000735103	0.000291102	2.52524	2.52524	PABPC1P2	0	0	0	0	0	0	0	0	1
FANCM	0.00127441	0.00444566	0.00183595	0.00391646	0.0017762	0.00180109	0	0	0.0112184	0.0112184	0.00444566	2.52345	2.52345	FANCM	0	0	0	0	0	0	0	0	1
PLA2G4E-AS1	8.65622e-05	0.000332832	0	5.70466e-05	0.000225164	2.41505e-05	0	0	0.000838982	0.000838982	0.000332832	2.52074	2.52074	PLA2G4E-AS1	0	0	0	0	0	0	0	0	1
DKK2	0.000970596	0.000337637	4.97218e-05	0.00181157	0	6.26671e-05	0	0	0.00456242	0.00456242	0.00181157	2.51849	2.51849	DKK2	0	0	0	0	0	0	0	0	1
LOC101927166	4.01416e-05	0.000157094	6.06202e-05	0.000205383	2.08773e-05	2.14305e-06	0	0	0.000516955	0.000516955	0.000205383	2.51702	2.51702	LOC101927166	0	0	0	0	0	0	0	0	1
HAMP	2.15623e-05	7.42411e-05	2.98367e-05	0.000784383	0	0.000552379	0	0	0.00197219	0.00197219	0.000784383	2.51432	2.51432	HAMP	0	0	0	0	0	0	0	0	1
PTCHD1-AS	0	0.00125304	0	4.05589e-05	0	0	0	0	0.00314947	0.00314947	0.00125304	2.51347	2.51347	PTCHD1-AS	0	0	0	0	0	0	0	0	1
GTF3C1	0.0251418	0.0148108	0.00568825	0.0125949	0.0141283	0.0121416	0.00852255	0	0.0630609	0.0630609	0.0251418	2.5082	2.5082	GTF3C1	0	0	0	0	0	0	0	0	1
CDHR5	0	9.19028e-06	0	7.46101e-05	0	0	0	0	0.000186942	0.000186942	7.46101e-05	2.50559	2.50559	CDHR5	0	0	0	0	0	0	0	0	1
XRCC6P5	0	3.11353e-05	0	0	0	0	0	0	7.79867e-05	7.79867e-05	3.11353e-05	2.50477	2.50477	XRCC6P5	0	0	0	0	0	0	0	0	1
ARL10	0.000851511	0.000988182	0.000134497	0.000179694	0	0.00049136	0.000149085	0	0.00247459	0.00247459	0.000988182	2.50418	2.50418	ARL10	0	0	0	0	0	0	0	0	1
LGI2	0.0019447	0.000949956	0	0.00049658	0.000518058	0.000566453	0	0.00182973	0.00486689	0.00486689	0.0019447	2.50264	2.50264	LGI2	0	0	0	0	0	0	0	0	1
WASH3P	0.00551491	0.00790965	0.00248786	0.0057431	0.000928909	0.00515891	0.00118999	0	0.0197878	0.0197878	0.00790965	2.50173	2.50173	WASH3P	0	0	0	0	0	0	0	0	1
FLJ42393	0	0.000859527	4.97218e-05	0.000635996	0	6.77368e-05	0.000125288	0	0.00214343	0.00214343	0.000859527	2.49373	2.49373	FLJ42393	0	0	0	0	0	0	0	0	1
PHOX2B	0	1.30841e-05	0	8.72649e-06	0	3.74209e-06	0	0	3.25395e-05	3.25395e-05	1.30841e-05	2.48696	2.48696	PHOX2B	0	0	0	0	0	0	0	0	1
RLTPR	0.000193788	0.00218685	0.000259954	0.00114876	0	0.00171636	0	0	0.00543643	0.00543643	0.00218685	2.48596	2.48596	RLTPR	0	0	0	0	0	0	0	0	1
KCNV1	0.000479855	0.00141588	0.000111203	0.000420154	1.89608e-05	0.00100151	0	0	0.00351922	0.00351922	0.00141588	2.48553	2.48553	KCNV1	0	0	0	0	0	0	0	0	1
THEG	0	9.5834e-06	0	0	0	0	0	0	2.37483e-05	2.37483e-05	9.5834e-06	2.47806	2.47806	THEG	0	0	0	0	0	0	0	0	1
ME1	0.00085689	0.00104571	0.00046603	0.000196229	0.000673414	0.0014378	0.00819424	0	0.0202538	0.0202538	0.00819424	2.47172	2.47172	ME1	0	0	0	0	0	0	0	0	1
ADH4	2.73557e-05	0.000174853	7.40378e-05	4.63433e-05	0.000539893	0.000631006	0	0	0.0015575	0.0015575	0.000631006	2.46828	2.46828	ADH4	0	0	0	0	0	0	0	0	1
SLIT3	0	0.000754739	0.000265129	2.86484e-05	0	0.00161254	0	0	0.0039787	0.0039787	0.00161254	2.46735	2.46735	SLIT3	0	0	0	0	0	0	0	0	1
SECTM1	0	0.000109877	0	5.35177e-05	0	1.96633e-05	0	0	0.000270973	0.000270973	0.000109877	2.46615	2.46615	SECTM1	0	0	0	0	0	0	0	0	1
TAC4	0	2.26027e-05	0	0	0	0	0	0	5.57007e-05	5.57007e-05	2.26027e-05	2.46434	2.46434	TAC4	0	0	0	0	0	0	0	0	1
C14orf105	9.59446e-05	0.000404022	0	7.96448e-05	0	4.78394e-05	0	0	0.000994935	0.000994935	0.000404022	2.46257	2.46257	C14orf105	0	0	0	0	0	0	0	0	1
CD8A	0.000667074	0.00259014	5.2777e-05	0.000463099	0	0.001117	6.08594e-05	0.00304797	0.00749151	0.00749151	0.00304797	2.45786	2.45786	CD8A	0	0	0	0	0	0	0	0	1
LOC100507661	0.000276745	0.000256854	0	0	9.47224e-05	0.000396253	0	0	0.000969702	0.000969702	0.000396253	2.44718	2.44718	LOC100507661	0	0	0	0	0	0	0	0	1
C10orf90	0	3.229e-05	7.30105e-05	6.1441e-06	0	0	0	0	0.000178525	0.000178525	7.30105e-05	2.4452	2.4452	C10orf90	0	0	0	0	0	0	0	0	1
BLID	0	4.67674e-05	0	3.36572e-05	0	0	0	0	0.000114323	0.000114323	4.67674e-05	2.4445	2.4445	BLID	0	0	0	0	0	0	0	0	1
DAW1	0.000182898	0.000100526	0	8.80349e-05	0	0	0	0	0.000446886	0.000446886	0.000182898	2.44337	2.44337	DAW1	0	0	0	0	0	0	0	0	1
KANSL1L	0.00446782	0.00849217	0.0016529	0.00430575	0.000178925	0.00384665	0.000519214	0	0.0207355	0.0207355	0.00849217	2.44171	2.44171	KANSL1L	0	0	0	0	0	0	0	0	1
IL1R2	0	8.08013e-06	0	0.000261958	0	0	0	0	0.000639362	0.000639362	0.000261958	2.44071	2.44071	IL1R2	0	0	0	0	0	0	0	0	1
CLDN4	0	8.95162e-06	0	1.70461e-05	0	0	0	0	4.14933e-05	4.14933e-05	1.70461e-05	2.43417	2.43417	CLDN4	0	0	0	0	0	0	0	0	1
MAN1B1-AS1	0.00208392	0.00247872	8.56241e-05	0.000970416	0.00196889	0.00132689	0.00194491	0	0.00601859	0.00601859	0.00247872	2.4281	2.4281	MAN1B1-AS1	0	0	0	0	0	0	0	0	1
ABI3BP	0	0.00074618	1.20687e-05	0.00050746	5.74124e-05	0.00049083	0	0	0.00181133	0.00181133	0.00074618	2.42748	2.42748	ABI3BP	0	0	0	0	0	0	0	0	1
BCL6	0.000594539	0.00796631	0.000860317	0.00414071	0.00151401	0.00454175	0.000131428	0	0.0192903	0.0192903	0.00796631	2.42149	2.42149	BCL6	0	0	0	0	0	0	0	0	1
C9orf41	0.00113247	0.000507113	9.9265e-05	0.000109841	0.000792194	5.18947e-05	3.64085e-05	0	0.00274201	0.00274201	0.00113247	2.42127	2.42127	C9orf41	0	0	0	0	0	0	0	0	1
DIAPH3-AS1	0	7.03926e-07	8.60856e-05	0	0	0	0	0	0.000208409	0.000208409	8.60856e-05	2.42095	2.42095	DIAPH3-AS1	0	0	0	0	0	0	0	0	1
SIRT5	0.0105141	0.00967113	0.0037373	0.00376056	0.00670021	0.00491943	0.013116	0.00365946	0.0317502	0.0317502	0.013116	2.42073	2.42073	SIRT5	0	0	0	0	0	0	0	0	1
PRKCQ	1.86307e-05	0.000324331	1.58474e-05	0.000963298	0	0	0	0	0.00232888	0.00232888	0.000963298	2.41761	2.41761	PRKCQ	0	0	0	0	0	0	0	0	1
LOC101929199	5.97762e-05	0.000362162	2.81796e-05	0.000416335	1.00309e-05	0.000204038	0	0	0.00100635	0.00100635	0.000416335	2.41715	2.41715	LOC101929199	0	0	0	0	0	0	0	0	1
C2orf78	0	9.41404e-07	0	0	0	1.82277e-05	0	0	4.40467e-05	4.40467e-05	1.82277e-05	2.41647	2.41647	C2orf78	0	0	0	0	0	0	0	0	1
IGF2BP2-AS1	0.00153044	0.00251661	0.000253833	0.00021977	0.00327767	0.000298793	0	0	0.00791292	0.00791292	0.00327767	2.41419	2.41419	IGF2BP2-AS1	0	0	0	0	0	0	0	0	1
RIOK3	0.0146324	0.0168764	0.0058413	0.0192809	0.0105621	0.0110623	0.0199281	0.00792568	0.047976	0.047976	0.0199281	2.40745	2.40745	RIOK3	0	0	0	0	0	0	0	0	1
MYH6	0	0.000222135	0	0	0	1.96633e-05	0	0	0.000534758	0.000534758	0.000222135	2.40735	2.40735	MYH6	0	0	0	0	0	0	0	0	1
CASP2	0.0297624	0.0238146	0.00174653	0.00939959	0.00358816	0.019828	0.0113184	0	0.0713549	0.0713549	0.0297624	2.39749	2.39749	CASP2	0	0	0	0	0	0	0	0	1
ZNF665	0.00112237	0.00220511	0.000153793	0.00108078	0.00165026	0.00106675	3.64085e-05	0	0.00528172	0.00528172	0.00220511	2.39522	2.39522	ZNF665	0	0	0	0	0	0	0	0	1
LOC101927798	0	2.36593e-06	0	0	0	0	0	0	5.65405e-06	5.65405e-06	2.36593e-06	2.38978	2.38978	LOC101927798	0	0	0	0	0	0	0	0	1
SERPINB13	3.3123e-05	6.54855e-06	0	0	0	0	0	0	7.91235e-05	7.91235e-05	3.3123e-05	2.38878	2.38878	SERPINB13	0	0	0	0	0	0	0	0	1
LOC101927356	0	8.18698e-05	1.37213e-05	4.04502e-05	0	0	0	0	0.000195428	0.000195428	8.18698e-05	2.38706	2.38706	LOC101927356	0	0	0	0	0	0	0	0	1
APOF	5.88621e-06	1.07807e-05	2.55488e-06	1.34948e-05	0	0	0	0	3.22066e-05	3.22066e-05	1.34948e-05	2.38658	2.38658	APOF	0	0	0	0	0	0	0	0	1
FGG	0	9.55849e-07	0	0	0	0	0	0	2.28077e-06	2.28077e-06	9.55849e-07	2.38612	2.38612	FGG	0	0	0	0	0	0	0	0	1
C1orf146	5.38836e-05	0.000629616	0	0.000412645	0.000594879	0.000174856	0.00014373	0	0.00150064	0.00150064	0.000629616	2.38342	2.38342	C1orf146	0	0	0	0	0	0	0	0	1
ORAI2	0.0143897	0.0436654	0.0100322	0.0183101	0.0146275	0.0175067	0.0270573	0	0.104005	0.104005	0.0436654	2.38186	2.38186	ORAI2	0	0	0	0	0	0	0	0	1
ZNF697	0.0038902	0.00373399	0.000992425	0.0018603	0.00115115	0.00236872	0.00131528	0	0.00926271	0.00926271	0.0038902	2.38103	2.38103	ZNF697	0	0	0	0	0	0	0	0	1
SLC17A7	0.00267542	0.0161485	0.0010986	0.00503416	0.00122497	0.00601962	0.000171941	0.000609123	0.0384272	0.0384272	0.0161485	2.37962	2.37962	SLC17A7	0	0	0	0	0	0	0	0	1
PCAT4	0	8.40524e-06	0	0	0	0	0	0	1.99802e-05	1.99802e-05	8.40524e-06	2.37711	2.37711	PCAT4	0	0	0	0	0	0	0	0	1
LOC101928823	0	5.16261e-06	0	0	0	0	0	0	1.2269e-05	1.2269e-05	5.16261e-06	2.37652	2.37652	LOC101928823	0	0	0	0	0	0	0	0	1
SLN	0.0114045	0.0180064	0.000965281	0.00671863	0.00617004	0.0073008	0.00919065	0	0.0426686	0.0426686	0.0180064	2.36964	2.36964	SLN	0	0	0	0	0	0	0	0	1
TATDN2	0.00778856	0.00610899	0.00180476	0.00833023	0.000666385	0.00657902	0	0.00304797	0.0197383	0.0197383	0.00833023	2.36948	2.36948	TATDN2	0	0	0	0	0	0	0	0	1
ADH7	0	2.94227e-06	0	6.93055e-06	0	0	0	0	1.64076e-05	1.64076e-05	6.93055e-06	2.36743	2.36743	ADH7	0	0	0	0	0	0	0	0	1
MMP7	0	6.04371e-05	0	0	0	0	0	0	0.000143003	0.000143003	6.04371e-05	2.36614	2.36614	MMP7	0	0	0	0	0	0	0	0	1
ENPP3	6.66482e-05	8.38496e-05	6.03433e-05	8.05317e-05	0	0	0	0	0.000198235	0.000198235	8.38496e-05	2.36417	2.36417	ENPP3	0	0	0	0	0	0	0	0	1
METTL9	0.0344714	0.0443429	0.0457419	0.0413166	0.0472993	0.0438235	0.0388528	0.0396331	0.111744	0.111744	0.0472993	2.36248	2.36248	METTL9	0	0	0	0	0	0	0	0	1
KLHL26	0.00227121	0.00565173	0.00177026	0.00332773	0.00308606	0.00107506	0.00106506	0.000609123	0.0133516	0.0133516	0.00565173	2.3624	2.3624	KLHL26	0	0	0	0	0	0	0	0	1
PFKFB1	1.4529e-05	4.45677e-05	0	0.000624411	0	1.94193e-05	0	0	0.00147161	0.00147161	0.000624411	2.3568	2.3568	PFKFB1	0	0	0	0	0	0	0	0	1
WARS2	0.00382925	0.00274792	0.00210596	0.00297613	0.000416566	0.00296861	0.00014373	0	0.00900744	0.00900744	0.00382925	2.35227	2.35227	WARS2	0	0	0	0	0	0	0	0	1
MBLAC1	0.000730279	0.000917352	0	4.4869e-06	0	0.00013459	0.000106192	0	0.00215784	0.00215784	0.000917352	2.35225	2.35225	MBLAC1	0	0	0	0	0	0	0	0	1
S100A4	0.0017944	0.00198848	3.48303e-05	0.00584349	0.000131196	0.00610851	0.000213454	0.000609123	0.0143656	0.0143656	0.00610851	2.35174	2.35174	S100A4	0	0	0	0	0	0	0	0	1
TFR2	0.00208022	0.00182203	0.000377478	0.00169277	9.31831e-05	0.00253213	0	0	0.00595217	0.00595217	0.00253213	2.35066	2.35066	TFR2	0	0	0	0	0	0	0	0	1
LINC01087	0.000491422	0.000774788	0.000281418	0.000600664	0.000311885	0.000749435	4.84019e-05	0	0.00182022	0.00182022	0.000774788	2.34932	2.34932	LINC01087	0	0	0	0	0	0	0	0	1
LINC00566	0	2.53381e-05	0	0	0.000536814	0	0	0	0.00126036	0.00126036	0.000536814	2.34784	2.34784	LINC00566	0	0	0	0	0	0	0	0	1
LOC100129534	0.000179016	5.35075e-05	0	0	0	1.84368e-05	0	0	0.000419898	0.000419898	0.000179016	2.34559	2.34559	LOC100129534	0	0	0	0	0	0	0	0	1
TMEM132E	0.000760452	0.000252871	0.00049346	0.000976882	2.13054e-05	0.000682643	0	0	0.00229106	0.00229106	0.000976882	2.34528	2.34528	TMEM132E	0	0	0	0	0	0	0	0	1
HBE1	5.82053e-05	0.000838808	0.000121523	0.00308972	0.00153652	0.00172635	9.29488e-05	0.00304797	0.00724285	0.00724285	0.00308972	2.34418	2.34418	HBE1	0	0	0	0	0	0	0	0	1
LOC100506985	0	7.82622e-06	0	0	0	0	0	0	1.83345e-05	1.83345e-05	7.82622e-06	2.3427	2.3427	LOC100506985	0	0	0	0	0	0	0	0	1
CLEC17A	4.57114e-05	7.8863e-07	0	4.29738e-05	0	0	0	0	0.000107034	0.000107034	4.57114e-05	2.34151	2.34151	CLEC17A	0	0	0	0	0	0	0	0	1
SH2D6	0.000190224	0.000232461	0	0	0	0.000196138	0	0	0.000543636	0.000543636	0.000232461	2.33861	2.33861	SH2D6	0	0	0	0	0	0	0	0	1
CD96	0.000931335	0.00126876	0.000306707	0.000617172	0.000389919	0.00105647	0.000176474	0	0.00296685	0.00296685	0.00126876	2.33838	2.33838	CD96	0	0	0	0	0	0	0	0	1
C7orf76	0.000467872	0.00119734	0	0.000152027	0	3.44042e-05	0	0	0.00279843	0.00279843	0.00119734	2.33721	2.33721	C7orf76	0	0	0	0	0	0	0	0	1
GREM1	0.00156097	0.00134869	0	0.00111206	0	0.000728499	0	0	0.00364681	0.00364681	0.00156097	2.33624	2.33624	GREM1	0	0	0	0	0	0	0	0	1
GNAQ	0.0903093	0.0839227	0.0162514	0.0639116	0.0497491	0.042854	0.0434018	0.0134149	0.210653	0.210653	0.0903093	2.33257	2.33257	GNAQ	0	0	0	0	0	0	0	0	1
LOC285762	0	3.42241e-05	0	0.000136433	0	0	0	0	0.000318223	0.000318223	0.000136433	2.33245	2.33245	LOC285762	0	0	0	0	0	0	0	0	1
SNORA35	0	5.97115e-06	0	0	0	6.1489e-06	0	0	1.43407e-05	1.43407e-05	6.1489e-06	2.33224	2.33224	SNORA35	0	0	0	0	0	0	0	0	1
TMEM130	0.00949552	0.0286142	0.00194915	0.00616578	0.00660394	0.00909012	0.00349583	0	0.0667032	0.0667032	0.0286142	2.33112	2.33112	TMEM130	0	0	0	0	0	0	0	0	1
LINC-ROR	0	3.43843e-06	0	0	0	0	0	0	8.00714e-06	8.00714e-06	3.43843e-06	2.32872	2.32872	LINC-ROR	0	0	0	0	0	0	0	0	1
CLTC	0.0423435	0.0614795	0.0239643	0.0671618	0.014514	0.0431241	0.023313	0.0408537	0.156364	0.156364	0.0671618	2.32817	2.32817	CLTC	0	0	0	0	0	0	0	0	1
KLRD1	0.000244927	0.00054827	0.000203269	0.0006969	0.000218681	0.000187538	0.00100641	0	0.00234227	0.00234227	0.00100641	2.32735	2.32735	KLRD1	0	0	0	0	0	0	0	0	1
LINC00307	0	2.43062e-06	0	0	0	0	0	0	5.65405e-06	5.65405e-06	2.43062e-06	2.32618	2.32618	LINC00307	0	0	0	0	0	0	0	0	1
LOC101928131	9.17539e-05	2.91793e-06	0	2.42818e-05	0	0	0	0	0.000213242	0.000213242	9.17539e-05	2.32407	2.32407	LOC101928131	0	0	0	0	0	0	0	0	1
LINC00977	0	1.02425e-06	0	3.67881e-06	0	0	0	0	8.54458e-06	8.54458e-06	3.67881e-06	2.32264	2.32264	LINC00977	0	0	0	0	0	0	0	0	1
GSK3A	0.00981106	0.00673307	0.00087431	0.00648513	0.00204304	0.00556451	0.00262724	0.00243885	0.022766	0.022766	0.00981106	2.32044	2.32044	GSK3A	0	0	0	0	0	0	0	0	1
GNLY	0.000473953	0.000413967	6.39612e-06	0.000159946	3.57706e-05	1.96633e-05	0.000123146	0	0.00109976	0.00109976	0.000473953	2.32039	2.32039	GNLY	0	0	0	0	0	0	0	0	1
MGC32805	6.5538e-05	9.29908e-05	0.000111203	3.20572e-05	4.09662e-05	1.7573e-05	0	0	0.000257514	0.000257514	0.000111203	2.31572	2.31572	MGC32805	0	0	0	0	0	0	0	0	1
HIST1H2APS1	0	6.80761e-05	0	3.05958e-06	0	0	0	0	0.000157583	0.000157583	6.80761e-05	2.3148	2.3148	HIST1H2APS1	0	0	0	0	0	0	0	0	1
NOX3	0	5.27896e-06	0	0	0	6.98304e-05	0	0	0.000161588	0.000161588	6.98304e-05	2.31401	2.31401	NOX3	0	0	0	0	0	0	0	0	1
ZKSCAN3	0.00301108	0.00444871	0.000428859	0.00281558	0.00109256	0.00148392	0.000277823	0	0.0102788	0.0102788	0.00444871	2.3105	2.3105	ZKSCAN3	0	0	0	0	0	0	0	0	1
AGO1	0.00645504	0.00819066	0.00181169	0.00658752	0.00346249	0.00407036	0	0	0.0189228	0.0189228	0.00819066	2.31029	2.31029	AGO1	0	0	0	0	0	0	0	0	1
LINC00486	1.36898e-05	2.1542e-05	0	0	0	0.000259628	0	0	0.000598584	0.000598584	0.000259628	2.30555	2.30555	LINC00486	0	0	0	0	0	0	0	0	1
KCNN1	0.0034629	0.00570991	0.000966422	0.00476956	0.000109687	0.0023193	0.0030021	0	0.013142	0.013142	0.00570991	2.30161	2.30161	KCNN1	0	0	0	0	0	0	0	0	1
BRS3	0	0.000152588	7.67981e-05	4.35433e-06	0	0	0	0	0.000350452	0.000350452	0.000152588	2.29671	2.29671	BRS3	0	0	0	0	0	0	0	0	1
RRAGC	0.0116944	0.0150261	0.000982137	0.0136305	0.0132295	0.00520965	0.0120078	0.000609123	0.0344928	0.0344928	0.0150261	2.29553	2.29553	RRAGC	0	0	0	0	0	0	0	0	1
MCPH1	0.0104552	0.0132738	0.00302422	0.0127444	0.0108974	0.00743039	0.00294049	0.00853716	0.0304548	0.0304548	0.0132738	2.29435	2.29435	MCPH1	0	0	0	0	0	0	0	0	1
HEPACAM2	1.38393e-05	0.000168051	0	0.0006488	0	1.33105e-05	0	0	0.00148541	0.00148541	0.0006488	2.28947	2.28947	HEPACAM2	0	0	0	0	0	0	0	0	1
BIVM	0.018912	0.0222476	0.00620969	0.00752351	0.008815	0.0127249	0.0212086	0.000609123	0.0509118	0.0509118	0.0222476	2.28842	2.28842	BIVM	0	0	0	0	0	0	0	0	1
LRP2BP	0.00155054	0.0034333	0.000230118	0.00138646	0.00117231	0.00286299	0.00194476	0	0.00785361	0.00785361	0.0034333	2.28748	2.28748	LRP2BP	0	0	0	0	0	0	0	0	1
LINC01516	0	4.54024e-05	0	0	0	9.3305e-06	0	0	0.000103788	0.000103788	4.54024e-05	2.28595	2.28595	LINC01516	0	0	0	0	0	0	0	0	1
ADAM8	0.000301883	0.000926004	3.18913e-06	0.000546829	0	9.32347e-05	0	0	0.00211453	0.00211453	0.000926004	2.2835	2.2835	ADAM8	0	0	0	0	0	0	0	0	1
CLLU1	0	1.36228e-05	0	0	0	0	0	0	3.1089e-05	3.1089e-05	1.36228e-05	2.28213	2.28213	CLLU1	0	0	0	0	0	0	0	0	1
CYP26B1	0.000232408	0.000967914	3.07657e-05	0.000801529	0	0.000332865	0	0	0.00220713	0.00220713	0.000967914	2.2803	2.2803	CYP26B1	0	0	0	0	0	0	0	0	1
ATP6V0CP3	0	6.08316e-06	0	0	0	0	0	0	1.38578e-05	1.38578e-05	6.08316e-06	2.27806	2.27806	ATP6V0CP3	0	0	0	0	0	0	0	0	1
SNORA32	2.22787e-05	0.000100277	0	0.000278673	0	0	0	0	0.000634419	0.000634419	0.000278673	2.27657	2.27657	SNORA32	0	0	0	0	0	0	0	0	1
MYPOP	0.0031545	0.00108321	0.000305418	0.00188279	1.05202e-05	0.000752818	0	0	0.0071807	0.0071807	0.0031545	2.27634	2.27634	MYPOP	0	0	0	0	0	0	0	0	1
RAB11FIP3	0.00214522	0.00459581	0.000382689	0.000664565	0.00152714	0.000880665	0.00423481	0	0.0104599	0.0104599	0.00459581	2.27596	2.27596	RAB11FIP3	0	0	0	0	0	0	0	0	1
LPAL2	0.000508344	0.000284206	2.55488e-06	0.000190935	0.000153715	9.6657e-05	0	0	0.00115535	0.00115535	0.000508344	2.27278	2.27278	LPAL2	0	0	0	0	0	0	0	0	1
CAPN11	0	3.49745e-06	0	0	0	3.74209e-06	0	0	8.48108e-06	8.48108e-06	3.74209e-06	2.2664	2.2664	CAPN11	0	0	0	0	0	0	0	0	1
ZBTB20-AS1	0	0.000511443	2.4575e-05	0	6.32026e-06	0	0	0	0.00115861	0.00115861	0.000511443	2.26538	2.26538	ZBTB20-AS1	0	0	0	0	0	0	0	0	1
DMRTC2	0	2.0869e-05	0	0	0	0	0	0	4.72363e-05	4.72363e-05	2.0869e-05	2.26346	2.26346	DMRTC2	0	0	0	0	0	0	0	0	1
SLC6A17	0.000629052	0.00362215	0.00151894	0.00283035	0.000243554	0.00246535	0	0	0.00819767	0.00819767	0.00362215	2.26321	2.26321	SLC6A17	0	0	0	0	0	0	0	0	1
ZSWIM2	1.19152e-05	2.01601e-05	0	9.41394e-06	0	0	0	0	4.55756e-05	4.55756e-05	2.01601e-05	2.26068	2.26068	ZSWIM2	0	0	0	0	0	0	0	0	1
NOX1	0.000402572	0.000999645	0.000196327	0.000502965	0.000727432	0.000365809	0.00083579	0	0.00225979	0.00225979	0.000999645	2.26059	2.26059	NOX1	0	0	0	0	0	0	0	0	1
ASTN2-AS1	0.00017534	3.79596e-05	0	0	0	0	0	0	0.000394864	0.000394864	0.00017534	2.25199	2.25199	ASTN2-AS1	0	0	0	0	0	0	0	0	1
LOC101929124	0.000308318	0.000239918	0	0	0	2.70354e-05	0	0	0.000694266	0.000694266	0.000308318	2.25179	2.25179	LOC101929124	0	0	0	0	0	0	0	0	1
LINC00670	8.27111e-05	6.41425e-05	7.94156e-06	0.000110866	1.45978e-05	0	0	0	0.000249348	0.000249348	0.000110866	2.24909	2.24909	LINC00670	0	0	0	0	0	0	0	0	1
LYSMD4	0.00362007	0.00384302	0.000491581	0.001227	0.000200495	0.000369357	0.00115936	0	0.0086259	0.0086259	0.00384302	2.24456	2.24456	LYSMD4	0	0	0	0	0	0	0	0	1
COL25A1	0.00108814	0.000740289	0	6.73508e-05	0.000726504	8.72715e-05	0.000654782	0	0.00244123	0.00244123	0.00108814	2.24349	2.24349	COL25A1	0	0	0	0	0	0	0	0	1
GAPT	5.33692e-06	3.43987e-05	5.2777e-05	0.000142784	0	0	0	0	0.000319381	0.000319381	0.000142784	2.23681	2.23681	GAPT	0	0	0	0	0	0	0	0	1
PPIL2	0.00443965	0.00389333	0.00113164	0.0034634	0.00100584	0.00125839	0.000357363	0	0.00992604	0.00992604	0.00443965	2.23577	2.23577	PPIL2	0	0	0	0	0	0	0	0	1
THSD4-AS2	0	5.82183e-05	0	2.21371e-06	0	1.29572e-05	0	0	0.000129993	0.000129993	5.82183e-05	2.23286	2.23286	THSD4-AS2	0	0	0	0	0	0	0	0	1
C4BPA	0	3.45067e-05	0	0	0	0	0	0	7.70424e-05	7.70424e-05	3.45067e-05	2.23268	2.23268	C4BPA	0	0	0	0	0	0	0	0	1
RABGAP1	0.0186652	0.0329801	0.00247253	0.0183802	0.0133101	0.035083	7.27457e-05	0.0201223	0.0783045	0.0783045	0.035083	2.23198	2.23198	RABGAP1	0	0	0	0	0	0	0	0	1
CCDC42B	4.56851e-05	0.000122783	0.000164037	0	0	1.8628e-06	0	0	0.00036604	0.00036604	0.000164037	2.23145	2.23145	CCDC42B	0	0	0	0	0	0	0	0	1
NLE1	0.000561814	0.00235701	9.99618e-05	0.00174193	1.05202e-05	0.00183042	0	0	0.00525851	0.00525851	0.00235701	2.231	2.231	NLE1	0	0	0	0	0	0	0	0	1
FAM167B	0.000307775	0.0015608	7.8692e-05	0.000664541	0	0.00129129	0	0	0.0034786	0.0034786	0.0015608	2.22873	2.22873	FAM167B	0	0	0	0	0	0	0	0	1
MEIOB	0.000434943	0.000441219	0	6.27417e-06	0	0.000296779	0	0	0.000983	0.000983	0.000441219	2.22792	2.22792	MEIOB	0	0	0	0	0	0	0	0	1
MBNL1-AS1	0	0.000530392	0	0.000172462	0	0	0	0	0.00117667	0.00117667	0.000530392	2.21849	2.21849	MBNL1-AS1	0	0	0	0	0	0	0	0	1
AQP7P1	0	2.22168e-05	0	0	0	1.8628e-06	0	0	4.92734e-05	4.92734e-05	2.22168e-05	2.21785	2.21785	AQP7P1	0	0	0	0	0	0	0	0	1
NFE2	0.000109345	3.85775e-05	3.63102e-05	0.000175917	2.25083e-05	0.00108062	0.00012154	0	0.0023957	0.0023957	0.00108062	2.21697	2.21697	NFE2	0	0	0	0	0	0	0	0	1
FBLN7	0.000208708	0.000124603	0.00271273	0.000152535	0.000441601	6.46212e-06	6.57495e-05	0	0.00600751	0.00600751	0.00271273	2.21456	2.21456	FBLN7	0	0	0	0	0	0	0	0	1
TRMT6	0.0136872	0.0116096	0.00964695	0.0102007	0.00594039	0.00834455	0.00880201	0.000609123	0.0303015	0.0303015	0.0136872	2.21386	2.21386	TRMT6	0	0	0	0	0	0	0	0	1
LOC645752	0	5.50934e-05	0	0	0	0	0	0	0.000121867	0.000121867	5.50934e-05	2.212	2.212	LOC645752	0	0	0	0	0	0	0	0	1
PM20D1	0	0.000340861	0	0.000276807	0	0	0	0	0.000753582	0.000753582	0.000340861	2.21082	2.21082	PM20D1	0	0	0	0	0	0	0	0	1
TBC1D3B	0	7.25321e-06	0	0	0	0	0	0	1.60061e-05	1.60061e-05	7.25321e-06	2.20677	2.20677	TBC1D3B	0	0	0	0	0	0	0	0	1
LOC440028	0	7.16435e-05	0	1.02433e-05	0.000265981	0	0	0	0.000586317	0.000586317	0.000265981	2.20436	2.20436	LOC440028	0	0	0	0	0	0	0	0	1
TPPP2	0	0.000468068	0	0	0	0	0	0	0.0010311	0.0010311	0.000468068	2.20289	2.20289	TPPP2	0	0	0	0	0	0	0	0	1
CPLX1	0.00568396	0.00667909	8.44181e-05	0.0010614	0.000169397	0.00514257	0.000852209	0	0.0146992	0.0146992	0.00667909	2.20077	2.20077	CPLX1	0	0	0	0	0	0	0	0	1
LSP1	5.20596e-05	0.000272948	1.36632e-05	0.000519382	0	0.00135112	0	0	0.00297105	0.00297105	0.00135112	2.19895	2.19895	LSP1	0	0	0	0	0	0	0	0	1
TMPRSS11E	0	4.03291e-05	0	7.99126e-06	0	0	0	0	8.85575e-05	8.85575e-05	4.03291e-05	2.19587	2.19587	TMPRSS11E	0	0	0	0	0	0	0	0	1
EPB42	0.000689693	0.000153814	1.57402e-05	0.000473739	0.000121981	0.0020767	0	0	0.00455366	0.00455366	0.0020767	2.19274	2.19274	EPB42	0	0	0	0	0	0	0	0	1
CRHBP	0.000722012	0.00373963	0	0.000766282	0	3.64978e-05	4.84019e-05	0	0.00819057	0.00819057	0.00373963	2.19021	2.19021	CRHBP	0	0	0	0	0	0	0	0	1
CDHR4	0	1.29589e-06	0	0	0	0	0	0	2.82703e-06	2.82703e-06	1.29589e-06	2.18154	2.18154	CDHR4	0	0	0	0	0	0	0	0	1
EPYC	4.47585e-06	8.87939e-07	0	6.48449e-06	0	0	0	0	1.41268e-05	1.41268e-05	6.48449e-06	2.17856	2.17856	EPYC	0	0	0	0	0	0	0	0	1
GFRA4	0	1.29783e-06	0	0	0	0	0	0	2.82703e-06	2.82703e-06	1.29783e-06	2.17827	2.17827	GFRA4	0	0	0	0	0	0	0	0	1
TBC1D10C	0.00046666	7.95537e-05	3.72512e-06	0.00124737	0	0.00075168	0	0	0.00271195	0.00271195	0.00124737	2.17414	2.17414	TBC1D10C	0	0	0	0	0	0	0	0	1
POU4F2	0	1.30001e-05	0	0	0	0	0	0	2.8262e-05	2.8262e-05	1.30001e-05	2.17398	2.17398	POU4F2	0	0	0	0	0	0	0	0	1
C6orf132	1.43224e-05	0.000186744	0	0.000373408	0	0	0.000149085	0	0.000810696	0.000810696	0.000373408	2.17107	2.17107	C6orf132	0	0	0	0	0	0	0	0	1
NMNAT2	0.0509967	0.0444406	0.00304481	0.011963	0.00591563	0.0122364	0.0241175	0.0170743	0.110632	0.110632	0.0509967	2.1694	2.1694	NMNAT2	0	0	0	0	0	0	0	0	1
ZNF319	0.000704024	0.00307787	0.000245748	0.0022424	0.00216465	0.00119208	0.00450952	0	0.00976852	0.00976852	0.00450952	2.1662	2.1662	ZNF319	0	0	0	0	0	0	0	0	1
RAB3B	0.017255	0.0252274	0.00149279	0.0128063	0.00607023	0.0130366	0.00375944	0.0134149	0.0546196	0.0546196	0.0252274	2.16509	2.16509	RAB3B	0	0	0	0	0	0	0	0	1
ESPNL	0	0	0	5.22235e-06	0	0	0	0	1.12998e-05	1.12998e-05	5.22235e-06	2.16374	2.16374	ESPNL	0	0	0	0	0	0	0	0	1
LOC100508046	0	7.94717e-05	0	1.17419e-05	0	0	0	0	0.000171787	0.000171787	7.94717e-05	2.16161	2.16161	LOC100508046	0	0	0	0	0	0	0	0	1
LINC01068	0	0.000195795	0	0	0	0	0	0	0.000422379	0.000422379	0.000195795	2.15725	2.15725	LINC01068	0	0	0	0	0	0	0	0	1
LINC00508	0.000446443	0.000181371	7.84329e-06	0.000100931	0	2.67387e-05	0	0	0.000960306	0.000960306	0.000446443	2.15102	2.15102	LINC00508	0	0	0	0	0	0	0	0	1
PLK5	0	0.000964118	1.19347e-05	0.000649214	0	0.00143641	0	0	0.00308287	0.00308287	0.00143641	2.14623	2.14623	PLK5	0	0	0	0	0	0	0	0	1
FCRL4	0	3.48205e-05	0	1.76544e-06	0	0	0	0	7.46917e-05	7.46917e-05	3.48205e-05	2.14505	2.14505	FCRL4	0	0	0	0	0	0	0	0	1
ERO1LB	0.0171636	0.021146	0.00568179	0.015871	0.0049113	0.00757175	0.0180332	0.00365946	0.045282	0.045282	0.021146	2.14139	2.14139	ERO1LB	0	0	0	0	0	0	0	0	1
RMND1	0.00771407	0.0105927	0.00283973	0.00397853	0.00154356	0.0026395	0.00775199	0	0.0226292	0.0226292	0.0105927	2.13631	2.13631	RMND1	0	0	0	0	0	0	0	0	1
USH2A	4.73969e-05	0.000846419	0.000369814	0.000257249	0	0	0	0	0.00180637	0.00180637	0.000846419	2.13413	2.13413	USH2A	0	0	0	0	0	0	0	0	1
RDH16	6.5538e-05	0.000128044	1.41478e-05	0.000114442	5.58426e-05	0	0	0	0.000273218	0.000273218	0.000128044	2.13377	2.13377	RDH16	0	0	0	0	0	0	0	0	1
LOC730102	0.000359898	0.000342735	0	0.00301328	0.000335341	0.000886245	0	0	0.00642919	0.00642919	0.00301328	2.13362	2.13362	LOC730102	0	0	0	0	0	0	0	0	1
MPV17L	0.000773534	0.00186206	0.000155133	0.000424933	0.001622	0.000883898	0	0	0.00397157	0.00397157	0.00186206	2.13289	2.13289	MPV17L	0	0	0	0	0	0	0	0	1
LINC00359	0	1.32792e-05	0	0	0	0	0	0	2.8262e-05	2.8262e-05	1.32792e-05	2.12829	2.12829	LINC00359	0	0	0	0	0	0	0	0	1
LOC101927181	0.000714409	0.00114208	0.000102045	0.000539071	0.000248641	0.00111479	0.000206672	0	0.00242962	0.00242962	0.00114208	2.12736	2.12736	LOC101927181	0	0	0	0	0	0	0	0	1
LOC102723661	0	0.00012882	0	0	0	0	0	0	0.000273387	0.000273387	0.00012882	2.12224	2.12224	LOC102723661	0	0	0	0	0	0	0	0	1
TARP	2.06462e-05	3.23931e-05	1.04637e-05	2.68179e-05	0	5.25322e-06	0	0	6.86967e-05	6.86967e-05	3.23931e-05	2.12072	2.12072	TARP	0	0	0	0	0	0	0	0	1
LINC00908	0	4.19232e-05	1.04637e-05	9.32919e-05	0	1.8628e-06	0	0	0.000197816	0.000197816	9.32919e-05	2.1204	2.1204	LINC00908	0	0	0	0	0	0	0	0	1
KCNJ11	0.00179218	0.0021795	5.60085e-05	0.00199273	0.000341498	0.00156074	0.000748279	0	0.00461747	0.00461747	0.0021795	2.11859	2.11859	KCNJ11	0	0	0	0	0	0	0	0	1
HCAR2	1.70038e-05	0.000105405	0	0	0	0	0	0	0.000223288	0.000223288	0.000105405	2.11838	2.11838	HCAR2	0	0	0	0	0	0	0	0	1
TBX21	0.000187382	9.17294e-06	0	1.32867e-05	0	3.32337e-05	0	0	0.000396504	0.000396504	0.000187382	2.11602	2.11602	TBX21	0	0	0	0	0	0	0	0	1
ASZ1	0	8.03624e-06	0	0	0	0	0	0	1.69538e-05	1.69538e-05	8.03624e-06	2.10967	2.10967	ASZ1	0	0	0	0	0	0	0	0	1
USP25	0.00255539	0.00447556	0.00594161	0.00577141	0.00524545	0.00560739	0.00083347	0.000609123	0.0125331	0.0125331	0.00594161	2.10937	2.10937	USP25	0	0	0	0	0	0	0	0	1
ADGRF1	0	2.14043e-05	0	1.08611e-05	0	0	0	0	4.51382e-05	4.51382e-05	2.14043e-05	2.10884	2.10884	ADGRF1	0	0	0	0	0	0	0	0	1
LOC101929380	2.20558e-05	2.10267e-05	0	7.46426e-05	1.03571e-05	2.62705e-05	0	0	0.000157216	0.000157216	7.46426e-05	2.10625	2.10625	LOC101929380	0	0	0	0	0	0	0	0	1
P2RX6P	0	3.90908e-06	0	0	0	0	0	0	8.22998e-06	8.22998e-06	3.90908e-06	2.10535	2.10535	P2RX6P	0	0	0	0	0	0	0	0	1
SOS2	0.0100269	0.0183374	0.00217695	0.00710843	0.0123332	0.00798127	0.00522677	0	0.0385897	0.0385897	0.0183374	2.10443	2.10443	SOS2	0	0	0	0	0	0	0	0	1
PTPRF	0.0246566	0.0334783	0.00878845	0.0143936	0.0227438	0.0205501	0.0182319	0	0.0704524	0.0704524	0.0334783	2.10442	2.10442	PTPRF	0	0	0	0	0	0	0	0	1
TOMM40L	0.00425385	0.00622016	0.00444838	0.00482975	0.00245216	0.0032134	0.00248417	0.00122061	0.0130773	0.0130773	0.00622016	2.10241	2.10241	TOMM40L	0	0	0	0	0	0	0	0	1
UGT2B15	0.0008204	0.000922092	0.000120757	0.000340068	2.08773e-05	0.000499403	0.000263974	0	0.00193555	0.00193555	0.000922092	2.09909	2.09909	UGT2B15	0	0	0	0	0	0	0	0	1
DUS4L	0.00214379	0.00238834	0	0.00288976	9.74544e-05	0.00078087	0.00469173	0	0.00984142	0.00984142	0.00469173	2.09761	2.09761	DUS4L	0	0	0	0	0	0	0	0	1
GCM2	0.000129555	0.000735478	0	0	0	0	0	0	0.00154173	0.00154173	0.000735478	2.09622	2.09622	GCM2	0	0	0	0	0	0	0	0	1
CGN	0.000158189	0.00181687	0.000448792	0.00169358	0	0.000322875	9.25681e-05	0	0.00380722	0.00380722	0.00181687	2.09549	2.09549	CGN	0	0	0	0	0	0	0	0	1
CLIP1-AS1	0	1.61814e-05	0	0	0	0	0	0	3.39077e-05	3.39077e-05	1.61814e-05	2.09547	2.09547	CLIP1-AS1	0	0	0	0	0	0	0	0	1
PRR27	5.18819e-05	0.000107852	0	0	0	0	0	0	0.000225949	0.000225949	0.000107852	2.09499	2.09499	PRR27	0	0	0	0	0	0	0	0	1
LRRC45	0.00758449	0.00697476	0.00109757	0.00509925	0.000255216	0.00456175	6.08594e-05	0.00365946	0.0158844	0.0158844	0.00758449	2.09432	2.09432	LRRC45	0	0	0	0	0	0	0	0	1
LGI3	0.000376211	0.000613583	0	0.000291095	0	0.000197391	0	0	0.00128475	0.00128475	0.000613583	2.09385	2.09385	LGI3	0	0	0	0	0	0	0	0	1
RMI2	0	0.00122037	8.86703e-05	0.000107413	0	0.000281855	0	0	0.00255145	0.00255145	0.00122037	2.09071	2.09071	RMI2	0	0	0	0	0	0	0	0	1
UPK3BL	0	0	0	2.68559e-06	0	0	0	0	5.61212e-06	5.61212e-06	2.68559e-06	2.08972	2.08972	UPK3BL	0	0	0	0	0	0	0	0	1
LOC389247	0.000628498	0.00166853	7.01608e-05	0.00125969	2.10404e-05	0.00159907	0	0	0.00348593	0.00348593	0.00166853	2.08922	2.08922	LOC389247	0	0	0	0	0	0	0	0	1
SLC12A1	0	0.000506663	0	0.000112686	0	0	0	0	0.00105816	0.00105816	0.000506663	2.08848	2.08848	SLC12A1	0	0	0	0	0	0	0	0	1
PRMT6	0.00736952	0.00611793	0.00620367	0.00300101	0.00944375	0.0018384	0.00497678	0.0103669	0.0216297	0.0216297	0.0103669	2.08642	2.08642	PRMT6	0	0	0	0	0	0	0	0	1
CHST5	0.00111383	0.000548129	0.000873816	0.000171655	0.000295992	0.000546313	0	0	0.00232097	0.00232097	0.00111383	2.08377	2.08377	CHST5	0	0	0	0	0	0	0	0	1
ZNF284	0.000660888	0.00089574	0	0.00131345	0	1.67982e-05	0	0	0.0027346	0.0027346	0.00131345	2.082	2.082	ZNF284	0	0	0	0	0	0	0	0	1
TEX40	0.00059649	0.00188376	0.000190372	0.00332555	0.00466252	0.000203678	0	0.00609831	0.0126736	0.0126736	0.00609831	2.07821	2.07821	TEX40	0	0	0	0	0	0	0	0	1
LPP	0.0207532	0.0280789	0.00589474	0.034089	0.0295525	0.0242542	0.00580808	0.0048777	0.0706465	0.0706465	0.034089	2.07241	2.07241	LPP	0	0	0	0	0	0	0	0	1
ITPKB-IT1	0	2.30887e-05	0	0	0	0	0	0	4.77388e-05	4.77388e-05	2.30887e-05	2.06762	2.06762	ITPKB-IT1	0	0	0	0	0	0	0	0	1
YIPF7	0.000120061	0.000233018	0	0.000281217	0.000524989	0	0	0	0.00108422	0.00108422	0.000524989	2.06522	2.06522	YIPF7	0	0	0	0	0	0	0	0	1
TYW5	0.00779492	0.00939444	0.00159104	0.00823519	0.00649654	0.00693863	0.000766269	0.00670743	0.019392	0.019392	0.00939444	2.0642	2.0642	TYW5	0	0	0	0	0	0	0	0	1
ADGRE2	0	8.39718e-05	0.000537775	0.0024945	0	0.00255834	0	0	0.00527605	0.00527605	0.00255834	2.06229	2.06229	ADGRE2	0	0	0	0	0	0	0	0	1
TRPM8	8.8235e-05	0.000130733	7.40378e-05	6.12437e-05	0	3.58274e-06	0	0	0.000269073	0.000269073	0.000130733	2.05819	2.05819	TRPM8	0	0	0	0	0	0	0	0	1
LINC01578	0.0338042	0.0296011	0.00896068	0.0207651	0.0239217	0.0203576	0.000402005	0.00426858	0.0693022	0.0693022	0.0338042	2.05011	2.05011	LINC01578	0	0	0	0	0	0	0	0	1
TOMM6	0.0800067	0.0785356	0.06928	0.0909002	0.0335327	0.0570035	0.0190658	0.0371943	0.186286	0.186286	0.0909002	2.04935	2.04935	TOMM6	0	0	0	0	0	0	0	0	1
CBY3	0	7.68755e-06	0	4.06548e-05	0	0	0	0	8.32332e-05	8.32332e-05	4.06548e-05	2.04732	2.04732	CBY3	0	0	0	0	0	0	0	0	1
LMBR1L	0.0191235	0.0135762	0.00104625	0.00284733	0.00268644	0.00519081	0.000368035	0	0.0391396	0.0391396	0.0191235	2.04667	2.04667	LMBR1L	0	0	0	0	0	0	0	0	1
TLE6	0.000251685	0.000801543	0	0.000416816	0	0.000235155	0	0	0.0016377	0.0016377	0.000801543	2.04318	2.04318	TLE6	0	0	0	0	0	0	0	0	1
LOC101927274	0.00138438	0.000154002	0	0.000213618	1.45978e-05	0.000185043	0	0	0.00282418	0.00282418	0.00138438	2.04003	2.04003	LOC101927274	0	0	0	0	0	0	0	0	1
RAET1K	0	1.66582e-05	0	0	0	0	0	0	3.39077e-05	3.39077e-05	1.66582e-05	2.0355	2.0355	RAET1K	0	0	0	0	0	0	0	0	1
FBXO44	0.0202311	0.0248797	0.00292467	0.0070415	0.00545417	0.0045729	0.00927959	0.00914628	0.0506372	0.0506372	0.0248797	2.03528	2.03528	FBXO44	0	0	0	0	0	0	0	0	1
LOC644669	0	0.000640889	0	0.000122452	0	0.000137306	0	0	0.00130313	0.00130313	0.000640889	2.03332	2.03332	LOC644669	0	0	0	0	0	0	0	0	1
CCDC39	0.000531693	0.000614617	6.21411e-05	0.000353673	0.000184123	0.00050362	0	0	0.00124901	0.00124901	0.000614617	2.03217	2.03217	CCDC39	0	0	0	0	0	0	0	0	1
LINC01260	0	0.000130077	0	0.000334164	0	0	0	0	0.000678595	0.000678595	0.000334164	2.03072	2.03072	LINC01260	0	0	0	0	0	0	0	0	1
LINC00887	0.00013471	0.000376601	6.26257e-05	0.000268964	0	0.000302318	0.000357196	0	0.000763114	0.000763114	0.000376601	2.02632	2.02632	LINC00887	0	0	0	0	0	0	0	0	1
FOXA1	0	6.83931e-05	0	0	0	0.000325188	0	0	0.000658422	0.000658422	0.000325188	2.02475	2.02475	FOXA1	0	0	0	0	0	0	0	0	1
KIAA1456	0.00493746	0.0254493	0.00124768	0.00753429	0.00693096	0.00807894	0.000286961	0.0048777	0.0514698	0.0514698	0.0254493	2.02244	2.02244	KIAA1456	0	0	0	0	0	0	0	0	1
CAMK2A	0.000418058	0.00614909	0.000192348	0.00260439	0.000387371	0.00373314	0.000532493	0	0.0124342	0.0124342	0.00614909	2.02212	2.02212	CAMK2A	0	0	0	0	0	0	0	0	1
TMEM191A	0.000664948	0.00585975	0.000115688	0.00566048	0.000513124	0.00489307	0	0	0.0118431	0.0118431	0.00585975	2.0211	2.0211	TMEM191A	0	0	0	0	0	0	0	0	1
ERCC8	0.00888654	0.00415587	0.00262815	0.00377226	0.00893101	0.00355049	0.00105499	0	0.0180438	0.0180438	0.00893101	2.02035	2.02035	ERCC8	0	0	0	0	0	0	0	0	1
AKR7L	0.000331938	0.000402235	0.000319351	0.000136129	3.72284e-05	0.000317847	0	0	0.000811109	0.000811109	0.000402235	2.0165	2.0165	AKR7L	0	0	0	0	0	0	0	0	1
EMP3	0.0018669	0.00127106	0.0102852	0.00264248	0.0282447	0.0169257	0.00315326	0	0.0569276	0.0569276	0.0282447	2.01551	2.01551	EMP3	0	0	0	0	0	0	0	0	1
GET4	0.0119919	0.0145157	0.00468743	0.0107507	0.020123	0.00950463	0.0129087	0.00122061	0.0405553	0.0405553	0.020123	2.01537	2.01537	GET4	0	0	0	0	0	0	0	0	1
KCNAB3	0.00644113	0.00960845	0.00207462	0.0050753	0.00490217	0.00576071	0.00145789	0	0.0193586	0.0193586	0.00960845	2.01474	2.01474	KCNAB3	0	0	0	0	0	0	0	0	1
SUPT20HL1	0	9.10868e-06	0	0	0	0	0	0	1.83345e-05	1.83345e-05	9.10868e-06	2.01286	2.01286	SUPT20HL1	0	0	0	0	0	0	0	0	1
AGBL4	0.000339054	0.0004016	8.42037e-05	0.000212627	0	7.27669e-05	0	0	0.000807464	0.000807464	0.0004016	2.01062	2.01062	AGBL4	0	0	0	0	0	0	0	0	1
MCUR1	0.0120148	0.0249853	0.0140533	0.022703	0.0232432	0.0307591	0.00511512	0.0371943	0.0747233	0.0747233	0.0371943	2.009	2.009	MCUR1	0	0	0	0	0	0	0	0	1
SNCA	0.0195695	0.0493074	0.00267118	0.0222733	0.0129845	0.0188004	0.0104534	0.046952	0.0989791	0.0989791	0.0493074	2.00739	2.00739	SNCA	0	0	0	0	0	0	0	0	1
SRGAP2-AS1	1.23208e-05	0.000375956	0.000390271	0.00865999	0	0.00169161	0.000424766	0	0.0173603	0.0173603	0.00865999	2.00465	2.00465	SRGAP2-AS1	0	0	0	0	0	0	0	0	1
PARP10	0.000593575	0.00223087	0.000272383	0.00841212	0	0.00369811	8.35254e-05	0	0.0168038	0.0168038	0.00841212	1.99757	1.99757	PARP10	0	0	0	0	0	0	0	0	1
C15orf48	5.90078e-06	0.000210727	0	1.7592e-05	0	8.06116e-05	0	0	0.000420682	0.000420682	0.000210727	1.99634	1.99634	C15orf48	0	0	0	0	0	0	0	0	1
TSSC1	0.0407954	0.019092	0.00801248	0.0083097	0.00897936	0.00617787	0.0177478	0.0310983	0.0813089	0.0813089	0.0407954	1.99309	1.99309	TSSC1	0	0	0	0	0	0	0	0	1
MTCP1	0	0.000158679	0	0	0	0	0	0	0.000316098	0.000316098	0.000158679	1.99205	1.99205	MTCP1	0	0	0	0	0	0	0	0	1
CFTR	0	7.1032e-06	0	0	0	0	0	0	1.41268e-05	1.41268e-05	7.1032e-06	1.9888	1.9888	CFTR	0	0	0	0	0	0	0	0	1
CNIH2	0.00974805	0.0172208	0.00190332	0.00707196	0.00612121	0.00858782	0.0055871	0.00243885	0.0342379	0.0342379	0.0172208	1.98817	1.98817	CNIH2	0	0	0	0	0	0	0	0	1
SACS	0.0759993	0.030249	0.00641355	0.00991302	0.00970552	0.00956422	0.000938531	0.0201223	0.150629	0.150629	0.0759993	1.98197	1.98197	SACS	0	0	0	0	0	0	0	0	1
LOC101929631	1.64632e-05	3.77545e-05	0	0.000278699	0	0	0	0	0.00055009	0.00055009	0.000278699	1.97377	1.97377	LOC101929631	0	0	0	0	0	0	0	0	1
ANKRD6	0.00823889	0.00392578	0.00120935	0.00143906	0.00170378	0.0018704	0	0	0.0162607	0.0162607	0.00823889	1.97365	1.97365	ANKRD6	0	0	0	0	0	0	0	0	1
SDHAF1	0.00708229	0.00826614	0.00515712	0.00679158	0.0075646	0.00532612	0.00519621	0.00304797	0.0163124	0.0163124	0.00826614	1.9734	1.9734	SDHAF1	0	0	0	0	0	0	0	0	1
LOC101927934	0	2.56086e-06	0	0	0	0	0	0	5.05206e-06	5.05206e-06	2.56086e-06	1.9728	1.9728	LOC101927934	0	0	0	0	0	0	0	0	1
CHRNA1	0	0.000274447	0	0	0	0	0.000125288	0	0.000540817	0.000540817	0.000274447	1.97057	1.97057	CHRNA1	0	0	0	0	0	0	0	0	1
LOC105447645	0	0.000202803	0.000185604	0	0	0	0	0	0.000399416	0.000399416	0.000202803	1.96948	1.96948	LOC105447645	0	0	0	0	0	0	0	0	1
LOC101928205	0	1.76424e-05	5.27948e-06	0	0	0	0	0	3.47458e-05	3.47458e-05	1.76424e-05	1.96945	1.96945	LOC101928205	0	0	0	0	0	0	0	0	1
LOC729609	9.92314e-06	0.000354366	0	3.77289e-05	0	0.000344498	0	0	0.00069787	0.00069787	0.000354366	1.96935	1.96935	LOC729609	0	0	0	0	0	0	0	0	1
MKRN9P	4.60501e-05	9.58332e-06	0	0	0	0	0	0	9.0674e-05	9.0674e-05	4.60501e-05	1.96903	1.96903	MKRN9P	0	0	0	0	0	0	0	0	1
KLK7	0	9.8969e-06	0	7.69338e-05	0	0	0	0	0.000151464	0.000151464	7.69338e-05	1.96876	1.96876	KLK7	0	0	0	0	0	0	0	0	1
A1BG	0.00829525	0.00686367	0.000649416	0.00283055	0.00332531	0.00491833	0.00570954	0.00609831	0.016321	0.016321	0.00829525	1.96752	1.96752	A1BG	0	0	0	0	0	0	0	0	1
SH3BP5	0.00233839	0.00025156	0	0.000980133	0	0	0	0	0.0045987	0.0045987	0.00233839	1.96661	1.96661	SH3BP5	0	0	0	0	0	0	0	0	1
SULT1C2P1	0	1.11869e-06	0	0	0	0	0	0	2.19687e-06	2.19687e-06	1.11869e-06	1.96379	1.96379	SULT1C2P1	0	0	0	0	0	0	0	0	1
KTN1-AS1	0	0.000191901	0	0	0	0.000193718	3.64085e-05	0	0.000380335	0.000380335	0.000193718	1.96334	1.96334	KTN1-AS1	0	0	0	0	0	0	0	0	1
POLR3G	0.00460315	0.00384775	0.00103058	0.000457981	0.00225394	0.000854813	0	0	0.00903391	0.00903391	0.00460315	1.96255	1.96255	POLR3G	0	0	0	0	0	0	0	0	1
GPC4	0.00103084	0.00199186	0.00211149	0.000631022	0.011796	0.000981594	0	0	0.0231397	0.0231397	0.011796	1.96166	1.96166	GPC4	0	0	0	0	0	0	0	0	1
PPP1R42	0.000128412	0.000111143	0	2.87648e-05	0	0	0	0	0.000251808	0.000251808	0.000128412	1.96094	1.96094	PPP1R42	0	0	0	0	0	0	0	0	1
MSC-AS1	5.04189e-06	5.09815e-05	0	7.82474e-05	0	0.00107512	0.000371724	0	0.00210552	0.00210552	0.00107512	1.9584	1.9584	MSC-AS1	0	0	0	0	0	0	0	0	1
RNLS	0.00290204	0.00050915	0	0.00144164	0.00262318	0.00100935	0.00367762	0	0.00719956	0.00719956	0.00367762	1.95767	1.95767	RNLS	0	0	0	0	0	0	0	0	1
MIB2	0.0092703	0.0100172	0.00135824	0.00485949	0.0117037	0.00649485	0.00191752	0.00670743	0.0229095	0.0229095	0.0117037	1.95746	1.95746	MIB2	0	0	0	0	0	0	0	0	1
SLC38A6	0.00511975	0.00632703	0.00392653	0.00520698	0.00252306	0.00396547	0.000840609	0	0.0123819	0.0123819	0.00632703	1.95699	1.95699	SLC38A6	0	0	0	0	0	0	0	0	1
C6orf118	0.00119182	0.000999566	0.00215294	0.000328825	0	0.000211717	0.000435689	0	0.00420849	0.00420849	0.00215294	1.95476	1.95476	C6orf118	0	0	0	0	0	0	0	0	1
KCNC3	7.77132e-05	0.000785649	0	0.000687728	0	0.000186611	0	0.000609123	0.00153163	0.00153163	0.000785649	1.94951	1.94951	KCNC3	0	0	0	0	0	0	0	0	1
LOC101929541	0	6.45871e-06	0	0	0	0	0	0	1.25906e-05	1.25906e-05	6.45871e-06	1.9494	1.9494	LOC101929541	0	0	0	0	0	0	0	0	1
EN1	6.85801e-06	4.76577e-06	0	0	0	2.24031e-05	0	0	4.36609e-05	4.36609e-05	2.24031e-05	1.94888	1.94888	EN1	0	0	0	0	0	0	0	0	1
LOC541473	0	0	0	9.62542e-05	0	0	0	0	0.000187399	0.000187399	9.62542e-05	1.94691	1.94691	LOC541473	0	0	0	0	0	0	0	0	1
BSPRY	0.000171406	3.66168e-05	0	1.30713e-05	0	0.000147932	0	0	0.000333508	0.000333508	0.000171406	1.94572	1.94572	BSPRY	0	0	0	0	0	0	0	0	1
ZPLD1	0	8.72629e-06	0	0	0	0	0	0	1.69538e-05	1.69538e-05	8.72629e-06	1.94285	1.94285	ZPLD1	0	0	0	0	0	0	0	0	1
NUS1	0.0078524	0.00971634	0.00199177	0.00575902	0.000886733	0.00738979	0.00667675	0.00609831	0.0188756	0.0188756	0.00971634	1.94266	1.94266	NUS1	0	0	0	0	0	0	0	0	1
LOC101926960	0	3.99724e-05	0	1.78166e-05	0	6.1489e-06	3.64085e-05	0	7.76408e-05	7.76408e-05	3.99724e-05	1.94236	1.94236	LOC101926960	0	0	0	0	0	0	0	0	1
LOC389602	6.48489e-06	6.9428e-05	0	0	0	0	0	0	0.000134783	0.000134783	6.9428e-05	1.94134	1.94134	LOC389602	0	0	0	0	0	0	0	0	1
BPIFC	0	3.88043e-05	0	0	0	0	0	0	7.52897e-05	7.52897e-05	3.88043e-05	1.94024	1.94024	BPIFC	0	0	0	0	0	0	0	0	1
SLC26A5	5.33692e-06	3.54607e-05	0	5.32794e-05	0	0	0.000752264	0	0.00145931	0.00145931	0.000752264	1.9399	1.9399	SLC26A5	0	0	0	0	0	0	0	0	1
ZNF585B	0.00732519	0.00828308	0.00127961	0.00590877	0.00566145	0.00511967	0.000549578	0.00182973	0.0160521	0.0160521	0.00828308	1.93794	1.93794	ZNF585B	0	0	0	0	0	0	0	0	1
MUC4	1.23208e-05	5.39158e-05	0	0	8.19323e-05	3.64813e-05	0	0	0.000158689	0.000158689	8.19323e-05	1.93683	1.93683	MUC4	0	0	0	0	0	0	0	0	1
PYGM	2.84549e-05	0.00011856	0	0.000389101	0.00238413	4.30258e-06	0	0	0.00460647	0.00460647	0.00238413	1.93214	1.93214	PYGM	0	0	0	0	0	0	0	0	1
CATSPERD	0.000291635	0.000604894	0	0	0	0	0	0	0.00116814	0.00116814	0.000604894	1.93114	1.93114	CATSPERD	0	0	0	0	0	0	0	0	1
SNORA70B	0	2.5002e-05	0	1.34103e-06	0	0	0	0	4.81819e-05	4.81819e-05	2.5002e-05	1.92713	1.92713	SNORA70B	0	0	0	0	0	0	0	0	1
LOC101929259	0.000118057	0.000207255	5.45308e-05	0.000369795	0.000174821	4.92429e-05	0	0	0.000712617	0.000712617	0.000369795	1.92706	1.92706	LOC101929259	0	0	0	0	0	0	0	0	1
SPRED2	0.0033763	0.00974698	0.00503309	0.00509658	0.0054438	0.00886551	0.00134597	0	0.0187725	0.0187725	0.00974698	1.92599	1.92599	SPRED2	0	0	0	0	0	0	0	0	1
CTD-2194D22.4	0	2.91897e-05	0	5.72484e-06	0	1.35177e-05	0	0	5.60227e-05	5.60227e-05	2.91897e-05	1.91926	1.91926	CTD-2194D22.4	0	0	0	0	0	0	0	0	1
LOC440173	2.90431e-05	3.94574e-05	0	0	0	0	0	0	7.5665e-05	7.5665e-05	3.94574e-05	1.91764	1.91764	LOC440173	0	0	0	0	0	0	0	0	1
C11orf97	0	7.45485e-05	0	2.82648e-05	0	0	0	0	0.000142915	0.000142915	7.45485e-05	1.91707	1.91707	C11orf97	0	0	0	0	0	0	0	0	1
LINC00273	0	4.16354e-07	0	0	0	0	0	0	7.96708e-07	7.96708e-07	4.16354e-07	1.91353	1.91353	LINC00273	0	0	0	0	0	0	0	0	1
LOC339298	0	4.13788e-07	0	2.02096e-05	0	0	0	0	3.86567e-05	3.86567e-05	2.02096e-05	1.91279	1.91279	LOC339298	0	0	0	0	0	0	0	0	1
TAC3	0.00147643	0.00184594	0.000524991	0.000720702	0.000715902	0.00107	0	0	0.00352704	0.00352704	0.00184594	1.91071	1.91071	TAC3	0	0	0	0	0	0	0	0	1
LOC100129461	2.35244e-06	0.000187602	0.000511752	0.000259004	0	0.00012544	0	0	0.000977296	0.000977296	0.000511752	1.90971	1.90971	LOC100129461	0	0	0	0	0	0	0	0	1
CYSLTR2	0	2.6082e-06	6.9607e-05	0	0	0.00104592	0	0	0.00199718	0.00199718	0.00104592	1.9095	1.9095	CYSLTR2	0	0	0	0	0	0	0	0	1
DRC1	0	0.000746326	0	0.00100655	0	0.000287432	4.84019e-05	0	0.00192146	0.00192146	0.00100655	1.90896	1.90896	DRC1	0	0	0	0	0	0	0	0	1
MXRA7	0.00561426	0.0113314	0.00124612	0.00802583	0.00400526	0.0117845	0.00690049	0.057928	0.110548	0.110548	0.057928	1.90836	1.90836	MXRA7	0	0	0	0	0	0	0	0	1
RPSAP9	0.0136326	0.0150704	0.00649877	0.0106523	0.00952201	0.00922637	0.00607337	0.00243885	0.0287547	0.0287547	0.0150704	1.90802	1.90802	RPSAP9	0	0	0	0	0	0	0	0	1
HCAR1	1.47206e-05	0.000234411	0.000127279	4.28764e-05	0	4.20114e-05	0	0	0.000446964	0.000446964	0.000234411	1.90675	1.90675	HCAR1	0	0	0	0	0	0	0	0	1
LOC100289673	5.927e-06	3.21081e-06	0	0	0	0	0	0	1.12998e-05	1.12998e-05	5.927e-06	1.90649	1.90649	LOC100289673	0	0	0	0	0	0	0	0	1
CLDN23	0	8.98634e-05	0	5.79039e-05	0	0.000510692	0	0	0.000973455	0.000973455	0.000510692	1.90615	1.90615	CLDN23	0	0	0	0	0	0	0	0	1
ZNF317	0.00981281	0.00704958	0.00213989	0.00595213	0.00294848	0.00295402	0.000751586	0	0.0187016	0.0187016	0.00981281	1.90584	1.90584	ZNF317	0	0	0	0	0	0	0	0	1
TMEM235	0	4.86448e-05	0	0	0	0	0	0	9.26824e-05	9.26824e-05	4.86448e-05	1.90529	1.90529	TMEM235	0	0	0	0	0	0	0	0	1
BREA2	0.000104165	0.000400995	1.97422e-05	0.000510802	2.38539e-05	0.000284633	9.25681e-05	0	0.000969677	0.000969677	0.000510802	1.89834	1.89834	BREA2	0	0	0	0	0	0	0	0	1
LRIT2	6.5538e-05	7.86491e-05	0	6.84359e-05	0	0	0	0	0.000149268	0.000149268	7.86491e-05	1.8979	1.8979	LRIT2	0	0	0	0	0	0	0	0	1
EPB41	0.00429473	0.00863323	0.00464348	0.0081897	0.00021128	0.0065684	0	0	0.0163735	0.0163735	0.00863323	1.89656	1.89656	EPB41	0	0	0	0	0	0	0	0	1
SULT4A1	0.0162411	0.0274195	0.00608056	0.0105814	0.00240727	0.00964565	0.000673022	0.0371943	0.0703821	0.0703821	0.0371943	1.89228	1.89228	SULT4A1	0	0	0	0	0	0	0	0	1
FAM129B	0.00589326	0.00205595	0.000228179	0.000717623	0.000540933	0.00459996	0	0	0.0111497	0.0111497	0.00589326	1.89195	1.89195	FAM129B	0	0	0	0	0	0	0	0	1
LINC00333	1.5884e-05	0.000252159	0	5.27947e-05	0	0	0	0	0.000476929	0.000476929	0.000252159	1.89139	1.89139	LINC00333	0	0	0	0	0	0	0	0	1
SSX3	0	4.7083e-06	0	4.10762e-06	0	0	0	0	8.88851e-06	8.88851e-06	4.7083e-06	1.88784	1.88784	SSX3	0	0	0	0	0	0	0	0	1
ADD3-AS1	7.94638e-06	0.000188163	0.000369814	5.81828e-05	0.00048352	0.000500352	0	0	0.000942863	0.000942863	0.000500352	1.8844	1.8844	ADD3-AS1	0	0	0	0	0	0	0	0	1
LINC01552	0	1.04379e-05	0	0	0	0	0	0	1.96506e-05	1.96506e-05	1.04379e-05	1.88263	1.88263	LINC01552	0	0	0	0	0	0	0	0	1
CFAP52	9.44506e-05	0.000663606	0	8.80155e-05	0	1.96633e-05	0.0012931	0	0.00243282	0.00243282	0.0012931	1.88139	1.88139	CFAP52	0	0	0	0	0	0	0	0	1
FAM134B	0.00605661	0.0173264	0.00241535	0.0071528	0.00405971	0.0147633	0.000279632	0	0.0325814	0.0325814	0.0173264	1.88045	1.88045	FAM134B	0	0	0	0	0	0	0	0	1
KANSL3	0.00980116	0.0141496	0.00138052	0.0072522	0.00163326	0.00384955	0.000671059	0.0128057	0.0265949	0.0265949	0.0141496	1.87955	1.87955	KANSL3	0	0	0	0	0	0	0	0	1
WDR66	0.000605473	0.00515863	0.000125731	0.00237126	7.84528e-05	0.00766923	0.000332198	0	0.0144007	0.0144007	0.00766923	1.87772	1.87772	WDR66	0	0	0	0	0	0	0	0	1
HDAC5	0.0435199	0.0456759	0.0117705	0.0399567	0.014326	0.0241612	0.0027532	0.0170743	0.0856096	0.0856096	0.0456759	1.87429	1.87429	HDAC5	0	0	0	0	0	0	0	0	1
C12orf71	0.000583157	0.000453093	0.000103791	0.000388796	0.00038733	0.000516982	0	0	0.00109236	0.00109236	0.000583157	1.87318	1.87318	C12orf71	0	0	0	0	0	0	0	0	1
SETD1B	0.00373667	0.00898588	0.00154851	0.00458387	0.00202869	0.00562951	7.50777e-05	0	0.0167913	0.0167913	0.00898588	1.86864	1.86864	SETD1B	0	0	0	0	0	0	0	0	1
BEND7	0.000497549	0.00396885	0.00284153	0.000738971	0.0032049	0.00367909	0.00178564	0	0.00741436	0.00741436	0.00396885	1.86814	1.86814	BEND7	0	0	0	0	0	0	0	0	1
PFKFB2	0.00129057	0.00329638	0.000120687	0.00535658	0.00617442	0.00138998	6.08594e-05	0	0.0115164	0.0115164	0.00617442	1.86518	1.86518	PFKFB2	0	0	0	0	0	0	0	0	1
RFX8	2.86577e-05	0.000168081	0	0	0	0	0	0	0.000312572	0.000312572	0.000168081	1.85965	1.85965	RFX8	0	0	0	0	0	0	0	0	1
LINC00954	0	7.05762e-05	0	1.05851e-05	0	0.000107535	0	0	0.000199958	0.000199958	0.000107535	1.85947	1.85947	LINC00954	0	0	0	0	0	0	0	0	1
ZNF227	0.00459211	0.00436485	0.00100992	0.00697045	0.00297555	0.0062247	0.000974511	0.00304797	0.01295	0.01295	0.00697045	1.85784	1.85784	ZNF227	0	0	0	0	0	0	0	0	1
HMCN2	0	1.54832e-05	0	3.36512e-06	0	0	0	0	2.87509e-05	2.87509e-05	1.54832e-05	1.85691	1.85691	HMCN2	0	0	0	0	0	0	0	0	1
LOC729732	0.000146242	0.000351849	6.92943e-05	0.000148733	0.000337522	8.0993e-05	0	0	0.000652333	0.000652333	0.000351849	1.85401	1.85401	LOC729732	0	0	0	0	0	0	0	0	1
KIAA1328	0.00649453	0.00471505	0.00101941	0.00124058	0.00104075	0.00151715	0	0	0.0120309	0.0120309	0.00649453	1.85246	1.85246	KIAA1328	0	0	0	0	0	0	0	0	1
KRT24	0	2.74682e-05	0	0	0	0	0	0	5.08699e-05	5.08699e-05	2.74682e-05	1.85195	1.85195	KRT24	0	0	0	0	0	0	0	0	1
MS4A13	0	3.31204e-05	0	5.49575e-05	0	0	0	0	0.000101731	0.000101731	5.49575e-05	1.85109	1.85109	MS4A13	0	0	0	0	0	0	0	0	1
CCDC57	0.00422815	0.009898	0.000565552	0.00620129	0.0123762	0.00282543	0.00213329	0	0.0229067	0.0229067	0.0123762	1.85087	1.85087	CCDC57	0	0	0	0	0	0	0	0	1
GSDMC	1.0805e-05	2.63882e-05	0	3.57531e-05	0	0.000115906	0	0	0.000214466	0.000214466	0.000115906	1.85034	1.85034	GSDMC	0	0	0	0	0	0	0	0	1
OR51E1	0	3.46218e-06	0	0.000117817	0	0.000285906	0	0	0.000528405	0.000528405	0.000285906	1.84817	1.84817	OR51E1	0	0	0	0	0	0	0	0	1
LOC101927284	0	3.54533e-05	4.53803e-06	6.21269e-05	0	0	0	0	0.000114816	0.000114816	6.21269e-05	1.8481	1.8481	LOC101927284	0	0	0	0	0	0	0	0	1
TIMELESS	0.00421023	0.00113372	0.00544675	0.00757866	0	0.00357208	0.00402469	0.000609123	0.0139517	0.0139517	0.00757866	1.84092	1.84092	TIMELESS	0	0	0	0	0	0	0	0	1
TGM2	0.00198449	0.000641608	0.000524309	0.00180135	0	0.0180716	0	0	0.0332567	0.0332567	0.0180716	1.84028	1.84028	TGM2	0	0	0	0	0	0	0	0	1
GOLGA2P9	0	1.84017e-05	0	1.2033e-05	0	0	0	0	3.37197e-05	3.37197e-05	1.84017e-05	1.83242	1.83242	GOLGA2P9	0	0	0	0	0	0	0	0	1
ZNF607	0.00254241	0.00520871	0.000738793	0.00331884	0.00444727	0.00165942	0.00181129	0	0.00954083	0.00954083	0.00520871	1.83171	1.83171	ZNF607	0	0	0	0	0	0	0	0	1
CHRNA4	0.00126901	0.0117179	0.00549028	0.00572613	4.91349e-05	0.00552745	0.00750954	0.00243885	0.0214556	0.0214556	0.0117179	1.83101	1.83101	CHRNA4	0	0	0	0	0	0	0	0	1
LOC441666	0.000552242	0.00356533	0.000576044	0.00220158	0.000416016	0.00078484	0	0	0.00652738	0.00652738	0.00356533	1.83079	1.83079	LOC441666	0	0	0	0	0	0	0	0	1
DNAL1	0.00772865	0.0142807	0.00262127	0.011414	0.00596486	0.00776113	0.0177767	0.00182973	0.0325329	0.0325329	0.0177767	1.83008	1.83008	DNAL1	0	0	0	0	0	0	0	0	1
WDR55	0.00228972	0.00215135	0.000884151	0.000800554	0.00105687	0.00330946	0.000209944	0	0.0060551	0.0060551	0.00330946	1.82963	1.82963	WDR55	0	0	0	0	0	0	0	0	1
ZXDA	2.91112e-05	0.00184101	0.00194244	0.00058711	0.00105406	0.000118017	0.00172679	0	0.00355383	0.00355383	0.00194244	1.82957	1.82957	ZXDA	0	0	0	0	0	0	0	0	1
LMO7DN	0	0.000160053	0	0	0	2.14305e-06	0	0	0.000292634	0.000292634	0.000160053	1.82836	1.82836	LMO7DN	0	0	0	0	0	0	0	0	1
LIN52	0.0116706	0.00566247	0.00978342	0.00597246	0.0122634	0.00530633	0.00244091	0.00670743	0.0224064	0.0224064	0.0122634	1.8271	1.8271	LIN52	0	0	0	0	0	0	0	0	1
PCGF2	0.000188595	0.000189275	0	0.000198973	0	9.72746e-05	0	0	0.000363513	0.000363513	0.000198973	1.82694	1.82694	PCGF2	0	0	0	0	0	0	0	0	1
CHRNB2	0.00243453	0.00398803	0.000316391	0.00168631	0.00112953	0.000956525	0.000595981	0.00182973	0.00728033	0.00728033	0.00398803	1.82555	1.82555	CHRNB2	0	0	0	0	0	0	0	0	1
RPRD1B	0.00526674	0.00607875	0.00250566	0.00452608	0.00347821	0.00175685	0.000760117	0	0.0110933	0.0110933	0.00607875	1.82493	1.82493	RPRD1B	0	0	0	0	0	0	0	0	1
C8orf76	0.00661926	0.00761966	0.00259149	0.00183196	0.00694223	0.00292365	0.0131278	0	0.0239515	0.0239515	0.0131278	1.82449	1.82449	C8orf76	0	0	0	0	0	0	0	0	1
LINC01241	0.000707798	0.000241295	0	0	0	2.98708e-05	0	0	0.00128997	0.00128997	0.000707798	1.82251	1.82251	LINC01241	0	0	0	0	0	0	0	0	1
SENP3	0	0.000120711	0	0.000169899	0	0	0	0	0.00030941	0.00030941	0.000169899	1.82115	1.82115	SENP3	0	0	0	0	0	0	0	0	1
PRKCE	0.00671431	0.0116038	0.00246427	0.00774388	0.00419678	0.00733612	0.00846689	0	0.0211243	0.0211243	0.0116038	1.82046	1.82046	PRKCE	0	0	0	0	0	0	0	0	1
DHFRL1	0.00832311	0.00766612	0.00189429	0.0042193	0.00531121	0.00320951	0.00289864	0.000609123	0.0151255	0.0151255	0.00832311	1.81729	1.81729	DHFRL1	0	0	0	0	0	0	0	0	1
PIGV	0.00513909	0.0017788	1.43354e-05	0.00459691	0.000421011	0.0017844	0.00053423	0	0.00933679	0.00933679	0.00513909	1.81682	1.81682	PIGV	0	0	0	0	0	0	0	0	1
LINC01232	0	2.89949e-05	0	0.000132965	0	7.31934e-06	0	0	0.000241183	0.000241183	0.000132965	1.81388	1.81388	LINC01232	0	0	0	0	0	0	0	0	1
TPPP	0.00432589	0.0104282	0.000927614	0.00519105	0.0013448	0.00297229	0.00319524	0	0.0188782	0.0188782	0.0104282	1.8103	1.8103	TPPP	0	0	0	0	0	0	0	0	1
CNNM1	0.00242671	0.00323451	0.000547405	0.00294268	0	0.000669688	0.00298086	0.00182973	0.00585088	0.00585088	0.00323451	1.80889	1.80889	CNNM1	0	0	0	0	0	0	0	0	1
XLOC_007697	0.00377883	0.00107565	0	0.000108753	5.74124e-05	2.087e-05	0	0	0.00682901	0.00682901	0.00377883	1.80717	1.80717	XLOC_007697	0	0	0	0	0	0	0	0	1
DSCAM-AS1	0.000119867	0.000177431	0	0.000291567	0	0.000275827	0	0	0.000525883	0.000525883	0.000291567	1.80365	1.80365	DSCAM-AS1	0	0	0	0	0	0	0	0	1
SPDYE5	0.000301953	0.000545332	4.10053e-05	0.000370655	0	0.000421093	0	0	0.000983497	0.000983497	0.000545332	1.80348	1.80348	SPDYE5	0	0	0	0	0	0	0	0	1
TRPV6	0.000359463	0.00048135	3.31241e-05	0	1.26405e-05	0	0	0	0.000868106	0.000868106	0.00048135	1.80348	1.80348	TRPV6	0	0	0	0	0	0	0	0	1
LINC01425	3.89284e-05	1.72883e-05	0	5.82125e-05	0	0	0	0	0.000104954	0.000104954	5.82125e-05	1.80294	1.80294	LINC01425	0	0	0	0	0	0	0	0	1
KIF9-AS1	0.000784331	0.00330105	0.000818588	0.00302454	0	0.000593456	0.0044836	0.000609123	0.00808029	0.00808029	0.0044836	1.80219	1.80219	KIF9-AS1	0	0	0	0	0	0	0	0	1
SPSB1	0.000379092	0.000639661	0	0.000757423	8.26935e-05	0.000195545	0	0	0.00136396	0.00136396	0.000757423	1.80079	1.80079	SPSB1	0	0	0	0	0	0	0	0	1
EI24	0.0395068	0.0352815	0.0174865	0.0377549	0.0304685	0.0265995	0.0125745	0.0146331	0.0711119	0.0711119	0.0395068	1.79999	1.79999	EI24	0	0	0	0	0	0	0	0	1
LOC101927418	0	9.66571e-05	0	0.000253423	0	0	0	0	0.000455904	0.000455904	0.000253423	1.79899	1.79899	LOC101927418	0	0	0	0	0	0	0	0	1
PCAT1	2.35244e-06	0.00013591	3.36779e-06	0.000104087	1.19066e-05	1.67982e-05	0	0	0.00024446	0.00024446	0.00013591	1.79869	1.79869	PCAT1	0	0	0	0	0	0	0	0	1
ZNF226	0.00557485	0.00914183	0.00293382	0.00498644	0.0126373	0.00785906	0.00156325	0	0.0227014	0.0227014	0.0126373	1.79638	1.79638	ZNF226	0	0	0	0	0	0	0	0	1
LOC101929681	0	1.73183e-05	0	5.1918e-05	0	0	0	0	9.32586e-05	9.32586e-05	5.1918e-05	1.79627	1.79627	LOC101929681	0	0	0	0	0	0	0	0	1
ACTA1	0.000259335	0.00213268	4.19768e-05	0.00156684	0.000705938	0.000236051	0	0	0.00382728	0.00382728	0.00213268	1.79458	1.79458	ACTA1	0	0	0	0	0	0	0	0	1
CA6	0	1.57638e-06	0	0	0	0	0	0	2.82703e-06	2.82703e-06	1.57638e-06	1.79336	1.79336	CA6	0	0	0	0	0	0	0	0	1
CDH12	0.00301572	0.00735776	0.000114755	0.0044793	0.00290907	0.00249469	0	0	0.0131617	0.0131617	0.00735776	1.78881	1.78881	CDH12	0	0	0	0	0	0	0	0	1
CDHR3	0.00110137	0.00636544	0.00104938	0.00126162	0.00251883	0.00572855	0.00588271	0	0.0113859	0.0113859	0.00636544	1.78871	1.78871	CDHR3	0	0	0	0	0	0	0	0	1
SPATA42	0.00011062	0.000498649	0.000298465	0.00036719	0.000263127	0	0	0	0.000891432	0.000891432	0.000498649	1.78769	1.78769	SPATA42	0	0	0	0	0	0	0	0	1
LOC441454	0	0.000190516	0	0.000322591	0.00226355	0.000316512	0	0	0.00404536	0.00404536	0.00226355	1.78717	1.78717	LOC441454	0	0	0	0	0	0	0	0	1
BMP4	0.000346484	0.000813647	0.000195991	2.83593e-05	0	0.000659746	0	0	0.00145367	0.00145367	0.000813647	1.7866	1.7866	BMP4	0	0	0	0	0	0	0	0	1
MYLK3	0.00112569	0.000964196	6.78672e-05	0.000561771	0.000316339	0.000780641	7.50777e-05	0	0.00201116	0.00201116	0.00112569	1.7866	1.7866	MYLK3	0	0	0	0	0	0	0	0	1
LRRC74B	0.000374749	0.00077386	2.1511e-05	0.000507437	0.000368808	0.000255183	0	0	0.00138139	0.00138139	0.00077386	1.78507	1.78507	LRRC74B	0	0	0	0	0	0	0	0	1
GCSHP3	0.00501518	0.00737851	0.00136408	0.00423682	0.0014349	0.00291563	0.000889011	0.00182973	0.0131693	0.0131693	0.00737851	1.78482	1.78482	GCSHP3	0	0	0	0	0	0	0	0	1
THUMPD3	0.0194049	0.0147016	0.00809683	0.019936	0.0197014	0.0123021	0.00918743	0.00365946	0.0355156	0.0355156	0.019936	1.78148	1.78148	THUMPD3	0	0	0	0	0	0	0	0	1
PRR14L	0.0144882	0.0187624	0.00629383	0.0158569	0.0118172	0.0114922	0.00792778	0	0.0334117	0.0334117	0.0187624	1.78078	1.78078	PRR14L	0	0	0	0	0	0	0	0	1
CDKL5	0.00766396	0.0163664	0.00732581	0.00450631	0.00168071	0.00408975	0.00290197	0	0.0291188	0.0291188	0.0163664	1.77918	1.77918	CDKL5	0	0	0	0	0	0	0	0	1
STK35	0.0027628	0.00425227	0.00464024	0.00315789	0.00525246	0.00147549	9.35199e-05	0	0.00934111	0.00934111	0.00525246	1.77843	1.77843	STK35	0	0	0	0	0	0	0	0	1
LHFPL4	0.0155907	0.0125667	0.00141229	0.00802954	0.000232239	0.00575102	0.0027862	0	0.0277209	0.0277209	0.0155907	1.77804	1.77804	LHFPL4	0	0	0	0	0	0	0	0	1
FDCSP	0	1.59089e-06	0	0	0	0	0	0	2.82703e-06	2.82703e-06	1.59089e-06	1.77701	1.77701	FDCSP	0	0	0	0	0	0	0	0	1
NFKBIL1	0.0112777	0.00711405	0.00329358	0.00387927	0.014053	0.00287571	0.00721847	0.000609123	0.0249515	0.0249515	0.014053	1.77553	1.77553	NFKBIL1	0	0	0	0	0	0	0	0	1
GRK7	1.06476e-05	0	0	0	0	0	0	0	1.88758e-05	1.88758e-05	1.06476e-05	1.77277	1.77277	GRK7	0	0	0	0	0	0	0	0	1
PTPRVP	0	9.57066e-06	0	0	0	2.14305e-06	0	0	1.69538e-05	1.69538e-05	9.57066e-06	1.77144	1.77144	PTPRVP	0	0	0	0	0	0	0	0	1
CREBZF	0.0242341	0.0306004	0.00335739	0.0139901	0.00931904	0.0197656	0.0203869	0.00548683	0.0541682	0.0541682	0.0306004	1.77018	1.77018	CREBZF	0	0	0	0	0	0	0	0	1
LMO7DN-IT1	0	4.90703e-07	0.000122062	4.6101e-05	0	0	0	0	0.000215909	0.000215909	0.000122062	1.76884	1.76884	LMO7DN-IT1	0	0	0	0	0	0	0	0	1
RILPL2	0.00072117	0.00148838	0.00325235	0.0124667	0.0164122	0.00584925	0	0	0.0290268	0.0290268	0.0164122	1.76862	1.76862	RILPL2	0	0	0	0	0	0	0	0	1
HDGFRP3	0.0449688	0.0661311	0.0352055	0.0377117	0.0256831	0.0423324	0.0493488	0.0225611	0.116941	0.116941	0.0661311	1.76832	1.76832	HDGFRP3	0	0	0	0	0	0	0	0	1
PIK3C2G	0.00071008	0.000231376	0.000420518	1.46725e-05	0	0.000506419	0	0	0.00125351	0.00125351	0.00071008	1.76531	1.76531	PIK3C2G	0	0	0	0	0	0	0	0	1
KAT5	9.63976e-05	5.73192e-05	0	9.64079e-06	4.78437e-05	0	0	0	0.000170096	0.000170096	9.63976e-05	1.76452	1.76452	KAT5	0	0	0	0	0	0	0	0	1
SNRPD1	0.111542	0.0940313	0.0921694	0.0722315	0.0353277	0.0674591	0.0580107	0.0621943	0.196759	0.196759	0.111542	1.76398	1.76398	SNRPD1	0	0	0	0	0	0	0	0	1
ZNF525	0.00041659	0.00188105	0.0015928	0.00104946	0.000184123	0.000627704	0.000167229	0	0.00331474	0.00331474	0.00188105	1.76217	1.76217	ZNF525	0	0	0	0	0	0	0	0	1
GAS7	0.0295418	0.0325249	0.00561294	0.0217046	0.0231433	0.012864	0.00375787	0.00975541	0.0572844	0.0572844	0.0325249	1.76125	1.76125	GAS7	0	0	0	0	0	0	0	0	1
DUSP11	0.018441	0.0125176	0.0083835	0.0130836	0.0110542	0.0102262	0.0106833	0.00122061	0.0324646	0.0324646	0.018441	1.76045	1.76045	DUSP11	0	0	0	0	0	0	0	0	1
CASC16	0	3.52414e-06	0	3.23144e-06	0	0	0	0	6.19451e-06	6.19451e-06	3.52414e-06	1.75774	1.75774	CASC16	0	0	0	0	0	0	0	0	1
LOC100507477	4.71669e-05	6.41921e-06	0	0	0	0	0	0	8.28406e-05	8.28406e-05	4.71669e-05	1.75633	1.75633	LOC100507477	0	0	0	0	0	0	0	0	1
ZMYND10	0.00123955	0.000889678	1.8697e-05	0.00079802	0.00182953	0.000621201	0.000106192	0	0.00320955	0.00320955	0.00182953	1.7543	1.7543	ZMYND10	0	0	0	0	0	0	0	0	1
LOC101928940	0	1.28744e-05	0	1.87523e-05	0	0	0	0	3.28397e-05	3.28397e-05	1.87523e-05	1.75123	1.75123	LOC101928940	0	0	0	0	0	0	0	0	1
TSGA13	1.45065e-05	1.64818e-05	4.78369e-06	5.19753e-05	0	0	0	0	9.09145e-05	9.09145e-05	5.19753e-05	1.74919	1.74919	TSGA13	0	0	0	0	0	0	0	0	1
ANKRD34B	7.26499e-05	0.000457608	0	5.62395e-05	1.03571e-05	0.000399273	0	0	0.00080044	0.00080044	0.000457608	1.74918	1.74918	ANKRD34B	0	0	0	0	0	0	0	0	1
EEF1A2	0.012155	0.0196464	0.010225	0.0089292	0.00461176	0.0124455	0.000157556	0.010976	0.0343418	0.0343418	0.0196464	1.74799	1.74799	EEF1A2	0	0	0	0	0	0	0	0	1
RAPGEF2	0.0211204	0.0284221	0.00940815	0.0185735	0.00485158	0.00988821	0.00941406	0.00122061	0.0496566	0.0496566	0.0284221	1.74711	1.74711	RAPGEF2	0	0	0	0	0	0	0	0	1
LOC101927081	0	4.36799e-05	0	9.99825e-05	0	0	0	0	0.000174611	0.000174611	9.99825e-05	1.74642	1.74642	LOC101927081	0	0	0	0	0	0	0	0	1
CCDC64	0.00657048	0.0118271	0.000680254	0.00507066	0.000506926	0.00413484	0.000125288	0	0.020645	0.020645	0.0118271	1.74556	1.74556	CCDC64	0	0	0	0	0	0	0	0	1
HEATR5B	0.00625518	0.0218515	0.00214199	0.00807263	0.00309442	0.00410143	0.00548938	0.000609123	0.0380097	0.0380097	0.0218515	1.73946	1.73946	HEATR5B	0	0	0	0	0	0	0	0	1
GAS8-AS1	0	1.38895e-05	0	0	0	0	0	0	2.41524e-05	2.41524e-05	1.38895e-05	1.7389	1.7389	GAS8-AS1	0	0	0	0	0	0	0	0	1
BCAR4	0	3.81929e-05	0	0	0	0	0	0	6.63298e-05	6.63298e-05	3.81929e-05	1.73671	1.73671	BCAR4	0	0	0	0	0	0	0	0	1
NPAS2	0.00107912	0.00495373	0.00015195	0.00130953	0.00112147	0.00337538	0	0	0.00860266	0.00860266	0.00495373	1.7366	1.7366	NPAS2	0	0	0	0	0	0	0	0	1
ATP1A4	0	5.3384e-06	0	0	0	4.19708e-05	0	0	7.28634e-05	7.28634e-05	4.19708e-05	1.73605	1.73605	ATP1A4	0	0	0	0	0	0	0	0	1
AMH	0	0.000593391	0	0.000577419	0.00204644	0.000207046	0	0	0.00355023	0.00355023	0.00204644	1.73483	1.73483	AMH	0	0	0	0	0	0	0	0	1
ZDHHC16	0.00109541	0.00506635	0.00602637	0.00610616	0.00781582	0.0054869	0.00558366	0	0.0135587	0.0135587	0.00781582	1.73478	1.73478	ZDHHC16	0	0	0	0	0	0	0	0	1
DND1	0.00253996	0.000528487	7.67356e-06	0.000337776	7.53538e-05	9.09993e-05	0	0	0.00440553	0.00440553	0.00253996	1.73449	1.73449	DND1	0	0	0	0	0	0	0	0	1
ZNF35	0.00658598	0.00849449	0.00924107	0.0112079	0.00315408	0.0101494	0.00731993	0.000609123	0.0194273	0.0194273	0.0112079	1.73335	1.73335	ZNF35	0	0	0	0	0	0	0	0	1
C17orf96	6.23201e-05	0.000404617	0	0.0012155	0	0.00021952	0	0	0.00210221	0.00210221	0.0012155	1.7295	1.7295	C17orf96	0	0	0	0	0	0	0	0	1
C11orf87	0.00519486	0.0116021	0.00499654	0.00648247	0.00697643	0.00573333	0.009445	0.0048777	0.0200597	0.0200597	0.0116021	1.72897	1.72897	C11orf87	0	0	0	0	0	0	0	0	1
GPR35	0.00113318	0.000262605	1.55496e-05	0.000112999	0.000233483	0.000850326	9.35199e-05	0	0.00195811	0.00195811	0.00113318	1.72798	1.72798	GPR35	0	0	0	0	0	0	0	0	1
FOSL2	2.9058e-05	0.000131955	0	7.68598e-05	0	3.23106e-06	0	0	0.000227635	0.000227635	0.000131955	1.7251	1.7251	FOSL2	0	0	0	0	0	0	0	0	1
LINC01441	0.000221817	0.000165765	1.16667e-05	0.000229908	0	0.000201681	0	0	0.000396225	0.000396225	0.000229908	1.72341	1.72341	LINC01441	0	0	0	0	0	0	0	0	1
AGRP	0	0.00105497	0	0	0	1.43749e-05	0	0	0.00181804	0.00181804	0.00105497	1.72331	1.72331	AGRP	0	0	0	0	0	0	0	0	1
DNAH5	0.00221634	0.00386623	0.000139955	0.00146328	0.00010932	0.00726706	0	0	0.0125032	0.0125032	0.00726706	1.72053	1.72053	DNAH5	0	0	0	0	0	0	0	0	1
RABL6	0.0163244	0.0282332	0.0111468	0.0265283	0.00952136	0.0245168	0.024143	0.0158537	0.0485749	0.0485749	0.0282332	1.72049	1.72049	RABL6	0	0	0	0	0	0	0	0	1
TTLL11	4.5586e-05	0.00052127	0	0.00235754	5.83503e-05	0.00164329	0.00223122	0	0.00405569	0.00405569	0.00235754	1.7203	1.7203	TTLL11	0	0	0	0	0	0	0	0	1
ONECUT2	0.0013274	0.00381477	0.00235259	0.00162147	0.000361458	0.0002314	0	0	0.00655732	0.00655732	0.00381477	1.71893	1.71893	ONECUT2	0	0	0	0	0	0	0	0	1
FAM89B	0.0311789	0.0261055	0.0102378	0.0195125	0.0163532	0.0171818	0.00621147	0.00914628	0.0535942	0.0535942	0.0311789	1.71893	1.71893	FAM89B	0	0	0	0	0	0	0	0	1
LINC01443	9.82414e-05	0.000332242	4.16105e-05	0.000211622	5.29883e-05	0.000125517	0.000280465	0	0.00057057	0.00057057	0.000332242	1.71734	1.71734	LINC01443	0	0	0	0	0	0	0	0	1
GRM7-AS3	0	2.91342e-06	1.37213e-05	4.94032e-05	0	0	0	0	8.48191e-05	8.48191e-05	4.94032e-05	1.71688	1.71688	GRM7-AS3	0	0	0	0	0	0	0	0	1
LOC646762	0.0075733	0.00501794	0.00196693	0.00580507	0.0014272	0.00386218	0.000729777	0	0.0129883	0.0129883	0.0075733	1.71501	1.71501	LOC646762	0	0	0	0	0	0	0	0	1
MGAM2	0	9.62246e-05	4.78369e-06	0	0	0	0	0	0.000164884	0.000164884	9.62246e-05	1.71354	1.71354	MGAM2	0	0	0	0	0	0	0	0	1
TNPO2	0.0356008	0.0390037	0.013611	0.0344939	0.0163585	0.0156038	0.00986562	0.0274389	0.0668131	0.0668131	0.0390037	1.71299	1.71299	TNPO2	0	0	0	0	0	0	0	0	1
SLC9C2	2.64005e-06	0.000288219	0	5.71094e-05	0	0.000192375	0	0	0.000493394	0.000493394	0.000288219	1.71187	1.71187	SLC9C2	0	0	0	0	0	0	0	0	1
STAC	0	0.000567171	0	0.000603954	9.68631e-05	3.69593e-05	0	0	0.00103378	0.00103378	0.000603954	1.71168	1.71168	STAC	0	0	0	0	0	0	0	0	1
ZNF385B	0.000306527	0.00295238	0.000491986	0.00242868	0.00676861	0.00106959	6.08594e-05	0	0.0115646	0.0115646	0.00676861	1.70856	1.70856	ZNF385B	0	0	0	0	0	0	0	0	1
RS1	0.00372478	0.00484632	0.000203854	0.00541188	0.000229813	0.000419461	0	0	0.00924501	0.00924501	0.00541188	1.70828	1.70828	RS1	0	0	0	0	0	0	0	0	1
APOOP5	0	0.000271608	0	0	0	0	0	0	0.000463448	0.000463448	0.000271608	1.70631	1.70631	APOOP5	0	0	0	0	0	0	0	0	1
RAD1	0.0266421	0.0267516	0.00539872	0.00936793	0.0197399	0.0138444	0.0336521	0.000609123	0.0574144	0.0574144	0.0336521	1.70611	1.70611	RAD1	0	0	0	0	0	0	0	0	1
DDX11L2	7.9726e-06	0.000232836	2.23239e-05	4.25764e-05	0	0	0	0	0.0003965	0.0003965	0.000232836	1.70292	1.70292	DDX11L2	0	0	0	0	0	0	0	0	1
C1orf141	0.000221445	2.97418e-05	0	0.000248204	0	0	0	0	0.000422356	0.000422356	0.000248204	1.70165	1.70165	C1orf141	0	0	0	0	0	0	0	0	1
TP53TG3D	7.27325e-06	0.000591585	0.00044035	0.000594759	0.000262515	0.00010353	0	0	0.00101103	0.00101103	0.000594759	1.69989	1.69989	TP53TG3D	0	0	0	0	0	0	0	0	1
PIP5K1C	0.0131372	0.0180955	0.00449851	0.0102512	0.0107504	0.0185085	0.00225651	0.00426858	0.0314576	0.0314576	0.0185085	1.69963	1.69963	PIP5K1C	0	0	0	0	0	0	0	0	1
SEMA3E	0.0198064	0.0288684	0.00421063	0.0239751	0.00936324	0.0112648	0.00528429	0.0201223	0.0490565	0.0490565	0.0288684	1.69931	1.69931	SEMA3E	0	0	0	0	0	0	0	0	1
STEAP3-AS1	0	7.76262e-05	0	0	0	6.98304e-05	0	0	0.000131808	0.000131808	7.76262e-05	1.69798	1.69798	STEAP3-AS1	0	0	0	0	0	0	0	0	1
LL22NC03-63E9.3	0.000573345	0.000129483	7.75396e-06	0.00016506	0	0.000226036	0	0	0.00097297	0.00097297	0.000573345	1.69701	1.69701	LL22NC03-63E9.3	0	0	0	0	0	0	0	0	1
KHDRBS3	0.0137334	0.0275914	0.00519383	0.0159195	0.00634631	0.0142756	0.0206399	0	0.0468129	0.0468129	0.0275914	1.69665	1.69665	KHDRBS3	0	0	0	0	0	0	0	0	1
C21orf91-OT1	0	1.33269e-05	0	0	0	0	0	0	2.26079e-05	2.26079e-05	1.33269e-05	1.69641	1.69641	C21orf91-OT1	0	0	0	0	0	0	0	0	1
CNIH3	0.000562224	0.00367105	0.00251377	0.00094819	0.000566494	0.00125931	9.29488e-05	0	0.00622734	0.00622734	0.00367105	1.69634	1.69634	CNIH3	0	0	0	0	0	0	0	0	1
RBM12	0.0208636	0.017046	0.00837492	0.0105639	0.00297641	0.00624449	0.012843	0.00122061	0.0353412	0.0353412	0.0208636	1.69392	1.69392	RBM12	0	0	0	0	0	0	0	0	1
NBPF20	0.000501462	0.000594195	0.000284689	0.000861858	0.00300211	0.00069798	0.000800881	0	0.00508345	0.00508345	0.00300211	1.69329	1.69329	NBPF20	0	0	0	0	0	0	0	0	1
LOC101927018	0.000108797	0.000215317	3.99162e-05	0.000109256	7.51296e-05	0.000134147	0	0	0.000364322	0.000364322	0.000215317	1.69203	1.69203	LOC101927018	0	0	0	0	0	0	0	0	1
NDP	0.00108217	0.0162421	0.0035909	0.000484794	0.0173007	0.00084691	0	0	0.0292674	0.0292674	0.0173007	1.69169	1.69169	NDP	0	0	0	0	0	0	0	0	1
PRND	1.28099e-05	0.000340621	5.55641e-05	5.28679e-05	5.05774e-05	7.79597e-05	0.000165623	0	0.00057608	0.00057608	0.000340621	1.69127	1.69127	PRND	0	0	0	0	0	0	0	0	1
VTI1B	0.0306607	0.0163956	0.00373277	0.00775898	0.0110223	0.0131212	0.00622005	0.00304797	0.0518145	0.0518145	0.0306607	1.68993	1.68993	VTI1B	0	0	0	0	0	0	0	0	1
ADNP	0.031069	0.0364544	0.00876643	0.0239679	0.0177544	0.0194516	0.012282	0.00914628	0.0615056	0.0615056	0.0364544	1.6872	1.6872	ADNP	0	0	0	0	0	0	0	0	1
LINC01574	0	0.000136358	3.73733e-05	7.3562e-05	0	1.43749e-05	0	0	0.000230059	0.000230059	0.000136358	1.68717	1.68717	LINC01574	0	0	0	0	0	0	0	0	1
LOC101927623	9.46091e-06	5.60806e-05	0	8.43903e-06	0	7.37044e-05	0	0	0.000124315	0.000124315	7.37044e-05	1.68667	1.68667	LOC101927623	0	0	0	0	0	0	0	0	1
CTXN1	0.00569319	0.0115784	0.00135663	0.00458598	0.00656202	0.00758743	0.00967545	0.00243885	0.0195145	0.0195145	0.0115784	1.68542	1.68542	CTXN1	0	0	0	0	0	0	0	0	1
FARP1	0.0237686	0.0293937	0.00664074	0.0276273	0.0198461	0.0542394	0.0293404	0.00304797	0.0914135	0.0914135	0.0542394	1.68537	1.68537	FARP1	0	0	0	0	0	0	0	0	1
LOC643623	5.64901e-06	7.97806e-05	0	7.58009e-05	0	3.58274e-06	0	0	0.000134432	0.000134432	7.97806e-05	1.68502	1.68502	LOC643623	0	0	0	0	0	0	0	0	1
MREG	0.000996592	0.00241914	4.18428e-05	0.0016892	0.00140569	0.00224722	0.000503735	0	0.00407345	0.00407345	0.00241914	1.68384	1.68384	MREG	0	0	0	0	0	0	0	0	1
CACNA1D	0.00335206	0.00208756	0.00037889	0.00292131	0.00122884	0.000880147	0.00372991	0	0.00627643	0.00627643	0.00372991	1.68273	1.68273	CACNA1D	0	0	0	0	0	0	0	0	1
TEX41	0	3.80719e-05	0	8.21524e-06	0	0	0	0	6.39989e-05	6.39989e-05	3.80719e-05	1.681	1.681	TEX41	0	0	0	0	0	0	0	0	1
FAM91A1	0.00910036	0.00803892	0.00170196	0.0119971	0.00269228	0.00723707	0	0	0.0201497	0.0201497	0.0119971	1.67956	1.67956	FAM91A1	0	0	0	0	0	0	0	0	1
LINC00907	0.00339449	0.00194473	0.000251363	0.00205878	0.00106813	0.00306265	0.000187897	0.000609123	0.0056993	0.0056993	0.00339449	1.67898	1.67898	LINC00907	0	0	0	0	0	0	0	0	1
RIMBP2	0.0163032	0.0229919	0.00082055	0.0152362	0.00392688	0.00720388	0.000556194	0	0.0386001	0.0386001	0.0229919	1.67886	1.67886	RIMBP2	0	0	0	0	0	0	0	0	1
TNFAIP8	5.32381e-06	0.000415061	3.34457e-05	0.000163996	0.000262515	0.00219937	0	0	0.00369241	0.00369241	0.00219937	1.67885	1.67885	TNFAIP8	0	0	0	0	0	0	0	0	1
LINC01039	5.97731e-05	0.000132278	4.97754e-05	0.000160342	0	9.95693e-05	0	0	0.000269124	0.000269124	0.000160342	1.67844	1.67844	LINC01039	0	0	0	0	0	0	0	0	1
LOC643770	3.08414e-05	7.06556e-05	9.24401e-05	0.000259836	0	1.63663e-05	0	0	0.000436092	0.000436092	0.000259836	1.67834	1.67834	LOC643770	0	0	0	0	0	0	0	0	1
LOC101927476	0.000456954	0.00018243	0	0.000112107	2.10404e-05	2.60463e-05	0	0.000609123	0.00102183	0.00102183	0.000609123	1.67754	1.67754	LOC101927476	0	0	0	0	0	0	0	0	1
WWC3	0.00458325	0.00878236	0.00204807	0.00424975	0.00175483	0.00898897	0.000369558	0	0.0150556	0.0150556	0.00898897	1.67489	1.67489	WWC3	0	0	0	0	0	0	0	0	1
NCF1C	0	9.1155e-06	0	0.00059993	4.01235e-05	7.31934e-06	0	0	0.00100349	0.00100349	0.00059993	1.67267	1.67267	NCF1C	0	0	0	0	0	0	0	0	1
DNAJC5	0.0145733	0.0234245	0.00608782	0.0189544	0.00882423	0.0163559	0.0236525	0.00122061	0.0395278	0.0395278	0.0236525	1.67119	1.67119	DNAJC5	0	0	0	0	0	0	0	0	1
MRS2P2	0.00152419	0.00138875	0.000684495	0.0030833	6.31618e-05	0.0026563	0	0	0.00515159	0.00515159	0.0030833	1.6708	1.6708	MRS2P2	0	0	0	0	0	0	0	0	1
MRPL30	0.0153831	0.0179124	0.00435332	0.0170803	0.0181264	0.00992731	0.00921294	0.0182926	0.030555	0.030555	0.0182926	1.67035	1.67035	MRPL30	0	0	0	0	0	0	0	0	1
FBN2	0.000235257	0.00208096	0	0.000155932	0.0010075	0.000685217	0.00177088	0	0.0034749	0.0034749	0.00208096	1.66986	1.66986	FBN2	0	0	0	0	0	0	0	0	1
GRIN2B	0.00250841	0.00243056	0	0.000654808	2.38539e-05	0.00140267	0.000106192	0	0.00418729	0.00418729	0.00250841	1.6693	1.6693	GRIN2B	0	0	0	0	0	0	0	0	1
SLC8A2	0.00149909	0.00467957	0.0028795	0.00152284	4.72592e-05	0.00367267	0.00696396	0.00609831	0.0116016	0.0116016	0.00696396	1.66595	1.66595	SLC8A2	0	0	0	0	0	0	0	0	1
LOC642236	0.00290527	0.00313482	0.000294293	0.00243417	0.00115146	0.000616728	0.00327849	0	0.00545447	0.00545447	0.00327849	1.66371	1.66371	LOC642236	0	0	0	0	0	0	0	0	1
HPS5	0.00939629	0.00857355	0.00278444	0.00933157	0.00734353	0.00595075	0.0136132	0.000609123	0.0226456	0.0226456	0.0136132	1.66351	1.66351	HPS5	0	0	0	0	0	0	0	0	1
C15orf56	0	3.883e-05	0	0.000107921	0	0	0	0	0.0001794	0.0001794	0.000107921	1.66232	1.66232	C15orf56	0	0	0	0	0	0	0	0	1
UCN	0	0.000348223	6.73938e-05	0.000141809	0	0.000278115	0	0	0.000578765	0.000578765	0.000348223	1.66206	1.66206	UCN	0	0	0	0	0	0	0	0	1
CDK5	0.0295187	0.0283596	0.00560546	0.0180129	0.0193597	0.022352	0.0138861	0.0146331	0.0490487	0.0490487	0.0295187	1.66162	1.66162	CDK5	0	0	0	0	0	0	0	0	1
PAGE1	0	0.000513201	0	0	0	0	0	0	0.000852609	0.000852609	0.000513201	1.66135	1.66135	PAGE1	0	0	0	0	0	0	0	0	1
MIOS	0.0095869	0.00957674	0.0034187	0.0143258	0.014011	0.00479714	0.00250748	0	0.023782	0.023782	0.0143258	1.66008	1.66008	MIOS	0	0	0	0	0	0	0	0	1
PPP1R16B	0.00134964	0.00335839	0.000120166	0.00358491	6.62914e-05	0.0033503	0.00555313	0	0.00921392	0.00921392	0.00555313	1.65923	1.65923	PPP1R16B	0	0	0	0	0	0	0	0	1
FAM131A	0.00450102	0.00629695	0.00112439	0.00421771	0.00238867	0.00458926	0.00294684	0	0.0104427	0.0104427	0.00629695	1.65838	1.65838	FAM131A	0	0	0	0	0	0	0	0	1
PLEKHG2	0.0134693	0.0079419	0.00412068	0.00431661	0.00353021	0.0134521	0.00313699	0	0.0223138	0.0223138	0.0134693	1.65664	1.65664	PLEKHG2	0	0	0	0	0	0	0	0	1
LOC101928404	0	1.70724e-06	0	0	0	0	0	0	2.82703e-06	2.82703e-06	1.70724e-06	1.65591	1.65591	LOC101928404	0	0	0	0	0	0	0	0	1
UPK1A	0	1.90208e-05	0	1.39343e-05	0	0	0	0	3.14964e-05	3.14964e-05	1.90208e-05	1.65589	1.65589	UPK1A	0	0	0	0	0	0	0	0	1
TYRP1	0	0.000226067	0	0	0	0	0	0	0.000374257	0.000374257	0.000226067	1.65551	1.65551	TYRP1	0	0	0	0	0	0	0	0	1
POLR2J4	0.00119828	0.00283709	0.00129163	0.00222978	0.00271624	0.00201849	0	0.00182973	0.00469098	0.00469098	0.00283709	1.65345	1.65345	POLR2J4	0	0	0	0	0	0	0	0	1
ACSM2B	0	1.44047e-05	0	5.53057e-05	0	0	0	0	9.13978e-05	9.13978e-05	5.53057e-05	1.65259	1.65259	ACSM2B	0	0	0	0	0	0	0	0	1
LINGO1	0.0092535	0.0213769	0.00491773	0.00909019	0.00322121	0.0203153	0.00816813	0.000609123	0.03529	0.03529	0.0213769	1.65085	1.65085	LINGO1	0	0	0	0	0	0	0	0	1
NFIL3	0.00446285	0.00438305	3.48303e-05	0.00542132	0.0013222	0.00293021	0.000640719	0	0.00894361	0.00894361	0.00542132	1.64971	1.64971	NFIL3	0	0	0	0	0	0	0	0	1
SLC52A1	2.67764e-05	0.000267618	7.94156e-06	0.000245621	0.000100248	5.73963e-05	0	0	0.000440596	0.000440596	0.000267618	1.64636	1.64636	SLC52A1	0	0	0	0	0	0	0	0	1
IRAK3	0.0014036	0.00145157	5.05794e-05	0.0078354	0.00018973	0.00388238	6.08594e-05	0	0.0128933	0.0128933	0.0078354	1.64552	1.64552	IRAK3	0	0	0	0	0	0	0	0	1
SPG21	0.017289	0.014406	0.0168774	0.0129647	0.00512278	0.0131498	0.00772025	0.00426858	0.0284184	0.0284184	0.017289	1.64372	1.64372	SPG21	0	0	0	0	0	0	0	0	1
WIPF3	0.0110675	0.0221383	0.00157739	0.0121487	0.0206397	0.00880202	0.00108857	0.000609123	0.0363533	0.0363533	0.0221383	1.6421	1.6421	WIPF3	0	0	0	0	0	0	0	0	1
TMEM155	1.21115e-05	0.00084515	4.78369e-06	0.000146697	0	0	0	0	0.00138762	0.00138762	0.00084515	1.64187	1.64187	TMEM155	0	0	0	0	0	0	0	0	1
TCAF2	0.000410097	0.000362156	0.000148076	0.000345413	3.97157e-05	0.000543219	0.000282892	0	0.000891235	0.000891235	0.000543219	1.64066	1.64066	TCAF2	0	0	0	0	0	0	0	0	1
GTDC1	0.011483	0.00868545	0.00237745	0.00674384	0.00741098	0.00556147	0.00249199	0	0.0188364	0.0188364	0.011483	1.64037	1.64037	GTDC1	0	0	0	0	0	0	0	0	1
LINC00383	1.34943e-05	0.000109696	0.000387364	0.000213808	0	6.43189e-05	0	0	0.000635175	0.000635175	0.000387364	1.63973	1.63973	LINC00383	0	0	0	0	0	0	0	0	1
TMEM212	0.000738689	0.00128684	0.000151607	0.00121648	0.000657389	0.000992619	0.000563761	0.00122061	0.00210866	0.00210866	0.00128684	1.63864	1.63864	TMEM212	0	0	0	0	0	0	0	0	1
HELZ2	0.00017728	0.000616375	0.00181489	0.000137387	8.58332e-05	0.000546005	0	0	0.00297336	0.00297336	0.00181489	1.63832	1.63832	HELZ2	0	0	0	0	0	0	0	0	1
CD48	0.000281237	0.000190693	0	0.00247825	0.000322048	0.000822989	0	0.00122061	0.00405882	0.00405882	0.00247825	1.63778	1.63778	CD48	0	0	0	0	0	0	0	0	1
TULP4	0.0241354	0.0234553	0.0123394	0.0151891	0.00839262	0.0118841	0.0125691	0.00609831	0.0395128	0.0395128	0.0241354	1.63713	1.63713	TULP4	0	0	0	0	0	0	0	0	1
ASB18	0	3.79885e-05	0	0	1.05202e-05	0	0	0	6.21696e-05	6.21696e-05	3.79885e-05	1.63654	1.63654	ASB18	0	0	0	0	0	0	0	0	1
LLPH-AS1	0	1.45627e-05	0	0	0	0	0	0	2.38302e-05	2.38302e-05	1.45627e-05	1.63639	1.63639	LLPH-AS1	0	0	0	0	0	0	0	0	1
SERINC4	0	0.000329985	0	0.000652689	0	0.000781593	0	0	0.00127784	0.00127784	0.000781593	1.63492	1.63492	SERINC4	0	0	0	0	0	0	0	0	1
LINC00577	0	4.65195e-06	0	8.5028e-06	0	0	0	0	1.38687e-05	1.38687e-05	8.5028e-06	1.63107	1.63107	LINC00577	0	0	0	0	0	0	0	0	1
ADO	0.00516025	0.00719872	0.00769952	0.00562913	0.00132462	0.0097361	0.000190728	0	0.0158767	0.0158767	0.0097361	1.6307	1.6307	ADO	0	0	0	0	0	0	0	0	1
LOC100422737	1.28098e-05	0.000256049	0	0	0	0	0	0	0.000417402	0.000417402	0.000256049	1.63016	1.63016	LOC100422737	0	0	0	0	0	0	0	0	1
PCDH8	0.0156417	0.014348	0.000756251	0.00688882	0.0111658	0.00707918	0.00509713	0	0.025488	0.025488	0.0156417	1.62949	1.62949	PCDH8	0	0	0	0	0	0	0	0	1
CCDC96	0	0.000115441	0	1.8286e-05	7.20102e-05	5.6049e-06	0	0	0.00018805	0.00018805	0.000115441	1.62898	1.62898	CCDC96	0	0	0	0	0	0	0	0	1
UCP3	0.000133571	0.000486642	0	0.000153603	0.000185843	7.96445e-05	0	0	0.000792	0.000792	0.000486642	1.62748	1.62748	UCP3	0	0	0	0	0	0	0	0	1
ARHGEF35	0	0.000245674	0.000186908	0.000243802	0	1.67982e-05	0	0	0.000399415	0.000399415	0.000245674	1.62579	1.62579	ARHGEF35	0	0	0	0	0	0	0	0	1
ZMIZ2	0.01738	0.0192249	0.00461612	0.0158957	0.00475808	0.0136065	0.000191038	0	0.0312472	0.0312472	0.0192249	1.62535	1.62535	ZMIZ2	0	0	0	0	0	0	0	0	1
C2orf88	0.000163008	0.000838801	0.000712024	0.000238682	0	0.000674338	0.00189629	0	0.00308179	0.00308179	0.00189629	1.62517	1.62517	C2orf88	0	0	0	0	0	0	0	0	1
LINC00412	0	9.20069e-07	0	0	0	0	0	0	1.495e-06	1.495e-06	9.20069e-07	1.62488	1.62488	LINC00412	0	0	0	0	0	0	0	0	1
LINC01269	0	1.09649e-05	0	1.9383e-06	0	0	0	0	1.7806e-05	1.7806e-05	1.09649e-05	1.62391	1.62391	LINC01269	0	0	0	0	0	0	0	0	1
HOXA5	2.2624e-05	0	0	0	0	0	0	0	3.67347e-05	3.67347e-05	2.2624e-05	1.6237	1.6237	HOXA5	0	0	0	0	0	0	0	0	1
ZNF654	0.00893696	0.00858218	0.00382449	0.0073251	0.00293243	0.00779978	0.00519389	0.00792568	0.0145047	0.0145047	0.00893696	1.623	1.623	ZNF654	0	0	0	0	0	0	0	0	1
GNAZ	0.0306041	0.0493117	0.00715364	0.0194731	0.0131963	0.025222	0.0121569	0.0048777	0.0799563	0.0799563	0.0493117	1.62145	1.62145	GNAZ	0	0	0	0	0	0	0	0	1
CSMD2	0.00867422	0.0198037	0.00300968	0.0109785	0.00708282	0.010521	0.00522665	0	0.0321028	0.0321028	0.0198037	1.62105	1.62105	CSMD2	0	0	0	0	0	0	0	0	1
DZIP1	0.0158797	0.0200367	0.00852004	0.0111998	0.0082727	0.0245858	0.0223815	0.000609123	0.0398423	0.0398423	0.0245858	1.62054	1.62054	DZIP1	0	0	0	0	0	0	0	0	1
TTC5	0.0198175	0.0132918	0.00760906	0.00465594	0.00843349	0.00594178	0.00562887	0	0.0320927	0.0320927	0.0198175	1.61941	1.61941	TTC5	0	0	0	0	0	0	0	0	1
BZRAP1-AS1	0.000455321	0.00150336	0.00328105	0.00124332	1.89608e-05	5.46642e-05	0	0	0.00531149	0.00531149	0.00328105	1.61884	1.61884	BZRAP1-AS1	0	0	0	0	0	0	0	0	1
GNG8	0.00343889	0.0132688	0.000441575	0.00790474	0.000707992	0.0174551	0.000595696	0.00182973	0.0282041	0.0282041	0.0174551	1.61581	1.61581	GNG8	0	0	0	0	0	0	0	0	1
LINC00862	0	3.32467e-05	0	1.7592e-05	0	0	0	0	5.36969e-05	5.36969e-05	3.32467e-05	1.61511	1.61511	LINC00862	0	0	0	0	0	0	0	0	1
NWD1	0.000393104	0.00166927	0.000297129	0.000842431	0.00150326	0.000672758	0.000478665	0.00304797	0.00492168	0.00492168	0.00304797	1.61474	1.61474	NWD1	0	0	0	0	0	0	0	0	1
FAM76A	0.00741137	0.00451589	0.00272067	0.0026988	0.000922751	0.00334885	0.000437973	0.000609123	0.0119523	0.0119523	0.00741137	1.6127	1.6127	FAM76A	0	0	0	0	0	0	0	0	1
COL4A6	1.66953e-05	0.00206538	0.000210858	1.02948e-05	0	0	0.000106192	0	0.00332968	0.00332968	0.00206538	1.61213	1.61213	COL4A6	0	0	0	0	0	0	0	0	1
SDR39U1	0	2.91883e-05	0	0.000201407	0	5.25322e-06	0	0	0.000324577	0.000324577	0.000201407	1.61155	1.61155	SDR39U1	0	0	0	0	0	0	0	0	1
TSGA10	0.000989286	0.00793909	0.00277801	0.0104441	0.00108118	0.00642184	0.00100576	0.00792568	0.0168252	0.0168252	0.0104441	1.61098	1.61098	TSGA10	0	0	0	0	0	0	0	0	1
IFT74-AS1	0	1.58139e-05	0	0.000575563	0	6.27089e-05	0	0	0.000926983	0.000926983	0.000575563	1.61057	1.61057	IFT74-AS1	0	0	0	0	0	0	0	0	1
IBTK	0.0471882	0.0390725	0.00825266	0.0249815	0.0231655	0.0138219	0.0113424	0.00731655	0.0759572	0.0759572	0.0471882	1.60966	1.60966	IBTK	0	0	0	0	0	0	0	0	1
CCNYL1	0.00694688	0.00285085	8.57938e-05	0.00589864	0	0.00306723	0	0	0.0111807	0.0111807	0.00694688	1.60945	1.60945	CCNYL1	0	0	0	0	0	0	0	0	1
CBLN1	0.00300432	0.00201501	0.000315489	0.000607068	0.000177579	0.000806851	0	0.0347554	0.0558841	0.0558841	0.0347554	1.60793	1.60793	CBLN1	0	0	0	0	0	0	0	0	1
TMPRSS11B	5.27984e-05	0.000255709	3.36779e-06	0.00011328	0	0.000135699	0	0	0.000411142	0.000411142	0.000255709	1.60785	1.60785	TMPRSS11B	0	0	0	0	0	0	0	0	1
THBS2	2.5876e-05	0.00138299	0.000676515	0.00180224	0.00304597	0.000331344	0.0012332	0	0.00489283	0.00489283	0.00304597	1.60633	1.60633	THBS2	0	0	0	0	0	0	0	0	1
PRCD	0	5.7887e-05	0	3.83094e-05	0	0	0	0	9.29503e-05	9.29503e-05	5.7887e-05	1.60572	1.60572	PRCD	0	0	0	0	0	0	0	0	1
SLC27A3	0.00231754	0.00823183	0.00098109	0.00789604	0.0013958	0.00143644	0.000106192	0	0.0131951	0.0131951	0.00823183	1.60293	1.60293	SLC27A3	0	0	0	0	0	0	0	0	1
LOC100505782	0	2.11555e-05	0	0	0	0	0	0	3.39077e-05	3.39077e-05	2.11555e-05	1.60278	1.60278	LOC100505782	0	0	0	0	0	0	0	0	1
GRP	0.0150274	0.0181031	0.00476933	0.0100512	0.00264024	0.0122209	0.00558428	0	0.0290121	0.0290121	0.0181031	1.6026	1.6026	GRP	0	0	0	0	0	0	0	0	1
TPSAB1	0.000225923	0.00198551	8.86703e-05	0.000109863	0	0	0	0	0.00318087	0.00318087	0.00198551	1.60204	1.60204	TPSAB1	0	0	0	0	0	0	0	0	1
LOC101928786	0.000115188	0.00183421	6.39612e-06	0.000348798	0	0.000401505	0.000912176	0	0.00293721	0.00293721	0.00183421	1.60135	1.60135	LOC101928786	0	0	0	0	0	0	0	0	1
CCDC173	0.00176655	0.00277642	0.00106931	0.00122355	0.000488984	0.00200751	0	0.000609123	0.00444245	0.00444245	0.00277642	1.60006	1.60006	CCDC173	0	0	0	0	0	0	0	0	1
RIC1	0.000521722	0.00314951	0.00199968	0.00493171	0.00173974	0.0028525	0.000145991	0.00243885	0.00788051	0.00788051	0.00493171	1.59793	1.59793	RIC1	0	0	0	0	0	0	0	0	1
CAMK2B	0.0391383	0.124809	0.0189566	0.0576196	0.0306376	0.0558424	0.0320638	0.0286595	0.199164	0.199164	0.124809	1.59575	1.59575	CAMK2B	0	0	0	0	0	0	0	0	1
DCDC2	0	0.000183907	7.05986e-05	0.00023363	0	0.000461632	0	0	0.000736423	0.000736423	0.000461632	1.59526	1.59526	DCDC2	0	0	0	0	0	0	0	0	1
ZNF717	0.00128083	0.00255654	0.000732785	0.00223743	0.0044076	0.000742624	0	0	0.00702938	0.00702938	0.0044076	1.59483	1.59483	ZNF717	0	0	0	0	0	0	0	0	1
TBC1D13	0.00331164	0.00756509	0.0039586	0.00632121	0.00543061	0.00410902	0.00300634	0	0.0120638	0.0120638	0.00756509	1.59467	1.59467	TBC1D13	0	0	0	0	0	0	0	0	1
EPS8L2	5.88621e-06	0.000387545	0	0	1.05202e-05	1.43749e-05	0	0	0.000617796	0.000617796	0.000387545	1.59413	1.59413	EPS8L2	0	0	0	0	0	0	0	0	1
SLC12A3	2.67764e-05	5.00374e-05	0	5.48762e-05	0	1.7606e-05	0	0	8.74489e-05	8.74489e-05	5.48762e-05	1.59357	1.59357	SLC12A3	0	0	0	0	0	0	0	0	1
LINC00562	0.00343014	0.000649488	0.00230136	0.000253136	0.000114223	9.58657e-05	9.29488e-05	0	0.0054639	0.0054639	0.00343014	1.59291	1.59291	LINC00562	0	0	0	0	0	0	0	0	1
GLRA1	0	7.37233e-05	0	0	0	0	0	0	0.000117173	0.000117173	7.37233e-05	1.58936	1.58936	GLRA1	0	0	0	0	0	0	0	0	1
ACBD7	0.000140997	0.000995221	0.00375031	0.000587127	0.00303899	0.000213818	0.000596219	0	0.00595301	0.00595301	0.00375031	1.58734	1.58734	ACBD7	0	0	0	0	0	0	0	0	1
BCYRN1	0.0277926	0.0444878	0.00947776	0.0214014	0.0127153	0.0226888	0.00905893	0.00975541	0.0705927	0.0705927	0.0444878	1.58679	1.58679	BCYRN1	0	0	0	0	0	0	0	0	1
PRR7	0.00377288	0.00693494	0.0032543	0.000502513	0.000571229	0.00095388	0.00102789	0	0.0109868	0.0109868	0.00693494	1.58427	1.58427	PRR7	0	0	0	0	0	0	0	0	1
KEL	8.63553e-05	0.000939231	7.02144e-06	2.40905e-05	0	8.50578e-05	9.35199e-05	0	0.0014877	0.0014877	0.000939231	1.58395	1.58395	KEL	0	0	0	0	0	0	0	0	1
LINC00678	0	5.64188e-05	1.19883e-05	0.000151064	0	6.37837e-05	0.00014373	0	0.00023916	0.00023916	0.000151064	1.58317	1.58317	LINC00678	0	0	0	0	0	0	0	0	1
HBBP1	5.73555e-06	4.9545e-06	6.86065e-06	2.19526e-05	0.000100248	2.42791e-05	0	0	0.000158679	0.000158679	0.000100248	1.58287	1.58287	HBBP1	0	0	0	0	0	0	0	0	1
LINC01608	0	8.35364e-07	0	1.3941e-05	0	0	0	0	2.20616e-05	2.20616e-05	1.3941e-05	1.5825	1.5825	LINC01608	0	0	0	0	0	0	0	0	1
LOC100506444	3.07365e-05	0.00037584	0	1.93103e-05	0	3.03324e-05	0	0	0.000594654	0.000594654	0.00037584	1.5822	1.5822	LOC100506444	0	0	0	0	0	0	0	0	1
ANKRD61	0	5.61302e-05	0	0	0	0	0	0	8.87637e-05	8.87637e-05	5.61302e-05	1.58139	1.58139	ANKRD61	0	0	0	0	0	0	0	0	1
STK36	0.00740432	0.0086664	0.00164903	0.00547547	0.00382	0.0082121	0.00169649	0	0.0136953	0.0136953	0.0086664	1.58028	1.58028	STK36	0	0	0	0	0	0	0	0	1
FAM20B	0.00619235	0.00776695	0.00489539	0.00399229	0.0027684	0.00132174	0.00610106	0.00670743	0.0122732	0.0122732	0.00776695	1.58019	1.58019	FAM20B	0	0	0	0	0	0	0	0	1
DNAL4	0.00726644	0.0128728	0.00866333	0.00794683	0.00526374	0.0115906	0.00939394	0	0.0203405	0.0203405	0.0128728	1.58012	1.58012	DNAL4	0	0	0	0	0	0	0	0	1
MECOM	0.00101711	0.00143994	6.49677e-05	0.00261464	1.05202e-05	0.0113708	0.00203324	0.000609123	0.0179634	0.0179634	0.0113708	1.57978	1.57978	MECOM	0	0	0	0	0	0	0	0	1
CXCL17	5.35266e-05	2.21206e-06	0	1.39156e-05	0	0	0	0	8.45281e-05	8.45281e-05	5.35266e-05	1.57918	1.57918	CXCL17	0	0	0	0	0	0	0	0	1
SLC9A5	0.000516526	0.00297849	0	0.00129999	0.00105406	0.00202631	0	0	0.0047011	0.0047011	0.00297849	1.57835	1.57835	SLC9A5	0	0	0	0	0	0	0	0	1
MNT	0.0159164	0.0105531	0.00305223	0.0111402	0.00249385	0.00848743	0.000731383	0.000609123	0.0251115	0.0251115	0.0159164	1.57771	1.57771	MNT	0	0	0	0	0	0	0	0	1
ZSCAN23	0.000510675	0.000158407	0.000149535	3.13531e-05	0.00149048	8.04336e-05	0	0	0.00234636	0.00234636	0.00149048	1.57423	1.57423	ZSCAN23	0	0	0	0	0	0	0	0	1
LOC102724163	0	0.000235203	0	0.000109251	0	1.43529e-05	0	0	0.000370041	0.000370041	0.000235203	1.57328	1.57328	LOC102724163	0	0	0	0	0	0	0	0	1
TRPC5OS	0.0001931	0.000459824	0	0.000691425	0	3.49482e-05	0	0	0.00108755	0.00108755	0.000691425	1.57291	1.57291	TRPC5OS	0	0	0	0	0	0	0	0	1
ANAPC1	0.00922822	0.0057642	0.000905138	0.00601369	0.00657039	0.00510932	0.000313185	0	0.0145071	0.0145071	0.00922822	1.57203	1.57203	ANAPC1	0	0	0	0	0	0	0	0	1
STAU2-AS1	7.72911e-05	0.000139308	6.86065e-06	0.000135806	0	4.99056e-05	0	0	0.000218675	0.000218675	0.000139308	1.56972	1.56972	STAU2-AS1	0	0	0	0	0	0	0	0	1
LOC101928163	0	7.17654e-06	0	1.23047e-05	0	0	0	0	1.9313e-05	1.9313e-05	1.23047e-05	1.56956	1.56956	LOC101928163	0	0	0	0	0	0	0	0	1
LOC100996291	0.000618343	0.000912172	0.000568385	0.00148014	0.000146012	0.000512897	9.35199e-05	0.00182973	0.00287097	0.00287097	0.00182973	1.56907	1.56907	LOC100996291	0	0	0	0	0	0	0	0	1
PRR19	0.00427315	0.00246403	0.000430875	0.000517707	0.00111707	7.11657e-05	0	0	0.00670184	0.00670184	0.00427315	1.56836	1.56836	PRR19	0	0	0	0	0	0	0	0	1
BAZ1B	0.0355715	0.0445789	0.00814947	0.0229478	0.0152731	0.0300117	0.0158619	0.0103669	0.0699011	0.0699011	0.0445789	1.56803	1.56803	BAZ1B	0	0	0	0	0	0	0	0	1
LINC00358	0.00020465	0	0	0	0	0	0	0	0.000320819	0.000320819	0.00020465	1.56765	1.56765	LINC00358	0	0	0	0	0	0	0	0	1
LINC01588	0.000118275	0.000558197	1.4963e-05	0.000137276	7.51296e-05	0	0	0	0.000874352	0.000874352	0.000558197	1.56639	1.56639	LINC01588	0	0	0	0	0	0	0	0	1
BPGM	0.0213355	0.0231046	0.00890487	0.00419432	0.00808821	0.00942196	0.0145143	0.0134149	0.0361836	0.0361836	0.0231046	1.56608	1.56608	BPGM	0	0	0	0	0	0	0	0	1
FAM157C	0.000126261	0.000235157	0.000328989	0.000529615	4.27739e-05	0.000133404	0	0	0.000829063	0.000829063	0.000529615	1.56541	1.56541	FAM157C	0	0	0	0	0	0	0	0	1
GTSCR1	0.000161642	0.000110348	0.000411022	0	0	0	0	0	0.000643156	0.000643156	0.000411022	1.56477	1.56477	GTSCR1	0	0	0	0	0	0	0	0	1
HS3ST4	0.00614547	0.0034326	0	0.00217983	0.0033214	0.00250427	0	0	0.00961518	0.00961518	0.00614547	1.5646	1.5646	HS3ST4	0	0	0	0	0	0	0	0	1
HS6ST1	0.0160678	0.0188898	0.00640699	0.0157783	0.0132149	0.0170076	0.00275727	0.00365946	0.0295478	0.0295478	0.0188898	1.56422	1.56422	HS6ST1	0	0	0	0	0	0	0	0	1
SLC16A7	0.00848528	0.00907889	0.00429611	0.00910835	0.00277132	0.00271676	0.00727759	0.000609123	0.0142353	0.0142353	0.00910835	1.56289	1.56289	SLC16A7	0	0	0	0	0	0	0	0	1
UBXN10	0.000326109	0.000510696	0	0.000576963	0	0	8.35254e-05	0	0.000901479	0.000901479	0.000576963	1.56246	1.56246	UBXN10	0	0	0	0	0	0	0	0	1
FBXO41	0.0101923	0.0212752	0.00997175	0.00946583	0.00377306	0.0113546	0.0104202	0.00304797	0.033233	0.033233	0.0212752	1.56206	1.56206	FBXO41	0	0	0	0	0	0	0	0	1
LOC101929586	0.00048361	0.00033456	1.31406e-05	0.000249469	0.000484173	2.14305e-06	0	0	0.000756082	0.000756082	0.000484173	1.5616	1.5616	LOC101929586	0	0	0	0	0	0	0	0	1
PDZD7	0.000429678	0.00196897	0.0010096	0.000960507	0.000196744	0.000586591	0.000294576	0	0.00307005	0.00307005	0.00196897	1.55922	1.55922	PDZD7	0	0	0	0	0	0	0	0	1
CCDC178	0.000142995	0.000998543	0.00211596	0.000148097	0.000573227	9.16785e-05	0	0	0.00329832	0.00329832	0.00211596	1.55879	1.55879	CCDC178	0	0	0	0	0	0	0	0	1
MBL1P	3.63226e-06	1.30264e-05	0	0	0	0	0	0	2.02856e-05	2.02856e-05	1.30264e-05	1.55726	1.55726	MBL1P	0	0	0	0	0	0	0	0	1
EN2	0.000116416	0.000141232	0.000112995	0	0	0	0	0	0.000219691	0.000219691	0.000141232	1.55553	1.55553	EN2	0	0	0	0	0	0	0	0	1
PARGP1	0.00020225	0.000183986	0.000103365	6.1441e-06	0.000600588	9.77065e-05	0	0	0.000933639	0.000933639	0.000600588	1.55454	1.55454	PARGP1	0	0	0	0	0	0	0	0	1
TBL1X	0.000111971	0.00171684	0.00715024	0.00230213	0.0010534	0.00145518	0	0	0.0111134	0.0111134	0.00715024	1.55427	1.55427	TBL1X	0	0	0	0	0	0	0	0	1
TSPO2	2.11799e-05	5.06145e-05	0	9.68541e-06	0	0.000397948	0	0	0.000617606	0.000617606	0.000397948	1.55198	1.55198	TSPO2	0	0	0	0	0	0	0	0	1
CCDC137	0.0197826	0.0161796	0.0110287	0.0173692	0.0171467	0.0223524	0.0134176	0	0.0346851	0.0346851	0.0223524	1.55174	1.55174	CCDC137	0	0	0	0	0	0	0	0	1
SNPH	0.00461131	0.00493517	0.000606475	0.000614761	0.00458727	0.000659115	0.00115271	0	0.00765612	0.00765612	0.00493517	1.55134	1.55134	SNPH	0	0	0	0	0	0	0	0	1
PARP15	0.024146	0.0299448	0.00582062	0.0225643	0.0129316	0.0168517	0.0105892	0.00975541	0.0464097	0.0464097	0.0299448	1.54984	1.54984	PARP15	0	0	0	0	0	0	0	0	1
GNAT2	4.96977e-05	0.000177565	0	6.94298e-05	0	9.6602e-06	0	0	0.000274648	0.000274648	0.000177565	1.54675	1.54675	GNAT2	0	0	0	0	0	0	0	0	1
GP1BA	2.31406e-05	6.16608e-05	0	0.000367727	1.05202e-05	2.16997e-05	0	0	0.000568709	0.000568709	0.000367727	1.54655	1.54655	GP1BA	0	0	0	0	0	0	0	0	1
GOLGA8H	0.000861949	0.000704146	0.000409602	0.00202183	0.000832834	0.000812567	0	0	0.00312561	0.00312561	0.00202183	1.54593	1.54593	GOLGA8H	0	0	0	0	0	0	0	0	1
APOBEC4	0	0.000165098	0	0.000117671	0	0	0	0	0.000255024	0.000255024	0.000165098	1.54468	1.54468	APOBEC4	0	0	0	0	0	0	0	0	1
VPS13D	0.0189113	0.0137132	0.00494348	0.0185319	0.00986397	0.0169256	0.00424641	0.0134149	0.0292056	0.0292056	0.0189113	1.54435	1.54435	VPS13D	0	0	0	0	0	0	0	0	1
MUL1	0.0108262	0.0133287	0.00455731	0.006698	0.00946098	0.0122309	0.00420552	0.010976	0.020554	0.020554	0.0133287	1.54208	1.54208	MUL1	0	0	0	0	0	0	0	0	1
OPN5	0	0.000112613	1.98852e-05	0	0	0	0	0	0.000173491	0.000173491	0.000112613	1.54059	1.54059	OPN5	0	0	0	0	0	0	0	0	1
PITRM1-AS1	0	5.14841e-05	0	4.38098e-05	0	0	0	0.000609123	0.000937225	0.000937225	0.000609123	1.53865	1.53865	PITRM1-AS1	0	0	0	0	0	0	0	0	1
LRRC37A2	0.00193306	0.00177068	0.000701191	0.0010559	0.000859229	0.000627721	0.00251005	0	0.00385946	0.00385946	0.00251005	1.5376	1.5376	LRRC37A2	0	0	0	0	0	0	0	0	1
C4orf22	4.56851e-05	0.000105099	0	1.81997e-06	0	4.83293e-05	0	0	0.000161504	0.000161504	0.000105099	1.53669	1.53669	C4orf22	0	0	0	0	0	0	0	0	1
CNTD2	0.00374868	0.00031387	0	0.00018638	0	0.00335538	0.00459759	0	0.00706497	0.00706497	0.00459759	1.53667	1.53667	CNTD2	0	0	0	0	0	0	0	0	1
PDZD4	0.0341297	0.0406644	0.00706478	0.0220821	0.0153608	0.0170375	0.00192154	0	0.0624505	0.0624505	0.0406644	1.53575	1.53575	PDZD4	0	0	0	0	0	0	0	0	1
JCHAIN	0	0.000118677	0	2.75012e-05	0	0	0	0	0.000182245	0.000182245	0.000118677	1.53563	1.53563	JCHAIN	0	0	0	0	0	0	0	0	1
RPL32P3	0.0112072	0.0157599	0.00085742	0.0203409	0.0195714	0.00705369	0.0282461	0.00609831	0.0433613	0.0433613	0.0282461	1.53512	1.53512	RPL32P3	0	0	0	0	0	0	0	0	1
MT1HL1	0	2.94575e-05	0	0	0	0	0	0	4.52158e-05	4.52158e-05	2.94575e-05	1.53495	1.53495	MT1HL1	0	0	0	0	0	0	0	0	1
TAOK2	0.00461125	0.00771601	0.000959949	0.00744647	0.00317418	0.00654407	0.00263617	0.0048777	0.0118391	0.0118391	0.00771601	1.53435	1.53435	TAOK2	0	0	0	0	0	0	0	0	1
PIK3R2	0.0220164	0.0307676	0.0103804	0.0149273	0.0248139	0.015178	0.00319935	0.00914628	0.0472079	0.0472079	0.0307676	1.53434	1.53434	PIK3R2	0	0	0	0	0	0	0	0	1
LOC100499484	6.5538e-05	7.48066e-05	0	6.05022e-05	0	0.000346389	0.000718414	0	0.00110223	0.00110223	0.000718414	1.53425	1.53425	LOC100499484	0	0	0	0	0	0	0	0	1
NSUN5P1	0.00745333	0.0136813	0.00173661	0.0115208	0.00794033	0.0142937	0.0118805	0.00365946	0.0219172	0.0219172	0.0142937	1.53335	1.53335	NSUN5P1	0	0	0	0	0	0	0	0	1
DDX4	6.18296e-05	0.000244173	0	0.000113199	0	0	0	0	0.000374144	0.000374144	0.000244173	1.53229	1.53229	DDX4	0	0	0	0	0	0	0	0	1
PTGS2	0.00145901	0.000285295	0	0.00104752	0.000190444	0.00120427	0	0	0.00223544	0.00223544	0.00145901	1.53217	1.53217	PTGS2	0	0	0	0	0	0	0	0	1
CRYM	0.0151708	0.0214044	0.00535527	0.00746003	0.00410748	0.00852634	0.000373413	0	0.0327902	0.0327902	0.0214044	1.53194	1.53194	CRYM	0	0	0	0	0	0	0	0	1
PRKCB	0.0335121	0.0596003	0.0232886	0.0665954	0.0188738	0.0408139	0.0124319	0	0.101988	0.101988	0.0665954	1.53146	1.53146	PRKCB	0	0	0	0	0	0	0	0	1
LOC102467212	2.41336e-05	6.75805e-05	0	0	0	0	0	0	0.000103497	0.000103497	6.75805e-05	1.53146	1.53146	LOC102467212	0	0	0	0	0	0	0	0	1
TTC7B	0.00712399	0.00952872	0.00176991	0.0128327	0.00624651	0.00345948	0.0114157	0.000609123	0.0196452	0.0196452	0.0128327	1.53087	1.53087	TTC7B	0	0	0	0	0	0	0	0	1
EGOT	0	0.000293628	0	7.00943e-05	0	0	0	0	0.000448562	0.000448562	0.000293628	1.52765	1.52765	EGOT	0	0	0	0	0	0	0	0	1
UBQLN4	0.0112453	0.0110584	0.00256127	0.00736048	0.00218298	0.00613648	0.00168621	0	0.0171782	0.0171782	0.0112453	1.5276	1.5276	UBQLN4	0	0	0	0	0	0	0	0	1
PDP1	0.0161303	0.019926	0.001207	0.00522416	0.00186444	0.00849281	0.0102932	0	0.0304324	0.0304324	0.019926	1.52727	1.52727	PDP1	0	0	0	0	0	0	0	0	1
GOLGA6L2	0	0.000153942	0	1.86288e-05	2.13054e-05	0.000258221	0	0	0.000393791	0.000393791	0.000258221	1.52502	1.52502	GOLGA6L2	0	0	0	0	0	0	0	0	1
GLRX2	0.00440094	0.0134271	0.00509457	0.0151004	0.000804957	0.0129363	0.00606844	0.010976	0.0230086	0.0230086	0.0151004	1.52371	1.52371	GLRX2	0	0	0	0	0	0	0	0	1
CNRIP1	0.0433824	0.045876	0.0254252	0.0241618	0.0292405	0.0351621	0.0334622	0.025	0.0698686	0.0698686	0.045876	1.52299	1.52299	CNRIP1	0	0	0	0	0	0	0	0	1
INSRR	2.76419e-05	3.99086e-06	0	0	0	0	0	0	4.2097e-05	4.2097e-05	2.76419e-05	1.52294	1.52294	INSRR	0	0	0	0	0	0	0	0	1
MIPEP	0.00222073	0.0049521	0.000504851	0.00233968	0.00376402	0.000793188	0.000304118	0.00182973	0.00753768	0.00753768	0.0049521	1.52212	1.52212	MIPEP	0	0	0	0	0	0	0	0	1
KLRC1	0.000224721	0.000168865	0	0.000405407	0	0	0	0	0.000616902	0.000616902	0.000405407	1.52168	1.52168	KLRC1	0	0	0	0	0	0	0	0	1
UAP1L1	4.92358e-05	0.000356231	2.13502e-05	0.00363211	5.18261e-05	0.00137084	0	0	0.00552089	0.00552089	0.00363211	1.52002	1.52002	UAP1L1	0	0	0	0	0	0	0	0	1
ATG9B	0.000603025	0.0014059	0.000186658	0.00122696	0.000603463	0.000721315	0	0.000609123	0.00213452	0.00213452	0.0014059	1.51826	1.51826	ATG9B	0	0	0	0	0	0	0	0	1
SOCS5	0.0144321	0.0106571	0.000782216	0.00725741	0.00461171	0.00266868	0.00997689	0	0.0218492	0.0218492	0.0144321	1.51393	1.51393	SOCS5	0	0	0	0	0	0	0	0	1
PCNAP1	0	2.61504e-05	0	0	0	0	0	0	3.95617e-05	3.95617e-05	2.61504e-05	1.51285	1.51285	PCNAP1	0	0	0	0	0	0	0	0	1
LIPC	0	5.61153e-06	0	0	0	0	0	0	8.48108e-06	8.48108e-06	5.61153e-06	1.51137	1.51137	LIPC	0	0	0	0	0	0	0	0	1
COPS2	0.0158034	0.0215919	0.00390881	0.0146461	0.00823437	0.00915276	0.00319612	0.010976	0.0326164	0.0326164	0.0215919	1.51058	1.51058	COPS2	0	0	0	0	0	0	0	0	1
MYOZ3	0.00168714	0.00173645	0.0013932	0.00280098	3.15605e-05	0.00182224	0	0	0.00423043	0.00423043	0.00280098	1.51034	1.51034	MYOZ3	0	0	0	0	0	0	0	0	1
SLC6A4	0.000236129	0.000632755	0.000163566	0.000720432	0.000655085	0.00113557	0	0	0.00171484	0.00171484	0.00113557	1.51012	1.51012	SLC6A4	0	0	0	0	0	0	0	0	1
PARD6B	0.00872794	0.00615542	0.000665447	0.00310522	0.00204564	0.00111075	0.000341003	0	0.0131747	0.0131747	0.00872794	1.50949	1.50949	PARD6B	0	0	0	0	0	0	0	0	1
PPP3CB	0.0355777	0.0436178	0.0114673	0.0149202	0.0191997	0.042368	0.0288013	0.0182926	0.0658358	0.0658358	0.0436178	1.50938	1.50938	PPP3CB	0	0	0	0	0	0	0	0	1
RTN4RL1	0.00323542	0.00780813	0.0035181	0.00458899	0.0040717	0.00284279	0.00441204	0	0.0117815	0.0117815	0.00780813	1.50887	1.50887	RTN4RL1	0	0	0	0	0	0	0	0	1
BST1	0.000218102	7.4436e-05	0.000179002	0.000283796	0	0.000437034	0	0	0.000659159	0.000659159	0.000437034	1.50825	1.50825	BST1	0	0	0	0	0	0	0	0	1
SCRT2	0.0187597	0.0161555	0.000283505	0.000857363	0.000234869	0.000591115	0	0	0.028287	0.028287	0.0187597	1.50786	1.50786	SCRT2	0	0	0	0	0	0	0	0	1
DGKI	0.00220065	0.00401716	0.000760844	0.00297842	0.000653235	0.00292778	0.00145234	0	0.00605269	0.00605269	0.00401716	1.50671	1.50671	DGKI	0	0	0	0	0	0	0	0	1
CHRNB1	0.0141089	0.0176033	0.00616693	0.00774911	0.0156248	0.0126711	6.57495e-05	0.000609123	0.0264988	0.0264988	0.0176033	1.50533	1.50533	CHRNB1	0	0	0	0	0	0	0	0	1
MATR3	0.219071	0.198593	0.0697625	0.0873447	0.0968969	0.0888198	0.133966	0.060976	0.329484	0.329484	0.219071	1.50401	1.50401	MATR3	0	0	0	0	0	0	0	0	1
PDZRN3	0.0653257	0.019964	0.00498539	0.0053915	0.00821726	0.00800914	0.00299326	0	0.0981225	0.0981225	0.0653257	1.50205	1.50205	PDZRN3	0	0	0	0	0	0	0	0	1
MISP	0	3.97388e-05	0	0	0	0	0	0	5.96835e-05	5.96835e-05	3.97388e-05	1.50189	1.50189	MISP	0	0	0	0	0	0	0	0	1
UBXN6	0.0153779	0.0245955	0.00355724	0.0217874	0.00864592	0.0132065	0.00234749	0	0.0369204	0.0369204	0.0245955	1.5011	1.5011	UBXN6	0	0	0	0	0	0	0	0	1
C14orf28	0.00105983	0.00497512	0.000161489	0.00211148	0.000262515	0.00230489	0	0	0.00745908	0.00745908	0.00497512	1.49928	1.49928	C14orf28	0	0	0	0	0	0	0	0	1
SLCO1B7	0	1.31938e-05	0	0	0	0	0	0	1.97809e-05	1.97809e-05	1.31938e-05	1.49926	1.49926	SLCO1B7	0	0	0	0	0	0	0	0	1
NKX2-1	0.0010673	0.000401092	0	0	0	0	0	0	0.00160006	0.00160006	0.0010673	1.49917	1.49917	NKX2-1	0	0	0	0	0	0	0	0	1
KRT18P55	0	8.56822e-05	0	2.12731e-05	0	0	0	0	0.00012838	0.00012838	8.56822e-05	1.49833	1.49833	KRT18P55	0	0	0	0	0	0	0	0	1
DDX28	0.00235649	0.00402118	0.00337966	0.00376563	0.000772254	0.00353313	0	0.00182973	0.00602314	0.00602314	0.00402118	1.49785	1.49785	DDX28	0	0	0	0	0	0	0	0	1
BAALC-AS2	0.000473255	0.00122875	0	0.000144445	0	0	0	0	0.00183818	0.00183818	0.00122875	1.49597	1.49597	BAALC-AS2	0	0	0	0	0	0	0	0	1
NUDT21	0.0355109	0.0264338	0.00937393	0.0166128	0.0108146	0.0123167	0.00593728	0.000609123	0.0531083	0.0531083	0.0355109	1.49555	1.49555	NUDT21	0	0	0	0	0	0	0	0	1
DDN	0.000873676	0.00287702	0.00347681	0.00257963	2.46286e-05	0.00229146	0.000728242	0	0.00519632	0.00519632	0.00347681	1.49457	1.49457	DDN	0	0	0	0	0	0	0	0	1
IARS	0.0104157	0.0148161	0.0048329	0.0105837	0.00970113	0.0117861	0.0109122	0.0134149	0.0221341	0.0221341	0.0148161	1.49392	1.49392	IARS	0	0	0	0	0	0	0	0	1
R3HDM4	0.00684023	0.00805993	0.00860079	0.00924443	0.00861997	0.00330948	0.0029996	0.00853716	0.013783	0.013783	0.00924443	1.49095	1.49095	R3HDM4	0	0	0	0	0	0	0	0	1
TPRG1	0.000371955	0.000282373	2.74307e-05	0.000157469	0	0.00162775	0.000790458	0	0.00242685	0.00242685	0.00162775	1.49093	1.49093	TPRG1	0	0	0	0	0	0	0	0	1
NOL6	0.00452504	0.00474395	0.00232785	0.00396354	0.00243864	0.00425742	0.000668739	0.00122061	0.00706487	0.00706487	0.00474395	1.48924	1.48924	NOL6	0	0	0	0	0	0	0	0	1
MAG	0.0003595	0.000726169	5.2777e-05	0.000294668	0.000100248	0.000455401	6.08594e-05	0	0.00108143	0.00108143	0.000726169	1.48922	1.48922	MAG	0	0	0	0	0	0	0	0	1
PPP3R1	0.00277368	0.00384887	0.000180464	0.00421742	0.000952993	0.00255597	4.47373e-05	0.00182973	0.00627536	0.00627536	0.00421742	1.48796	1.48796	PPP3R1	0	0	0	0	0	0	0	0	1
SNHG19	0.00843989	0.0110382	0.0085417	0.00412835	0.00342493	0.00587771	0.00784372	0.0048777	0.0164241	0.0164241	0.0110382	1.48793	1.48793	SNHG19	0	0	0	0	0	0	0	0	1
CYP51A1-AS1	0.000679022	0.000534401	0	0.00166997	0	0	0	0	0.00248156	0.00248156	0.00166997	1.48599	1.48599	CYP51A1-AS1	0	0	0	0	0	0	0	0	1
HBZ	0.000282307	0.00200072	0.000916087	0.00142544	0.000544276	0.0068785	0.000397852	0	0.0102142	0.0102142	0.0068785	1.48495	1.48495	HBZ	0	0	0	0	0	0	0	0	1
CAMK2N2	0.0086199	0.012348	0.0032087	0.0109369	0.00290828	0.00557171	0.00582872	0.0048777	0.018327	0.018327	0.012348	1.48421	1.48421	CAMK2N2	0	0	0	0	0	0	0	0	1
ELOVL7	7.50571e-05	0.000668545	0	7.01384e-05	0	0.000714274	0	0.00122061	0.00181104	0.00181104	0.00122061	1.48372	1.48372	ELOVL7	0	0	0	0	0	0	0	0	1
GLIS3-AS1	0	0.00010199	0	0.000145425	0	0	0	0	0.000215685	0.000215685	0.000145425	1.48313	1.48313	GLIS3-AS1	0	0	0	0	0	0	0	0	1
ZNF101	0.00261571	0.00440129	0.00083476	0.00462771	0.00179489	0.0032282	8.35254e-05	0	0.00686342	0.00686342	0.00462771	1.48311	1.48311	ZNF101	0	0	0	0	0	0	0	0	1
LOC101929696	0	3.96068e-06	0	0	0	0	0	0	5.87377e-06	5.87377e-06	3.96068e-06	1.48302	1.48302	LOC101929696	0	0	0	0	0	0	0	0	1
LOC100505841	0	3.6243e-05	0	1.6544e-05	0	1.8628e-06	0	0	5.36969e-05	5.36969e-05	3.6243e-05	1.48158	1.48158	LOC100505841	0	0	0	0	0	0	0	0	1
LINC00483	0.00230041	0.00211236	0.000527679	0.00112276	0.00215176	0.000432076	9.29488e-05	0	0.00340616	0.00340616	0.00230041	1.48067	1.48067	LINC00483	0	0	0	0	0	0	0	0	1
KIAA1109	0.040104	0.0432234	0.00615791	0.0383772	0.0449335	0.0423603	0.0212054	0	0.0665263	0.0665263	0.0449335	1.48055	1.48055	KIAA1109	0	0	0	0	0	0	0	0	1
THOC7	0.0382328	0.0396014	0.0315458	0.0311282	0.0197371	0.0339465	0.0297317	0.0225611	0.0586266	0.0586266	0.0396014	1.48042	1.48042	THOC7	0	0	0	0	0	0	0	0	1
ADM2	0.000156978	0.000214568	0	0.000172587	2.10404e-05	0.000184246	0	0	0.000317431	0.000317431	0.000214568	1.47939	1.47939	ADM2	0	0	0	0	0	0	0	0	1
LOC401134	0	0.000988915	1.04637e-05	0.000347212	0	0.000470922	0	0	0.00146186	0.00146186	0.000988915	1.47825	1.47825	LOC401134	0	0	0	0	0	0	0	0	1
FAM83B	0.000398864	0.000690899	0.000121071	0.000394554	0.000239721	0.000222386	0.000260178	0	0.00102082	0.00102082	0.000690899	1.47753	1.47753	FAM83B	0	0	0	0	0	0	0	0	1
NOVA2	0.00381783	0.00359949	0	0.00154551	0.000717649	0.00318908	0.000375793	0	0.00563923	0.00563923	0.00381783	1.47708	1.47708	NOVA2	0	0	0	0	0	0	0	0	1
LRRC20	0.00488078	0.00741694	0.00386991	0.00541588	0.00092258	0.00216443	0.000496869	0	0.0109525	0.0109525	0.00741694	1.47669	1.47669	LRRC20	0	0	0	0	0	0	0	0	1
ANKRD13D	0.0230639	0.0291584	0.00319628	0.0224658	0.0036643	0.0141816	0.0109866	0.000609123	0.0430178	0.0430178	0.0291584	1.47532	1.47532	ANKRD13D	0	0	0	0	0	0	0	0	1
CDK8	0.000167951	0.000209051	4.91322e-06	0.000162224	0	2.04194e-05	6.08594e-05	0	0.000308369	0.000308369	0.000209051	1.47509	1.47509	CDK8	0	0	0	0	0	0	0	0	1
CYP4Z1	6.14002e-05	0.000181244	0	1.44978e-05	0	1.40287e-05	0	0	0.000267122	0.000267122	0.000181244	1.47382	1.47382	CYP4Z1	0	0	0	0	0	0	0	0	1
ATP5L2	0.00023572	0.000553813	1.44895e-05	0.00070287	0	0.000265146	0	0	0.0010359	0.0010359	0.00070287	1.47382	1.47382	ATP5L2	0	0	0	0	0	0	0	0	1
MAP3K7CL	0.000440596	0.000984235	0	0.00319994	0	0.000933127	0.00223567	0	0.00471277	0.00471277	0.00319994	1.47277	1.47277	MAP3K7CL	0	0	0	0	0	0	0	0	1
LOC100506746	0.000170522	0.000368595	0.000445853	0.000809821	0.00190491	0.000149148	0.000149085	0	0.0028031	0.0028031	0.00190491	1.47151	1.47151	LOC100506746	0	0	0	0	0	0	0	0	1
PDE4A	0.0118434	0.0122482	0.00119158	0.011032	0.00650631	0.0059141	0.000642503	0.00304797	0.018012	0.018012	0.0122482	1.47059	1.47059	PDE4A	0	0	0	0	0	0	0	0	1
SLC9A6	0.00872483	0.011911	0.00271702	0.0142217	0.0077175	0.00757599	0.00212562	0.00304797	0.0208973	0.0208973	0.0142217	1.4694	1.4694	SLC9A6	0	0	0	0	0	0	0	0	1
RPSA	0.32235	0.369086	0.170399	0.265765	0.158893	0.236872	0.149738	0.165854	0.542293	0.542293	0.369086	1.46929	1.46929	RPSA	0	0	0	0	0	0	0	0	1
LINC00598	0.000387217	0.000483618	9.21453e-05	0.000633399	0.000324882	0.000886401	9.68038e-05	0	0.00130162	0.00130162	0.000886401	1.46843	1.46843	LINC00598	0	0	0	0	0	0	0	0	1
CLPP	0.0351612	0.0276304	0.0258133	0.0199594	0.0434057	0.0274268	0.0138584	0.0347554	0.0636919	0.0636919	0.0434057	1.46736	1.46736	CLPP	0	0	0	0	0	0	0	0	1
SEMA7A	0.000970112	0.00239008	0.00045241	0.00314756	0	0.00221028	0	0	0.00461833	0.00461833	0.00314756	1.46727	1.46727	SEMA7A	0	0	0	0	0	0	0	0	1
SNORA12	0.00191689	0.00189295	0	0.000287783	0.000516039	0.000443831	0	0	0.00281209	0.00281209	0.00191689	1.467	1.467	SNORA12	0	0	0	0	0	0	0	0	1
RUNDC3A-AS1	0.000970652	0.00330664	6.03582e-05	0.00341646	0.00114848	0.00166103	0.000783878	0	0.0050114	0.0050114	0.00341646	1.46684	1.46684	RUNDC3A-AS1	0	0	0	0	0	0	0	0	1
HIVEP2	0.0236889	0.0413115	0.00812634	0.0229653	0.00585188	0.0278581	0.0148973	0	0.0605436	0.0605436	0.0413115	1.46554	1.46554	HIVEP2	0	0	0	0	0	0	0	0	1
F2	0	8.66778e-05	0	0	0	8.64473e-05	0	0	0.000127005	0.000127005	8.66778e-05	1.46525	1.46525	F2	0	0	0	0	0	0	0	0	1
PBDC1	0.0292931	0.0269395	0.01737	0.0233725	0.0467293	0.0148567	0.0449325	0.0524389	0.0767865	0.0767865	0.0524389	1.4643	1.4643	PBDC1	0	0	0	0	0	0	0	0	1
DKC1	0.0205671	0.0159424	0.0153597	0.0137533	0.0200008	0.0107656	0.00614885	0.0164628	0.0301121	0.0301121	0.0205671	1.46409	1.46409	DKC1	0	0	0	0	0	0	0	0	1
LOC101929771	2.67384e-05	2.89525e-05	0	0	0	0	0	0	4.23888e-05	4.23888e-05	2.89525e-05	1.46408	1.46408	LOC101929771	0	0	0	0	0	0	0	0	1
CABYR	0.00130807	0.005274	0.000117451	0.00490663	2.5281e-05	0.00160793	0.00112188	0	0.00772152	0.00772152	0.005274	1.46407	1.46613	CABYR	0	0	0	0	0	0	0	0	1
TUBE1	0.0120004	0.00944458	0.00539232	0.00482191	0.00222077	0.00706285	0.000515252	0	0.0175408	0.0175408	0.0120004	1.46169	1.46169	TUBE1	0	0	0	0	0	0	0	0	1
DACT3	0.00977457	0.00666307	0.000484597	0.00185267	0.00697223	0.00812157	0.000250434	0	0.0142774	0.0142774	0.00977457	1.46067	1.46067	DACT3	0	0	0	0	0	0	0	0	1
SLC25A12	0.0182558	0.0177059	0.00188594	0.00666821	0.0109627	0.00535198	0.015483	0.00122061	0.0266595	0.0266595	0.0182558	1.46033	1.46033	SLC25A12	0	0	0	0	0	0	0	0	1
LINC00269	7.04256e-05	0.000110215	1.8697e-05	6.45576e-05	0	5.79997e-05	8.35254e-05	0	0.000160916	0.000160916	0.000110215	1.46003	1.46003	LINC00269	0	0	0	0	0	0	0	0	1
ZNF395	0.015204	0.0158984	0.00325933	0.0118804	0.0101663	0.00725119	0	0.00670743	0.0231942	0.0231942	0.0158984	1.4589	1.4589	ZNF395	0	0	0	0	0	0	0	0	1
A1BG-AS1	0	0.000323146	0.000300984	2.56374e-06	0	0	0	0	0.00047143	0.00047143	0.000323146	1.45888	1.45888	A1BG-AS1	0	0	0	0	0	0	0	0	1
CXorf40B	0.011655	0.00783956	0.000831669	0.00427488	0.00712703	0.00351233	0.00460857	0.00548683	0.0169942	0.0169942	0.011655	1.45811	1.45811	CXorf40B	0	0	0	0	0	0	0	0	1
LOC339593	0	1.93834e-05	0	0	0	0	0	0	2.8262e-05	2.8262e-05	1.93834e-05	1.45805	1.45805	LOC339593	0	0	0	0	0	0	0	0	1
FAM171A2	0	0.000130103	0	0	0	0	0	0	0.000189547	0.000189547	0.000130103	1.4569	1.4569	FAM171A2	0	0	0	0	0	0	0	0	1
GEMIN5	0.00649814	0.00571269	0.00260191	0.00502258	0.00172467	0.00259192	0.000711275	0.00426858	0.00946177	0.00946177	0.00649814	1.45607	1.45607	GEMIN5	0	0	0	0	0	0	0	0	1
TAS2R5	0	2.48623e-05	0	6.93055e-06	0	0	0	0	3.61365e-05	3.61365e-05	2.48623e-05	1.45346	1.45346	TAS2R5	0	0	0	0	0	0	0	0	1
NXF4	0	1.83225e-05	0	5.90004e-06	0	0	0	0	2.66301e-05	2.66301e-05	1.83225e-05	1.45341	1.45341	NXF4	0	0	0	0	0	0	0	0	1
MARK2	0.0125764	0.0109756	0.00259852	0.0116308	0.0043741	0.00576737	0.000460223	0.000609123	0.0182581	0.0182581	0.0125764	1.45178	1.45178	MARK2	0	0	0	0	0	0	0	0	1
AP4M1	0.00599649	0.0071848	0.00758856	0.00548132	0.00393583	0.00411323	0.00620291	0	0.0110146	0.0110146	0.00758856	1.45148	1.45148	AP4M1	0	0	0	0	0	0	0	0	1
FAM230B	0.000752123	0.000623419	0.000448711	0.000501515	0	0.000651562	0	0	0.00109149	0.00109149	0.000752123	1.45121	1.45121	FAM230B	0	0	0	0	0	0	0	0	1
ZNF557	0.00908583	0.00891033	0.000829546	0.00196597	0.00194577	0.00681184	0.00152131	0	0.0131836	0.0131836	0.00908583	1.45101	1.45101	ZNF557	0	0	0	0	0	0	0	0	1
URI1	0.00932555	0.00896109	0.00446779	0.00834213	0.0152796	0.00968197	0.00230004	0.00975541	0.0221574	0.0221574	0.0152796	1.45013	1.45013	URI1	0	0	0	0	0	0	0	0	1
DDT	1.55533e-05	0.00059986	0.000833258	0.000474103	4.75855e-05	0.000936631	9.29488e-05	0	0.00135798	0.00135798	0.000936631	1.44985	1.44985	DDT	0	0	0	0	0	0	0	0	1
PLCH1	0.00203726	0.00236053	0.000414212	0.00128477	0.000669356	0.000847812	9.35199e-05	0	0.00342109	0.00342109	0.00236053	1.44929	1.44929	PLCH1	0	0	0	0	0	0	0	0	1
TYRO3	0.00928813	0.00756196	0.0085782	0.00242191	0.00894251	0.00537934	0.0016617	0	0.0134599	0.0134599	0.00928813	1.44915	1.44915	TYRO3	0	0	0	0	0	0	0	0	1
LINC01322	0.000533637	0.000589466	6.6534e-05	8.07569e-05	0	0.000541281	0	0	0.000853946	0.000853946	0.000589466	1.44868	1.44868	LINC01322	0	0	0	0	0	0	0	0	1
IL2RG	2.08468e-05	0.00026896	1.36632e-05	0.000587188	0	0.00128696	0	0	0.00186337	0.00186337	0.00128696	1.44788	1.44788	IL2RG	0	0	0	0	0	0	0	0	1
CCND2-AS1	0.000509102	0.000775149	4.21495e-05	0.000900455	0.000288265	0.00050999	0.00217725	0	0.00315207	0.00315207	0.00217725	1.44773	1.44773	CCND2-AS1	0	0	0	0	0	0	0	0	1
DDX11L10	3.89284e-05	1.41977e-06	3.72065e-05	2.19272e-05	0	0	0	0	5.63239e-05	5.63239e-05	3.89284e-05	1.44686	1.44686	DDX11L10	0	0	0	0	0	0	0	0	1
LOC55338	0.000460293	0.00133431	8.66425e-05	0.000823173	0.00138472	0.000966267	9.35199e-05	0	0.00200184	0.00200184	0.00138472	1.44566	1.44566	LOC55338	0	0	0	0	0	0	0	0	1
FRS2	0.00863924	0.00737986	0.00114996	0.00408755	0.00220184	0.00401359	0.00881026	0.00122061	0.0127361	0.0127361	0.00881026	1.4456	1.4456	FRS2	0	0	0	0	0	0	0	0	1
ZNF25	0.0201042	0.027251	0.00358038	0.00735209	0.0149628	0.00693021	0.000931749	0.00853716	0.0393792	0.0393792	0.027251	1.44505	1.44505	ZNF25	0	0	0	0	0	0	0	0	1
ZNF692	0.0297409	0.0309621	0.00921228	0.0125252	0.018288	0.019003	0.00364321	0.0189017	0.044731	0.044731	0.0309621	1.4447	1.4447	ZNF692	0	0	0	0	0	0	0	0	1
NANOGNB	1.45065e-05	4.55184e-06	0	0.000102899	0	0	0	0	0.000148541	0.000148541	0.000102899	1.44355	1.44355	NANOGNB	0	0	0	0	0	0	0	0	1
FGD6	0.0105235	0.00874859	0.00105975	0.00689653	0.00745198	0.00414426	9.29488e-05	0	0.0151857	0.0151857	0.0105235	1.44302	1.44302	FGD6	0	0	0	0	0	0	0	0	1
STEAP2	0.00344625	0.00254743	0.000312678	0.00324116	0.000394391	0.00218839	0.000447468	0	0.00497207	0.00497207	0.00344625	1.44275	1.44275	STEAP2	0	0	0	0	0	0	0	0	1
TINCR	0.00191323	0.00192805	0.00172352	0.00222298	0.000592968	0.000872967	0.000887035	0.000609123	0.00320645	0.00320645	0.00222298	1.44241	1.44241	TINCR	0	0	0	0	0	0	0	0	1
SLC22A5	0.00284852	0.00217546	0.00194991	0.000222114	0.00253428	0.00135653	0.00195065	0	0.0041084	0.0041084	0.00284852	1.44229	1.44229	SLC22A5	0	0	0	0	0	0	0	0	1
GREM2	0.00053236	0.00861133	0.000151077	0.00156309	0.000252607	0.00134745	0.000187897	0.0128057	0.0184526	0.0184526	0.0128057	1.44096	1.44096	GREM2	0	0	0	0	0	0	0	0	1
GPR82	0.00106003	0.000988758	0.000354794	0.000742944	5.04041e-05	0.000769082	0.00150453	0	0.00216779	0.00216779	0.00150453	1.44084	1.44084	GPR82	0	0	0	0	0	0	0	0	1
PRRC1	0.0179508	0.0134665	0.00575183	0.0144056	0.00615136	0.0103023	0.00905403	0.00182973	0.0258629	0.0258629	0.0179508	1.44077	1.44077	PRRC1	0	0	0	0	0	0	0	0	1
LOC101928797	0	1.96281e-06	0	0	0	0	0	0	2.82703e-06	2.82703e-06	1.96281e-06	1.44029	1.44029	LOC101928797	0	0	0	0	0	0	0	0	1
ENTHD1	0.000110291	9.82895e-05	0	0	0	0	0	0	0.000158782	0.000158782	0.000110291	1.43967	1.43967	ENTHD1	0	0	0	0	0	0	0	0	1
GUCY1A2	0.0437643	0.0362194	0.0139549	0.0184779	0.00924705	0.0374515	0.014691	0.0103669	0.0630014	0.0630014	0.0437643	1.43956	1.43956	GUCY1A2	0	0	0	0	0	0	0	0	1
SEPSECS	0.00175043	0.00300966	0.00236843	0.00587852	0.00138451	0.00225916	0.000185826	0	0.00846051	0.00846051	0.00587852	1.43922	1.43922	SEPSECS	0	0	0	0	0	0	0	0	1
SNCG	0.000159346	0.000804139	0.000288951	0.000438496	0	0.00131159	0	0	0.00188746	0.00188746	0.00131159	1.43906	1.43906	SNCG	0	0	0	0	0	0	0	0	1
RBP2	0	0.000219301	0	0	0	0	0	0	0.000315523	0.000315523	0.000219301	1.43877	1.43877	RBP2	0	0	0	0	0	0	0	0	1
GPR1	0.000895736	0.000680189	0.000126469	0.000172839	5.04041e-05	0.000773133	0	0	0.00128861	0.00128861	0.000895736	1.4386	1.4386	GPR1	0	0	0	0	0	0	0	0	1
ZER1	0.00981821	0.0105554	0.000412458	0.00593317	0.00267253	0.00528918	0.00709387	0	0.0151703	0.0151703	0.0105554	1.4372	1.4372	ZER1	0	0	0	0	0	0	0	0	1
CHIT1	0	8.9995e-06	0	0	0	0	0	0	1.29295e-05	1.29295e-05	8.9995e-06	1.43669	1.43669	CHIT1	0	0	0	0	0	0	0	0	1
SORCS1	0.00474984	0.00623816	0.00041442	0.00312536	0.000841879	0.00440862	0.00213889	0	0.00895691	0.00895691	0.00623816	1.43583	1.43583	SORCS1	0	0	0	0	0	0	0	0	1
SLC13A3	0.000731718	0.00212695	0	0.00089954	0.00143285	0.000703149	0	0	0.00305194	0.00305194	0.00212695	1.43489	1.43489	SLC13A3	0	0	0	0	0	0	0	0	1
SDC3	0.0107829	0.0332619	0.0314228	0.0117043	0.0371397	0.0236131	0.028494	0.00609831	0.0532858	0.0532858	0.0371397	1.43474	1.43474	SDC3	0	0	0	0	0	0	0	0	1
LARP6	0.00682451	0.00850204	0.000240507	0.00254038	0.00232587	0.00333111	0.00179282	0.000609123	0.012197	0.012197	0.00850204	1.4346	1.4346	LARP6	0	0	0	0	0	0	0	0	1
FAM74A4	0	0.000461009	0	1.42425e-05	0	7.78531e-05	0	0	0.000661237	0.000661237	0.000461009	1.43432	1.43432	FAM74A4	0	0	0	0	0	0	0	0	1
LCA10	3.46058e-05	0.000238051	0	0.000407391	2.17335e-05	3.17798e-05	0	0	0.000583924	0.000583924	0.000407391	1.43332	1.43332	LCA10	0	0	0	0	0	0	0	0	1
MTHFS	0	2.09308e-05	0.000737627	0.000181316	0	1.85511e-05	0	0	0.00105682	0.00105682	0.000737627	1.43273	1.43273	MTHFS	0	0	0	0	0	0	0	0	1
LOC100131257	0.00377249	0.0055731	0.00146103	0.00441182	0.0016562	0.00455835	0.00242173	0.00182973	0.00797183	0.00797183	0.0055731	1.43041	1.43041	LOC100131257	0	0	0	0	0	0	0	0	1
OR56A1	0	5.93031e-06	0	0	0	0	0	0	8.48108e-06	8.48108e-06	5.93031e-06	1.43013	1.43013	OR56A1	0	0	0	0	0	0	0	0	1
PRH1-PRR4	0	8.78743e-05	0	7.28633e-06	0	0	0	0	0.000125502	0.000125502	8.78743e-05	1.4282	1.4282	PRH1-PRR4	0	0	0	0	0	0	0	0	1
PTPN3	0.000377535	0.00169328	0.000293851	0.000325065	0	0.000768514	0	0	0.00241823	0.00241823	0.00169328	1.42813	1.42813	PTPN3	0	0	0	0	0	0	0	0	1
WDR37	0.0100449	0.00967165	0.0047693	0.00557061	0.00163048	0.00489395	0.000144385	0	0.0143426	0.0143426	0.0100449	1.42785	1.42785	WDR37	0	0	0	0	0	0	0	0	1
SGCG	0	0.000729007	9.95091e-05	0.000238549	0	0.000649878	0	0	0.00104037	0.00104037	0.000729007	1.4271	1.4271	SGCG	0	0	0	0	0	0	0	0	1
INTS10	0.0328925	0.0300786	0.00997788	0.026664	0.0227763	0.00843611	0.0203198	0.000609123	0.0469248	0.0469248	0.0328925	1.42661	1.42661	INTS10	0	0	0	0	0	0	0	0	1
HMGN2P46	0.000200058	0.000157696	0	4.02359e-05	0	0.000128748	0	0	0.000285336	0.000285336	0.000200058	1.42627	1.42627	HMGN2P46	0	0	0	0	0	0	0	0	1
LINC01277	0	0.00084979	0	0.00129277	0	3.55911e-05	0	0	0.00184262	0.00184262	0.00129277	1.42533	1.42533	LINC01277	0	0	0	0	0	0	0	0	1
HOXB4	0	1.98415e-06	0	0	0	0	0	0	2.82703e-06	2.82703e-06	1.98415e-06	1.42481	1.42481	HOXB4	0	0	0	0	0	0	0	0	1
POM121L8P	0.000476791	0.000473363	0.000390753	0.000187699	2.17335e-05	4.92524e-05	0.000280203	0	0.000679241	0.000679241	0.000476791	1.42461	1.42461	POM121L8P	0	0	0	0	0	0	0	0	1
PYY	6.62461e-05	0.000415105	0	0	0	0	0	0	0.000591331	0.000591331	0.000415105	1.42453	1.42453	PYY	0	0	0	0	0	0	0	0	1
FBXO25	0.0372631	0.0408406	0.0116111	0.0242653	0.00955095	0.0228799	0.0108168	0.0158537	0.0581748	0.0581748	0.0408406	1.42444	1.42444	FBXO25	0	0	0	0	0	0	0	0	1
TTLL9	0.000235024	0.000224218	0	0	0	0	0	0	0.000333821	0.000333821	0.000235024	1.42037	1.42037	TTLL9	0	0	0	0	0	0	0	0	1
CYB5R4	0.00362451	0.00645974	0.0011324	0.00697941	0.00153995	0.00227045	0.00364421	0.00243885	0.00991243	0.00991243	0.00697941	1.42024	1.42024	CYB5R4	0	0	0	0	0	0	0	0	1
C9orf84	0.00477925	0.00359919	0	0.00229736	0.00110614	0.000835102	0.00266664	0	0.00678438	0.00678438	0.00477925	1.41955	1.41955	C9orf84	0	0	0	0	0	0	0	0	1
IRGQ	0.0195455	0.0274973	0.00331592	0.0156671	0.00920553	0.0166161	0.0138073	0.0115851	0.0390192	0.0390192	0.0274973	1.41902	1.41902	IRGQ	0	0	0	0	0	0	0	0	1
SGMS1-AS1	0.000655638	0.00138183	0.000115157	0.00117518	3.11935e-05	0.000566117	4.47373e-05	0.000609123	0.00195985	0.00195985	0.00138183	1.4183	1.4183	SGMS1-AS1	0	0	0	0	0	0	0	0	1
NCAPH2	0.0201284	0.0302428	0.0194158	0.0103971	0.0199232	0.0130366	0.00618373	0.0164628	0.0428904	0.0428904	0.0302428	1.4182	1.4182	NCAPH2	0	0	0	0	0	0	0	0	1
MED13	0.0345119	0.0406358	0.0126029	0.0346497	0.0212514	0.0163803	0.0275394	0.0353669	0.0576226	0.0576226	0.0406358	1.41803	1.41803	MED13	0	0	0	0	0	0	0	0	1
NT5DC3	0.00733898	0.0135685	0.00286882	0.00341384	0.00237002	0.00591348	0.000887726	0	0.0192006	0.0192006	0.0135685	1.41509	1.41509	NT5DC3	0	0	0	0	0	0	0	0	1
MED23	0.010337	0.0108908	0.000841298	0.00749665	0.00686376	0.00428127	0	0	0.0154036	0.0154036	0.0108908	1.41437	1.41437	MED23	0	0	0	0	0	0	0	0	1
C14orf39	2.59491e-05	0.000133312	0	0.000138899	0	1.82277e-05	0	0	0.000196361	0.000196361	0.000138899	1.4137	1.4137	C14orf39	0	0	0	0	0	0	0	0	1
CHPF	0.00428508	0.0102282	0.00249862	0.00199708	0.00253381	0.00597252	0.0070776	0.00914628	0.0144554	0.0144554	0.0102282	1.41329	1.41329	CHPF	0	0	0	0	0	0	0	0	1
PIP5K1A	0.00879123	0.00817129	0.00120439	0.00862482	0.00521159	0.00623608	0.000197177	0	0.0124193	0.0124193	0.00879123	1.41269	1.41269	PIP5K1A	0	0	0	0	0	0	0	0	1
TDRD3	0.00766542	0.00747625	0.00579927	0.00585941	0.00308677	0.00522193	0.00467802	0.00122061	0.0108282	0.0108282	0.00766542	1.4126	1.4126	TDRD3	0	0	0	0	0	0	0	0	1
LINC00607	0	2.03698e-05	0	0.000365347	0	0.000348108	0	0	0.000515982	0.000515982	0.000365347	1.41231	1.41231	LINC00607	0	0	0	0	0	0	0	0	1
[truncated: 20,141 more rows]

## Sheet: PC marker genes
	IN_MEAN	EXC_MEAN	NSC_MEAN	MICRO_MEAN	ASTRO_MEAN	ENDO_MEAN	OPC_MEAN	CAJAL_MEAN	UNL_MEAN	MAX_VAL	MAX_VAL_k2	MAX_VAL/MAX_VAL_k2	FACTOR_2		IN_MEAN	EXC_MEAN	NSC_MEAN	MICRO_MEAN	ASTRO_MEAN	ENDO_MEAN	OPC_MEAN	CAJAL_MEAN	UNL_MEAN
GAPDH	1	1	1	1	1	1	1	1	1	1	1	1	1	GAPDH	1	1	1	1	1	1	1	1	1
INSL3	0	7.16181e-07	0	0	0	0	0	0	0.0208048	0.0208048	7.16181e-07	29049.7	29049.7	INSL3	0	0	0	0	0	0	0	0	1
STATH	0	0	0	0	0	0	0	0	0.037125	0.037125	0	#DIV/0!	29049	STATH	0	0	0	0	0	0	0	0	1
LOC100506526	0	0	0	0	0	0	0	0	0.0137054	0.0137054	0	#DIV/0!	29049	LOC100506526	0	0	0	0	0	0	0	0	1
KRTAP5-6	0	0	0	0	0	0	0	0	0.0128572	0.0128572	0	#DIV/0!	29049	KRTAP5-6	0	0	0	0	0	0	0	0	1
LINC01517	0	0	0	0	0	0	0	0	0.00420932	0.00420932	0	#DIV/0!	29049	LINC01517	0	0	0	0	0	0	0	0	1
PDHA2	0	0	0	0	0	0	0	0	0.00390531	0.00390531	0	#DIV/0!	29049	PDHA2	0	0	0	0	0	0	0	0	1
LOC101927539	0	0	0	0	0	0	0	0	0.00356926	0.00356926	0	#DIV/0!	29049	LOC101927539	0	0	0	0	0	0	0	0	1
LOC100134391	0	0	0	0	0	0	0	0	0.00140118	0.00140118	0	#DIV/0!	29049	LOC100134391	0	0	0	0	0	0	0	0	1
LACTBL1	0	0	0	0	0	0	0	0	0.00111935	0.00111935	0	#DIV/0!	29049	LACTBL1	0	0	0	0	0	0	0	0	1
MUC21	0	0	0	0	0	0	0	0	0.00111935	0.00111935	0	#DIV/0!	29049	MUC21	0	0	0	0	0	0	0	0	1
TBX10	0	0	0	0	0	0	0	0	0.00111935	0.00111935	0	#DIV/0!	29049	TBX10	0	0	0	0	0	0	0	0	1
OR1N2	0	0	0	0	0	0	0	0	0.00109169	0.00109169	0	#DIV/0!	29049	OR1N2	0	0	0	0	0	0	0	0	1
DAOA-AS1	0	0	0	0	0	0	0	0	0.0010503	0.0010503	0	#DIV/0!	29049	DAOA-AS1	0	0	0	0	0	0	0	0	1
TAAR2	0	0	0	0	0	0	0	0	0.00099891	0.00099891	0	#DIV/0!	29049	TAAR2	0	0	0	0	0	0	0	0	1
LINC00552	0	0	0	0	0	0	0	0	0.000837099	0.000837099	0	#DIV/0!	29049	LINC00552	0	0	0	0	0	0	0	0	1
OR2B3	0	0	0	0	0	0	0	0	0.000806193	0.000806193	0	#DIV/0!	29049	OR2B3	0	0	0	0	0	0	0	0	1
LOC102723373	0	0	0	0	0	0	0	0	0.000756861	0.000756861	0	#DIV/0!	29049	LOC102723373	0	0	0	0	0	0	0	0	1
LOC101928167	0	0	0	0	0	0	0	0	0.000709521	0.000709521	0	#DIV/0!	29049	LOC101928167	0	0	0	0	0	0	0	0	1
TEX19	0	0	0	0	0	0	0	0	0.000694002	0.000694002	0	#DIV/0!	29049	TEX19	0	0	0	0	0	0	0	0	1
KRT38	0	0	0	0	0	0	0	0	0.000691241	0.000691241	0	#DIV/0!	29049	KRT38	0	0	0	0	0	0	0	0	1
CSTL1	0	0	0	0	0	0	0	0	0.000599202	0.000599202	0	#DIV/0!	29049	CSTL1	0	0	0	0	0	0	0	0	1
C7orf33	0	0	0	0	0	0	0	0	0.000534102	0.000534102	0	#DIV/0!	29049	C7orf33	0	0	0	0	0	0	0	0	1
CD1B	0	0	0	0	0	0	0	0	0.000525764	0.000525764	0	#DIV/0!	29049	CD1B	0	0	0	0	0	0	0	0	1
ITLN2	0	0	0	0	0	0	0	0	0.000524713	0.000524713	0	#DIV/0!	29049	ITLN2	0	0	0	0	0	0	0	0	1
HLA-G	0	0	0	0	0	0	0	0	0.000514287	0.000514287	0	#DIV/0!	29049	HLA-G	0	0	0	0	0	0	0	0	1
IL17REL	0	0	0	0	0	0	0	0	0.000493669	0.000493669	0	#DIV/0!	29049	IL17REL	0	0	0	0	0	0	0	0	1
KRT2	0	0	0	0	0	0	0	0	0.000433056	0.000433056	0	#DIV/0!	29049	KRT2	0	0	0	0	0	0	0	0	1
CXCL6	0	0	0	0	0	0	0	0	0.000410666	0.000410666	0	#DIV/0!	29049	CXCL6	0	0	0	0	0	0	0	0	1
PWRN2	0	0	0	0	0	0	0	0	0.000389928	0.000389928	0	#DIV/0!	29049	PWRN2	0	0	0	0	0	0	0	0	1
H1FNT	0	0	0	0	0	0	0	0	0.000347341	0.000347341	0	#DIV/0!	29049	H1FNT	0	0	0	0	0	0	0	0	1
SLC6A10P	0	0	0	0	0	0	0	0	0.000345682	0.000345682	0	#DIV/0!	29049	SLC6A10P	0	0	0	0	0	0	0	0	1
GFRA3	0	0	0	0	0	0	0	0	0.000326316	0.000326316	0	#DIV/0!	29049	GFRA3	0	0	0	0	0	0	0	0	1
C6orf222	0	0	0	0	0	0	0	0	0.000321699	0.000321699	0	#DIV/0!	29049	C6orf222	0	0	0	0	0	0	0	0	1
GHSR	0	0	0	0	0	0	0	0	0.000320488	0.000320488	0	#DIV/0!	29049	GHSR	0	0	0	0	0	0	0	0	1
WWC2-AS1	0	0	0	0	0	0	0	0	0.000311836	0.000311836	0	#DIV/0!	29049	WWC2-AS1	0	0	0	0	0	0	0	0	1
BSX	0	0	0	0	0	0	0	0	0.000281281	0.000281281	0	#DIV/0!	29049	BSX	0	0	0	0	0	0	0	0	1
VHLL	0	0	0	0	0	0	0	0	0.000275524	0.000275524	0	#DIV/0!	29049	VHLL	0	0	0	0	0	0	0	0	1
CDRT15L2	0	0	0	0	0	0	0	0	0.000271937	0.000271937	0	#DIV/0!	29049	CDRT15L2	0	0	0	0	0	0	0	0	1
DIO1	0	0	0	0	0	0	0	0	0.000271937	0.000271937	0	#DIV/0!	29049	DIO1	0	0	0	0	0	0	0	0	1
ATP1A4	0	0	0	0	0	0	0	0	0.000266154	0.000266154	0	#DIV/0!	29049	ATP1A4	0	0	0	0	0	0	0	0	1
OR5P2	0	0	0	0	0	0	0	0	0.000251495	0.000251495	0	#DIV/0!	29049	OR5P2	0	0	0	0	0	0	0	0	1
LOC440602	0	0	0	0	0	0	0	0	0.000239526	0.000239526	0	#DIV/0!	29049	LOC440602	0	0	0	0	0	0	0	0	1
MSH5-SAPCD1	0	0	0	0	0	0	0	0	0.000235043	0.000235043	0	#DIV/0!	29049	MSH5-SAPCD1	0	0	0	0	0	0	0	0	1
LINC00297	0	0	0	0	0	0	0	0	0.000231322	0.000231322	0	#DIV/0!	29049	LINC00297	0	0	0	0	0	0	0	0	1
BPIFB6	0	0	0	0	0	0	0	0	0.000227556	0.000227556	0	#DIV/0!	29049	BPIFB6	0	0	0	0	0	0	0	0	1
FLJ46284	0	0	0	0	0	0	0	0	0.000224277	0.000224277	0	#DIV/0!	29049	FLJ46284	0	0	0	0	0	0	0	0	1
C1orf158	0	0	0	0	0	0	0	0	0.000224013	0.000224013	0	#DIV/0!	29049	C1orf158	0	0	0	0	0	0	0	0	1
GNAT3	0	0	0	0	0	0	0	0	0.000221235	0.000221235	0	#DIV/0!	29049	GNAT3	0	0	0	0	0	0	0	0	1
KRT77	0	0	0	0	0	0	0	0	0.000207383	0.000207383	0	#DIV/0!	29049	KRT77	0	0	0	0	0	0	0	0	1
CDRT15P2	0	0	0	0	0	0	0	0	0.000199403	0.000199403	0	#DIV/0!	29049	CDRT15P2	0	0	0	0	0	0	0	0	1
LINC01143	0	0	0	0	0	0	0	0	0.000179767	0.000179767	0	#DIV/0!	29049	LINC01143	0	0	0	0	0	0	0	0	1
LINC01500	0	0	0	0	0	0	0	0	0.000173267	0.000173267	0	#DIV/0!	29049	LINC01500	0	0	0	0	0	0	0	0	1
OR4F17	0	0	0	0	0	0	0	0	0.000173267	0.000173267	0	#DIV/0!	29049	OR4F17	0	0	0	0	0	0	0	0	1
SAMSN1-AS1	0	0	0	0	0	0	0	0	0.000173267	0.000173267	0	#DIV/0!	29049	SAMSN1-AS1	0	0	0	0	0	0	0	0	1
KRTAP4-12	0	0	0	0	0	0	0	0	0.000168073	0.000168073	0	#DIV/0!	29049	KRTAP4-12	0	0	0	0	0	0	0	0	1
KRT4	0	0	0	0	0	0	0	0	0.000163787	0.000163787	0	#DIV/0!	29049	KRT4	0	0	0	0	0	0	0	0	1
TREML3P	0	0	0	0	0	0	0	0	0.000163014	0.000163014	0	#DIV/0!	29049	TREML3P	0	0	0	0	0	0	0	0	1
UTAT33	0	0	0	0	0	0	0	0	0.000153542	0.000153542	0	#DIV/0!	29049	UTAT33	0	0	0	0	0	0	0	0	1
OR5P3	0	0	0	0	0	0	0	0	0.000143759	0.000143759	0	#DIV/0!	29049	OR5P3	0	0	0	0	0	0	0	0	1
HLTF-AS1	0	0	0	0	0	0	0	0	0.000138614	0.000138614	0	#DIV/0!	29049	HLTF-AS1	0	0	0	0	0	0	0	0	1
IQCF1	0	0	0	0	0	0	0	0	0.000138614	0.000138614	0	#DIV/0!	29049	IQCF1	0	0	0	0	0	0	0	0	1
SNORA49	0	0	0	0	0	0	0	0	0.000135162	0.000135162	0	#DIV/0!	29049	SNORA49	0	0	0	0	0	0	0	0	1
C11orf42	0	0	0	0	0	0	0	0	0.000129917	0.000129917	0	#DIV/0!	29049	C11orf42	0	0	0	0	0	0	0	0	1
LOC101929441	0	0	0	0	0	0	0	0	0.000116378	0.000116378	0	#DIV/0!	29049	LOC101929441	0	0	0	0	0	0	0	0	1
CA6	0	0	0	0	0	0	0	0	0.000115482	0.000115482	0	#DIV/0!	29049	CA6	0	0	0	0	0	0	0	0	1
PRKAG3	0	0	0	0	0	0	0	0	0.000115482	0.000115482	0	#DIV/0!	29049	PRKAG3	0	0	0	0	0	0	0	0	1
LOC101927604	0	0	0	0	0	0	0	0	0.000109113	0.000109113	0	#DIV/0!	29049	LOC101927604	0	0	0	0	0	0	0	0	1
BPIFB2	0	0	0	0	0	0	0	0	0.000107771	0.000107771	0	#DIV/0!	29049	BPIFB2	0	0	0	0	0	0	0	0	1
LOC101928270	0	0	0	0	0	0	0	0	0.000107771	0.000107771	0	#DIV/0!	29049	LOC101928270	0	0	0	0	0	0	0	0	1
CABP2	0	0	0	0	0	0	0	0	0.000103903	0.000103903	0	#DIV/0!	29049	CABP2	0	0	0	0	0	0	0	0	1
LINC01254	0	0	0	0	0	0	0	0	0.000102007	0.000102007	0	#DIV/0!	29049	LINC01254	0	0	0	0	0	0	0	0	1
LOC101928651	0	0	0	0	0	0	0	0	0.000100691	0.000100691	0	#DIV/0!	29049	LOC101928651	0	0	0	0	0	0	0	0	1
LINC01424	0	0	0	0	0	0	0	0	9.0838e-05	9.0838e-05	0	#DIV/0!	29049	LINC01424	0	0	0	0	0	0	0	0	1
TTC22	0	0	0	0	0	0	0	0	9.0838e-05	9.0838e-05	0	#DIV/0!	29049	TTC22	0	0	0	0	0	0	0	0	1
SMCO1	0	0	0	0	0	0	0	0	8.81137e-05	8.81137e-05	0	#DIV/0!	29049	SMCO1	0	0	0	0	0	0	0	0	1
LINC01075	0	0	0	0	0	0	0	0	8.38317e-05	8.38317e-05	0	#DIV/0!	29049	LINC01075	0	0	0	0	0	0	0	0	1
C6orf141	0	0	0	0	0	0	0	0	7.90384e-05	7.90384e-05	0	#DIV/0!	29049	C6orf141	0	0	0	0	0	0	0	0	1
ZNF645	0	0	0	0	0	0	0	0	7.77728e-05	7.77728e-05	0	#DIV/0!	29049	ZNF645	0	0	0	0	0	0	0	0	1
AOAH-IT1	0	0	0	0	0	0	0	0	7.27912e-05	7.27912e-05	0	#DIV/0!	29049	AOAH-IT1	0	0	0	0	0	0	0	0	1
OR4C45	0	0	0	0	0	0	0	0	7.18621e-05	7.18621e-05	0	#DIV/0!	29049	OR4C45	0	0	0	0	0	0	0	0	1
SNORA11C	0	0	0	0	0	0	0	0	7.18621e-05	7.18621e-05	0	#DIV/0!	29049	SNORA11C	0	0	0	0	0	0	0	0	1
APOC3	0	0	0	0	0	0	0	0	7.1838e-05	7.1838e-05	0	#DIV/0!	29049	APOC3	0	0	0	0	0	0	0	0	1
LINC01363	0	0	0	0	0	0	0	0	6.9749e-05	6.9749e-05	0	#DIV/0!	29049	LINC01363	0	0	0	0	0	0	0	0	1
C10orf113	0	0	0	0	0	0	0	0	6.46377e-05	6.46377e-05	0	#DIV/0!	29049	C10orf113	0	0	0	0	0	0	0	0	1
LINC01195	0	0	0	0	0	0	0	0	6.08788e-05	6.08788e-05	0	#DIV/0!	29049	LINC01195	0	0	0	0	0	0	0	0	1
CD207	0	0	0	0	0	0	0	0	5.98926e-05	5.98926e-05	0	#DIV/0!	29049	CD207	0	0	0	0	0	0	0	0	1
PAH	0	0	0	0	0	0	0	0	5.81442e-05	5.81442e-05	0	#DIV/0!	29049	PAH	0	0	0	0	0	0	0	0	1
MROH2A	0	0	0	0	0	0	0	0	5.532e-05	5.532e-05	0	#DIV/0!	29049	MROH2A	0	0	0	0	0	0	0	0	1
LINC00544	0	0	0	0	0	0	0	0	5.3213e-05	5.3213e-05	0	#DIV/0!	29049	LINC00544	0	0	0	0	0	0	0	0	1
C9orf57	0	0	0	0	0	0	0	0	5.03197e-05	5.03197e-05	0	#DIV/0!	29049	C9orf57	0	0	0	0	0	0	0	0	1
LINC01490	0	0	0	0	0	0	0	0	4.96714e-05	4.96714e-05	0	#DIV/0!	29049	LINC01490	0	0	0	0	0	0	0	0	1
LOC105373300	0	0	0	0	0	0	0	0	4.96714e-05	4.96714e-05	0	#DIV/0!	29049	LOC105373300	0	0	0	0	0	0	0	0	1
LINC00111	0	0	0	0	0	0	0	0	4.7923e-05	4.7923e-05	0	#DIV/0!	29049	LINC00111	0	0	0	0	0	0	0	0	1
KLHDC7A	0	0	0	0	0	0	0	0	4.7923e-05	4.7923e-05	0	#DIV/0!	29049	KLHDC7A	0	0	0	0	0	0	0	0	1
LOC400661	0	0	0	0	0	0	0	0	4.7923e-05	4.7923e-05	0	#DIV/0!	29049	LOC400661	0	0	0	0	0	0	0	0	1
SOST	0	0	0	0	0	0	0	0	4.7923e-05	4.7923e-05	0	#DIV/0!	29049	SOST	0	0	0	0	0	0	0	0	1
IL17B	0	0	0	0	0	0	0	0	4.67837e-05	4.67837e-05	0	#DIV/0!	29049	IL17B	0	0	0	0	0	0	0	0	1
LOC101927592	0	0	0	0	0	0	0	0	4.59057e-05	4.59057e-05	0	#DIV/0!	29049	LOC101927592	0	0	0	0	0	0	0	0	1
KIR3DL2	0	0	0	0	0	0	0	0	4.31194e-05	4.31194e-05	0	#DIV/0!	29049	KIR3DL2	0	0	0	0	0	0	0	0	1
OR4N3P	0	0	0	0	0	0	0	0	4.31194e-05	4.31194e-05	0	#DIV/0!	29049	OR4N3P	0	0	0	0	0	0	0	0	1
SPATS1	0	0	0	0	0	0	0	0	4.31194e-05	4.31194e-05	0	#DIV/0!	29049	SPATS1	0	0	0	0	0	0	0	0	1
P4HA2-AS1	0	0	0	0	0	0	0	0	4.1002e-05	4.1002e-05	0	#DIV/0!	29049	P4HA2-AS1	0	0	0	0	0	0	0	0	1
FMOD	0	0	0	0	0	0	0	0	4.01057e-05	4.01057e-05	0	#DIV/0!	29049	FMOD	0	0	0	0	0	0	0	0	1
SPAG11A	0	0	0	0	0	0	0	0	3.77683e-05	3.77683e-05	0	#DIV/0!	29049	SPAG11A	0	0	0	0	0	0	0	0	1
FUT7	0	0	0	0	0	0	0	0	3.75225e-05	3.75225e-05	0	#DIV/0!	29049	FUT7	0	0	0	0	0	0	0	0	1
FAM27E2	0	0	0	0	0	0	0	0	3.65363e-05	3.65363e-05	0	#DIV/0!	29049	FAM27E2	0	0	0	0	0	0	0	0	1
CLEC17A	0	0	0	0	0	0	0	0	3.63956e-05	3.63956e-05	0	#DIV/0!	29049	CLEC17A	0	0	0	0	0	0	0	0	1
APOBEC3H	0	0	0	0	0	0	0	0	3.5919e-05	3.5919e-05	0	#DIV/0!	29049	APOBEC3H	0	0	0	0	0	0	0	0	1
OR2A4	0	0	0	0	0	0	0	0	3.5919e-05	3.5919e-05	0	#DIV/0!	29049	OR2A4	0	0	0	0	0	0	0	0	1
FANCD2OS	0	0	0	0	0	0	0	0	3.59087e-05	3.59087e-05	0	#DIV/0!	29049	FANCD2OS	0	0	0	0	0	0	0	0	1
MNX1-AS1	0	0	0	0	0	0	0	0	3.59087e-05	3.59087e-05	0	#DIV/0!	29049	MNX1-AS1	0	0	0	0	0	0	0	0	1
KRTDAP	0	0	0	0	0	0	0	0	3.55423e-05	3.55423e-05	0	#DIV/0!	29049	KRTDAP	0	0	0	0	0	0	0	0	1
LINC01545	0	0	0	0	0	0	0	0	3.46534e-05	3.46534e-05	0	#DIV/0!	29049	LINC01545	0	0	0	0	0	0	0	0	1
OR4K5	0	0	0	0	0	0	0	0	3.46534e-05	3.46534e-05	0	#DIV/0!	29049	OR4K5	0	0	0	0	0	0	0	0	1
PLGLA	0	0	0	0	0	0	0	0	3.46534e-05	3.46534e-05	0	#DIV/0!	29049	PLGLA	0	0	0	0	0	0	0	0	1
FAM153B	0	0	0	0	0	0	0	0	3.38017e-05	3.38017e-05	0	#DIV/0!	29049	FAM153B	0	0	0	0	0	0	0	0	1
LOC101929080	0	0	0	0	0	0	0	0	3.30844e-05	3.30844e-05	0	#DIV/0!	29049	LOC101929080	0	0	0	0	0	0	0	0	1
OR14A16	0	0	0	0	0	0	0	0	3.30844e-05	3.30844e-05	0	#DIV/0!	29049	OR14A16	0	0	0	0	0	0	0	0	1
TMPRSS12	0	0	0	0	0	0	0	0	3.04626e-05	3.04626e-05	0	#DIV/0!	29049	TMPRSS12	0	0	0	0	0	0	0	0	1
NPS	0	0	0	0	0	0	0	0	2.87186e-05	2.87186e-05	0	#DIV/0!	29049	NPS	0	0	0	0	0	0	0	0	1
OR10W1	0	0	0	0	0	0	0	0	2.87186e-05	2.87186e-05	0	#DIV/0!	29049	OR10W1	0	0	0	0	0	0	0	0	1
DUOXA1	0	0	0	0	0	0	0	0	2.81315e-05	2.81315e-05	0	#DIV/0!	29049	DUOXA1	0	0	0	0	0	0	0	0	1
IL3	0	0	0	0	0	0	0	0	2.43426e-05	2.43426e-05	0	#DIV/0!	29049	IL3	0	0	0	0	0	0	0	0	1
MS4A6E	0	0	0	0	0	0	0	0	2.43426e-05	2.43426e-05	0	#DIV/0!	29049	MS4A6E	0	0	0	0	0	0	0	0	1
LOC101927849	0	0	0	0	0	0	0	0	2.39391e-05	2.39391e-05	0	#DIV/0!	29049	LOC101927849	0	0	0	0	0	0	0	0	1
LUNAR1	0	0	0	0	0	0	0	0	2.39391e-05	2.39391e-05	0	#DIV/0!	29049	LUNAR1	0	0	0	0	0	0	0	0	1
ZNF729	0	0	0	0	0	0	0	0	2.39391e-05	2.39391e-05	0	#DIV/0!	29049	ZNF729	0	0	0	0	0	0	0	0	1
HOXA3	0	0	0	0	0	0	0	0	2.33391e-05	2.33391e-05	0	#DIV/0!	29049	HOXA3	0	0	0	0	0	0	0	0	1
IGF2	0	0	0	0	0	0	0	0	2.22232e-05	2.22232e-05	0	#DIV/0!	29049	IGF2	0	0	0	0	0	0	0	0	1
LINC00226	0	0	0	0	0	0	0	0	2.15183e-05	2.15183e-05	0	#DIV/0!	29049	LINC00226	0	0	0	0	0	0	0	0	1
OPN1SW	0	0	0	0	0	0	0	0	2.15183e-05	2.15183e-05	0	#DIV/0!	29049	OPN1SW	0	0	0	0	0	0	0	0	1
TMEM150B	0	0	0	0	0	0	0	0	2.15183e-05	2.15183e-05	0	#DIV/0!	29049	TMEM150B	0	0	0	0	0	0	0	0	1
HIST1H4L	0	0	0	0	0	0	0	0	1.88029e-05	1.88029e-05	0	#DIV/0!	29049	HIST1H4L	0	0	0	0	0	0	0	0	1
LOC101927787	0	0	0	0	0	0	0	0	1.88029e-05	1.88029e-05	0	#DIV/0!	29049	LOC101927787	0	0	0	0	0	0	0	0	1
LOC105370306	0	0	0	0	0	0	0	0	1.88029e-05	1.88029e-05	0	#DIV/0!	29049	LOC105370306	0	0	0	0	0	0	0	0	1
SLIT2-IT1	0	0	0	0	0	0	0	0	1.72517e-05	1.72517e-05	0	#DIV/0!	29049	SLIT2-IT1	0	0	0	0	0	0	0	0	1
PCDHGB1	0	0	0	0	0	0	0	0	1.69663e-05	1.69663e-05	0	#DIV/0!	29049	PCDHGB1	0	0	0	0	0	0	0	0	1
LINC01378	0	0	0	0	0	0	0	0	1.67694e-05	1.67694e-05	0	#DIV/0!	29049	LINC01378	0	0	0	0	0	0	0	0	1
LINC00935	0	0	0	0	0	0	0	0	1.44352e-05	1.44352e-05	0	#DIV/0!	29049	LINC00935	0	0	0	0	0	0	0	0	1
LINC01312	0	0	0	0	0	0	0	0	1.44352e-05	1.44352e-05	0	#DIV/0!	29049	LINC01312	0	0	0	0	0	0	0	0	1
LOC101928205	0	0	0	0	0	0	0	0	1.44352e-05	1.44352e-05	0	#DIV/0!	29049	LOC101928205	0	0	0	0	0	0	0	0	1
LOC101928804	0	0	0	0	0	0	0	0	1.44352e-05	1.44352e-05	0	#DIV/0!	29049	LOC101928804	0	0	0	0	0	0	0	0	1
CAPN13	0	0	0	0	0	0	0	0	1.44007e-05	1.44007e-05	0	#DIV/0!	29049	CAPN13	0	0	0	0	0	0	0	0	1
CETN1	0	0	0	0	0	0	0	0	1.44007e-05	1.44007e-05	0	#DIV/0!	29049	CETN1	0	0	0	0	0	0	0	0	1
MBD3L1	0	0	0	0	0	0	0	0	1.44007e-05	1.44007e-05	0	#DIV/0!	29049	MBD3L1	0	0	0	0	0	0	0	0	1
NOMO3	0	0	0	0	0	0	0	0	1.44007e-05	1.44007e-05	0	#DIV/0!	29049	NOMO3	0	0	0	0	0	0	0	0	1
RGS21	0	0	0	0	0	0	0	0	1.44007e-05	1.44007e-05	0	#DIV/0!	29049	RGS21	0	0	0	0	0	0	0	0	1
SNORA2A	0	0	0	0	0	0	0	0	1.44007e-05	1.44007e-05	0	#DIV/0!	29049	SNORA2A	0	0	0	0	0	0	0	0	1
WNT9A	0	0	0	0	0	0	0	0	1.44007e-05	1.44007e-05	0	#DIV/0!	29049	WNT9A	0	0	0	0	0	0	0	0	1
XACT	0	0	0	0	0	0	0	0	1.44007e-05	1.44007e-05	0	#DIV/0!	29049	XACT	0	0	0	0	0	0	0	0	1
MTUS2-AS1	0	0	0	0	0	0	0	0	1.24287e-05	1.24287e-05	0	#DIV/0!	29049	MTUS2-AS1	0	0	0	0	0	0	0	0	1
SALRNA1	0	0	0	0	0	0	0	0	1.21937e-05	1.21937e-05	0	#DIV/0!	29049	SALRNA1	0	0	0	0	0	0	0	0	1
USH1G	0	0	0	0	0	0	0	0	1.21937e-05	1.21937e-05	0	#DIV/0!	29049	USH1G	0	0	0	0	0	0	0	0	1
HOXA13	0	0	0	0	0	0	0	0	1.19696e-05	1.19696e-05	0	#DIV/0!	29049	HOXA13	0	0	0	0	0	0	0	0	1
KRTAP7-1	0	0	0	0	0	0	0	0	1.19696e-05	1.19696e-05	0	#DIV/0!	29049	KRTAP7-1	0	0	0	0	0	0	0	0	1
LINC00460	0	0	0	0	0	0	0	0	1.19696e-05	1.19696e-05	0	#DIV/0!	29049	LINC00460	0	0	0	0	0	0	0	0	1
LOC101929395	0	0	0	0	0	0	0	0	1.19696e-05	1.19696e-05	0	#DIV/0!	29049	LOC101929395	0	0	0	0	0	0	0	0	1
MYL10	0	0	0	0	0	0	0	0	1.19696e-05	1.19696e-05	0	#DIV/0!	29049	MYL10	0	0	0	0	0	0	0	0	1
NBPF7	0	0	0	0	0	0	0	0	1.19696e-05	1.19696e-05	0	#DIV/0!	29049	NBPF7	0	0	0	0	0	0	0	0	1
SERPINE3	0	0	0	0	0	0	0	0	1.16695e-05	1.16695e-05	0	#DIV/0!	29049	SERPINE3	0	0	0	0	0	0	0	0	1
DOC2GP	0	0	0	0	0	0	0	0	1.00171e-05	1.00171e-05	0	#DIV/0!	29049	DOC2GP	0	0	0	0	0	0	0	0	1
FEV	0	0	0	0	0	0	0	0	1.00171e-05	1.00171e-05	0	#DIV/0!	29049	FEV	0	0	0	0	0	0	0	0	1
SOAT2	0	0	0	0	0	0	0	0	7.20035e-06	7.20035e-06	0	#DIV/0!	29049	SOAT2	0	0	0	0	0	0	0	0	1
TAS2R43	0	0	0	0	0	0	0	0	7.20035e-06	7.20035e-06	0	#DIV/0!	29049	TAS2R43	0	0	0	0	0	0	0	0	1
DEFA4	0	0	0	0	0	0	0	0	7.20035e-06	7.20035e-06	0	#DIV/0!	29049	DEFA4	0	0	0	0	0	0	0	0	1
EVX1-AS	0	0	0	0	0	0	0	0	7.20035e-06	7.20035e-06	0	#DIV/0!	29049	EVX1-AS	0	0	0	0	0	0	0	0	1
GPR27	0	0	0	0	0	0	0	0	7.20035e-06	7.20035e-06	0	#DIV/0!	29049	GPR27	0	0	0	0	0	0	0	0	1
HTR3D	0	0	0	0	0	0	0	0	7.20035e-06	7.20035e-06	0	#DIV/0!	29049	HTR3D	0	0	0	0	0	0	0	0	1
KCNAB1-AS2	0	0	0	0	0	0	0	0	7.20035e-06	7.20035e-06	0	#DIV/0!	29049	KCNAB1-AS2	0	0	0	0	0	0	0	0	1
LINC01505	0	0	0	0	0	0	0	0	7.20035e-06	7.20035e-06	0	#DIV/0!	29049	LINC01505	0	0	0	0	0	0	0	0	1
LOC100506869	0	0	0	0	0	0	0	0	7.20035e-06	7.20035e-06	0	#DIV/0!	29049	LOC100506869	0	0	0	0	0	0	0	0	1
LOC101928460	0	0	0	0	0	0	0	0	7.20035e-06	7.20035e-06	0	#DIV/0!	29049	LOC101928460	0	0	0	0	0	0	0	0	1
MBD3L3	0	0	0	0	0	0	0	0	7.20035e-06	7.20035e-06	0	#DIV/0!	29049	MBD3L3	0	0	0	0	0	0	0	0	1
MLNR	0	0	0	0	0	0	0	0	7.20035e-06	7.20035e-06	0	#DIV/0!	29049	MLNR	0	0	0	0	0	0	0	0	1
OR2A7	0	0	0	0	0	0	0	0	7.20035e-06	7.20035e-06	0	#DIV/0!	29049	OR2A7	0	0	0	0	0	0	0	0	1
OR2T6	0	0	0	0	0	0	0	0	7.20035e-06	7.20035e-06	0	#DIV/0!	29049	OR2T6	0	0	0	0	0	0	0	0	1
OR5I1	0	0	0	0	0	0	0	0	7.20035e-06	7.20035e-06	0	#DIV/0!	29049	OR5I1	0	0	0	0	0	0	0	0	1
PRR35	0	0	0	0	0	0	0	0	7.20035e-06	7.20035e-06	0	#DIV/0!	29049	PRR35	0	0	0	0	0	0	0	0	1
TARM1	0	0	0	0	0	0	0	0	7.20035e-06	7.20035e-06	0	#DIV/0!	29049	TARM1	0	0	0	0	0	0	0	0	1
C4orf36	0	0	0	0	0	0	0	0	4.19236e-06	4.19236e-06	0	#DIV/0!	29049	C4orf36	0	0	0	0	0	0	0	0	1
LOC102467226	0	0	0	0	0	0	0	0	4.19236e-06	4.19236e-06	0	#DIV/0!	29049	LOC102467226	0	0	0	0	0	0	0	0	1
ZCCHC13	0	0	0	0	0	0	0	0	4.19236e-06	4.19236e-06	0	#DIV/0!	29049	ZCCHC13	0	0	0	0	0	0	0	0	1
ZNF474	0	0	0	0	0	0	0	0	4.19236e-06	4.19236e-06	0	#DIV/0!	29049	ZNF474	0	0	0	0	0	0	0	0	1
BARHL1	0	0	0	0	0	0	0	0	3.33905e-06	3.33905e-06	0	#DIV/0!	29049	BARHL1	0	0	0	0	0	0	0	0	1
SNORA46	0	0	0	0	0	0	0	0	3.33905e-06	3.33905e-06	0	#DIV/0!	29049	SNORA46	0	0	0	0	0	0	0	0	1
LBX1-AS1	0	2.06549e-06	0	0	0	0	0	0	0.0273372	0.0273372	2.06549e-06	13235.2	13235.2	LBX1-AS1	0	0	0	0	0	0	0	0	1
MAGEB3	0	1.21292e-05	0	1.13917e-05	0	0	0	0	0.0836006	0.0836006	1.21292e-05	6892.49	6892.49	MAGEB3	0	0	0	0	0	0	0	0	1
RPTN	0	1.43508e-06	0	0	0	0	0	0	0.00206093	0.00206093	1.43508e-06	1436.11	1436.11	RPTN	0	0	0	0	0	0	0	0	1
PABPC1L2B-AS1	0	1.0346e-06	0	0	0	0	0	0	0.00112586	0.00112586	1.0346e-06	1088.2	1088.2	PABPC1L2B-AS1	0	0	0	0	0	0	0	0	1
EPB42	5.38466e-05	6.50105e-05	0	7.69964e-05	0	6.59968e-05	0	1.59638e-05	0.0603488	0.0603488	7.69964e-05	783.788	783.788	EPB42	0	0	0	0	0	0	0	0	1
MMP12	4.34284e-05	2.5514e-05	0	0	0	0	0	0	0.0281607	0.0281607	4.34284e-05	648.441	648.441	MMP12	0	0	0	0	0	0	0	0	1
LOC151121	0	9.99385e-07	0	0	0	0	0	0	0.000620713	0.000620713	9.99385e-07	621.095	621.095	LOC151121	0	0	0	0	0	0	0	0	1
SMARCA5-AS1	0	2.28197e-06	0	0	0	0	0	0	0.0012948	0.0012948	2.28197e-06	567.405	567.405	SMARCA5-AS1	0	0	0	0	0	0	0	0	1
LCE2B	0	2.99543e-06	0	0	0	0	0	0	0.00160557	0.00160557	2.99543e-06	536.007	536.007	LCE2B	0	0	0	0	0	0	0	0	1
PDZK1IP1	0	1.37513e-05	0	0	0	0	0	0	0.00578151	0.00578151	1.37513e-05	420.433	420.433	PDZK1IP1	0	0	0	0	0	0	0	0	1
S100A1	0	2.75307e-06	0	0	0	0	0	0	0.00111935	0.00111935	2.75307e-06	406.584	406.584	S100A1	0	0	0	0	0	0	0	0	1
AADACL4	7.17337e-06	0	0	0	0	0	0	1.31197e-05	0.00438574	0.00438574	1.31197e-05	334.286	334.286	AADACL4	0	0	0	0	0	0	0	0	1
VWC2L	0.000132768	0.000164158	0	0	0	0	0	0	0.0517934	0.0517934	0.000164158	315.509	315.509	VWC2L	0	0	0	0	0	0	0	0	1
GYPA	0.000304976	0.000530243	0	0.000228046	0	3.05839e-05	0	0.000380359	0.150134	0.150134	0.000530243	283.142	283.142	GYPA	0	0	0	0	0	0	0	0	1
POU5F2	0	1.17639e-05	0	0	0	0	0	0	0.00324537	0.00324537	1.17639e-05	275.876	275.876	POU5F2	0	0	0	0	0	0	0	0	1
TBX2-AS1	0	1.09167e-06	0	0	0	0	0	0	0.00026602	0.00026602	1.09167e-06	243.682	243.682	TBX2-AS1	0	0	0	0	0	0	0	0	1
TEX41	0	4.69723e-06	0	0	0	0	0	0	0.000858495	0.000858495	4.69723e-06	182.766	182.766	TEX41	0	0	0	0	0	0	0	0	1
FAP	6.22041e-06	4.06954e-05	0	0	0	0	0	0	0.00682582	0.00682582	4.06954e-05	167.73	167.73	FAP	0	0	0	0	0	0	0	0	1
HIST1H2APS1	0	1.83617e-05	0	0	0	0	0	0	0.00306471	0.00306471	1.83617e-05	166.908	166.908	HIST1H2APS1	0	0	0	0	0	0	0	0	1
GXYLT1P3	0	6.71521e-06	0	0	0	0	0	0	0.0010812	0.0010812	6.71521e-06	161.008	161.008	GXYLT1P3	0	0	0	0	0	0	0	0	1
TSPO2	0	7.67357e-06	0	9.63116e-05	0	0	0	0	0.0140622	0.0140622	9.63116e-05	146.007	146.007	TSPO2	0	0	0	0	0	0	0	0	1
VPREB3	1.46443e-05	1.46106e-05	0	0	0	0	0	0	0.00208221	0.00208221	1.46443e-05	142.186	142.186	VPREB3	0	0	0	0	0	0	0	0	1
LOC101928449	0	7.20471e-05	0	1.63932e-05	0	0	0	0	0.00962544	0.00962544	7.20471e-05	133.599	133.599	LOC101928449	0	0	0	0	0	0	0	0	1
OPALIN	0	4.38889e-05	0	0	0	0	0	0	0.00576921	0.00576921	4.38889e-05	131.45	131.45	OPALIN	0	0	0	0	0	0	0	0	1
LINC00538	0	6.43216e-06	0	0	0	0	0	1.33385e-05	0.00169905	0.00169905	1.33385e-05	127.379	127.379	LINC00538	0	0	0	0	0	0	0	0	1
CST6	0	0	0	1.30157e-05	0	0	0	0	0.00161241	0.00161241	1.30157e-05	123.882	123.882	CST6	0	0	0	0	0	0	0	0	1
HBM	0.00461925	0.00248004	0.000744619	0.00242495	0.000262193	0.00208419	0.00104983	0.000195462	0.526943	0.526943	0.00461925	114.076	114.076	HBM	0	0	0	0	0	0	0	0	1
SPRR4	0	1.47003e-06	0	7.51287e-05	0	0	0	0	0.00846509	0.00846509	7.51287e-05	112.675	112.675	SPRR4	0	0	0	0	0	0	0	0	1
LOC100147773	0	0.00010846	0	2.71518e-05	0	0	0	5.7165e-05	0.0113256	0.0113256	0.00010846	104.422	104.422	LOC100147773	0	0	0	0	0	0	0	0	1
ST8SIA6	0	3.14914e-05	0	0.000102864	0	0	0	0	0.0107078	0.0107078	0.000102864	104.096	104.096	ST8SIA6	0	0	0	0	0	0	0	0	1
C5orf17	0	9.89358e-05	0	0	0	0	0	0	0.00974961	0.00974961	9.89358e-05	98.5448	98.5448	C5orf17	0	0	0	0	0	0	0	0	1
BDKRB1	0	0.000747155	0	0	0	0	0	1.32115e-05	0.0715668	0.0715668	0.000747155	95.7858	95.7858	BDKRB1	0	0	0	0	0	0	0	0	1
LINC00376	0	5.70955e-05	0	0	0	0	0	0	0.00525984	0.00525984	5.70955e-05	92.1235	92.1235	LINC00376	0	0	0	0	0	0	0	0	1
AHSP	0.000633051	0.00110264	0.000328141	0.00338849	0	0.00357576	0.000340814	0.000376301	0.32309	0.32309	0.00357576	90.3556	90.3556	AHSP	0	0	0	0	0	0	0	0	1
LOC340113	0	6.7435e-06	0	0	0	0	0	0	0.000602128	0.000602128	6.7435e-06	89.2901	89.2901	LOC340113	0	0	0	0	0	0	0	0	1
LINC00858	0	1.14371e-06	0	0	0	0	0	0	0.000100639	0.000100639	1.14371e-06	87.9938	87.9938	LINC00858	0	0	0	0	0	0	0	0	1
LINC00626	0	4.13097e-06	0	0	0	0	0	0	0.00035949	0.00035949	4.13097e-06	87.0231	87.0231	LINC00626	0	0	0	0	0	0	0	0	1
NLRP8	0.000449824	0.000880102	6.38669e-05	0.000471705	0.000810552	0.000960288	0.000454352	0.000358975	0.0795315	0.0795315	0.000960288	82.8204	82.8204	NLRP8	0	0	0	0	0	0	0	0	1
DRC7	0	1.23612e-05	0	0	0	0	0	0	0.000915686	0.000915686	1.23612e-05	74.0778	74.0778	DRC7	0	0	0	0	0	0	0	0	1
LOC100129924	0	1.14625e-05	0	0	0	0	0	0	0.000835377	0.000835377	1.14625e-05	72.879	72.879	LOC100129924	0	0	0	0	0	0	0	0	1
NHSL2	0	0.000500289	0	0	0	0	0	5.39891e-06	0.0363957	0.0363957	0.000500289	72.7493	72.7493	NHSL2	0	0	0	0	0	0	0	0	1
HCG26	0	4.6293e-06	0	0	0	0	0	0	0.000323357	0.000323357	4.6293e-06	69.8501	69.8501	HCG26	0	0	0	0	0	0	0	0	1
SLC4A1	0.000380359	0.000483552	0.000115311	0.00140685	0	0.000580807	0.000236271	0.000596499	0.0957818	0.0957818	0.00140685	68.0827	68.0827	SLC4A1	0	0	0	0	0	0	0	0	1
LINC00184	0	2.96673e-05	0	0	0	0	0	0	0.00199782	0.00199782	2.96673e-05	67.3407	67.3407	LINC00184	0	0	0	0	0	0	0	0	1
CCR7	4.02876e-05	9.05943e-06	1.98689e-05	0	0	0	0	2.18497e-05	0.00266266	0.00266266	4.02876e-05	66.0912	66.0912	CCR7	0	0	0	0	0	0	0	0	1
PRO1804	0	0.000305751	0	0.000392002	0	0.000197588	0	6.15476e-05	0.0251365	0.0251365	0.000392002	64.1235	64.1235	PRO1804	0	0	0	0	0	0	0	0	1
ADH1A	0	8.34057e-05	0	0	0	0	0	0	0.00520056	0.00520056	8.34057e-05	62.3526	62.3526	ADH1A	0	0	0	0	0	0	0	0	1
LOC101927211	0	1.25127e-05	0	0	0	0	0	0	0.000744505	0.000744505	1.25127e-05	59.4998	59.4998	LOC101927211	0	0	0	0	0	0	0	0	1
LOC101927571	0	3.9458e-06	0	0	0	0	0	0	0.000232532	0.000232532	3.9458e-06	58.9315	58.9315	LOC101927571	0	0	0	0	0	0	0	0	1
DIAPH3-AS1	0	9.02442e-06	0	0	0	0	0	0	0.000529305	0.000529305	9.02442e-06	58.6525	58.6525	DIAPH3-AS1	0	0	0	0	0	0	0	0	1
LINC00853	0	3.18605e-06	0	0	0	0	0	0	0.000177786	0.000177786	3.18605e-06	55.8013	55.8013	LINC00853	0	0	0	0	0	0	0	0	1
PHOSPHO1	0.000798837	2.25308e-06	0	0.000389766	0	0	0	4.91689e-05	0.0416833	0.0416833	0.000798837	52.18	52.18	PHOSPHO1	0	0	0	0	0	0	0	0	1
CLEC4D	0	0.00132385	0	0	0	0.00078995	0	0	0.068286	0.068286	0.00132385	51.5813	51.5813	CLEC4D	0	0	0	0	0	0	0	0	1
ESRG	7.77795e-05	0.00015679	7.18026e-05	0.000155667	0	0.000274289	0.000236271	0.000216373	0.0141434	0.0141434	0.000274289	51.5639	51.5639	ESRG	0	0	0	0	0	0	0	0	1
LOC102724009	0	1.75369e-05	0	0	0	0	0	0	0.000844503	0.000844503	1.75369e-05	48.1558	48.1558	LOC102724009	0	0	0	0	0	0	0	0	1
PCK1	0	1.47003e-06	0	0	0	0	0	0	6.93197e-05	6.93197e-05	1.47003e-06	47.1552	47.1552	PCK1	0	0	0	0	0	0	0	0	1
CASC11	0	7.35512e-05	0	0	0	0	0	2.71216e-05	0.00335156	0.00335156	7.35512e-05	45.5677	45.5677	CASC11	0	0	0	0	0	0	0	0	1
HBB	0.141704	0.0280636	0.00600639	0.0232222	0.000429498	0.035847	0.0159622	0.00345485	6.45164	6.45164	0.141704	45.5289	45.5289	HBB	0	0	0	0	0	0	0	0	1
ZNF749	2.46137e-05	8.33526e-05	4.47498e-05	4.09536e-06	0	0	0	1.22022e-05	0.00364484	0.00364484	8.33526e-05	43.7279	43.7279	ZNF749	0	0	0	0	0	0	0	0	1
EN2	0	3.39956e-05	0	0	0	0	0	0	0.00146237	0.00146237	3.39956e-05	43.0165	43.0165	EN2	0	0	0	0	0	0	0	0	1
SIT1	1.16405e-05	0	0	0	0	0	0	0	0.000496759	0.000496759	1.16405e-05	42.675	42.675	SIT1	0	0	0	0	0	0	0	0	1
RPTOR	0.00185769	0.0012356	0.00106007	0.000764098	0	0.000536586	0.000389547	0.00162944	0.0787426	0.0787426	0.00185769	42.3873	42.3873	RPTOR	0	0	0	0	0	0	0	0	1
WISP1	0	0	0	0	0	0	0	4.68823e-05	0.00195267	0.00195267	4.68823e-05	41.6505	41.6505	WISP1	0	0	0	0	0	0	0	0	1
LOC339862	0	1.40453e-05	0	0	0	0	0	0	0.000581935	0.000581935	1.40453e-05	41.4327	41.4327	LOC339862	0	0	0	0	0	0	0	0	1
NEGR1-IT1	0	3.57273e-06	0	0	0	0	0	0	0.000138614	0.000138614	3.57273e-06	38.7977	38.7977	NEGR1-IT1	0	0	0	0	0	0	0	0	1
LINC00906	0	5.69404e-06	0	0	0	0	0	0	0.000217559	0.000217559	5.69404e-06	38.2082	38.2082	LINC00906	0	0	0	0	0	0	0	0	1
MUC15	0	1.39424e-05	0	0	0	0	0	1.43124e-05	0.000545934	0.000545934	1.43124e-05	38.1441	38.1441	MUC15	0	0	0	0	0	0	0	0	1
LOC105375734	0	0	0	0	0	9.14067e-06	0	0	0.000346489	0.000346489	9.14067e-06	37.9063	37.9063	LOC105375734	0	0	0	0	0	0	0	0	1
HBA1	0.321743	0.0806068	0.0469666	0.157979	0.0148102	0.0987217	0.102506	0.0125959	12.1165	12.1165	0.321743	37.659	37.659	HBA1	0	0	0	0	0	0	0	0	1
LOC100288866	0	3.10288e-06	0	4.10478e-05	0	0	0	0	0.00154378	0.00154378	4.10478e-05	37.6094	37.6094	LOC100288866	0	0	0	0	0	0	0	0	1
WBP11P1	0	2.85928e-06	0	0	0	0	0	0	0.000106471	0.000106471	2.85928e-06	37.237	37.237	WBP11P1	0	0	0	0	0	0	0	0	1
APCS	0	3.43385e-06	0	0	0	0	0	0	0.000125882	0.000125882	3.43385e-06	36.6591	36.6591	APCS	0	0	0	0	0	0	0	0	1
CTSE	0	6.15878e-05	0	0	0	0	0	0	0.00222954	0.00222954	6.15878e-05	36.2011	36.2011	CTSE	0	0	0	0	0	0	0	0	1
LINC00581	0.000686252	0.000228726	0	1.91823e-05	0	0.000365156	0	0.00555751	0.200935	0.200935	0.00555751	36.1556	36.1556	LINC00581	0	0	0	0	0	0	0	0	1
LOC100289580	0	0.000188235	0	1.16271e-05	0	0	0	9.33059e-05	0.00668255	0.00668255	0.000188235	35.5011	35.5011	LOC100289580	0	0	0	0	0	0	0	0	1
NR2C2	0.00064164	0.00206753	0.00112612	0.000943023	0.000405027	0.000866973	0	0.00085504	0.0725299	0.0725299	0.00206753	35.0804	35.0804	NR2C2	0	0	0	0	0	0	0	0	1
NR1I3	8.88237e-05	3.10288e-06	0	0	0	0	0	6.75817e-05	0.00305754	0.00305754	8.88237e-05	34.4226	34.4226	NR1I3	0	0	0	0	0	0	0	0	1
LINC00605	0	3.82982e-05	0	1.18907e-05	0	0	0	0	0.00126292	0.00126292	3.82982e-05	32.9758	32.9758	LINC00605	0	0	0	0	0	0	0	0	1
GUSBP10	0	2.17877e-05	0	0	0	0	0	2.24214e-05	0.000727677	0.000727677	2.24214e-05	32.4546	32.4546	GUSBP10	0	0	0	0	0	0	0	0	1
THRA1/BTR	0	1.14371e-06	0	0	0	0	0	0	3.65363e-05	3.65363e-05	1.14371e-06	31.9454	31.9454	THRA1/BTR	0	0	0	0	0	0	0	0	1
FAM222A-AS1	0	4.92251e-05	0	0	0	0	0	0.00010982	0.00345235	0.00345235	0.00010982	31.4364	31.4364	FAM222A-AS1	0	0	0	0	0	0	0	0	1
IL6	0	6.68027e-06	0	1.31805e-05	0	0	0	0	0.000403109	0.000403109	1.31805e-05	30.5838	30.5838	IL6	0	0	0	0	0	0	0	0	1
FOXN3-AS2	0	0	0	8.19073e-06	0	0	0	0	0.000248921	0.000248921	8.19073e-06	30.3905	30.3905	FOXN3-AS2	0	0	0	0	0	0	0	0	1
LOC339975	0	2.18954e-06	0	0	0	0	0	0	6.46377e-05	6.46377e-05	2.18954e-06	29.5211	29.5211	LOC339975	0	0	0	0	0	0	0	0	1
HBG1	0.249941	0.0567201	0.0296139	0.107461	0.00965621	0.0401988	0.0231152	0.00907573	7.34895	7.34895	0.249941	29.4027	29.4027	HBG1	0	0	0	0	0	0	0	0	1
VGLL3	2.46137e-05	0.0004037	0	0.000369129	0	0.000111873	0.000505923	4.1307e-05	0.0147719	0.0147719	0.000505923	29.198	29.198	VGLL3	0	0	0	0	0	0	0	0	1
CLDN16	2.54052e-05	8.47032e-05	0.000132817	5.56758e-05	0	0.000182928	0.000227276	7.13927e-05	0.00660092	0.00660092	0.000227276	29.0437	29.0437	CLDN16	0	0	0	0	0	0	0	0	1
LINC01085	0	1.03833e-05	0	0	0	0	0	0	0.000299284	0.000299284	1.03833e-05	28.8237	28.8237	LINC01085	0	0	0	0	0	0	0	0	1
LINC01361	0	0.000867058	0	0	0	0	0	0	0.024989	0.024989	0.000867058	28.8204	28.8204	LINC01361	0	0	0	0	0	0	0	0	1
MYL4	0.000665121	0.000153192	0.00018419	0.000488276	0	8.12888e-05	0	0.000102876	0.0189144	0.0189144	0.000665121	28.4375	28.4375	MYL4	0	0	0	0	0	0	0	0	1
RPS4Y1	0.00253906	0.0150386	0.00825008	0.000134723	0	0.000141853	0	1.3529e-05	0.425479	0.425479	0.0150386	28.2925	28.2925	RPS4Y1	0	0	0	0	0	0	0	0	1
LINC01559	0	8.27284e-06	0	0	0	0	0	1.32115e-05	0.000373342	0.000373342	1.32115e-05	28.259	28.259	LINC01559	0	0	0	0	0	0	0	0	1
CFAP57	4.99325e-05	1.205e-05	0	3.33631e-05	0	0	0	1.60062e-05	0.00140931	0.00140931	4.99325e-05	28.2244	28.2244	CFAP57	0	0	0	0	0	0	0	0	1
XKR7	0	4.24317e-05	0	0	0	0	0	0	0.00118399	0.00118399	4.24317e-05	27.9035	27.9035	XKR7	0	0	0	0	0	0	0	0	1
KRTCAP3	0.000314275	0.000446071	0	0.000185574	0	6.59968e-05	0.00020165	0.00270891	0.0754622	0.0754622	0.00270891	27.8571	27.8571	KRTCAP3	0	0	0	0	0	0	0	0	1
KLK7	0	3.43742e-05	0	0.000849176	0	0	0	0	0.0233991	0.0233991	0.000849176	27.555	27.555	KLK7	0	0	0	0	0	0	0	0	1
TOP1P2	0	0.000176398	0	3.12683e-05	0	0	0	1.43124e-05	0.00481303	0.00481303	0.000176398	27.2851	27.2851	TOP1P2	0	0	0	0	0	0	0	0	1
MYH7	0	2.15127e-06	0	0	0	0	0	1.20682e-05	0.000328931	0.000328931	1.20682e-05	27.2561	27.2561	MYH7	0	0	0	0	0	0	0	0	1
AMY2A	0	3.30962e-05	0	0	0	0	0	0	0.000893233	0.000893233	3.30962e-05	26.989	26.989	AMY2A	0	0	0	0	0	0	0	0	1
CASC9	0	5.81386e-06	0	0	0	0	0	0	0.00015567	0.00015567	5.81386e-06	26.7756	26.7756	CASC9	0	0	0	0	0	0	0	0	1
FAM220A	0.00623862	0.00185608	0.000331566	0.00394328	0	0.00159547	0.00161352	0.00534799	0.162631	0.162631	0.00623862	26.0684	26.0684	FAM220A	0	0	0	0	0	0	0	0	1
HBZ	0.00064154	0.00224513	0	0.00025512	0	0.000141709	0	2.17227e-05	0.0583485	0.0583485	0.00224513	25.989	25.989	HBZ	0	0	0	0	0	0	0	0	1
C15orf62	0	2.36859e-05	0	0	0	0	0	0.000110201	0.00285717	0.00285717	0.000110201	25.9268	25.9268	C15orf62	0	0	0	0	0	0	0	0	1
C17orf99	0	1.51024e-05	0.000128879	0	0	0	0	0	0.00332672	0.00332672	0.000128879	25.8126	25.8126	C17orf99	0	0	0	0	0	0	0	0	1
MORN3	0.00152088	0.000932415	0.0040776	0.00180452	0	0.00141772	0	0.00134672	0.104671	0.104671	0.0040776	25.6698	25.6698	MORN3	0	0	0	0	0	0	0	0	1
LDLRAD1	1.90548e-05	8.66677e-05	5.13728e-05	0.000213976	0	0	0	2.90271e-05	0.00545501	0.00545501	0.000213976	25.4936	25.4936	LDLRAD1	0	0	0	0	0	0	0	0	1
ALAS2	0.0173323	0.00105171	0.000182006	0.000962336	0	0.000336212	0.000299236	0.000128529	0.439483	0.439483	0.0173323	25.3562	25.3562	ALAS2	0	0	0	0	0	0	0	0	1
IL12A-AS1	0	3.69354e-05	0	0	0	0	0	0	0.000923889	0.000923889	3.69354e-05	25.0137	25.0137	IL12A-AS1	0	0	0	0	0	0	0	0	1
FAM71C	0	6.31347e-05	0	0	0	0	0	0	0.00157262	0.00157262	6.31347e-05	24.9089	24.9089	FAM71C	0	0	0	0	0	0	0	0	1
OR4D1	0	0	0	0	0	0	0	7.86971e-05	0.00195502	0.00195502	7.86971e-05	24.8423	24.8423	OR4D1	0	0	0	0	0	0	0	0	1
PON3	0	0.000236309	0	9.31813e-05	0	0	0	9.77521e-05	0.00586475	0.00586475	0.000236309	24.8181	24.8181	PON3	0	0	0	0	0	0	0	0	1
KLHL7-AS1	0	7.91076e-05	0.000234489	7.99067e-06	0	0	0	9.85143e-05	0.00578067	0.00578067	0.000234489	24.6522	24.6522	KLHL7-AS1	0	0	0	0	0	0	0	0	1
PNMA5	0.000368062	0.000495368	0	0.00126577	0	0.000724355	0	6.90849e-05	0.0311812	0.0311812	0.00126577	24.6342	24.6342	PNMA5	0	0	0	0	0	0	0	0	1
AKR1C8P	0	1.69814e-05	0	0	0	0	0	0	0.000415796	0.000415796	1.69814e-05	24.4854	24.4854	AKR1C8P	0	0	0	0	0	0	0	0	1
MC2R	2.96048e-05	7.42507e-05	0	0	0	0	0	0	0.00178266	0.00178266	7.42507e-05	24.0087	24.0087	MC2R	0	0	0	0	0	0	0	0	1
FER1L6-AS2	0	8.59253e-05	0	0	0	0	0	5.39891e-06	0.00202653	0.00202653	8.59253e-05	23.5848	23.5848	FER1L6-AS2	0	0	0	0	0	0	0	0	1
STAC3	0.000266413	0.00278698	0.00011456	0.00287248	0	0.00304744	0	0.000281421	0.0716001	0.0716001	0.00304744	23.4951	23.4951	STAC3	0	0	0	0	0	0	0	0	1
HBG2	0.953532	0.304331	0.147149	0.306669	0.0497319	0.303642	0.292099	0.036936	22.2031	22.2031	0.953532	23.2851	23.2851	HBG2	0	0	0	0	0	0	0	0	1
HTR7	0	0.000101199	0	0.000104349	0	0	0	0	0.00237502	0.00237502	0.000104349	22.7603	22.7603	HTR7	0	0	0	0	0	0	0	0	1
KCNC4-AS1	0	2.16876e-05	0	0.000110951	0	0	0	0.000191968	0.00436371	0.00436371	0.000191968	22.7314	22.7314	KCNC4-AS1	0	0	0	0	0	0	0	0	1
TMEM225	0	2.88722e-05	0	0	0	0	0	2.44045e-05	0.000654487	0.000654487	2.88722e-05	22.6685	22.6685	TMEM225	0	0	0	0	0	0	0	0	1
SRD5A2	0	1.05733e-05	0	0	0	0	0	0	0.000239526	0.000239526	1.05733e-05	22.6539	22.6539	SRD5A2	0	0	0	0	0	0	0	0	1
ANKRD34B	0	9.99017e-05	0	0	0	0.000395176	0	1.08613e-05	0.00891719	0.00891719	0.000395176	22.5651	22.5651	ANKRD34B	0	0	0	0	0	0	0	0	1
GYPE	0	0.000188156	0	7.5317e-06	0	0	0	0.000220085	0.00495034	0.00495034	0.000220085	22.4929	22.4929	GYPE	0	0	0	0	0	0	0	0	1
HTT	0.0104745	0.0162542	0.0011002	0.0172031	0.00214849	0.0225771	0.0155303	0.0116049	0.504671	0.504671	0.0225771	22.3532	22.3532	HTT	0	0	0	0	0	0	0	0	1
LOC101926942	0	9.75059e-07	0	0	0	0	0	0	2.15183e-05	2.15183e-05	9.75059e-07	22.0687	22.0687	LOC101926942	0	0	0	0	0	0	0	0	1
LOC344887	0	7.55666e-06	0	0	0	0	0	0	0.000165915	0.000165915	7.55666e-06	21.9561	21.9561	LOC344887	0	0	0	0	0	0	0	0	1
DCST1	0	1.96713e-05	0	0	0	6.59968e-05	0	0	0.00144271	0.00144271	6.59968e-05	21.8603	21.8603	DCST1	0	0	0	0	0	0	0	0	1
FAM182A	0	2.12131e-06	0	0	0	0	0	0	4.59057e-05	4.59057e-05	2.12131e-06	21.6403	21.6403	FAM182A	0	0	0	0	0	0	0	0	1
RAET1L	0	0	0	1.31805e-05	0	0	0	0	0.000282652	0.000282652	1.31805e-05	21.4447	21.4447	RAET1L	0	0	0	0	0	0	0	0	1
FETUB	0.000199045	5.75914e-05	0	0	0	0	0	0	0.00426388	0.00426388	0.000199045	21.4216	21.4216	FETUB	0	0	0	0	0	0	0	0	1
ENTPD1-AS1	0	0.00116566	0.000204381	0.000944619	0.000214749	0.000427531	0	0.000288634	0.0248963	0.0248963	0.00116566	21.3581	21.3581	ENTPD1-AS1	0	0	0	0	0	0	0	0	1
HBA2	1.01705	0.352695	0.2027	0.507287	0.0715618	0.331437	0.423177	0.0428021	21.7011	21.7011	1.01705	21.3374	21.3374	HBA2	0	0	0	0	0	0	0	0	1
TSPYL6	0	2.28197e-06	0	0	0	0	0	0	4.81679e-05	4.81679e-05	2.28197e-06	21.108	21.108	TSPYL6	0	0	0	0	0	0	0	0	1
SGK3	0	0	0	8.52024e-06	0	0	0	0	0.000179633	0.000179633	8.52024e-06	21.0831	21.0831	SGK3	0	0	0	0	0	0	0	0	1
CATSPERB	0	2.93775e-05	0	0	0	0	0	0	0.000619104	0.000619104	2.93775e-05	21.0741	21.0741	CATSPERB	0	0	0	0	0	0	0	0	1
LINC01258	0	2.69507e-05	0	0.000471362	0	0	0	0	0.0098998	0.0098998	0.000471362	21.0025	21.0025	LINC01258	0	0	0	0	0	0	0	0	1
ALB	0	0.000326455	0	0	0	0	0	0	0.00682861	0.00682861	0.000326455	20.9175	20.9175	ALB	0	0	0	0	0	0	0	0	1
TAF15	0.0047528	0.00432784	0	0.0107067	0.000262193	0.00492288	0	0.00190371	0.223688	0.223688	0.0107067	20.8924	20.8924	TAF15	0	0	0	0	0	0	0	0	1
HBBP1	0	0.000302529	0	0	0	0	0	0	0.00623903	0.00623903	0.000302529	20.6229	20.6229	HBBP1	0	0	0	0	0	0	0	0	1
TPRG1L	0.00216521	0.00984872	0.000782239	0.00669877	0.00078708	0.00620585	0	0.0197877	0.394377	0.394377	0.0197877	19.9304	19.9304	TPRG1L	0	0	0	0	0	0	0	0	1
VRTN	9.70473e-05	0.000201212	7.43563e-05	3.33878e-05	0.000214749	6.04204e-05	0	0	0.00426339	0.00426339	0.000214749	19.8529	19.8529	VRTN	0	0	0	0	0	0	0	0	1
GCM2	0	2.71996e-05	0	0	0	0	0	0	0.000534653	0.000534653	2.71996e-05	19.6567	19.6567	GCM2	0	0	0	0	0	0	0	0	1
LDB3	0.000457088	0.000289787	0	9.91772e-05	0	3.05839e-05	0	0.000326179	0.00851517	0.00851517	0.000457088	18.6292	18.6292	LDB3	0	0	0	0	0	0	0	0	1
LOC100128233	2.78316e-05	0.000123067	0	4.2041e-05	0	3.05839e-05	0	4.2295e-05	0.00228585	0.00228585	0.000123067	18.5741	18.5741	LOC100128233	0	0	0	0	0	0	0	0	1
ASB16	5.1417e-05	4.94396e-05	0	2.17949e-05	0	0	0	0	0.000954659	0.000954659	5.1417e-05	18.567	18.567	ASB16	0	0	0	0	0	0	0	0	1
ZSCAN5A	0	7.72297e-05	0	0	0	0	0	1.59638e-05	0.00142136	0.00142136	7.72297e-05	18.4043	18.4043	ZSCAN5A	0	0	0	0	0	0	0	0	1
MOCOS	0	6.53549e-07	0	0	0	0	0	0	1.19696e-05	1.19696e-05	6.53549e-07	18.3147	18.3147	MOCOS	0	0	0	0	0	0	0	0	1
LOC284581	0	2.06581e-05	0	0	0.000405027	0	0	0	0.00731797	0.00731797	0.000405027	18.0679	18.0679	LOC284581	0	0	0	0	0	0	0	0	1
ACTL8	0	4.13097e-06	0	0	0	0	0	0	7.2176e-05	7.2176e-05	4.13097e-06	17.4719	17.4719	ACTL8	0	0	0	0	0	0	0	0	1
LOC100130370	6.11356e-05	3.22295e-05	0	0	0	0	0	0	0.00106648	0.00106648	6.11356e-05	17.4445	17.4445	LOC100130370	0	0	0	0	0	0	0	0	1
TNNC2	0	0.00010461	0	0	0	0	0	8.40396e-05	0.00180242	0.00180242	0.00010461	17.2298	17.2298	TNNC2	0	0	0	0	0	0	0	0	1
LOC102723831	0	1.33103e-05	1.25658e-05	0	0	0	0	3.17795e-05	0.000541826	0.000541826	3.17795e-05	17.0495	17.0495	LOC102723831	0	0	0	0	0	0	0	0	1
LINC00359	0	0	0	0	0	9.14067e-06	0	0	0.000155694	0.000155694	9.14067e-06	17.0331	17.0331	LINC00359	0	0	0	0	0	0	0	0	1
LINC00307	0	3.79603e-06	0	0	0	0	0	0	6.46377e-05	6.46377e-05	3.79603e-06	17.0277	17.0277	LINC00307	0	0	0	0	0	0	0	0	1
KLF5	0.00137804	0.000902869	1.1814e-05	0.000243556	0	0.000395176	0	0.00174945	0.0296844	0.0296844	0.00174945	16.9679	16.9679	KLF5	0	0	0	0	0	0	0	0	1
IFT22	0.0196856	0.019081	0.0320783	0.0139553	0.0141794	0.0114526	0.0159069	0.0165073	0.540821	0.540821	0.0320783	16.8594	16.8594	IFT22	0	0	0	0	0	0	0	0	1
GOLGA2P6	3.47427e-05	8.40176e-05	0	2.68788e-05	0	8.90689e-05	0	0.000136942	0.00229883	0.00229883	0.000136942	16.7869	16.7869	GOLGA2P6	0	0	0	0	0	0	0	0	1
LOC101927178	1.13069e-05	0.000245073	0	1.00266e-05	0	0	0	0.000224962	0.00409711	0.00409711	0.000245073	16.7179	16.7179	LOC101927178	0	0	0	0	0	0	0	0	1
IFNA8	0	4.1992e-06	0	0	0	0	0	0	6.93068e-05	6.93068e-05	4.1992e-06	16.5048	16.5048	IFNA8	0	0	0	0	0	0	0	0	1
MSC-AS1	0	9.26148e-06	0	9.0178e-05	0	0.000439442	0	4.58731e-05	0.00719572	0.00719572	0.000439442	16.3747	16.3747	MSC-AS1	0	0	0	0	0	0	0	0	1
MBNL3	0.000145775	0.000253998	0.000375147	9.8577e-05	0	0.000145561	0	0.00016057	0.00611876	0.00611876	0.000375147	16.3103	16.3103	MBNL3	0	0	0	0	0	0	0	0	1
LOC101929144	0.000100427	7.75706e-05	0	0	0	0	0	0	0.00163358	0.00163358	0.000100427	16.2663	16.2663	LOC101929144	0	0	0	0	0	0	0	0	1
LINC00475	0	1.35838e-06	0	0	0	0	0	0	2.15183e-05	2.15183e-05	1.35838e-06	15.8411	15.8411	LINC00475	0	0	0	0	0	0	0	0	1
DKFZp451B082	0	0	0.000134249	1.28686e-05	0	0	0	0	0.00211505	0.00211505	0.000134249	15.7547	15.7547	DKFZp451B082	0	0	0	0	0	0	0	0	1
CD72	0	7.3886e-05	0	0	0	6.59968e-05	0	1.32115e-05	0.00115544	0.00115544	7.3886e-05	15.6382	15.6382	CD72	0	0	0	0	0	0	0	0	1
TMEM185B	0.000255092	0.00229647	0.00134382	0.00657971	0.0039359	0.00107421	0.000227276	0.00383132	0.102161	0.102161	0.00657971	15.5266	15.5266	TMEM185B	0	0	0	0	0	0	0	0	1
FOXA2	0	2.84495e-06	0	0	0	0	0	0	4.31194e-05	4.31194e-05	2.84495e-06	15.1564	15.1564	FOXA2	0	0	0	0	0	0	0	0	1
DNAJB7	0	0.000687951	0	0.000238275	0	3.05839e-05	0	0	0.0104183	0.0104183	0.000687951	15.144	15.144	DNAJB7	0	0	0	0	0	0	0	0	1
SLC30A8	0	0.000167997	4.0239e-05	0.000163193	0	3.05839e-05	0	2.32118e-05	0.00253581	0.00253581	0.000167997	15.0944	15.0944	SLC30A8	0	0	0	0	0	0	0	0	1
FER1L4	0.000777923	0.00148648	0	3.86059e-05	0	0.00167238	0.00052963	0.000426055	0.0251746	0.0251746	0.00167238	15.0532	15.0532	FER1L4	0	0	0	0	0	0	0	0	1
HBQ1	0.0103249	0.00435729	0.000406746	0.00236444	0	0.00418681	0.00272539	0.0161195	0.242614	0.242614	0.0161195	15.051	15.051	HBQ1	0	0	0	0	0	0	0	0	1
C19orf67	0	1.19835e-06	0	5.80694e-05	0	0	0	0	0.000872029	0.000872029	5.80694e-05	15.017	15.017	C19orf67	0	0	0	0	0	0	0	0	1
CCDC116	0	1.39451e-05	0	0	0	0	0	0	0.000207921	0.000207921	1.39451e-05	14.9099	14.9099	CCDC116	0	0	0	0	0	0	0	0	1
LINC00640	0	7.90633e-06	0	0	0	0	0	0	0.000116288	0.000116288	7.90633e-06	14.7083	14.7083	LINC00640	0	0	0	0	0	0	0	0	1
MYADML	0	5.43502e-05	0	0	0	0	0	0	0.000793442	0.000793442	5.43502e-05	14.5987	14.5987	MYADML	0	0	0	0	0	0	0	0	1
TEPP	0.000170363	0.000101635	0	0	0	0.000497189	0	0.000131733	0.00724192	0.00724192	0.000497189	14.5657	14.5657	TEPP	0	0	0	0	0	0	0	0	1
ICAM4	5.38466e-05	7.22143e-05	0	0.000374912	0	0.000346138	0	2.18497e-05	0.0054518	0.0054518	0.000374912	14.5416	14.5416	ICAM4	0	0	0	0	0	0	0	0	1
TM4SF20	0.000315562	2.48685e-05	0	0	0	0	0	0	0.00457154	0.00457154	0.000315562	14.487	14.487	TM4SF20	0	0	0	0	0	0	0	0	1
SMIM5	0.000126261	0.00078636	0	0.000135076	0	0.000162175	0	4.07777e-05	0.0113396	0.0113396	0.00078636	14.4203	14.4203	SMIM5	0	0	0	0	0	0	0	0	1
C12orf50	0	9.00536e-06	0	0	0	0	0	0	0.000129289	0.000129289	9.00536e-06	14.3569	14.3569	C12orf50	0	0	0	0	0	0	0	0	1
CES5A	0	3.57273e-06	0	0	0	0	0	0	5.12853e-05	5.12853e-05	3.57273e-06	14.3546	14.3546	CES5A	0	0	0	0	0	0	0	0	1
LINC01179	5.21382e-05	5.03119e-05	8.94996e-05	0.000146327	0	6.10068e-05	0	2.655e-05	0.00207424	0.00207424	0.000146327	14.1754	14.1754	LINC01179	0	0	0	0	0	0	0	0	1
LOC100288181	0	0.000242568	0	0	0	0	0	0.00011524	0.00341823	0.00341823	0.000242568	14.0919	14.0919	LOC100288181	0	0	0	0	0	0	0	0	1
IPP	0.00651885	0.00705152	0.00176171	0.00407869	0.00178891	0.00130927	0	0.00263492	0.0985868	0.0985868	0.00705152	13.9809	13.9809	IPP	0	0	0	0	0	0	0	0	1
MARCH2	0.00181217	0.00636754	0.000650543	0.00811076	0.00526734	0.0151491	0.00650258	0.00825984	0.211255	0.211255	0.0151491	13.9451	13.9451	MARCH2	0	0	0	0	0	0	0	0	1
HEPACAM2	0	8.38393e-05	0	4.29425e-05	0	0	0	0.000268753	0.00363762	0.00363762	0.000268753	13.5352	13.5352	HEPACAM2	0	0	0	0	0	0	0	0	1
FTLP10	0	9.59924e-05	0	5.26984e-05	0	0	0	0	0.00129679	0.00129679	9.59924e-05	13.5093	13.5093	FTLP10	0	0	0	0	0	0	0	0	1
LINC00508	7.27128e-05	0.000171981	1.98689e-05	7.334e-05	0	0	0	0	0.00230934	0.00230934	0.000171981	13.4279	13.4279	LINC00508	0	0	0	0	0	0	0	0	1
LOC100506675	0	6.15786e-05	0	0	0	0	0	0	0.000821368	0.000821368	6.15786e-05	13.3385	13.3385	LOC100506675	0	0	0	0	0	0	0	0	1
ACTR3C	0	0.00015546	0	0.000117511	0	4.44386e-05	0	0.000276022	0.00363856	0.00363856	0.000276022	13.1821	13.1821	ACTR3C	0	0	0	0	0	0	0	0	1
CRYBB2	0	3.89789e-05	0	0	0	0.00094354	0	1.3529e-05	0.0122699	0.0122699	0.00094354	13.0041	13.0041	CRYBB2	0	0	0	0	0	0	0	0	1
MGC2889	4.48709e-05	0.000135642	0	0.000417621	0	0	0	0.000417368	0.0054003	0.0054003	0.000417621	12.9311	12.9311	MGC2889	0	0	0	0	0	0	0	0	1
NLRP13	0	1.98857e-05	0	0	0	0	0	0	0.000256723	0.000256723	1.98857e-05	12.9099	12.9099	NLRP13	0	0	0	0	0	0	0	0	1
LOC101928519	0	4.08293e-05	0	0	0	0	0	3.28452e-05	0.000526167	0.000526167	4.08293e-05	12.887	12.887	LOC101928519	0	0	0	0	0	0	0	0	1
C3orf49	0	0.000111691	0.000180002	6.06537e-05	0	0.000233403	0	7.56695e-05	0.00300319	0.00300319	0.000233403	12.867	12.867	C3orf49	0	0	0	0	0	0	0	0	1
ANKRD20A19P	0	1.74487e-05	0	0.000534704	0.000405027	0.00138231	0	1.59638e-05	0.0176429	0.0176429	0.00138231	12.7633	12.7633	ANKRD20A19P	0	0	0	0	0	0	0	0	1
GLUD2	0	9.99385e-07	0	0	0	0	0	0	1.25771e-05	1.25771e-05	9.99385e-07	12.5848	12.5848	GLUD2	0	0	0	0	0	0	0	0	1
LINC01069	0	3.06412e-05	0	0	0	0	0	0	0.000385459	0.000385459	3.06412e-05	12.5798	12.5798	LINC01069	0	0	0	0	0	0	0	0	1
LOC101927136	0	2.48714e-05	0	0	0	0	0	0	0.000311388	0.000311388	2.48714e-05	12.5199	12.5199	LOC101927136	0	0	0	0	0	0	0	0	1
AIM1L	0	4.75366e-05	0	0.000155906	0	6.59968e-05	0	5.3354e-05	0.00192811	0.00192811	0.000155906	12.3671	12.3671	AIM1L	0	0	0	0	0	0	0	0	1
PVRL3-AS1	0	0.00049279	0.000422045	1.16506e-05	0	0	0	2.2866e-05	0.00608138	0.00608138	0.00049279	12.3407	12.3407	PVRL3-AS1	0	0	0	0	0	0	0	0	1
LOC339874	0	8.78533e-05	0	0.000224045	0	0	0	3.30922e-05	0.00275454	0.00275454	0.000224045	12.2946	12.2946	LOC339874	0	0	0	0	0	0	0	0	1
OSBPL1A	0.0155607	0.0370301	0.00503839	0.030549	0.00557998	0.00799398	0.00448142	0.017311	0.453195	0.453195	0.0370301	12.2385	12.2385	OSBPL1A	0	0	0	0	0	0	0	0	1
C14orf180	0	2.90946e-05	0	7.28692e-06	0	0	0	0	0.000355548	0.000355548	2.90946e-05	12.2204	12.2204	C14orf180	0	0	0	0	0	0	0	0	1
LINC00433	0	1.76594e-05	0	0	0	0	0	0	0.000215586	0.000215586	1.76594e-05	12.208	12.208	LINC00433	0	0	0	0	0	0	0	0	1
LOC730668	0	4.43801e-05	0	9.33872e-05	0	0	0	0	0.00112478	0.00112478	9.33872e-05	12.0443	12.0443	LOC730668	0	0	0	0	0	0	0	0	1
LOC283585	0	2.08968e-05	0	0	0	0	0	0	0.000251495	0.000251495	2.08968e-05	12.0351	12.0351	LOC283585	0	0	0	0	0	0	0	0	1
LINC00864	3.11958e-05	0.000194549	1.63605e-05	0.000337883	0	0	0	2.73333e-05	0.00402511	0.00402511	0.000337883	11.9127	11.9127	LINC00864	0	0	0	0	0	0	0	0	1
LOC101928694	0	0.000216709	0	0	0	0	0	0	0.00253405	0.00253405	0.000216709	11.6933	11.6933	LOC101928694	0	0	0	0	0	0	0	0	1
ZNF420	0.00730809	0.00531947	0.000869972	0.00207891	0.00734691	0.0033758	0.00261317	0.00358781	0.0858143	0.0858143	0.00734691	11.6803	11.6803	ZNF420	0	0	0	0	0	0	0	0	1
OR7D2	0.000130219	0.000419141	0.000128879	0.000706156	0	0	0	0	0.0082442	0.0082442	0.000706156	11.6748	11.6748	OR7D2	0	0	0	0	0	0	0	0	1
TSGA10IP	0	5.17529e-05	0	0	0	0	0	3.73407e-05	0.000603662	0.000603662	5.17529e-05	11.6643	11.6643	TSGA10IP	0	0	0	0	0	0	0	0	1
LOC90784	0.00128614	0.00147542	0	0.00101101	0	0.000162175	0	0.0021233	0.0247463	0.0247463	0.0021233	11.6547	11.6547	LOC90784	0	0	0	0	0	0	0	0	1
CXCR2P1	0	6.16297e-05	0	0.000203723	0	0	0	0	0.00237106	0.00237106	0.000203723	11.6386	11.6386	CXCR2P1	0	0	0	0	0	0	0	0	1
LOC100507283	0	0.000103085	0	6.17482e-05	0	0	0	3.22029e-05	0.00119832	0.00119832	0.000103085	11.6246	11.6246	LOC100507283	0	0	0	0	0	0	0	0	1
ANGPTL5	6.49187e-05	0.000170375	0	0.000233518	0.000405027	0	0	6.04678e-05	0.00468096	0.00468096	0.000405027	11.5572	11.5572	ANGPTL5	0	0	0	0	0	0	0	0	1
CNTNAP3	0.000326898	0.000645672	0	0.000319327	0	0.000213604	0	0.000434193	0.00743869	0.00743869	0.000645672	11.5208	11.5208	CNTNAP3	0	0	0	0	0	0	0	0	1
MFAP5	0.00116529	3.41605e-05	0	0	0	0.000142859	0	0	0.0133455	0.0133455	0.00116529	11.4525	11.4525	MFAP5	0	0	0	0	0	0	0	0	1
S1PR4	0	1.59303e-06	0	1.04973e-05	0	0	0	0	0.000120169	0.000120169	1.04973e-05	11.4476	11.4476	S1PR4	0	0	0	0	0	0	0	0	1
GYPB	0.000222652	0.00482855	4.0239e-05	0.000966513	0	0.000303252	0	0.000107569	0.0550602	0.0550602	0.00482855	11.403	11.403	GYPB	0	0	0	0	0	0	0	0	1
ADAM5	0	5.06758e-06	0	0	0	0	0	0	5.77408e-05	5.77408e-05	5.06758e-06	11.3942	11.3942	ADAM5	0	0	0	0	0	0	0	0	1
HOXA11-AS	0	1.30628e-05	0	0	0	0	0	0	0.000148725	0.000148725	1.30628e-05	11.3853	11.3853	HOXA11-AS	0	0	0	0	0	0	0	0	1
FANCB	0	0.00129366	0	0.000178937	0	0	0	0.000437277	0.0145834	0.0145834	0.00129366	11.2729	11.2729	FANCB	0	0	0	0	0	0	0	0	1
C12orf60	0.000843651	0.000450384	0.000417068	0.000735924	0	0	0	0.00150002	0.0167612	0.0167612	0.00150002	11.174	11.174	C12orf60	0	0	0	0	0	0	0	0	1
FGA	3.11645e-05	0	0	0.000111999	0	0	0	0	0.00125021	0.00125021	0.000111999	11.1627	11.1627	FGA	0	0	0	0	0	0	0	0	1
PET117	0.0031371	0.0061254	0.00116743	0.00298115	0	0.0048146	0.00226372	0.00355063	0.0683167	0.0683167	0.0061254	11.153	11.153	PET117	0	0	0	0	0	0	0	0	1
PTGFR	4.09008e-05	0.000137757	0	1.71287e-05	0	0.00288221	0	3.65503e-05	0.0321076	0.0321076	0.00288221	11.1399	11.1399	PTGFR	0	0	0	0	0	0	0	0	1
ZNF826P	2.30308e-05	0.000371752	0	2.19714e-05	0	0	0	0.000154374	0.00413156	0.00413156	0.000371752	11.1137	11.1137	ZNF826P	0	0	0	0	0	0	0	0	1
ZNF517	0.000336092	0.000400914	0.000107758	0	0	0	0	0.000176386	0.00444942	0.00444942	0.000400914	11.0982	11.0982	ZNF517	0	0	0	0	0	0	0	0	1
TXNDC2	0	0.000326367	0	0	0	0	0	0	0.00356926	0.00356926	0.000326367	10.9363	10.9363	TXNDC2	0	0	0	0	0	0	0	0	1
DDX55	0.0113772	0.0125932	0.00652997	0.0118074	0.000262193	0.00836031	0.0163181	0.0067642	0.175301	0.175301	0.0163181	10.7427	10.7427	DDX55	0	0	0	0	0	0	0	0	1
SIM1	0	7.80159e-05	0	0	0	0	0	0	0.000809335	0.000809335	7.80159e-05	10.374	10.374	SIM1	0	0	0	0	0	0	0	0	1
ASAP2	0.0119638	0.0165038	0.00241838	0.00644684	0	0.016718	0.0155946	0.00910897	0.172707	0.172707	0.016718	10.3306	10.3306	ASAP2	0	0	0	0	0	0	0	0	1
HAND1	0	2.29641e-05	0	0	0	0.000567009	0	0	0.00585743	0.00585743	0.000567009	10.3304	10.3304	HAND1	0	0	0	0	0	0	0	0	1
TMPRSS4-AS1	0	6.7609e-06	0	0	0	0	0	0	6.93068e-05	6.93068e-05	6.7609e-06	10.2511	10.2511	TMPRSS4-AS1	0	0	0	0	0	0	0	0	1
CCNYL1	0.000583545	0.0019204	0.00232484	0.0073315	0	0.00335791	0	0.00234137	0.0750819	0.0750819	0.0073315	10.241	10.241	CCNYL1	0	0	0	0	0	0	0	0	1
F11	0	3.10587e-05	0	0	0	0	0	0	0.000317574	0.000317574	3.10587e-05	10.225	10.225	F11	0	0	0	0	0	0	0	0	1
PRSS46	0	8.77553e-06	0	0	0	0	0	0	8.94802e-05	8.94802e-05	8.77553e-06	10.1966	10.1966	PRSS46	0	0	0	0	0	0	0	0	1
SCNM1	0.000301366	0.000232333	0	6.05008e-05	0	0	0	0	0.00304189	0.00304189	0.000301366	10.0937	10.0937	SCNM1	0	0	0	0	0	0	0	0	1
MBOAT4	0	2.85655e-06	0	0	0	0	0	0	2.87186e-05	2.87186e-05	2.85655e-06	10.0536	10.0536	MBOAT4	0	0	0	0	0	0	0	0	1
ZDHHC22	0.00111651	0.00441441	4.79718e-05	0.00297626	0.00310088	0.0011869	0.00451833	0.00186183	0.0453715	0.0453715	0.00451833	10.0417	10.0417	ZDHHC22	0	0	0	0	0	0	0	0	1
MAGOH2P	0	1.44135e-05	0	2.23127e-05	0	0	0	0	0.000219238	0.000219238	2.23127e-05	9.82573	9.82573	MAGOH2P	0	0	0	0	0	0	0	0	1
ANKRD31	0.000394901	0.000534288	0	0	0	0.00174084	0	6.10112e-05	0.0170857	0.0170857	0.00174084	9.81464	9.81464	ANKRD31	0	0	0	0	0	0	0	0	1
FAM46C	2.85192e-05	0.000416421	1.60025e-05	0.000520989	0	0.00309447	0	0.000118967	0.0303427	0.0303427	0.00309447	9.80545	9.80545	FAM46C	0	0	0	0	0	0	0	0	1
LOC728175	0	3.71434e-06	0	0	0	0	0	1.37619e-05	0.000134267	0.000134267	1.37619e-05	9.75639	9.75639	LOC728175	0	0	0	0	0	0	0	0	1
LINC00942	0	7.40598e-05	0	0	0	0	0	1.08613e-05	0.000710789	0.000710789	7.40598e-05	9.5975	9.5975	LINC00942	0	0	0	0	0	0	0	0	1
MAL	0.000163849	0.000186436	0	9.479e-05	0	5.09061e-05	0.000101145	1.43124e-05	0.00178799	0.00178799	0.000186436	9.59037	9.59037	MAL	0	0	0	0	0	0	0	0	1
LINC01144	1.76591e-05	2.09402e-05	0	0	0	0	0	0	0.000200729	0.000200729	2.09402e-05	9.58584	9.58584	LINC01144	0	0	0	0	0	0	0	0	1
FCRL4	0	6.49458e-05	0	0.000453338	0	0	0	0	0.00434454	0.00434454	0.000453338	9.58346	9.58346	FCRL4	0	0	0	0	0	0	0	0	1
SPEF1	0	0.000557779	0	0.00115994	0	0	0	0.000367373	0.0111084	0.0111084	0.00115994	9.57675	9.57675	SPEF1	0	0	0	0	0	0	0	0	1
ALDH1A2	0	0.000166158	0	0	0	0	0	0	0.00158792	0.00158792	0.000166158	9.55663	9.55663	ALDH1A2	0	0	0	0	0	0	0	0	1
PLEKHD1	0	0	0	0	0	0	0	8.49217e-05	0.000800703	0.000800703	8.49217e-05	9.42872	9.42872	PLEKHD1	0	0	0	0	0	0	0	0	1
ZNF442	0.00051365	6.28387e-05	0	7.52699e-05	0	0.000183181	0	4.40805e-05	0.00484199	0.00484199	0.00051365	9.42664	9.42664	ZNF442	0	0	0	0	0	0	0	0	1
POLR1B	0.00252441	0.00326108	0.00128191	0.00175839	0.000810552	0.00375927	0.00373334	0.00301043	0.0353974	0.0353974	0.00375927	9.41604	9.41604	POLR1B	0	0	0	0	0	0	0	0	1
SIX1	0	0.000837798	0.00606915	4.01063e-05	0	0.000736945	0	0	0.0563143	0.0563143	0.00606915	9.27878	9.27878	SIX1	0	0	0	0	0	0	0	0	1
MALL	2.10126e-05	0.00374948	0	0.00125808	0	0.00478431	0	0.000401369	0.0443302	0.0443302	0.00478431	9.26575	9.26575	MALL	0	0	0	0	0	0	0	0	1
PRX	1.83165e-05	0.00110463	0	0.00155864	0	0.00477861	0	0.000194904	0.0442621	0.0442621	0.00477861	9.26254	9.26254	PRX	0	0	0	0	0	0	0	0	1
ALG8	0.0173462	0.00774172	0.00451541	0.0110148	0.00603495	0.0101246	0.0121251	0.00266149	0.160312	0.160312	0.0173462	9.24189	9.24189	ALG8	0	0	0	0	0	0	0	0	1
LINCR-0003	0	0.000215217	0	0	0	0	0	7.52672e-05	0.00197175	0.00197175	0.000215217	9.16169	9.16169	LINCR-0003	0	0	0	0	0	0	0	0	1
MAGEB17	0	7.85257e-06	0	0	0	0	0	0	7.1838e-05	7.1838e-05	7.85257e-06	9.14834	9.14834	MAGEB17	0	0	0	0	0	0	0	0	1
LINC00426	0	8.22158e-05	0	0	0	0	0	0.000110053	0.00100444	0.00100444	0.000110053	9.12685	9.12685	LINC00426	0	0	0	0	0	0	0	0	1
RHCE	0.000226675	5.86477e-05	0	0	0	0	0	0.000612194	0.00558665	0.00558665	0.000612194	9.12562	9.12562	RHCE	0	0	0	0	0	0	0	0	1
LOC101928266	2.64081e-06	2.25001e-05	0	2.87852e-05	0	0	0	0	0.000260429	0.000260429	2.87852e-05	9.0473	9.0473	LOC101928266	0	0	0	0	0	0	0	0	1
LOC101928663	0	1.59303e-06	0	0	0	0	0	0	1.44007e-05	1.44007e-05	1.59303e-06	9.03985	9.03985	LOC101928663	0	0	0	0	0	0	0	0	1
LINC01032	0	6.37217e-05	0	0	0	0	0	7.32135e-05	0.00066025	0.00066025	7.32135e-05	9.01814	9.01814	LINC01032	0	0	0	0	0	0	0	0	1
WDR17	0.00632987	0.00882106	0.000573001	0.00381528	0.00288613	0.00270732	0.000591517	0.00222734	0.0794355	0.0794355	0.00882106	9.00521	9.00521	WDR17	0	0	0	0	0	0	0	0	1
VWA5B1	0	6.50748e-06	0	0	0	0	0	0	5.81442e-05	5.81442e-05	6.50748e-06	8.93498	8.93498	VWA5B1	0	0	0	0	0	0	0	0	1
PPIAL4G	0	2.46866e-06	0	0	0	0	0	0	2.19666e-05	2.19666e-05	2.46866e-06	8.89819	8.89819	PPIAL4G	0	0	0	0	0	0	0	0	1
SYPL2	0	2.47858e-06	2.34489e-05	0	0	0	0	0	0.000207921	0.000207921	2.34489e-05	8.86696	8.86696	SYPL2	0	0	0	0	0	0	0	0	1
ACP5	0	0	1.25658e-05	0.000108598	0	0.000288075	0	0.000104315	0.00253891	0.00253891	0.000288075	8.81337	8.81337	ACP5	0	0	0	0	0	0	0	0	1
LINC00159	0	6.82169e-05	0	0	0	0	0	0	0.000599202	0.000599202	6.82169e-05	8.78378	8.78378	LINC00159	0	0	0	0	0	0	0	0	1
RRP36	0.000760762	0.00390187	0	0.00353956	0.0030774	0.00582933	0.00367047	0.00738866	0.0646488	0.0646488	0.00738866	8.74973	8.74973	RRP36	0	0	0	0	0	0	0	0	1
NBL1	0	3.28681e-06	0	0	0	0	0	0	2.87186e-05	2.87186e-05	3.28681e-06	8.73755	8.73755	NBL1	0	0	0	0	0	0	0	0	1
SLC13A4	0.00292913	0.00213858	0	0.00101623	0	0.00249013	0.00665316	0.000641165	0.0581251	0.0581251	0.00665316	8.73647	8.73647	SLC13A4	0	0	0	0	0	0	0	0	1
ZDHHC23	0.000165006	0.00127291	0	0.000874448	0	0	0	0.00125196	0.0111134	0.0111134	0.00127291	8.73069	8.73069	ZDHHC23	0	0	0	0	0	0	0	0	1
NXPH3	1.83165e-05	0.00341003	0.000414503	0.00384413	0	0.00389377	0	0.00395351	0.0344732	0.0344732	0.00395351	8.71964	8.71964	NXPH3	0	0	0	0	0	0	0	0	1
RPL23AP64	0	1.28413e-05	0	2.21361e-05	0	0	0	0	0.000188359	0.000188359	2.21361e-05	8.50913	8.50913	RPL23AP64	0	0	0	0	0	0	0	0	1
HORMAD1	0	5.94627e-05	0	0	0	0	0	0	0.000504614	0.000504614	5.94627e-05	8.48624	8.48624	HORMAD1	0	0	0	0	0	0	0	0	1
ZNF564	0.0175768	0.00628992	0.00292416	0.0009253	0	0.00564996	0.00383086	0.00382185	0.149119	0.149119	0.0175768	8.48386	8.48386	ZNF564	0	0	0	0	0	0	0	0	1
SPRR2D	1.73942e-05	2.3506e-05	0	4.01063e-05	0	0	0	1.59638e-05	0.000339658	0.000339658	4.01063e-05	8.46894	8.46894	SPRR2D	0	0	0	0	0	0	0	0	1
UOX	0	2.88019e-05	0	0	0	0	0	1.32115e-05	0.000243515	0.000243515	2.88019e-05	8.45484	8.45484	UOX	0	0	0	0	0	0	0	0	1
ZNF449	0.00165005	0.00145822	0.00411238	0.00396132	0	0.00206775	0.00203001	0.0011426	0.0343117	0.0343117	0.00411238	8.3435	8.3435	ZNF449	0	0	0	0	0	0	0	0	1
MTRNR2L4	0.000166741	0.000179689	0	0.000332247	0	0.000299429	0	3.95709e-05	0.00276619	0.00276619	0.000332247	8.3257	8.3257	MTRNR2L4	0	0	0	0	0	0	0	0	1
BLVRB	0.0112185	0.0120033	0.00362119	0.0558936	0.0732868	0.00852225	0.000369398	0.0273379	0.605028	0.605028	0.0732868	8.25562	8.25562	BLVRB	0	0	0	0	0	0	0	0	1
LMTK3	0.00100159	0.0029007	0.000375326	0.00314795	0.00128949	0.00188582	0	0.00147101	0.0259498	0.0259498	0.00314795	8.24338	8.24338	LMTK3	0	0	0	0	0	0	0	0	1
LIPH	0.000157381	5.72348e-05	0	0	0	0	0	8.76529e-06	0.00129394	0.00129394	0.000157381	8.22167	8.22167	LIPH	0	0	0	0	0	0	0	0	1
SAC3D1	0.00517579	0.00291218	0.00371073	0.00714543	0.00236174	0.00269995	0	0.00232855	0.0586574	0.0586574	0.00714543	8.20908	8.20908	SAC3D1	0	0	0	0	0	0	0	0	1
HCN2	0	0.000694175	0	0	0	0	0	0.000142616	0.00569416	0.00569416	0.000694175	8.20277	8.20277	HCN2	0	0	0	0	0	0	0	0	1
ARG1	2.16295e-05	0	0	3.22545e-05	0	0	0	0	0.000263164	0.000263164	3.22545e-05	8.15897	8.15897	ARG1	0	0	0	0	0	0	0	0	1
MAFG-AS1	0.0039026	0.00588607	0.00146446	0.00235362	0	0.00296261	0	0.00105767	0.047984	0.047984	0.00588607	8.15213	8.15213	MAFG-AS1	0	0	0	0	0	0	0	0	1
SRMS	0	5.47075e-06	0	0	0	0	0	0	4.44892e-05	4.44892e-05	5.47075e-06	8.1322	8.1322	SRMS	0	0	0	0	0	0	0	0	1
OR6K2	0	4.45351e-06	0	0	0	0	0	0	3.59087e-05	3.59087e-05	4.45351e-06	8.063	8.063	OR6K2	0	0	0	0	0	0	0	0	1
GJB3	0	1.42909e-05	0	0	0	0	0	0	0.000114957	0.000114957	1.42909e-05	8.04408	8.04408	GJB3	0	0	0	0	0	0	0	0	1
GATA4	0	2.17109e-05	0	0	0	0	0	0	0.000174388	0.000174388	2.17109e-05	8.03228	8.03228	GATA4	0	0	0	0	0	0	0	0	1
B4GALNT2	0	3.62186e-05	0	0	0	0	0	0	0.000290363	0.000290363	3.62186e-05	8.01695	8.01695	B4GALNT2	0	0	0	0	0	0	0	0	1
RPH3A	0.0525816	0.0150226	6.62894e-05	0.00168835	0	0.00559303	0	0.00177476	0.421509	0.421509	0.0525816	8.01629	8.01629	RPH3A	0	0	0	0	0	0	0	0	1
PCDHB8	0	3.5508e-05	0	0	0	0	0	6.6756e-05	0.000532986	0.000532986	6.6756e-05	7.98409	7.98409	PCDHB8	0	0	0	0	0	0	0	0	1
LZTS1	0.00880317	0.012123	0.000396794	0.00643859	0.00588712	0.00961782	0.000296158	0.00385976	0.0959814	0.0959814	0.012123	7.9173	7.9173	LZTS1	0	0	0	0	0	0	0	0	1
SPANXN2	0	1.96997e-05	0	0	0	0	0	0	0.000155694	0.000155694	1.96997e-05	7.90338	7.90338	SPANXN2	0	0	0	0	0	0	0	0	1
ZNF542P	0.0162776	0.0146778	0.00182665	0.00115529	0.000429498	0.00157953	0.0084542	0.00267638	0.125403	0.125403	0.0162776	7.70405	7.70405	ZNF542P	0	0	0	0	0	0	0	0	1
GCNT2	0.00567848	0.00384082	0.00453017	0.0215636	0	0.00256749	0.000187897	0.00668752	0.165701	0.165701	0.0215636	7.68431	7.68431	GCNT2	0	0	0	0	0	0	0	0	1
B3GAT3	0.00665539	0.00891141	0.00379356	0.0134568	0.00722705	0.00846796	0.0195304	0.0213592	0.16408	0.16408	0.0213592	7.68195	7.68195	B3GAT3	0	0	0	0	0	0	0	0	1
SLC8A1-AS1	0.000143533	0.0127472	0.00135728	0.0170801	0.00405176	0.00409982	0.00882329	0.00207744	0.131141	0.131141	0.0170801	7.67802	7.67802	SLC8A1-AS1	0	0	0	0	0	0	0	0	1
CENPO	0.000604199	0.000978146	0.000614421	0.000700469	0	0.00148597	0	0.000644383	0.0113134	0.0113134	0.00148597	7.61345	7.61345	CENPO	0	0	0	0	0	0	0	0	1
GPRIN1	0.00209954	0.0140446	0.00465942	0.00993537	0.00970466	0.021138	0.00243267	0.0125931	0.160668	0.160668	0.021138	7.60089	7.60089	GPRIN1	0	0	0	0	0	0	0	0	1
PHF24	0.0107231	0.00799315	0.00378795	0.0086857	0.017975	0.00344231	0.00879263	0.0103334	0.136131	0.136131	0.017975	7.57336	7.57336	PHF24	0	0	0	0	0	0	0	0	1
E2F2	0.000323311	0.00188734	0	0.000612185	0.000810552	0.000111873	0	0.000151904	0.0142401	0.0142401	0.00188734	7.54506	7.54506	E2F2	0	0	0	0	0	0	0	0	1
FZD7	0	3.87986e-05	0	6.8735e-05	0	6.25763e-05	0	0	0.000517925	0.000517925	6.8735e-05	7.53509	7.53509	FZD7	0	0	0	0	0	0	0	0	1
A1BG	0.00668737	0.00389233	0.000342605	0.00347642	0.000262193	0.00447936	0.000187897	0.00494076	0.0498861	0.0498861	0.00668737	7.45975	7.45975	A1BG	0	0	0	0	0	0	0	0	1
SLC22A17	0.0175262	0.0340101	0.0069252	0.0149319	0.00405176	0.0149348	0.0267157	0.0272174	0.253473	0.253473	0.0340101	7.45289	7.45289	SLC22A17	0	0	0	0	0	0	0	0	1
UGT2B10	0	5.46127e-05	0	0.000150257	0	0	0	0	0.00111935	0.00111935	0.000150257	7.44958	7.44958	UGT2B10	0	0	0	0	0	0	0	0	1
BAK1	0.00112631	0.00133838	0.00557739	0.00489894	0.000524886	0.00573273	0.00421796	0.00186493	0.0424429	0.0424429	0.00573273	7.40361	7.40361	BAK1	0	0	0	0	0	0	0	0	1
OR2C3	0	0	0	6.57235e-05	0	0	0	8.76529e-06	0.000483938	0.000483938	6.57235e-05	7.36323	7.36323	OR2C3	0	0	0	0	0	0	0	0	1
GPR18	2.26632e-05	0.00405597	0.000644815	0.000940339	0	0.00227045	0	0.000177663	0.029846	0.029846	0.00405597	7.35855	7.35855	GPR18	0	0	0	0	0	0	0	0	1
FAM74A3	0	3.78879e-05	0	0	0	0	0	2.24214e-05	0.000277183	0.000277183	3.78879e-05	7.31585	7.31585	FAM74A3	0	0	0	0	0	0	0	0	1
LOC283575	0.000491397	0.000289114	0	0.00109737	0	0	0	0	0.00802589	0.00802589	0.00109737	7.31376	7.31376	LOC283575	0	0	0	0	0	0	0	0	1
GPR135	0.000644148	0.000390099	0.00118498	0	0	0	0.000782772	0.000525911	0.00866503	0.00866503	0.00118498	7.31242	7.31242	GPR135	0	0	0	0	0	0	0	0	1
LOC101927378	0	5.52602e-05	0	0	0	0	0	0	0.000403109	0.000403109	5.52602e-05	7.29475	7.29475	LOC101927378	0	0	0	0	0	0	0	0	1
SERPINB12	0	0.00137622	3.12771e-05	2.94866e-05	0	0	0.000187897	3.30922e-05	0.00998432	0.00998432	0.00137622	7.25491	7.25491	SERPINB12	0	0	0	0	0	0	0	0	1
HOXC8	6.13166e-05	1.6061e-05	0	0	0	0	0	0	0.000440094	0.000440094	6.13166e-05	7.17741	7.17741	HOXC8	0	0	0	0	0	0	0	0	1
CNBD2	0.000892562	0.000617379	0.000107758	0.000158824	0.000405027	0.000140203	0.000387708	0	0.00638209	0.00638209	0.000892562	7.15031	7.15031	CNBD2	0	0	0	0	0	0	0	0	1
UTP14A	0.00623798	0.00912192	0.00195384	0.00649512	0	0.00292343	0.0043219	0.00252021	0.0645996	0.0645996	0.00912192	7.08179	7.08179	UTP14A	0	0	0	0	0	0	0	0	1
DUSP16	0.00113175	0.00586059	0.000714231	0.00644389	0.00388845	0.000664337	0.000113538	0.00110984	0.0455735	0.0455735	0.00644389	7.07236	7.07236	DUSP16	0	0	0	0	0	0	0	0	1
TMC3	0	9.73039e-05	0	0	0	0	0	4.40805e-05	0.000686823	0.000686823	9.73039e-05	7.05854	7.05854	TMC3	0	0	0	0	0	0	0	0	1
SPEF2	0.00281754	0.00387306	0.00011191	0.00605452	0	0.000846932	0	0.00111388	0.0426964	0.0426964	0.00605452	7.05199	7.05199	SPEF2	0	0	0	0	0	0	0	0	1
MS4A13	0	0.00154565	0	8.15307e-05	0	0	0	0	0.0108837	0.0108837	0.00154565	7.04151	7.04151	MS4A13	0	0	0	0	0	0	0	0	1
LOC102724663	0.000167001	0.000105872	0	0	0	0	0	0	0.00117313	0.00117313	0.000167001	7.0247	7.0247	LOC102724663	0	0	0	0	0	0	0	0	1
MUC6	0	0.000263932	0	0	0	3.05839e-05	0	2.54067e-05	0.00184697	0.00184697	0.000263932	6.9979	6.9979	MUC6	0	0	0	0	0	0	0	0	1
DMBX1	0.000213434	7.87033e-05	0	0.000110668	0	0.000136248	0.000299236	2.18497e-05	0.00208925	0.00208925	0.000299236	6.98194	6.98194	DMBX1	0	0	0	0	0	0	0	0	1
PF4	0.000558156	0.000971044	9.48696e-05	0.00131873	0	0.000142859	0.000243227	0.000124069	0.00918092	0.00918092	0.00131873	6.96194	6.96194	PF4	0	0	0	0	0	0	0	0	1
PGC	2.26632e-05	2.53255e-05	0	0	0	0	0	0	0.000176227	0.000176227	2.53255e-05	6.9585	6.9585	PGC	0	0	0	0	0	0	0	0	1
KU-MEL-3	0	1.03584e-06	0	0	0	0	0	0	7.20035e-06	7.20035e-06	1.03584e-06	6.95119	6.95119	KU-MEL-3	0	0	0	0	0	0	0	0	1
NAALAD2	0.0013085	0.00147498	0.00094767	0.00214952	0	0.000801218	0	0.000633529	0.0148919	0.0148919	0.00214952	6.928	6.928	NAALAD2	0	0	0	0	0	0	0	0	1
MT1HL1	0	0	0	3.6364e-06	0	0	0	0	2.51912e-05	2.51912e-05	3.6364e-06	6.92752	6.92752	MT1HL1	0	0	0	0	0	0	0	0	1
FBXL4	0.000985144	0.0077613	0.000598144	0.00588118	0	0.0021793	0.000908903	0.00157788	0.0536006	0.0536006	0.0077613	6.90614	6.90614	FBXL4	0	0	0	0	0	0	0	0	1
TEX11	0	4.31073e-05	0	8.53907e-05	0	0.000244188	0	0	0.00168594	0.00168594	0.000244188	6.90427	6.90427	TEX11	0	0	0	0	0	0	0	0	1
LCE1D	0	3.2657e-05	0	0	0	0	0	0	0.000222052	0.000222052	3.2657e-05	6.79953	6.79953	LCE1D	0	0	0	0	0	0	0	0	1
SELENBP1	0.000374268	0.000868959	0.000317783	0.0177401	0.0105277	0.00293272	0	0.000102565	0.120306	0.120306	0.0177401	6.78158	6.78158	SELENBP1	0	0	0	0	0	0	0	0	1
RHBDD3	0.00666025	0.00514038	0.00225521	0.00783703	0.000262193	0.00801145	0.00499187	0.00449079	0.0538573	0.0538573	0.00801145	6.72254	6.72254	RHBDD3	0	0	0	0	0	0	0	0	1
GPRASP2	0	5.75607e-06	0	0	0	0	0	0	3.85474e-05	3.85474e-05	5.75607e-06	6.69683	6.69683	GPRASP2	0	0	0	0	0	0	0	0	1
CCR2	0	1.06202e-06	0	0.000218819	0	0	0	1.20682e-05	0.0014636	0.0014636	0.000218819	6.68863	6.68863	CCR2	0	0	0	0	0	0	0	0	1
DNAJC22	0.000862592	0.00105908	0	0.000479839	0	0.000198968	0.000227276	6.81251e-05	0.00706351	0.00706351	0.00105908	6.66945	6.66945	DNAJC22	0	0	0	0	0	0	0	0	1
FNDC9	0	0.000123892	0	0	0	0	0	0	0.000821368	0.000821368	0.000123892	6.62971	6.62971	FNDC9	0	0	0	0	0	0	0	0	1
ATXN8OS	0	4.07324e-05	0	0	0	0	0	7.04399e-05	0.000465557	0.000465557	7.04399e-05	6.60928	6.60928	ATXN8OS	0	0	0	0	0	0	0	0	1
KIF19	0	2.26955e-05	0	0	0.00157416	0	0	0.000128536	0.0103587	0.0103587	0.00157416	6.58045	6.58045	KIF19	0	0	0	0	0	0	0	0	1
OSBPL7	0.00151053	0.00431598	0.000609779	0.00516857	0.000262193	0.00117575	0.00138196	0.00213884	0.033944	0.033944	0.00516857	6.56739	6.56739	OSBPL7	0	0	0	0	0	0	0	0	1
LINC01496	0	1.0315e-05	0	0	0	0	0	0	6.76999e-05	6.76999e-05	1.0315e-05	6.56323	6.56323	LINC01496	0	0	0	0	0	0	0	0	1
POLA2	0.00100589	0.00122471	0.00270767	0.0168755	0.00445679	0.00789978	0.000185698	0.000909149	0.109228	0.109228	0.0168755	6.47256	6.47256	POLA2	0	0	0	0	0	0	0	0	1
NKX2-5	0	0.000106707	0.000150932	0	0	0	0	4.65153e-05	0.000975357	0.000975357	0.000150932	6.46222	6.46222	NKX2-5	0	0	0	0	0	0	0	0	1
TADA2B	0.00828961	0.00426653	0.000358058	0.00378038	0	0.00250532	0.0100778	0.00338395	0.0650314	0.0650314	0.0100778	6.45293	6.45293	TADA2B	0	0	0	0	0	0	0	0	1
PRKAA2	0.0164788	0.014214	0.000948458	0.00142275	0.00388845	0.00860819	0.00400541	0.0071883	0.106073	0.106073	0.0164788	6.43696	6.43696	PRKAA2	0	0	0	0	0	0	0	0	1
ASGR1	0.0103637	0.0200197	0.00326939	0.00412181	0.00902345	0.018984	0.0120002	0.0031917	0.128351	0.128351	0.0200197	6.41124	6.41124	ASGR1	0	0	0	0	0	0	0	0	1
LOC101928075	0	6.27257e-05	0	0	0	0	0	0	0.000400708	0.000400708	6.27257e-05	6.38826	6.38826	LOC101928075	0	0	0	0	0	0	0	0	1
NHLH1	0	9.8335e-05	0	0	0	0	0	0.000102198	0.00065217	0.00065217	0.000102198	6.38142	6.38142	NHLH1	0	0	0	0	0	0	0	0	1
CA1	0	1.9191e-05	0	0	0	0	0	9.19297e-05	0.000584016	0.000584016	9.19297e-05	6.35286	6.35286	CA1	0	0	0	0	0	0	0	0	1
ST7-OT3	0	2.89468e-05	0	0	0	0	0	0	0.000182906	0.000182906	2.89468e-05	6.31869	6.31869	ST7-OT3	0	0	0	0	0	0	0	0	1
TMLHE	0.00649519	0.005086	0.00190308	0.00206771	0.00283868	0.00165875	0.000809557	0.00255182	0.0409956	0.0409956	0.00649519	6.31169	6.31169	TMLHE	0	0	0	0	0	0	0	0	1
DNAH17	0.000755308	0.000909553	5.5275e-05	0.00296758	0	0.00144915	0	0.000805214	0.0186532	0.0186532	0.00296758	6.28566	6.28566	DNAH17	0	0	0	0	0	0	0	0	1
IGSF10	0	0.000284016	0	0	0	0	0	0	0.00178266	0.00178266	0.000284016	6.27663	6.27663	IGSF10	0	0	0	0	0	0	0	0	1
LGALS14	0	7.34322e-05	0	0	0	0	0	0	0.000460454	0.000460454	7.34322e-05	6.27047	6.27047	LGALS14	0	0	0	0	0	0	0	0	1
TXNDC11	0.00188569	0.000975576	0.000200014	0.00234353	0.00162061	0.00100042	0.00448361	0.000608969	0.0277477	0.0277477	0.00448361	6.1887	6.1887	TXNDC11	0	0	0	0	0	0	0	0	1
AMH	0	0.000484572	0	9.00803e-05	0	0	0	0.00043487	0.00297778	0.00297778	0.000484572	6.14518	6.14518	AMH	0	0	0	0	0	0	0	0	1
EPB41L4A-AS1	0.0353974	0.0325154	0.0160254	0.0128536	0.0114256	0.0309662	0.00852624	0.0135435	0.217452	0.217452	0.0353974	6.14316	6.14316	EPB41L4A-AS1	0	0	0	0	0	0	0	0	1
LOC440390	2.94686e-05	0.00172595	0	0	0.00162061	0.000141853	0	4.85479e-05	0.0105991	0.0105991	0.00172595	6.14104	6.14104	LOC440390	0	0	0	0	0	0	0	0	1
MEX3D	0.00139393	0.00286475	0.000545805	0.00316546	0	0.00194409	0.000486454	0.00151999	0.0193918	0.0193918	0.00316546	6.12606	6.12606	MEX3D	0	0	0	0	0	0	0	0	1
PART1	0.000175118	0.00540946	0	0.000443336	0	0.0046402	0.000185698	0.000322474	0.0330298	0.0330298	0.00540946	6.10593	6.10593	PART1	0	0	0	0	0	0	0	0	1
SLC25A37	0.00402342	0.00204666	0.00734617	0.0152	0.00121558	0.00629169	0.0136268	0.00100494	0.0927192	0.0927192	0.0152	6.09997	6.09997	SLC25A37	0	0	0	0	0	0	0	0	1
GJA8	0	2.94369e-06	0	0.000227787	0	0	0	0	0.00138307	0.00138307	0.000227787	6.07177	6.07177	GJA8	0	0	0	0	0	0	0	0	1
YWHAEP1	0.000245285	3.1866e-05	0	0	0	0	0	0	0.00148871	0.00148871	0.000245285	6.0693	6.0693	YWHAEP1	0	0	0	0	0	0	0	0	1
TMEFF1	0	9.59109e-06	0	0	0	0	0	0	5.81442e-05	5.81442e-05	9.59109e-06	6.06232	6.06232	TMEFF1	0	0	0	0	0	0	0	0	1
DYRK4	0.00346491	0.00313189	0.00383487	0.0241499	0.0189124	0.00985311	0.00925987	0.00063175	0.146358	0.146358	0.0241499	6.06038	6.06038	DYRK4	0	0	0	0	0	0	0	0	1
TRY2P	0	0.000433529	0	0	0	0	0	0	0.0026262	0.0026262	0.000433529	6.05772	6.05772	TRY2P	0	0	0	0	0	0	0	0	1
ST7L	0.00584814	0.0100491	0.00199193	0.00614179	0.0035034	0.00394788	0.00147375	0.00379829	0.0607191	0.0607191	0.0100491	6.04223	6.04223	ST7L	0	0	0	0	0	0	0	0	1
CUL7	0.0030524	0.0073805	0	0.00381737	0.0175804	0.00446328	0	0.00419713	0.105899	0.105899	0.0175804	6.0237	6.0237	CUL7	0	0	0	0	0	0	0	0	1
PGAM4	4.68623e-05	0.00279421	0.000948338	1.63767e-05	0	4.44386e-05	0	7.27548e-05	0.0167612	0.0167612	0.00279421	5.99854	5.99854	PGAM4	0	0	0	0	0	0	0	0	1
HIST1H4H	0	1.21723e-06	0	0.000674863	0	0	0	5.09615e-05	0.00402177	0.00402177	0.000674863	5.95939	5.95939	HIST1H4H	0	0	0	0	0	0	0	0	1
FOXE1	0	4.02677e-06	0	0	0	0	0	0	2.39391e-05	2.39391e-05	4.02677e-06	5.94499	5.94499	FOXE1	0	0	0	0	0	0	0	0	1
NFE2	0.00021876	0.000297129	0	0.00035206	0	0	0.000424168	1.33385e-05	0.0025173	0.0025173	0.000424168	5.93467	5.93467	NFE2	0	0	0	0	0	0	0	0	1
EFCAB13	0.000584759	0.00483593	0.000357462	0.00610637	0	0.000272611	0	0.000505105	0.0362327	0.0362327	0.00610637	5.93359	5.93359	EFCAB13	0	0	0	0	0	0	0	0	1
ZNF221	3.11645e-05	6.97835e-05	0	2.29835e-05	0	0.000219077	0.000185698	4.57461e-05	0.00129983	0.00129983	0.000219077	5.93322	5.93322	ZNF221	0	0	0	0	0	0	0	0	1
ZNF568	0.00150759	0.0061773	0.00291708	0.000442698	0.00243116	0.0146585	0	0.00287074	0.0868511	0.0868511	0.0146585	5.92497	5.92497	ZNF568	0	0	0	0	0	0	0	0	1
CPEB2-AS1	0	7.02967e-05	0	0.000191864	0	0	0	0	0.00113587	0.00113587	0.000191864	5.92017	5.92017	CPEB2-AS1	0	0	0	0	0	0	0	0	1
METTL12	0.00158436	0.00392834	0.00268895	0.00498698	0	0.00201804	0.00697292	0.0018014	0.0412107	0.0412107	0.00697292	5.91011	5.91011	METTL12	0	0	0	0	0	0	0	0	1
FAM45B	0.00022562	0.0002269	1.49166e-05	0.00041334	0.000644247	0.000456148	0	0.000405963	0.00380137	0.00380137	0.000644247	5.90049	5.90049	FAM45B	0	0	0	0	0	0	0	0	1
FZD4	0.000495305	0.00318268	0.000119214	0.000394852	0.00405176	0.00529744	0.000187897	0.00208922	0.0311914	0.0311914	0.00529744	5.88802	5.88802	FZD4	0	0	0	0	0	0	0	0	1
KMO	0.00052829	7.3384e-05	0.000430851	0	0	0.000329179	0	0	0.00309939	0.00309939	0.00052829	5.86684	5.86684	KMO	0	0	0	0	0	0	0	0	1
AK3	0.0187262	0.0260664	0.0202135	0.0515537	0.00950539	0.0258338	0.00783791	0.0186606	0.300841	0.300841	0.0515537	5.83549	5.83549	AK3	0	0	0	0	0	0	0	0	1
LOC103908605	0	2.25653e-05	0	2.03591e-05	0	0	0	2.78203e-05	0.000160984	0.000160984	2.78203e-05	5.78656	5.78656	LOC103908605	0	0	0	0	0	0	0	0	1
LOC101927650	0	3.60843e-05	0	0	0	0	0	0	0.000207921	0.000207921	3.60843e-05	5.76208	5.76208	LOC101927650	0	0	0	0	0	0	0	0	1
CLPS	0	9.44278e-05	1.1814e-05	0	0	0	0	6.123e-05	0.000544054	0.000544054	9.44278e-05	5.76159	5.76159	CLPS	0	0	0	0	0	0	0	0	1
FOXP3	0	4.19073e-06	0	0	0	0	0	1.20682e-05	6.93068e-05	6.93068e-05	1.20682e-05	5.74295	5.74295	FOXP3	0	0	0	0	0	0	0	0	1
DHX37	0.000326766	0.00263773	0.000209179	0.00226626	0	0.00336101	0	0.000999822	0.0192958	0.0192958	0.00336101	5.74107	5.74107	DHX37	0	0	0	0	0	0	0	0	1
IL20RA	0	8.23335e-06	0	0	0	0	0	0	4.70092e-05	4.70092e-05	8.23335e-06	5.70961	5.70961	IL20RA	0	0	0	0	0	0	0	0	1
PTOV1	0.0410728	0.0514981	0.022558	0.0357884	0.0170331	0.0366521	0.0265968	0.038608	0.293971	0.293971	0.0514981	5.70838	5.70838	PTOV1	0	0	0	0	0	0	0	0	1
GCKR	0.000172815	8.12676e-05	0	0.000207781	0	0.000127004	0	0	0.00118464	0.00118464	0.000207781	5.70141	5.70141	GCKR	0	0	0	0	0	0	0	0	1
LOC102724804	0	2.1027e-06	0	0	0	0	0	0	1.19696e-05	1.19696e-05	2.1027e-06	5.69246	5.69246	LOC102724804	0	0	0	0	0	0	0	0	1
LRRC2	0.00339863	0.00286721	1.63605e-05	0.00429051	0.000858996	0.00248882	0.00318106	0.00603639	0.0343246	0.0343246	0.00603639	5.68628	5.68628	LRRC2	0	0	0	0	0	0	0	0	1
LRRC37A6P	0	3.18605e-06	0	0	0	0	0	0	1.81112e-05	1.81112e-05	3.18605e-06	5.68454	5.68454	LRRC37A6P	0	0	0	0	0	0	0	0	1
PEBP4	0	7.30047e-05	0	5.09449e-05	0	0	0	1.43124e-05	0.00041481	0.00041481	7.30047e-05	5.68196	5.68196	PEBP4	0	0	0	0	0	0	0	0	1
ZNF197-AS1	0	0	0	0.000266705	0	6.59968e-05	0	5.50477e-05	0.00150113	0.00150113	0.000266705	5.62842	5.62842	ZNF197-AS1	0	0	0	0	0	0	0	0	1
ERBB2	0.000248347	0.000713454	0.000579958	0.00130003	0.00912733	0.00462725	0.00166957	0.000475471	0.051371	0.051371	0.00912733	5.62827	5.62827	ERBB2	0	0	0	0	0	0	0	0	1
KLF1	0	3.78022e-05	0.000132817	0.000924391	0	0	0	0.000660785	0.00520105	0.00520105	0.000924391	5.62646	5.62646	KLF1	0	0	0	0	0	0	0	0	1
SMIM22	0	0	0	0	0	0.000329179	0	0	0.00185195	0.00185195	0.000329179	5.62595	5.62595	SMIM22	0	0	0	0	0	0	0	0	1
LOC102724659	1.29232e-05	5.11156e-05	0	1.3204e-05	0	0	0	0	0.000287449	0.000287449	5.11156e-05	5.6235	5.6235	LOC102724659	0	0	0	0	0	0	0	0	1
LOC646762	0.00293473	0.00993162	0.000388214	0.00528863	0.00104977	0.00237973	0.00166633	0.00530667	0.0555659	0.0555659	0.00993162	5.59485	5.59485	LOC646762	0	0	0	0	0	0	0	0	1
MTOR-AS1	0	1.55749e-05	0	0	0	0	0	0	8.69265e-05	8.69265e-05	1.55749e-05	5.5812	5.5812	MTOR-AS1	0	0	0	0	0	0	0	0	1
FKTN	0.00278091	0.0138534	0.00320391	0.0147042	0.00620624	0.00747901	0.00899588	0.00352344	0.082065	0.082065	0.0147042	5.58104	5.58104	FKTN	0	0	0	0	0	0	0	0	1
LOC401585	0	5.45191e-05	0	0	0	4.44386e-05	0	0	0.000303905	0.000303905	5.45191e-05	5.57428	5.57428	LOC401585	0	0	0	0	0	0	0	0	1
KIAA0195	0.008098	0.0176965	0.00705817	0.0108675	0	0.0156912	0.000243227	0.00345272	0.0986066	0.0986066	0.0176965	5.57211	5.57211	KIAA0195	0	0	0	0	0	0	0	0	1
LPA	0	0.000133301	0	0	0	3.05839e-05	0	1.59638e-05	0.000742561	0.000742561	0.000133301	5.57056	5.57056	LPA	0	0	0	0	0	0	0	0	1
PFKFB1	0	5.19271e-05	1.98689e-05	0.000215077	0	0	0	0.000112573	0.0011971	0.0011971	0.000215077	5.56593	5.56593	PFKFB1	0	0	0	0	0	0	0	0	1
ZNF789	0.00837251	0.00575876	1.16946e-05	0.00512876	0.00603495	0.00159296	0.00229119	0.00152942	0.0464755	0.0464755	0.00837251	5.55096	5.55096	ZNF789	0	0	0	0	0	0	0	0	1
SUGT1P3	0.000271248	0.00160981	0	0.00078079	0	0.000177226	0	0.00055968	0.00892987	0.00892987	0.00160981	5.54716	5.54716	SUGT1P3	0	0	0	0	0	0	0	0	1
SLC5A3	0.00214382	0.0351388	0.000727274	0.0130013	0.0131057	0.042109	0.0028135	0.00645237	0.232081	0.232081	0.042109	5.51143	5.51143	SLC5A3	0	0	0	0	0	0	0	0	1
CLDN15	0.00226768	0.00129127	0	0.00105802	0	0.00102194	0	0.00179536	0.0124922	0.0124922	0.00226768	5.50881	5.50881	CLDN15	0	0	0	0	0	0	0	0	1
SLC39A7	0.000531337	0.000887621	0	0.000569736	0	0.00138218	0.00102312	0.0010391	0.00759726	0.00759726	0.00138218	5.49659	5.49659	SLC39A7	0	0	0	0	0	0	0	0	1
C16orf71	0	0.000283225	0	0.00044886	0.000262193	0	9.8666e-05	0	0.00246538	0.00246538	0.00044886	5.49254	5.49254	C16orf71	0	0	0	0	0	0	0	0	1
IRX1	0	1.72101e-06	0	7.28692e-06	0	0	0	0	3.98088e-05	3.98088e-05	7.28692e-06	5.46305	5.46305	IRX1	0	0	0	0	0	0	0	0	1
RP11-87M18.2	1.38648e-05	9.99385e-07	0	0	0	0	0	0	7.55366e-05	7.55366e-05	1.38648e-05	5.44808	5.44808	RP11-87M18.2	0	0	0	0	0	0	0	0	1
SRRM2-AS1	0	0.000208765	0	1.46397e-05	0	0	0.000113538	1.59638e-05	0.00113379	0.00113379	0.000208765	5.43093	5.43093	SRRM2-AS1	0	0	0	0	0	0	0	0	1
STYK1	0	4.78029e-05	0	0.000470631	0	0	0	0.000325036	0.00253819	0.00253819	0.000470631	5.39315	5.39315	STYK1	0	0	0	0	0	0	0	0	1
MTM1	0.000312043	0.0034488	0.00180429	0.000828101	0.00162061	0.000561237	0.000243227	0.000727477	0.0185979	0.0185979	0.0034488	5.39257	5.39257	MTM1	0	0	0	0	0	0	0	0	1
ASIP	0	0.000132489	0	0.00115673	0	0	0.000113538	1.86245e-05	0.00623345	0.00623345	0.00115673	5.38886	5.38886	ASIP	0	0	0	0	0	0	0	0	1
MRPL42P5	0	7.87573e-05	0	0	0	0	0	0	0.00042425	0.00042425	7.87573e-05	5.3868	5.3868	MRPL42P5	0	0	0	0	0	0	0	0	1
SAXO1	0.00122582	0.000930824	0	0	0	0	0	0	0.00655878	0.00655878	0.00122582	5.35052	5.35052	SAXO1	0	0	0	0	0	0	0	0	1
AK5	0.000101102	0.00164459	0.00102534	0.00452291	0.000405027	0.00123175	0.00025586	0.00151724	0.0241001	0.0241001	0.00452291	5.32846	5.32846	AK5	0	0	0	0	0	0	0	0	1
GMCL1P1	0	2.71677e-06	0	0	0	0	0	0	1.44007e-05	1.44007e-05	2.71677e-06	5.30068	5.30068	GMCL1P1	0	0	0	0	0	0	0	0	1
NAT14	0.00816495	0.00783984	0.00108931	0.00422094	0.0138958	0.00793326	0.00609443	0.0122197	0.0735756	0.0735756	0.0138958	5.29483	5.29483	NAT14	0	0	0	0	0	0	0	0	1
PNLDC1	0	0.000249285	0	0	0	0	0	0	0.00131704	0.00131704	0.000249285	5.28327	5.28327	PNLDC1	0	0	0	0	0	0	0	0	1
ZMYND19	0.00415393	0.00269558	0.000516914	0.0011313	0	0.000931762	0.0036969	0.0037193	0.0219078	0.0219078	0.00415393	5.27399	5.27399	ZMYND19	0	0	0	0	0	0	0	0	1
CNKSR1	0.000625788	0.00278702	0.000318762	0.00305927	0	0.00221653	0	0.000646642	0.0161287	0.0161287	0.00305927	5.27208	5.27208	CNKSR1	0	0	0	0	0	0	0	0	1
WTH3DI	6.33795e-05	0.000846341	0	0	0	0	0	0.000814382	0.00444389	0.00444389	0.000846341	5.2507	5.2507	WTH3DI	0	0	0	0	0	0	0	0	1
MREG	0.0013922	0.00202982	3.52629e-05	0.00047433	0	0.000228948	0.00180535	0.000519107	0.0106536	0.0106536	0.00202982	5.24856	5.24856	MREG	0	0	0	0	0	0	0	0	1
ULK2	0.0307514	0.0178043	0.00291213	0.019544	0.00301597	0.0113308	0.00947944	0.0111877	0.160577	0.160577	0.0307514	5.22178	5.22178	ULK2	0	0	0	0	0	0	0	0	1
OTOG	0	4.4349e-05	0	8.46469e-05	0	0.000183181	0	0	0.000955672	0.000955672	0.000183181	5.21708	5.21708	OTOG	0	0	0	0	0	0	0	0	1
ANKRD26P1	0.000117486	0.000169626	0	0	0	0	0	0.000156244	0.000884513	0.000884513	0.000169626	5.21449	5.21449	ANKRD26P1	0	0	0	0	0	0	0	0	1
LY6G6D	0	5.41435e-05	0	0	0	0.000305195	0	0.000111966	0.00159007	0.00159007	0.000305195	5.21	5.21	LY6G6D	0	0	0	0	0	0	0	0	1
KCNK5	0	4.10505e-05	0	0	0	0	0	9.42728e-05	0.000491021	0.000491021	9.42728e-05	5.20851	5.20851	KCNK5	0	0	0	0	0	0	0	0	1
C1orf204	0.00407125	0.00387073	0.00092199	0.00201339	0	0.000592362	0	0.00211755	0.0211783	0.0211783	0.00407125	5.2019	5.2019	C1orf204	0	0	0	0	0	0	0	0	1
RBM38	0.000943922	0.00173905	0.000422259	0.00324988	0	0.00242136	0.000113538	0.00129533	0.0168317	0.0168317	0.00324988	5.17919	5.17919	RBM38	0	0	0	0	0	0	0	0	1
MLPH	0	0.000177298	1.49166e-05	0	0	0	0	0	0.000915424	0.000915424	0.000177298	5.1632	5.1632	MLPH	0	0	0	0	0	0	0	0	1
EXOC4	0.0167293	0.0366678	0.00506808	0.0294447	0.00226585	0.0169317	0.0241323	0.0178347	0.188536	0.188536	0.0366678	5.14172	5.14172	EXOC4	0	0	0	0	0	0	0	0	1
LINC00930	0	4.83422e-05	0	0	0	0	0	0	0.000248357	0.000248357	4.83422e-05	5.13748	5.13748	LINC00930	0	0	0	0	0	0	0	0	1
DDN	0.000340096	0.00319959	0.000619481	0.001256	0	0.000754939	0	0.00114095	0.0164288	0.0164288	0.00319959	5.13465	5.13465	DDN	0	0	0	0	0	0	0	0	1
DEFB118	0	1.85624e-05	0	0	0	0	0	0	9.49928e-05	9.49928e-05	1.85624e-05	5.11749	5.11749	DEFB118	0	0	0	0	0	0	0	0	1
IFNL1	0	0	0	1.04973e-05	0	0	0	0	5.3213e-05	5.3213e-05	1.04973e-05	5.0692	5.0692	IFNL1	0	0	0	0	0	0	0	0	1
VAV2	0.0130122	0.0248445	0.010498	0.00604644	0.00703478	0.0146711	0.0145539	0.0100999	0.125899	0.125899	0.0248445	5.06751	5.06751	VAV2	0	0	0	0	0	0	0	0	1
JAZF1	0.0234317	0.0244355	0.000181827	0.0164078	0.00437439	0.0210398	0.0112187	0.0124411	0.123532	0.123532	0.0244355	5.05542	5.05542	JAZF1	0	0	0	0	0	0	0	0	1
SNORA26	0	1.25184e-05	0	0	0	0	0	0	6.29225e-05	6.29225e-05	1.25184e-05	5.0264	5.0264	SNORA26	0	0	0	0	0	0	0	0	1
SNORA71E	0	3.33678e-05	0	0	0	0	0	0	0.000167663	0.000167663	3.33678e-05	5.0247	5.0247	SNORA71E	0	0	0	0	0	0	0	0	1
LINC01226	1.25966e-05	0.000288984	0	6.59024e-06	0	6.59968e-05	0	0	0.00144723	0.00144723	0.000288984	5.00799	5.00799	LINC01226	0	0	0	0	0	0	0	0	1
DNAJC18	0.0103563	0.0260686	0.0128974	0.0148105	0.0277551	0.0171252	0.0113413	0.0143088	0.13846	0.13846	0.0277551	4.98864	4.98864	DNAJC18	0	0	0	0	0	0	0	0	1
TRIM58	0.000778142	0.00245072	0.00029406	0.00277251	0	0.00164373	0.00454451	0.00193	0.0226592	0.0226592	0.00454451	4.98606	4.98606	TRIM58	0	0	0	0	0	0	0	0	1
BPGM	0.0250791	0.0186303	0.00546967	0.0119666	0.0364414	0.00968173	0.0127895	0.011269	0.181204	0.181204	0.0364414	4.97248	4.97248	BPGM	0	0	0	0	0	0	0	0	1
IQSEC2	9.71958e-05	0.000845524	0.000245611	0.00211691	0	0.00112463	0.000375794	0.00226633	0.0112451	0.0112451	0.00226633	4.96181	4.96181	IQSEC2	0	0	0	0	0	0	0	0	1
CCDC113	0.00434999	0.00374219	0.000979544	0.00264453	0	0.00705212	0.00212288	0.00402048	0.0348864	0.0348864	0.00705212	4.94693	4.94693	CCDC113	0	0	0	0	0	0	0	0	1
ARMC3	1.75534e-05	0.000156455	0	0	0	0	0	0	0.000773671	0.000773671	0.000156455	4.94499	4.94499	ARMC3	0	0	0	0	0	0	0	0	1
AK7	0	6.85962e-05	0	0	0	0	0	0.000204566	0.00100505	0.00100505	0.000204566	4.91309	4.91309	AK7	0	0	0	0	0	0	0	0	1
TRIM72	0	7.65376e-05	0	0	0	0	0.000113538	0	0.000557125	0.000557125	0.000113538	4.90695	4.90695	TRIM72	0	0	0	0	0	0	0	0	1
LMOD2	0	4.19133e-05	0	0	0	0	0	0	0.000205611	0.000205611	4.19133e-05	4.90563	4.90563	LMOD2	0	0	0	0	0	0	0	0	1
TRIB3	0.00117855	0.00392428	0.000130908	0.00117293	0.000262193	0.00794688	0.000227276	0.00465701	0.0389355	0.0389355	0.00794688	4.89947	4.89947	TRIB3	0	0	0	0	0	0	0	0	1
LINC01305	0.000474089	0.000302176	0	0.000138466	0	6.59968e-05	0	8.0031e-06	0.00231855	0.00231855	0.000474089	4.89053	4.89053	LINC01305	0	0	0	0	0	0	0	0	1
LRP1	0.026176	0.030196	0.00881007	0.0825991	0.0294226	0.0159564	0.0336695	0.0172745	0.402265	0.402265	0.0825991	4.87009	4.87009	LRP1	0	0	0	0	0	0	0	0	1
FAM53A	0	5.92006e-06	0	0	0	0	0	0	2.87186e-05	2.87186e-05	5.92006e-06	4.85107	4.85107	FAM53A	0	0	0	0	0	0	0	0	1
SPDYA	3.31143e-05	0.000428573	0	4.58681e-05	0	0	0	0.000240029	0.00205614	0.00205614	0.000428573	4.79763	4.79763	SPDYA	0	0	0	0	0	0	0	0	1
LOC101929657	0	3.09637e-06	0	0.000108433	0	0	0	0	0.000519757	0.000519757	0.000108433	4.79334	4.79334	LOC101929657	0	0	0	0	0	0	0	0	1
MDM4	0.0329602	0.037949	0.0165016	0.0443167	0.0711988	0.02761	0.004087	0.0094259	0.341174	0.341174	0.0711988	4.79185	4.79185	MDM4	0	0	0	0	0	0	0	0	1
CDK13	0.0123097	0.00904801	0.0107704	0.0154846	0.0015382	0.0147803	0.000622619	0.0038565	0.0741241	0.0741241	0.0154846	4.78697	4.78697	CDK13	0	0	0	0	0	0	0	0	1
GVINP1	0	0.000262386	0	5.7787e-05	0	0.000246971	0	4.10953e-05	0.00125537	0.00125537	0.000262386	4.78446	4.78446	GVINP1	0	0	0	0	0	0	0	0	1
NUDT6	0.000370955	0.000356938	0.000177567	0.000214488	0	0	0	0.000580415	0.00274492	0.00274492	0.000580415	4.72924	4.72924	NUDT6	0	0	0	0	0	0	0	0	1
NEXN-AS1	0.000106241	0.00147322	2.34489e-05	0.000624023	0.000405027	0.000533447	0	0.000276509	0.00692163	0.00692163	0.00147322	4.69831	4.69831	NEXN-AS1	0	0	0	0	0	0	0	0	1
ERI1	0.00284345	0.00440732	0.00299065	0.00513118	0.0114821	0.00294404	0	0.00098582	0.0535387	0.0535387	0.0114821	4.66281	4.66281	ERI1	0	0	0	0	0	0	0	0	1
ZBTB24	0.000312406	0.00145908	7.61105e-05	0.00186264	0.00445679	0.00136396	0	0.00142477	0.0207795	0.0207795	0.00445679	4.66243	4.66243	ZBTB24	0	0	0	0	0	0	0	0	1
DGUOK-AS1	0	1.44507e-05	0	0	0	0	0	5.88799e-05	0.000271947	0.000271947	5.88799e-05	4.61867	4.61867	DGUOK-AS1	0	0	0	0	0	0	0	0	1
VTRNA1-3	0	4.5762e-06	9.48696e-05	0.000190599	0	0	0	0	0.000879996	0.000879996	0.000190599	4.617	4.617	VTRNA1-3	0	0	0	0	0	0	0	0	1
ARRB1	0.00410786	0.0286794	0.0026548	0.0192977	0.000405027	0.0121964	9.8666e-05	0.0169539	0.132051	0.132051	0.0286794	4.6044	4.6044	ARRB1	0	0	0	0	0	0	0	0	1
CHRNA4	0.00603023	0.00994864	0	0.00423108	0	0.00700509	0.00644421	0.0115835	0.0532333	0.0532333	0.0115835	4.59563	4.59563	CHRNA4	0	0	0	0	0	0	0	0	1
USP15	0.0372001	0.0331108	0.00480062	0.0240777	0.000524886	0.0216496	0.0142822	0.0100012	0.170451	0.170451	0.0372001	4.58201	4.58201	USP15	0	0	0	0	0	0	0	0	1
CCL8	0	0	0	0.000244592	0	0	0	0	0.00111903	0.00111903	0.000244592	4.5751	4.5751	CCL8	0	0	0	0	0	0	0	0	1
PNPLA5	0	1.34595e-05	0	0	0	0	0	0	6.14168e-05	6.14168e-05	1.34595e-05	4.56309	4.56309	PNPLA5	0	0	0	0	0	0	0	0	1
PBX2	0.000265576	0.00171907	0.000562774	0.00267465	0.000405027	0.000763804	0.00227028	0.000532693	0.0121926	0.0121926	0.00267465	4.55856	4.55856	PBX2	0	0	0	0	0	0	0	0	1
TSC22D2	0.00463403	0.0106496	0.00179898	0.0108687	0	0.00357524	0.00073128	0.00383988	0.0494504	0.0494504	0.0108687	4.54981	4.54981	TSC22D2	0	0	0	0	0	0	0	0	1
ITIH3	0	0.000117156	0	0	0	0	0	0	0.000532085	0.000532085	0.000117156	4.54168	4.54168	ITIH3	0	0	0	0	0	0	0	0	1
SCARNA21	0.000105782	0.00221652	0	0.000283286	0	0.000859568	0	0.000549765	0.0100572	0.0100572	0.00221652	4.53739	4.53739	SCARNA21	0	0	0	0	0	0	0	0	1
ZNF700	4.98625e-05	0.00351746	0.00130397	0.00518062	0	0.00171918	0.00157274	0.00117171	0.0234714	0.0234714	0.00518062	4.53061	4.53061	ZNF700	0	0	0	0	0	0	0	0	1
C2orf61	0	9.50369e-07	0	6.05549e-05	0	0	0	0	0.000274269	0.000274269	6.05549e-05	4.52926	4.52926	C2orf61	0	0	0	0	0	0	0	0	1
MED31	0.00190121	0.00588938	0.000345409	0.00449248	0.00214849	0.0046497	0	0.00495134	0.0266741	0.0266741	0.00588938	4.52919	4.52919	MED31	0	0	0	0	0	0	0	0	1
CACNG1	0	1.58755e-05	0	0	0	0	0	8.0031e-06	7.1838e-05	7.1838e-05	1.58755e-05	4.52508	4.52508	CACNG1	0	0	0	0	0	0	0	0	1
NLRP2	0.00291345	0.00222561	0.00184942	0.000153358	0.00324121	0.000111229	0.000174145	0.00210729	0.014607	0.014607	0.00324121	4.50665	4.50665	NLRP2	0	0	0	0	0	0	0	0	1
SVILP1	0	1.48319e-06	0	0	0	0	0	0	6.67809e-06	6.67809e-06	1.48319e-06	4.50251	4.50251	SVILP1	0	0	0	0	0	0	0	0	1
RPARP-AS1	0.00242795	0.00762991	3.62295e-05	0.00329115	0	0.00693173	0.00227216	0.00495255	0.0342299	0.0342299	0.00762991	4.48628	4.48628	RPARP-AS1	0	0	0	0	0	0	0	0	1
USP3-AS1	0	0.000188357	0	6.43137e-05	0	0.00163745	0	0.000255972	0.00734544	0.00734544	0.00163745	4.48591	4.48591	USP3-AS1	0	0	0	0	0	0	0	0	1
LOC101927239	0	9.4442e-05	0	0	0.000405027	0	0	0	0.00181625	0.00181625	0.000405027	4.48426	4.48426	LOC101927239	0	0	0	0	0	0	0	0	1
USP43	5.97935e-05	0.00128592	3.54061e-05	0.000434447	0	0.000296516	0	0.000213134	0.00575008	0.00575008	0.00128592	4.47157	4.47157	USP43	0	0	0	0	0	0	0	0	1
ERC1	0.0352476	0.0423713	0.0253805	0.0535021	0.00880371	0.0307496	0.022535	0.0265908	0.238881	0.238881	0.0535021	4.46488	4.46488	ERC1	0	0	0	0	0	0	0	0	1
ASPA	0	8.22957e-05	0	0.000101847	0	0	0	0	0.000454036	0.000454036	0.000101847	4.458	4.458	ASPA	0	0	0	0	0	0	0	0	1
EIF1AY	0.000611656	0.000249576	0.00284501	0.0117116	0	0	0	3.32192e-05	0.0521635	0.0521635	0.0117116	4.45399	4.45399	EIF1AY	0	0	0	0	0	0	0	0	1
LRRC75B	0.00605675	0.00354779	0.000449813	0.00150172	0	0.0108706	0	0.00132547	0.0482492	0.0482492	0.0108706	4.43852	4.43852	LRRC75B	0	0	0	0	0	0	0	0	1
LINC00326	0	4.69132e-05	0	0	0	0	0	0	0.000207921	0.000207921	4.69132e-05	4.43203	4.43203	LINC00326	0	0	0	0	0	0	0	0	1
RFPL2	3.31946e-05	0.00121125	0	0	0	0.000859568	0	4.66212e-05	0.00536277	0.00536277	0.00121125	4.42748	4.42748	RFPL2	0	0	0	0	0	0	0	0	1
LINC00534	0	1.69643e-05	0	0	0	0	0	0	7.50451e-05	7.50451e-05	1.69643e-05	4.42371	4.42371	LINC00534	0	0	0	0	0	0	0	0	1
C8orf37-AS1	0	6.26578e-05	0	9.9136e-05	0	0	0	4.81668e-05	0.000436747	0.000436747	9.9136e-05	4.40553	4.40553	C8orf37-AS1	0	0	0	0	0	0	0	0	1
TMPRSS11E	0	0.000202514	0	0.000812871	0.000810552	0.000329179	0	0	0.00357915	0.00357915	0.000812871	4.4031	4.4031	TMPRSS11E	0	0	0	0	0	0	0	0	1
GMPR	0	9.58374e-05	0	0.000642148	0	0.000320096	0.00565791	0.00295628	0.0248518	0.0248518	0.00565791	4.3924	4.3924	GMPR	0	0	0	0	0	0	0	0	1
ZNF365	0.000437004	0.00577842	0.000125765	0.000383234	0	9.15907e-05	0.00365672	0.00327444	0.025358	0.025358	0.00577842	4.3884	4.3884	ZNF365	0	0	0	0	0	0	0	0	1
NLRP11	0	0.000158646	0	0	0	0	0	0	0.000693965	0.000693965	0.000158646	4.3743	4.3743	NLRP11	0	0	0	0	0	0	0	0	1
CNOT3	0.00131083	0.00287729	0.00124186	0.0023913	0.00257799	0.00193155	0.00100989	0.0013854	0.0125494	0.0125494	0.00287729	4.36152	4.36152	CNOT3	0	0	0	0	0	0	0	0	1
LINC00845	0	0.000176149	0	8.84387e-06	0	0	0	0	0.000766141	0.000766141	0.000176149	4.34938	4.34938	LINC00845	0	0	0	0	0	0	0	0	1
NBPF12	0.00011526	0.000229284	0	0.00015746	0	1.82813e-05	0	0	0.000996156	0.000996156	0.000229284	4.34463	4.34463	NBPF12	0	0	0	0	0	0	0	0	1
LOC101928417	1.14868e-05	6.82156e-05	0	0	0	0	0	0	0.000296334	0.000296334	6.82156e-05	4.34408	4.34408	LOC101928417	0	0	0	0	0	0	0	0	1
ZBED6	0.00258343	0.00147999	0.00154924	0.00130091	0	0.000883484	0	0.000766095	0.0111804	0.0111804	0.00258343	4.32773	4.32773	ZBED6	0	0	0	0	0	0	0	0	1
LCNL1	0	3.55499e-05	0	0	0	0	0	0.000121888	0.000523208	0.000523208	0.000121888	4.29252	4.29252	LCNL1	0	0	0	0	0	0	0	0	1
UCN	9.7341e-05	0.00036378	0	3.03386e-05	0	0.000658359	0	0.000598708	0.00282214	0.00282214	0.000658359	4.28664	4.28664	UCN	0	0	0	0	0	0	0	0	1
SYCE1	2.75202e-05	0.000563267	0	0.000305006	0	0.000152598	0	0.000112573	0.00241361	0.00241361	0.000563267	4.28503	4.28503	SYCE1	0	0	0	0	0	0	0	0	1
GATA3	0	0.00194896	0	7.15512e-06	0	0.000855947	0	0	0.00834418	0.00834418	0.00194896	4.28134	4.28134	GATA3	0	0	0	0	0	0	0	0	1
LINC01591	0	1.61917e-05	0	0	0	0	0	0	6.93068e-05	6.93068e-05	1.61917e-05	4.2804	4.2804	LINC01591	0	0	0	0	0	0	0	0	1
CD96	0.000338834	0.000995044	0.000317425	0.00071373	0.000405027	0.000576652	0.000883317	0.000203994	0.00424691	0.00424691	0.000995044	4.26806	4.26806	CD96	0	0	0	0	0	0	0	0	1
E2F8	0	7.6781e-05	0	0	0	0	0	1.59638e-05	0.000327244	0.000327244	7.6781e-05	4.26204	4.26204	E2F8	0	0	0	0	0	0	0	0	1
PLEK2	0.000915319	0	0	0	0	0.00144501	0	0	0.00615854	0.00615854	0.00144501	4.26194	4.26194	PLEK2	0	0	0	0	0	0	0	0	1
HRAT56	0	0.00195589	0	7.15512e-06	0	0	0	0	0.00832879	0.00832879	0.00195589	4.25831	4.25831	HRAT56	0	0	0	0	0	0	0	0	1
PWAR5	0.00121765	0.00279665	0.000663729	0.00159907	0.00472298	0.000658359	0	0.0023375	0.020105	0.020105	0.00472298	4.25684	4.25684	PWAR5	0	0	0	0	0	0	0	0	1
SNAPC2	0.00740872	0.00359899	0.000836726	0.00561163	0.00603495	0.00545459	0.00254393	0.00846811	0.0360132	0.0360132	0.00846811	4.2528	4.2528	SNAPC2	0	0	0	0	0	0	0	0	1
SAP130	0.00177321	0.00282377	4.0239e-05	0.0106489	0	0.00511247	0.00052963	0.002514	0.0452399	0.0452399	0.0106489	4.24832	4.24832	SAP130	0	0	0	0	0	0	0	0	1
ADARB2	0.00442638	0.00193282	0.00143493	0.00405174	0	0.00366246	0	0.000633254	0.0187639	0.0187639	0.00442638	4.23911	4.23911	ADARB2	0	0	0	0	0	0	0	0	1
STON1-GTF2A1L	0	0	0	0	0	0.000263182	0	0	0.00111481	0.00111481	0.000263182	4.2359	4.2359	STON1-GTF2A1L	0	0	0	0	0	0	0	0	1
C1QBP	0.0110496	0.0161948	0.00991959	0.0130396	0.0186882	0.0172475	0.00749148	0.0164014	0.079117	0.079117	0.0186882	4.23354	4.23354	C1QBP	0	0	0	0	0	0	0	0	1
DSG2	0	0.000555718	2.34489e-05	5.27925e-05	0	0.000855947	0	0.000641737	0.00362196	0.00362196	0.000855947	4.23152	4.23152	DSG2	0	0	0	0	0	0	0	0	1
RGS13	9.80001e-06	0	0	0	0	0	0	0	4.14676e-05	4.14676e-05	9.80001e-06	4.23138	4.23138	RGS13	0	0	0	0	0	0	0	0	1
TOMM40	0.0103054	0.0138797	0.00166869	0.0273703	0.0330439	0.00703297	0.0117118	0.0132455	0.139786	0.139786	0.0330439	4.23032	4.23032	TOMM40	0	0	0	0	0	0	0	0	1
LINC00176	4.26324e-05	0.00105626	0	6.17364e-05	0	0.00246576	0	0.00251998	0.0106402	0.0106402	0.00251998	4.22234	4.22234	LINC00176	0	0	0	0	0	0	0	0	1
ISPD	0.00124711	0.000530942	0	0.00104228	0	0.00137122	0	8.27622e-05	0.00577156	0.00577156	0.00137122	4.20908	4.20908	ISPD	0	0	0	0	0	0	0	0	1
XK	0.000226675	0.00028058	0	0.000357162	0	0	0	0.00154465	0.00645415	0.00645415	0.00154465	4.1784	4.1784	XK	0	0	0	0	0	0	0	0	1
ATP6V1E2	1.90345e-05	0.000228026	0	0	0	0	0	6.16252e-05	0.000951798	0.000951798	0.000228026	4.17407	4.17407	ATP6V1E2	0	0	0	0	0	0	0	0	1
GS1-259H13.2	4.10532e-05	0.000173836	0	1.30157e-05	0	6.59968e-05	0	0.000312488	0.00130368	0.00130368	0.000312488	4.17193	4.17193	GS1-259H13.2	0	0	0	0	0	0	0	0	1
C14orf178	0	7.30477e-05	0	0	0	0	0	0	0.000304279	0.000304279	7.30477e-05	4.16548	4.16548	C14orf178	0	0	0	0	0	0	0	0	1
SLC35G5	0	0.00153953	0	0.000189187	0.00324121	0	0	0.000539567	0.0135006	0.0135006	0.00324121	4.1653	4.1653	SLC35G5	0	0	0	0	0	0	0	0	1
ALG11	0.000178317	0.000547858	0	0.000122037	0	0.000635743	0	0.000626217	0.00264206	0.00264206	0.000635743	4.15586	4.15586	ALG11	0	0	0	0	0	0	0	0	1
CYP2E1	0.00107905	0.00115258	0	0.00121536	0	0.00078995	0	0.000279854	0.00504449	0.00504449	0.00121536	4.15061	4.15061	CYP2E1	0	0	0	0	0	0	0	0	1
PINK1	0	6.26373e-05	0	0	0	2.30721e-05	0	0.000270009	0.00111935	0.00111935	0.000270009	4.14562	4.14562	PINK1	0	0	0	0	0	0	0	0	1
CENPN	0.000330338	0.0063712	0.0105517	0.00348957	0	0.00109269	0.00548724	0.00243478	0.0436585	0.0436585	0.0105517	4.1376	4.1376	CENPN	0	0	0	0	0	0	0	0	1
ZNF778	0.0012714	0.000333296	0	8.52024e-06	0	0	0	0.000368862	0.00525045	0.00525045	0.0012714	4.12967	4.12967	ZNF778	0	0	0	0	0	0	0	0	1
SH2D6	0	8.61711e-05	1.16946e-05	0	0	0	0	0.000726355	0.00299861	0.00299861	0.000726355	4.1283	4.1283	SH2D6	0	0	0	0	0	0	0	0	1
PEX3	0.00355655	0.00664391	0.00109133	0.00979625	0.00636706	0.00503196	0.00227028	0.00353533	0.040439	0.040439	0.00979625	4.128	4.128	PEX3	0	0	0	0	0	0	0	0	1
CDH8	0.000232861	0.00279051	0.000616474	0.000712334	0	0.000502162	0.00443038	0.00225226	0.018279	0.018279	0.00443038	4.12584	4.12584	CDH8	0	0	0	0	0	0	0	0	1
NR3C2	0.000597376	0.000729134	0.000476675	0.000430884	0	0.00103502	0	0	0.00426741	0.00426741	0.00103502	4.12301	4.12301	NR3C2	0	0	0	0	0	0	0	0	1
MS4A5	0	8.47571e-05	0	0	0	0	0	0	0.000348821	0.000348821	8.47571e-05	4.11553	4.11553	MS4A5	0	0	0	0	0	0	0	0	1
TMEM115	0.0357852	0.0134335	0.00811843	0.0517358	0.00314882	0.0172625	0.0288897	0.0126959	0.211734	0.211734	0.0517358	4.0926	4.0926	TMEM115	0	0	0	0	0	0	0	0	1
LINC00211	0.000862995	2.89059e-05	0	0	0	0	0	0	0.00353151	0.00353151	0.000862995	4.09216	4.09216	LINC00211	0	0	0	0	0	0	0	0	1
FAM19A4	0	0.00010204	0	0.000155906	0	6.59968e-05	0	1.31197e-05	0.000636045	0.000636045	0.000155906	4.07966	4.07966	FAM19A4	0	0	0	0	0	0	0	0	1
MARVELD1	0.00343457	0.00460783	0.000384073	0.00101797	0	0.00528119	0	0.00238235	0.0215308	0.0215308	0.00528119	4.07689	4.07689	MARVELD1	0	0	0	0	0	0	0	0	1
HNRNPA0	0.0167434	0.0239274	0.0223997	0.015007	0.00546261	0.0208825	0.0196743	0.0124939	0.0974718	0.0974718	0.0239274	4.07366	4.07366	HNRNPA0	0	0	0	0	0	0	0	0	1
GABRG3	0	0.00107053	0	0.00017067	0	0	0	0.0019953	0.00811243	0.00811243	0.0019953	4.06578	4.06578	GABRG3	0	0	0	0	0	0	0	0	1
INPP5J	0.00139311	0.000925544	8.94996e-05	0.000721803	0	0.00056195	0	0.000958995	0.00565106	0.00565106	0.00139311	4.05644	4.05644	INPP5J	0	0	0	0	0	0	0	0	1
PCDH10	0.0100304	0.00841071	0.0164858	0.00213842	0.00078708	0.0058041	0.0312775	0.0195745	0.126544	0.126544	0.0312775	4.04584	4.04584	PCDH10	0	0	0	0	0	0	0	0	1
PODNL1	0	0.000622629	1.63605e-05	0.000131828	0	0.000183181	0	0.000828278	0.00335047	0.00335047	0.000828278	4.0451	4.0451	PODNL1	0	0	0	0	0	0	0	0	1
BRD1	0.00532517	0.0107459	0.001826	0.0179004	0.00131197	0.00825955	0.000717528	0.0033174	0.0723723	0.0723723	0.0179004	4.04305	4.04305	BRD1	0	0	0	0	0	0	0	0	1
UMODL1	0	1.14807e-05	0	0	0	0	0	0.000158474	0.000640535	0.000640535	0.000158474	4.04189	4.04189	UMODL1	0	0	0	0	0	0	0	0	1
GRIP1	0.0100902	0.011941	5.23752e-05	0.00734715	0.000429498	0.00648525	0.000947842	0.00469884	0.0482162	0.0482162	0.011941	4.03788	4.03788	GRIP1	0	0	0	0	0	0	0	0	1
DIAPH2-AS1	0	0.000224599	0	1.02619e-05	0	0	0	0.000277314	0.00111866	0.00111866	0.000277314	4.03393	4.03393	DIAPH2-AS1	0	0	0	0	0	0	0	0	1
ENOPH1	0.0275664	0.0348858	0.00963668	0.0229923	0.0262703	0.0212836	0.074133	0.0377186	0.298101	0.298101	0.074133	4.02116	4.02116	ENOPH1	0	0	0	0	0	0	0	0	1
C11orf97	0	2.09021e-05	0	0	0	0.000105664	0	1.59638e-05	0.000423131	0.000423131	0.000105664	4.0045	4.0045	C11orf97	0	0	0	0	0	0	0	0	1
LYPD6B	0.000240569	0.00132838	0	2.09946e-05	0	0.00217274	0.000696579	0.000345156	0.00868621	0.00868621	0.00217274	3.9978	3.9978	LYPD6B	0	0	0	0	0	0	0	0	1
CDC42BPB	0.0117787	0.0079232	0.00722057	0.0106232	0.000524886	0.0118198	0.00435394	0.00672836	0.0472412	0.0472412	0.0118198	3.9968	3.9968	CDC42BPB	0	0	0	0	0	0	0	0	1
CAND1.11	0	0.000112004	0	0	0	0	0	0	0.000447491	0.000447491	0.000112004	3.9953	3.9953	CAND1.11	0	0	0	0	0	0	0	0	1
LOC101929563	0.002685	0.0070099	0	0.00498487	0	0	0.000197492	0.00180881	0.0279964	0.0279964	0.0070099	3.99383	3.99383	LOC101929563	0	0	0	0	0	0	0	0	1
GNG12-AS1	0.000248862	0.000483397	0.000379478	3.27158e-06	0.0092382	0.00107345	0	0.000263509	0.0368901	0.0368901	0.0092382	3.99322	3.99322	GNG12-AS1	0	0	0	0	0	0	0	0	1
FGF23	0	8.99447e-06	0	0	0	0	0	0	3.59087e-05	3.59087e-05	8.99447e-06	3.99231	3.99231	FGF23	0	0	0	0	0	0	0	0	1
ZNF134	0.0013306	0.000403741	0.000294955	0.00134747	0	6.59968e-05	0	0.00103778	0.0053759	0.0053759	0.00134747	3.98961	3.98961	ZNF134	0	0	0	0	0	0	0	0	1
SPATA21	0.000209548	3.26756e-06	0	0	0	0	0	0	0.000835403	0.000835403	0.000209548	3.9867	3.9867	SPATA21	0	0	0	0	0	0	0	0	1
PRSS27	0.00179281	0.00197831	0.00125323	0.000367964	0.000262193	0.00241009	0.00153543	0.0004088	0.00958708	0.00958708	0.00241009	3.97789	3.97789	PRSS27	0	0	0	0	0	0	0	0	1
LOC284825	0	1.05321e-05	0	4.46489e-05	0	0	0	0	0.000177271	0.000177271	4.46489e-05	3.97033	3.97033	LOC284825	0	0	0	0	0	0	0	0	1
LOC100129534	2.8193e-05	3.10214e-05	0	5.1551e-05	0.000405027	0	0	0	0.0016028	0.0016028	0.000405027	3.95727	3.95727	LOC100129534	0	0	0	0	0	0	0	0	1
HEATR1	0.0116262	0.0100739	0.000422403	0.0050494	0.00622622	0.00105836	0	0.00101161	0.0460036	0.0460036	0.0116262	3.95689	3.95689	HEATR1	0	0	0	0	0	0	0	0	1
RIOK3	0.0043905	0.0111214	0.00702877	0.0158532	0.0191152	0.0242242	0.00695172	0.0158518	0.0956698	0.0956698	0.0242242	3.94935	3.94935	RIOK3	0	0	0	0	0	0	0	0	1
LINC01039	0	0.000453393	0	4.98034e-05	0	0.000131591	0	8.52534e-05	0.0017839	0.0017839	0.000453393	3.93455	3.93455	LINC01039	0	0	0	0	0	0	0	0	1
COPB1	0.0333798	0.0309725	0.00483879	0.0257513	0.0283189	0.0202484	0.00742014	0.0138499	0.131108	0.131108	0.0333798	3.92778	3.92778	COPB1	0	0	0	0	0	0	0	0	1
NMUR1	1.76591e-05	0.000509844	1.25658e-05	8.63027e-05	0.000405027	0.00134068	0.00073144	0.000230276	0.00526299	0.00526299	0.00134068	3.92562	3.92562	NMUR1	0	0	0	0	0	0	0	0	1
FKBP5	0.00144231	0.00126948	0.00108402	0.000186876	0	0.00180357	0	0.000281929	0.00705268	0.00705268	0.00180357	3.9104	3.9104	FKBP5	0	0	0	0	0	0	0	0	1
ACTN3	0	5.30805e-05	0	1.50516e-05	0	0	0	0	0.000207383	0.000207383	5.30805e-05	3.90695	3.90695	ACTN3	0	0	0	0	0	0	0	0	1
AGO2	0.00435338	0.0034896	0.000492367	0.00485277	0	0.00207504	0.00318106	0.00106208	0.0189531	0.0189531	0.00485277	3.90562	3.90562	AGO2	0	0	0	0	0	0	0	0	1
NPRL3	0.00678802	0.00603743	0.00163272	0.00885487	0	0.0027827	0.0019764	0.00575551	0.0344927	0.0344927	0.00885487	3.89533	3.89533	NPRL3	0	0	0	0	0	0	0	0	1
PSG2	0	1.61608e-05	0	0	0	0	0	0	6.29225e-05	6.29225e-05	1.61608e-05	3.89352	3.89352	PSG2	0	0	0	0	0	0	0	0	1
KCNG1	0.000198238	0.00378716	1.49166e-05	0.0025229	0	0.000708454	0.000696579	0.00158777	0.0147095	0.0147095	0.00378716	3.88404	3.88404	KCNG1	0	0	0	0	0	0	0	0	1
SLC25A39	0.0390165	0.030022	0.0119858	0.064726	0.0293452	0.0328327	0.0462491	0.0671588	0.26074	0.26074	0.0671588	3.88245	3.88245	SLC25A39	0	0	0	0	0	0	0	0	1
SDS	2.74145e-05	3.8278e-06	0	0	0	0	0	3.94509e-05	0.000152696	0.000152696	3.94509e-05	3.87054	3.87054	SDS	0	0	0	0	0	0	0	0	1
HP	0	2.84495e-06	0	0	0	0	0	1.33385e-05	5.1439e-05	5.1439e-05	1.33385e-05	3.85643	3.85643	HP	0	0	0	0	0	0	0	0	1
TRPC4	2.8193e-05	0.000752137	0	0.000551903	0	0.000111229	0	0.000257348	0.00290039	0.00290039	0.000752137	3.85619	3.85619	TRPC4	0	0	0	0	0	0	0	0	1
C14orf79	0.000358726	0.00430803	1.1814e-05	0.00456145	0.00279274	0.00166193	0	0.00213069	0.0175813	0.0175813	0.00456145	3.85433	3.85433	C14orf79	0	0	0	0	0	0	0	0	1
LEFTY1	5.70249e-05	0.00088765	4.79718e-05	0.00065507	0.00162061	0.000889347	0	0	0.00624483	0.00624483	0.00162061	3.85339	3.85339	LEFTY1	0	0	0	0	0	0	0	0	1
ZNF500	0.00856519	0.00397248	6.29004e-05	0.00567472	0.00524787	0.00696202	0.00558535	0.00233401	0.0329238	0.0329238	0.00856519	3.84391	3.84391	ZNF500	0	0	0	0	0	0	0	0	1
RNU12	0	1.31503e-05	1.16946e-05	0	0	0	0	0	5.04335e-05	5.04335e-05	1.31503e-05	3.83516	3.83516	RNU12	0	0	0	0	0	0	0	0	1
ARF6	0.014791	0.0162398	0.00371693	0.0161603	0	0.0236024	0.00660727	0.00794517	0.0900515	0.0900515	0.0236024	3.81535	3.81535	ARF6	0	0	0	0	0	0	0	0	1
ABCF1	0.0689498	0.0561964	0.0261446	0.0313288	0.0301278	0.0433037	0.0393967	0.0340166	0.262516	0.262516	0.0689498	3.80735	3.80735	ABCF1	0	0	0	0	0	0	0	0	1
WFDC11	0	0	0	7.59172e-05	0	0	0	0	0.000288759	0.000288759	7.59172e-05	3.8036	3.8036	WFDC11	0	0	0	0	0	0	0	0	1
OPTN	0.0747886	0.0814873	0.0145746	0.02514	0.00715014	0.0354404	0.0258769	0.0801965	0.309684	0.309684	0.0814873	3.80039	3.80039	OPTN	0	0	0	0	0	0	0	0	1
LOC101929646	0	3.31817e-05	0	0	0	0	0	0	0.000125882	0.000125882	3.31817e-05	3.79372	3.79372	LOC101929646	0	0	0	0	0	0	0	0	1
APPBP2	0.0213483	0.0170593	0.00749182	0.0117398	0.00262393	0.017467	0.00655168	0.0130925	0.0807073	0.0807073	0.0213483	3.78051	3.78051	APPBP2	0	0	0	0	0	0	0	0	1
OR4K1	0	6.43216e-06	0	0	0	0	0	6.99318e-05	0.000263465	0.000263465	6.99318e-05	3.76745	3.76745	OR4K1	0	0	0	0	0	0	0	0	1
RAB28	0.00473416	0.00753849	0.00100624	0.00757199	0.00162061	0.00350671	0.0054834	0.00423691	0.028524	0.028524	0.00757199	3.76704	3.76704	RAB28	0	0	0	0	0	0	0	0	1
PSMC3IP	9.95189e-06	0.000427988	0.00112051	1.58872e-05	0	0	0	0.000621581	0.00422044	0.00422044	0.00112051	3.76655	3.76655	PSMC3IP	0	0	0	0	0	0	0	0	1
SLC25A30-AS1	7.60569e-05	8.87973e-05	0	0	0	7.95641e-05	0	0	0.000334181	0.000334181	8.87973e-05	3.76342	3.76342	SLC25A30-AS1	0	0	0	0	0	0	0	0	1
SENP8	0.000933596	0.000709999	0	0	0	8.90689e-05	0	0.000452972	0.00350593	0.00350593	0.000933596	3.7553	3.7553	SENP8	0	0	0	0	0	0	0	0	1
RBSN	0.0185949	0.0171275	0.00204309	0.0149755	0.00224188	0.0266532	0.0266199	0.00821027	0.100077	0.100077	0.0266532	3.7548	3.7548	RBSN	0	0	0	0	0	0	0	0	1
MYBPHL	0	2.56849e-05	0	4.14126e-05	0	0	0	3.40449e-05	0.000155266	0.000155266	4.14126e-05	3.74924	3.74924	MYBPHL	0	0	0	0	0	0	0	0	1
NKG7	0.000166262	9.36034e-05	0.000102746	0.000292971	0	0.000370705	0	7.80761e-05	0.00138869	0.00138869	0.000370705	3.74607	3.74607	NKG7	0	0	0	0	0	0	0	0	1
PRMT5-AS1	0	1.58168e-06	0	1.50822e-05	0	0	0	0	5.63928e-05	5.63928e-05	1.50822e-05	3.73902	3.73902	PRMT5-AS1	0	0	0	0	0	0	0	0	1
EEF1A2	0.0106586	0.0161047	0.00101516	0.0156144	0.00527134	0.0181964	0.00214874	0.015002	0.0676739	0.0676739	0.0181964	3.71908	3.71908	EEF1A2	0	0	0	0	0	0	0	0	1
PKN1	0.00816476	0.017431	0.00762282	0.0136037	0	0.0236303	0.00357031	0.00698081	0.087827	0.087827	0.0236303	3.71671	3.71671	PKN1	0	0	0	0	0	0	0	0	1
DCAF12	0.0202017	0.0155856	0.00145176	0.0182195	0.00580122	0.00796457	0.0015793	0.00680551	0.0750663	0.0750663	0.0202017	3.71584	3.71584	DCAF12	0	0	0	0	0	0	0	0	1
LOC100130417	6.46465e-06	0.000543205	0.000386728	6.22848e-05	0	0	0	0.00101155	0.00375165	0.00375165	0.00101155	3.70881	3.70881	LOC100130417	0	0	0	0	0	0	0	0	1
ZNF747	0.01077	0.00603661	0.00599793	0.00289699	0.00777891	0.00288998	0.00210661	0.00138271	0.0398053	0.0398053	0.01077	3.69594	3.69594	ZNF747	0	0	0	0	0	0	0	0	1
KLHL29	0.000325339	0.00312077	0.00897462	0.000571468	0	0.00164748	0.00547077	0.00348651	0.033133	0.033133	0.00897462	3.69186	3.69186	KLHL29	0	0	0	0	0	0	0	0	1
LOH12CR2	0.00275239	0.00540565	0.000136612	0.00202821	0.00121558	0.00219942	0.00224117	0.00552252	0.0203434	0.0203434	0.00552252	3.68372	3.68372	LOH12CR2	0	0	0	0	0	0	0	0	1
MAGI1	0.0324007	0.0205192	0.00248576	0.00747687	0.000405027	0.0255901	0.0269723	0.00524849	0.11882	0.11882	0.0324007	3.66719	3.66719	MAGI1	0	0	0	0	0	0	0	0	1
C11orf95	0.0177235	0.03054	0.000647232	0.03009	0.0156227	0.0302632	0.0169763	0.0272314	0.11185	0.11185	0.03054	3.66242	3.66242	C11orf95	0	0	0	0	0	0	0	0	1
ZNRD1-AS1	0.000537317	0.00195181	0	0.00159656	0	0.000549383	0.000101145	0.000870665	0.00714813	0.00714813	0.00195181	3.66231	3.66231	ZNRD1-AS1	0	0	0	0	0	0	0	0	1
MDS2	0	8.51821e-05	0	0	0	0	0	0	0.000311836	0.000311836	8.51821e-05	3.66081	3.66081	MDS2	0	0	0	0	0	0	0	0	1
LINC01544	0	1.66986e-05	0	1.61273e-05	0	0	0	0	6.08788e-05	6.08788e-05	1.66986e-05	3.64574	3.64574	LINC01544	0	0	0	0	0	0	0	0	1
PRSS41	0	2.53255e-05	0	1.02619e-05	0	0	0	0	9.23061e-05	9.23061e-05	2.53255e-05	3.64479	3.64479	PRSS41	0	0	0	0	0	0	0	0	1
SLC39A12	0	6.91702e-05	0	0.000112119	0	0.000131591	0	7.11951e-05	0.000479196	0.000479196	0.000131591	3.64155	3.64155	SLC39A12	0	0	0	0	0	0	0	0	1
HAP1	0	9.50248e-06	0	0	0	0	0	0	3.45035e-05	3.45035e-05	9.50248e-06	3.631	3.631	HAP1	0	0	0	0	0	0	0	0	1
MKNK2	0.0162599	0.00628877	0.000727382	0.0224703	0	0.0144932	0.0141691	0.00473456	0.0814231	0.0814231	0.0224703	3.62358	3.62358	MKNK2	0	0	0	0	0	0	0	0	1
PTMS	0.0557716	0.0629825	0.0224793	0.0711463	0.0476848	0.0603568	0.0166958	0.0503365	0.256938	0.256938	0.0711463	3.61141	3.61141	PTMS	0	0	0	0	0	0	0	0	1
SUFU	0.00392846	0.0113323	0.00148441	0.00299308	0.000214749	0.00887907	0.00052963	0.00308999	0.0408909	0.0408909	0.0113323	3.60836	3.60836	SUFU	0	0	0	0	0	0	0	0	1
SYT12	0	4.73385e-05	0	0	0	0	0	0.000487109	0.00174675	0.00174675	0.000487109	3.58595	3.58595	SYT12	0	0	0	0	0	0	0	0	1
MAGEE2	0.00161012	0.000631503	0	5.92886e-05	0	0.00020785	0	0.000236995	0.00576914	0.00576914	0.00161012	3.58305	3.58305	MAGEE2	0	0	0	0	0	0	0	0	1
C1orf146	0.000846365	0.000226173	0	0.000201344	0	0.000278448	0	0.000246021	0.00301936	0.00301936	0.000846365	3.56745	3.56745	C1orf146	0	0	0	0	0	0	0	0	1
VWC2L-IT1	0	9.71797e-05	0	0	0	0	0	0	0.000346489	0.000346489	9.71797e-05	3.56545	3.56545	VWC2L-IT1	0	0	0	0	0	0	0	0	1
ZNF75A	0.00562704	0.0060249	9.83303e-05	0.00458504	0	0.00169401	0.00111043	0.00315181	0.0214798	0.0214798	0.0060249	3.56518	3.56518	ZNF75A	0	0	0	0	0	0	0	0	1
TWF1	0.0120231	0.0123942	0.00748753	0.00443236	0.0145864	0.00819665	0.0144087	0.00659905	0.0519038	0.0519038	0.0145864	3.55836	3.55836	TWF1	0	0	0	0	0	0	0	0	1
CD3E	0	0	0	2.33836e-05	0	6.59968e-05	0	0	0.000234314	0.000234314	6.59968e-05	3.55039	3.55039	CD3E	0	0	0	0	0	0	0	0	1
MYEF2	0.0116702	0.0239812	0.0126393	0.00982343	0.00206309	0.0194967	0.00427873	0.00931201	0.0849954	0.0849954	0.0239812	3.54426	3.54426	MYEF2	0	0	0	0	0	0	0	0	1
PPM1D	0.00680622	0.00590816	0.00153012	0.005877	0.00112119	0.00374913	0.000227276	0.0017764	0.0240076	0.0240076	0.00680622	3.52731	3.52731	PPM1D	0	0	0	0	0	0	0	0	1
HERPUD2	0.00905855	0.0168959	0.00156604	0.0089384	0.00820191	0.0166724	0.00232469	0.00181277	0.0595052	0.0595052	0.0168959	3.52187	3.52187	HERPUD2	0	0	0	0	0	0	0	0	1
LOC158435	5.40412e-05	1.94265e-05	0	1.8641e-05	0	0.00222095	0	2.26754e-05	0.00781782	0.00781782	0.00222095	3.52003	3.52003	LOC158435	0	0	0	0	0	0	0	0	1
LETM1	0.0044118	0.00942438	0.000691725	0.00771222	0.000214749	0.0158999	0.00619225	0.00951582	0.055936	0.055936	0.0158999	3.51802	3.51802	LETM1	0	0	0	0	0	0	0	0	1
ARMS2	0	0.000612002	0	0	0	0.000365615	0	0	0.00215154	0.00215154	0.000612002	3.51557	3.51557	ARMS2	0	0	0	0	0	0	0	0	1
LIMK1	5.15329e-05	0.00298232	0.000258153	0.00229581	0	0.00376942	0	0.00417954	0.0146865	0.0146865	0.00417954	3.51389	3.51389	LIMK1	0	0	0	0	0	0	0	0	1
HIST1H3F	0	1.06856e-05	0	6.44902e-06	0	0	0	0	3.75225e-05	3.75225e-05	1.06856e-05	3.51149	3.51149	HIST1H3F	0	0	0	0	0	0	0	0	1
RSPO4	9.80001e-06	0.000239547	0	6.11009e-05	0	0.000427209	0	6.60573e-05	0.00149952	0.00149952	0.000427209	3.51005	3.51005	RSPO4	0	0	0	0	0	0	0	0	1
SLCO4C1	0	0.000115634	0	1.51929e-05	0	0	0	0	0.000405663	0.000405663	0.000115634	3.50816	3.50816	SLCO4C1	0	0	0	0	0	0	0	0	1
DTWD1	0.0157218	0.00882097	0.00270881	0.0101328	0.005989	0.0178438	0.00451881	0.00167379	0.06235	0.06235	0.0178438	3.49422	3.49422	DTWD1	0	0	0	0	0	0	0	0	1
LAT	0.000606563	0.00169423	0.000893385	0.00452879	0	0.000758465	0.00753876	0.00057431	0.0263382	0.0263382	0.00753876	3.4937	3.4937	LAT	0	0	0	0	0	0	0	0	1
ZSWIM2	0	6.68377e-05	0	0	0	0	0	0	0.000232968	0.000232968	6.68377e-05	3.48559	3.48559	ZSWIM2	0	0	0	0	0	0	0	0	1
CACNA1C-IT2	0	5.06509e-05	0	0	0	0	0	1.20682e-05	0.000176227	0.000176227	5.06509e-05	3.47925	3.47925	CACNA1C-IT2	0	0	0	0	0	0	0	0	1
SLC25A27	0.00724857	0.006424	0.00169326	0.00233049	0.000214749	0.000372579	0.00468112	0.00314673	0.025215	0.025215	0.00724857	3.47862	3.47862	SLC25A27	0	0	0	0	0	0	0	0	1
OXR1	0.041671	0.0294251	0.00405633	0.033634	0.00486581	0.040259	0.0110988	0.0314612	0.144954	0.144954	0.041671	3.47854	3.47854	OXR1	0	0	0	0	0	0	0	0	1
HBD	5.38466e-05	7.03799e-05	9.48696e-05	0.00045069	0	0	0	4.37065e-05	0.00156582	0.00156582	0.00045069	3.47428	3.47428	HBD	0	0	0	0	0	0	0	0	1
GNAT2	0	0.000191576	0	0.000259182	0	0	0	9.65382e-05	0.000900434	0.000900434	0.000259182	3.47413	3.47413	GNAT2	0	0	0	0	0	0	0	0	1
INGX	0.000309849	0.000339645	0	0.000144239	0	6.59968e-05	0	0.000152059	0.00117761	0.00117761	0.000339645	3.46718	3.46718	INGX	0	0	0	0	0	0	0	0	1
SLC5A11	0	0.000202553	0	0	0	0	0	0	0.000700917	0.000700917	0.000202553	3.46042	3.46042	SLC5A11	0	0	0	0	0	0	0	0	1
LOC101926915	0	8.02425e-05	1.98689e-05	0	0	0	0.000113538	0.000104026	0.000392857	0.000392857	0.000113538	3.46014	3.46014	LOC101926915	0	0	0	0	0	0	0	0	1
FAM83A	0	0.000369431	0	0	0	0	0	0	0.00127773	0.00127773	0.000369431	3.45865	3.45865	FAM83A	0	0	0	0	0	0	0	0	1
TOPAZ1	0	0.000220043	0	6.69615e-05	0	0	0	0	0.000760896	0.000760896	0.000220043	3.45794	3.45794	TOPAZ1	0	0	0	0	0	0	0	0	1
TREX2	0	7.2237e-05	0	0	0	0	0	3.25205e-05	0.000249761	0.000249761	7.2237e-05	3.45752	3.45752	TREX2	0	0	0	0	0	0	0	0	1
LINC00518	0	2.70501e-05	0	0	0	2.30721e-05	0	6.123e-05	0.000211607	0.000211607	6.123e-05	3.45593	3.45593	LINC00518	0	0	0	0	0	0	0	0	1
AOX1	0	3.09157e-05	0	0	0	0	0	0	0.000106516	0.000106516	3.09157e-05	3.44535	3.44535	AOX1	0	0	0	0	0	0	0	0	1
NEDD4	0	0.000828	0.0019203	0.00162583	0.000214749	0.00308547	0	0.000178905	0.0106287	0.0106287	0.00308547	3.44477	3.44477	NEDD4	0	0	0	0	0	0	0	0	1
ZNF837	0	5.15731e-05	0	0	0	0	0	0.000203126	0.000696373	0.000696373	0.000203126	3.42828	3.42828	ZNF837	0	0	0	0	0	0	0	0	1
DCAF15	0.0013994	0.00112516	0.00145432	0.00157533	0	0.00127875	0.000823949	0.000942424	0.00536847	0.00536847	0.00157533	3.40784	3.40784	DCAF15	0	0	0	0	0	0	0	0	1
PPIL4	0.0397706	0.0241366	0.00870502	0.0216673	0.0043654	0.0163733	0.0317963	0.0109092	0.135519	0.135519	0.0397706	3.40752	3.40752	PPIL4	0	0	0	0	0	0	0	0	1
C8orf34	0.000236724	0.00449205	1.1814e-05	0.00137612	0	0.0015799	0.000187897	0.0016813	0.0152618	0.0152618	0.00449205	3.39751	3.39751	C8orf34	0	0	0	0	0	0	0	0	1
SGCZ	0	0.00556813	0	0.000155652	0	0	0	0.000393697	0.018826	0.018826	0.00556813	3.38103	3.38103	SGCZ	0	0	0	0	0	0	0	0	1
SEMA6C	0.00604094	0.0108133	0.000393775	0.00684453	0	0.0118195	0.0103214	0.00459829	0.0399023	0.0399023	0.0118195	3.37597	3.37597	SEMA6C	0	0	0	0	0	0	0	0	1
CREB3L4	0.00054028	0.00437036	0.000930796	0.00127236	0	0.0017457	0.00148063	0.000818193	0.014751	0.014751	0.00437036	3.37523	3.37523	CREB3L4	0	0	0	0	0	0	0	0	1
PELI3	0.00125875	0.00314167	1.63605e-05	0.00288376	0	0.00157346	9.8666e-05	0.00312894	0.010595	0.010595	0.00314167	3.37239	3.37239	PELI3	0	0	0	0	0	0	0	0	1
PWAR1	0	0.000996816	0	0.000113362	0	0	0	0.000834383	0.0033609	0.0033609	0.000996816	3.37164	3.37164	PWAR1	0	0	0	0	0	0	0	0	1
FIRRE	2.36703e-05	0.000144251	0	0.000364365	0	0.000114594	0.000369398	4.83856e-05	0.00124389	0.00124389	0.000369398	3.36736	3.36736	FIRRE	0	0	0	0	0	0	0	0	1
MPZL2	0	0.000157012	0	0	0.000524886	0	0	0	0.00176054	0.00176054	0.000524886	3.35413	3.35413	MPZL2	0	0	0	0	0	0	0	0	1
RFESD	0	3.22518e-05	0	8.84387e-06	0.00124005	0	0	0.000120428	0.00415524	0.00415524	0.00124005	3.35086	3.35086	RFESD	0	0	0	0	0	0	0	0	1
LINC00327	4.26324e-05	7.2615e-05	0	0.000126476	0	0	0	0.000355361	0.00119049	0.00119049	0.000355361	3.35007	3.35007	LINC00327	0	0	0	0	0	0	0	0	1
ARMC12	0.000451876	0.000857062	0	0.000186986	0.000262193	0	0	0.000108677	0.00286377	0.00286377	0.000857062	3.34138	3.34138	ARMC12	0	0	0	0	0	0	0	0	1
MLLT10P1	0	3.04464e-05	0	0	0	0	0	5.08133e-05	0.000169768	0.000169768	5.08133e-05	3.34101	3.34101	MLLT10P1	0	0	0	0	0	0	0	0	1
LINC00597	2.86444e-05	0.00031573	0	0.00037276	0	3.05839e-05	0	0.000114224	0.0012427	0.0012427	0.00037276	3.33378	3.33378	LINC00597	0	0	0	0	0	0	0	0	1
RTF1	0.198419	0.166202	0.0640472	0.132152	0.0635088	0.0765058	0.113974	0.0490292	0.660234	0.660234	0.198419	3.32747	3.32747	RTF1	0	0	0	0	0	0	0	0	1
FAM219A	0.035674	0.0192405	0.00248712	0.00629956	0.000739635	0.0102271	0.0116271	0.00762879	0.118493	0.118493	0.035674	3.32155	3.32155	FAM219A	0	0	0	0	0	0	0	0	1
MBD5	0.00160071	0.00662978	0.000211971	0.000948993	0	0.00107847	0.000199811	0.00234695	0.0219966	0.0219966	0.00662978	3.31785	3.31785	MBD5	0	0	0	0	0	0	0	0	1
SNX19	0.00540349	0.00496307	0.00254136	0.0116337	0.016287	0.0110986	0.00814139	0.00448199	0.0537464	0.0537464	0.016287	3.29997	3.29997	SNX19	0	0	0	0	0	0	0	0	1
ZSCAN1	0.00141086	0.00245012	0.000955128	0.000336343	0	0.000518799	0	0.00197196	0.00805246	0.00805246	0.00245012	3.28656	3.28656	ZSCAN1	0	0	0	0	0	0	0	0	1
FAM86DP	0.00192199	0.000400212	0.000989854	0.000330566	0.00157416	8.27835e-05	0	0.000235689	0.00631276	0.00631276	0.00192199	3.28449	3.28449	FAM86DP	0	0	0	0	0	0	0	0	1
SERPINI2	0	9.25316e-06	0	2.57372e-05	0.000214749	0	0	3.28452e-05	0.000703645	0.000703645	0.000214749	3.2766	3.2766	SERPINI2	0	0	0	0	0	0	0	0	1
ATXN7L1	0.00462186	0.0126693	2.67306e-05	0.00490165	0.000429498	0.00437986	0.000113538	0.00233796	0.0414185	0.0414185	0.0126693	3.2692	3.2692	ATXN7L1	0	0	0	0	0	0	0	0	1
LINC01054	0	1.78105e-05	0	0	0	0	0	0	5.81442e-05	5.81442e-05	1.78105e-05	3.26461	3.26461	LINC01054	0	0	0	0	0	0	0	0	1
TEX29	0.000389469	5.72197e-05	0	0	0	0	0	0	0.00126879	0.00126879	0.000389469	3.25774	3.25774	TEX29	0	0	0	0	0	0	0	0	1
ABHD17C	0.00226264	0.00476069	0.00148791	0.00507566	0	0.00149793	0.00284025	0.00198563	0.0165113	0.0165113	0.00507566	3.25303	3.25303	ABHD17C	0	0	0	0	0	0	0	0	1
KIAA2012	7.95373e-05	0.000457205	0	4.64788e-05	0	0	0	0	0.00148406	0.00148406	0.000457205	3.24595	3.24595	KIAA2012	0	0	0	0	0	0	0	0	1
HEBP2	0.010824	0.0169824	0.0188436	0.0202975	0.0139647	0.0101193	0.00373892	0.0194356	0.0658747	0.0658747	0.0202975	3.24547	3.24547	HEBP2	0	0	0	0	0	0	0	0	1
BTBD6	0.000771643	0.00781141	0.000567213	0.00535584	0	0.00986501	0.00383086	0.0123043	0.0398266	0.0398266	0.0123043	3.23682	3.23682	BTBD6	0	0	0	0	0	0	0	0	1
SAMD11	0	5.65909e-05	0	7.51287e-05	0.000405027	0	0	0.00036551	0.00131028	0.00131028	0.000405027	3.23504	3.23504	SAMD11	0	0	0	0	0	0	0	0	1
GDF10	1.76372e-05	0.00132963	0	0.000162247	0	0.00125072	0	0.00135433	0.00437324	0.00437324	0.00135433	3.22908	3.22908	GDF10	0	0	0	0	0	0	0	0	1
SNORA72	0.000174209	7.05043e-05	0	1.61178e-05	0	0	0	0	0.00056239	0.00056239	0.000174209	3.22824	3.22824	SNORA72	0	0	0	0	0	0	0	0	1
ARHGEF12	0.0196222	0.0286518	0.00220683	0.0200088	0	0.0319587	0.0118506	0.0187791	0.102976	0.102976	0.0319587	3.22217	3.22217	ARHGEF12	0	0	0	0	0	0	0	0	1
CHERP	0.000913048	0.00173102	0.000428417	0.00185954	0	0.00152598	9.8666e-05	0.000700927	0.00597157	0.00597157	0.00185954	3.21132	3.21132	CHERP	0	0	0	0	0	0	0	0	1
TRAPPC10	0.00417607	0.00827366	0.000132817	0.00611079	0	0.00224162	0.00107781	0.0040059	0.0265259	0.0265259	0.00827366	3.20607	3.20607	TRAPPC10	0	0	0	0	0	0	0	0	1
CTIF	0.00417801	0.0100751	0.00519952	0.00527142	0.00066722	0.0119095	0.000884476	0.0101378	0.0381161	0.0381161	0.0119095	3.20048	3.20048	CTIF	0	0	0	0	0	0	0	0	1
EPS8L2	0	0.000302358	0	0.000308323	0	7.01552e-05	0	8.0031e-06	0.000984717	0.000984717	0.000308323	3.19378	3.19378	EPS8L2	0	0	0	0	0	0	0	0	1
AFF2	0.00542294	0.00446568	0.00137766	0.00330428	0	0.00782654	0	0.000615032	0.0249948	0.0249948	0.00782654	3.1936	3.1936	AFF2	0	0	0	0	0	0	0	0	1
SFR1	0.00271799	0.0031229	0.00171326	0.00516033	0	0.00361856	0	0.00120668	0.0164582	0.0164582	0.00516033	3.18937	3.18937	SFR1	0	0	0	0	0	0	0	0	1
ZNF674	0.00281286	0.00192009	0.000271602	0.00178145	0	0.0015442	0.000489332	0.00154473	0.00896384	0.00896384	0.00281286	3.18674	3.18674	ZNF674	0	0	0	0	0	0	0	0	1
LINC01447	1.69881e-05	5.15367e-05	0	4.00122e-06	0	0.000131591	0	1.69589e-05	0.000419158	0.000419158	0.000131591	3.18531	3.18531	LINC01447	0	0	0	0	0	0	0	0	1
KANSL1L	0.00117362	0.00383874	0.00167977	0.0018878	0	0.00234375	0.00131528	0.00126391	0.0122263	0.0122263	0.00383874	3.18497	3.18497	KANSL1L	0	0	0	0	0	0	0	0	1
DNAH11	0.00119685	0.000561563	1.63605e-05	0.000228187	0	0.00167841	0	1.13695e-05	0.00533634	0.00533634	0.00167841	3.1794	3.1794	DNAH11	0	0	0	0	0	0	0	0	1
SH3BP5-AS1	0.000837118	0.00152012	0	0.00138941	0	0.0026815	0	0.00137152	0.00848946	0.00848946	0.0026815	3.16594	3.16594	SH3BP5-AS1	0	0	0	0	0	0	0	0	1
ARHGAP19-SLIT1	0	0.000659395	0	0	0	0	0	0.000505966	0.00208734	0.00208734	0.000659395	3.16554	3.16554	ARHGAP19-SLIT1	0	0	0	0	0	0	0	0	1
JMJD8	0.000703531	0.000550384	0.00115565	0.000664149	0	0.00113909	0	0.00043679	0.00365822	0.00365822	0.00115565	3.16551	3.16551	JMJD8	0	0	0	0	0	0	0	0	1
ZMAT2	0.0299241	0.0276265	0.00455557	0.0257216	0.000739635	0.00842611	0.021939	0.0130695	0.094546	0.094546	0.0299241	3.15953	3.15953	ZMAT2	0	0	0	0	0	0	0	0	1
MAGEC3	0	7.22812e-05	0	5.97358e-05	0	0	0	0.000102975	0.000324855	0.000324855	0.000102975	3.15471	3.15471	MAGEC3	0	0	0	0	0	0	0	0	1
SUN3	0	4.54928e-05	0	5.50167e-05	0	0	0	0	0.000173267	0.000173267	5.50167e-05	3.14935	3.14935	SUN3	0	0	0	0	0	0	0	0	1
LINC00323	1.75534e-05	0.0002099	0	4.4437e-05	0	0	0	0.000356526	0.00112016	0.00112016	0.000356526	3.14186	3.14186	LINC00323	0	0	0	0	0	0	0	0	1
C1orf94	7.39122e-05	4.51123e-05	0	6.69615e-05	0	0	0	0	0.000232065	0.000232065	7.39122e-05	3.13974	3.13974	C1orf94	0	0	0	0	0	0	0	0	1
DNAJC13	0.00822797	0.0101485	0.00270136	0.0267795	0	0.006667	0.00207467	0.00701385	0.0840151	0.0840151	0.0267795	3.13729	3.13729	DNAJC13	0	0	0	0	0	0	0	0	1
MAGOH	0.0128804	0.00329602	0.00977408	0.00394652	0.000262193	0.0046213	0.00716372	0.00208505	0.0403521	0.0403521	0.0128804	3.13283	3.13283	MAGOH	0	0	0	0	0	0	0	0	1
GNAS-AS1	0	5.38924e-05	0	0	0	0	0	0	0.000168653	0.000168653	5.38924e-05	3.12945	3.12945	GNAS-AS1	0	0	0	0	0	0	0	0	1
SEMA4C	0.00200506	0.00224066	0.000289263	0.00577386	0.000405027	0.0041586	0	0.000686869	0.0180587	0.0180587	0.00577386	3.12767	3.12767	SEMA4C	0	0	0	0	0	0	0	0	1
CCNDBP1	0.00679133	0.00867195	0.00666888	0.0191479	0	0.0148181	0.00354202	0.0154981	0.0597591	0.0597591	0.0191479	3.12093	3.12093	CCNDBP1	0	0	0	0	0	0	0	0	1
TELO2	0.00294392	0.0101505	0.00119836	0.00314899	0.0120309	0.00931462	0.00372976	0.00670906	0.0374959	0.0374959	0.0120309	3.11662	3.11662	TELO2	0	0	0	0	0	0	0	0	1
TAC3	2.74145e-05	0.00450189	0	0.000467985	0.0078718	0.000329179	0	5.29376e-05	0.0245303	0.0245303	0.0078718	3.11622	3.11622	TAC3	0	0	0	0	0	0	0	0	1
FLJ37201	1.24408e-05	0.000362994	0	0.000102596	0	0	0.00020165	0	0.00113113	0.00113113	0.000362994	3.1161	3.1161	FLJ37201	0	0	0	0	0	0	0	0	1
BCL9L	0.00972684	0.00765879	0	0.00437097	0.000858996	0.00494127	0.000202289	0.00206978	0.0302946	0.0302946	0.00972684	3.11453	3.11453	BCL9L	0	0	0	0	0	0	0	0	1
CRHR2	0	0.00114119	0	0	0	0	0	0.000101563	0.00355319	0.00355319	0.00114119	3.11357	3.11357	CRHR2	0	0	0	0	0	0	0	0	1
C6orf52	0	0.00109625	0	0.00158648	0	0.000284712	0	0.00249496	0.00774322	0.00774322	0.00249496	3.10354	3.10354	C6orf52	0	0	0	0	0	0	0	0	1
RBMXL1	0.019468	0.0156737	0.0106398	0.00582008	0.0112673	0.024648	0.00236745	0.0057133	0.0762825	0.0762825	0.024648	3.09487	3.09487	RBMXL1	0	0	0	0	0	0	0	0	1
PTDSS2	0.00561567	0.0141256	0.00591615	0.00995192	0.0101292	0.0104618	0.00096923	0.0047226	0.0436919	0.0436919	0.0141256	3.0931	3.0931	PTDSS2	0	0	0	0	0	0	0	0	1
WBSCR22	0.0516695	0.0516454	0.0254445	0.0434377	0.0130837	0.0425518	0.0129304	0.0237424	0.159102	0.159102	0.0516695	3.07922	3.07922	WBSCR22	0	0	0	0	0	0	0	0	1
ZNF713	0.00196719	0.00858026	0.000695723	0.00168727	0.00121558	0.00532802	0	0.00195492	0.0263758	0.0263758	0.00858026	3.07401	3.07401	ZNF713	0	0	0	0	0	0	0	0	1
CDON	0.000850781	0.00191186	0.000492427	0.00108847	0	0.00120042	0	0.00147872	0.00587519	0.00587519	0.00191186	3.07302	3.07302	CDON	0	0	0	0	0	0	0	0	1
ANKRD33B	0.000699612	0.00122677	0	0.00090597	0	0	0	0.000339567	0.00376855	0.00376855	0.00122677	3.07193	3.07193	ANKRD33B	0	0	0	0	0	0	0	0	1
VSTM2L	0.00851673	0.0194845	0.00289099	0.00961983	0.0076096	0.00561595	0.00407509	0.0078001	0.0596551	0.0596551	0.0194845	3.06167	3.06167	VSTM2L	0	0	0	0	0	0	0	0	1
FLJ41941	2.34957e-05	7.04258e-05	0	3.27158e-06	0	0	0	0	0.000215416	0.000215416	7.04258e-05	3.05877	3.05877	FLJ41941	0	0	0	0	0	0	0	0	1
RUFY2	0.0755322	0.0524743	0.00861168	0.0402515	0.00657931	0.0268145	0.0334458	0.0265459	0.230813	0.230813	0.0755322	3.05582	3.05582	RUFY2	0	0	0	0	0	0	0	0	1
ERVH48-1	0	8.52337e-06	0	0	0	0	0	6.55492e-05	0.000199925	0.000199925	6.55492e-05	3.05001	3.05001	ERVH48-1	0	0	0	0	0	0	0	0	1
VMO1	0	0.00234904	0	0.00314085	0	3.05839e-05	0	0.00116521	0.0095496	0.0095496	0.00314085	3.04045	3.04045	VMO1	0	0	0	0	0	0	0	0	1
LINC00477	0	4.56506e-05	0	0	0	0	0	0	0.000138614	0.000138614	4.56506e-05	3.03641	3.03641	LINC00477	0	0	0	0	0	0	0	0	1
TRIM6	0	1.05981e-05	1.16946e-05	0.000155377	0	0	0	0.000245118	0.000741762	0.000741762	0.000245118	3.02615	3.02615	TRIM6	0	0	0	0	0	0	0	0	1
NUFIP1	0.0263706	0.0164701	0.00478927	0.0115781	0.00696686	0.00378025	0.0131781	0.00405137	0.079712	0.079712	0.0263706	3.02276	3.02276	NUFIP1	0	0	0	0	0	0	0	0	1
TEX2	0.00563476	0.00429398	8.25903e-05	0.00546037	0.00279274	0.00519827	0.00510929	0.00833479	0.0251922	0.0251922	0.00833479	3.02254	3.02254	TEX2	0	0	0	0	0	0	0	0	1
CPS1-IT1	0	2.77813e-05	0	0	0	0	0	0	8.38317e-05	8.38317e-05	2.77813e-05	3.01756	3.01756	CPS1-IT1	0	0	0	0	0	0	0	0	1
LINC01568	0.000132865	0.0001372	0	1.20978e-05	0	0	0	0	0.000413331	0.000413331	0.0001372	3.01262	3.01262	LINC01568	0	0	0	0	0	0	0	0	1
TTC29	0	2.42738e-05	0	0	0	0	0	0.000277991	0.00083678	0.00083678	0.000277991	3.0101	3.0101	TTC29	0	0	0	0	0	0	0	0	1
FBXO7	0.0217962	0.026002	0.0121518	0.0177966	0.0105966	0.0143201	0.0165012	0.00695705	0.0782136	0.0782136	0.026002	3.00798	3.00798	FBXO7	0	0	0	0	0	0	0	0	1
LOC101927164	0	0.00019197	0	0.000499747	0	6.10068e-05	0	0.000565489	0.00169998	0.00169998	0.000565489	3.00622	3.00622	LOC101927164	0	0	0	0	0	0	0	0	1
SMIM2-AS1	0	0.000667007	0	0	0	0	0	3.46801e-05	0.00200136	0.00200136	0.000667007	3.00051	3.00051	SMIM2-AS1	0	0	0	0	0	0	0	0	1
C9orf170	2.61407e-05	0.000143353	0	0	0	0	0	0	0.00042993	0.00042993	0.000143353	2.9991	2.9991	C9orf170	0	0	0	0	0	0	0	0	1
IFT140	0.0019924	0.00458399	0.000253403	0.00251645	0.000405027	0.0040116	0	0.00229601	0.0136912	0.0136912	0.00458399	2.98673	2.98673	IFT140	0	0	0	0	0	0	0	0	1
PSD	0.00663291	0.0149739	0.000832227	0.0172484	0.0176039	0.0104187	0.0203036	0.0143677	0.060578	0.060578	0.0203036	2.98361	2.98361	PSD	0	0	0	0	0	0	0	0	1
NCOA3	0.0171297	0.00658227	0.00432817	0.0352752	0.00429098	0.0035203	0.0123019	0.00290594	0.105088	0.105088	0.0352752	2.97909	2.97909	NCOA3	0	0	0	0	0	0	0	0	1
FECH	0.0040064	0.00427595	0.000723217	0.0129778	0	0.00926603	0.000605109	0.00425273	0.0385806	0.0385806	0.0129778	2.97283	2.97283	FECH	0	0	0	0	0	0	0	0	1
KCNK15	0	1.69643e-05	0	0	0	0	0	0	5.03197e-05	5.03197e-05	1.69643e-05	2.96621	2.96621	KCNK15	0	0	0	0	0	0	0	0	1
MGC72080	0.0010919	0.000361003	0	0.00253855	0	0.000795699	0	0.00023487	0.00752394	0.00752394	0.00253855	2.96387	2.96387	MGC72080	0	0	0	0	0	0	0	0	1
LINC01249	6.03723e-06	0.000542204	0	0	0	0	0	9.67993e-05	0.00160557	0.00160557	0.000542204	2.9612	2.9612	LINC01249	0	0	0	0	0	0	0	0	1
C9orf92	0	0.000126078	0	0	0	0	0	8.0031e-06	0.000372515	0.000372515	0.000126078	2.95464	2.95464	C9orf92	0	0	0	0	0	0	0	0	1
LOC100379224	0.000135222	0.000916242	0	0.000396406	0	0	0	0.00072843	0.00270455	0.00270455	0.000916242	2.95178	2.95178	LOC100379224	0	0	0	0	0	0	0	0	1
ADGRF2	1.4597e-05	0.000404912	0	3.088e-05	0	0.000105664	0	8.76529e-06	0.00119422	0.00119422	0.000404912	2.94934	2.94934	ADGRF2	0	0	0	0	0	0	0	0	1
EMID1	0.00107312	0.00942855	5.41533e-05	0.0158305	0.00988245	0.00133552	0.0111045	0.00283955	0.0466877	0.0466877	0.0158305	2.94923	2.94923	EMID1	0	0	0	0	0	0	0	0	1
LOC101927550	0.00780166	0.0048421	0.00182393	0.00511085	0	0.00220961	0	0.00216568	0.0229763	0.0229763	0.00780166	2.94506	2.94506	LOC101927550	0	0	0	0	0	0	0	0	1
FAM63A	0.00417143	0.0105956	0.00147109	0.00188947	0.00314882	0.00186719	0.000113538	0.00113637	0.0312026	0.0312026	0.0105956	2.94485	2.94485	FAM63A	0	0	0	0	0	0	0	0	1
RXRG	7.30281e-05	7.13895e-06	0.000152388	0	0	0	0	0	0.000448026	0.000448026	0.000152388	2.94003	2.94003	RXRG	0	0	0	0	0	0	0	0	1
LOC101926962	0	1.63047e-05	0	0	0	0	0	0	4.7923e-05	4.7923e-05	1.63047e-05	2.93922	2.93922	LOC101926962	0	0	0	0	0	0	0	0	1
FLG2	0	7.47211e-05	0	5.00152e-05	0	0	0	0	0.000218378	0.000218378	7.47211e-05	2.92258	2.92258	FLG2	0	0	0	0	0	0	0	0	1
FAM81A	0.0054308	0.017942	0.00172358	0.0182408	0.0101621	0.00565912	0.000747991	0.00625006	0.0533009	0.0533009	0.0182408	2.92206	2.92206	FAM81A	0	0	0	0	0	0	0	0	1
ADAM29	0	4.74658e-05	0	0	0	0	0	0	0.000138614	0.000138614	4.74658e-05	2.92029	2.92029	ADAM29	0	0	0	0	0	0	0	0	1
UCA1	0	2.37332e-05	0	8.84387e-06	0	0	0	0	6.93068e-05	6.93068e-05	2.37332e-05	2.92025	2.92025	UCA1	0	0	0	0	0	0	0	0	1
CTAGE11P	0	5.26451e-05	0	0	0	0	0	2.71216e-05	0.000153724	0.000153724	5.26451e-05	2.92	2.92	CTAGE11P	0	0	0	0	0	0	0	0	1
EPB41	0.00223439	0.00442887	0.000131159	0.00521581	0.000405027	0.00191213	0.00798903	0.00147111	0.0233105	0.0233105	0.00798903	2.91782	2.91782	EPB41	0	0	0	0	0	0	0	0	1
LOC644919	0	0.00177944	0	0.000156236	0	0	0	7.6474e-05	0.00518801	0.00518801	0.00177944	2.91552	2.91552	LOC644919	0	0	0	0	0	0	0	0	1
LINC00703	0	1.68901e-05	0	0.000156236	0	0	0	0.000353682	0.00103018	0.00103018	0.000353682	2.91274	2.91274	LINC00703	0	0	0	0	0	0	0	0	1
MKKS	0.0269392	0.0284799	0.0164096	0.0483128	0.0238341	0.0270501	0.0193454	0.0398479	0.140367	0.140367	0.0483128	2.90539	2.90539	MKKS	0	0	0	0	0	0	0	0	1
KLHL41	2.28514e-05	0.0017866	0	0	0.000262193	0	0	0.000871942	0.00517836	0.00517836	0.0017866	2.89845	2.89845	KLHL41	0	0	0	0	0	0	0	0	1
DNAH12	0.000241982	0.000872008	0	0	0.000405027	0	0	0	0.00252717	0.00252717	0.000872008	2.8981	2.8981	DNAH12	0	0	0	0	0	0	0	0	1
TRIM55	0	4.03136e-05	0	5.99359e-05	0	0	0	0	0.000173267	0.000173267	5.99359e-05	2.89087	2.89087	TRIM55	0	0	0	0	0	0	0	0	1
SLC22A13	0	2.49394e-05	0	0	0	0	0	1.37619e-05	7.18621e-05	7.18621e-05	2.49394e-05	2.88148	2.88148	SLC22A13	0	0	0	0	0	0	0	0	1
ROPN1L	1.14868e-05	0.000140952	0	0	0	4.44386e-05	0	0.000109376	0.000405437	0.000405437	0.000140952	2.87641	2.87641	ROPN1L	0	0	0	0	0	0	0	0	1
STARD8	5.25058e-05	0.000235026	0	0.00105354	0	0.00239412	0.000236271	6.45611e-05	0.00688345	0.00688345	0.00239412	2.87515	2.87515	STARD8	0	0	0	0	0	0	0	0	1
CRB3	0	0	0	0	0	0	0	1.20682e-05	3.46534e-05	3.46534e-05	1.20682e-05	2.87148	2.87148	CRB3	0	0	0	0	0	0	0	0	1
SCGB2A1	0	2.47259e-06	1.16946e-05	0	0	0	0	0	3.3576e-05	3.3576e-05	1.16946e-05	2.87106	2.87106	SCGB2A1	0	0	0	0	0	0	0	0	1
BNIP3L	0.122175	0.0951066	0.0562789	0.054705	0.075242	0.0533346	0.0520754	0.049484	0.349974	0.349974	0.122175	2.86453	2.86453	BNIP3L	0	0	0	0	0	0	0	0	1
TOE1	0.00176878	0.00168594	0.00025153	0.00249077	0	0.000307679	0.00591497	0.00139833	0.0169204	0.0169204	0.00591497	2.8606	2.8606	TOE1	0	0	0	0	0	0	0	0	1
CSNK1A1P1	0	0	0.000127913	0	0	0	0	0	0.000365901	0.000365901	0.000127913	2.86055	2.86055	CSNK1A1P1	0	0	0	0	0	0	0	0	1
PARD6G	0.00235986	0.0083599	0.00178133	0.00224422	0.00183535	0.00556133	0.00581367	0.00246967	0.0239059	0.0239059	0.0083599	2.85959	2.85959	PARD6G	0	0	0	0	0	0	0	0	1
ADIPOR1	0.0132282	0.025761	0.00245379	0.0135412	0.0120499	0.00999578	0.0145809	0.0192037	0.0734829	0.0734829	0.025761	2.85248	2.85248	ADIPOR1	0	0	0	0	0	0	0	0	1
LAS1L	0.0192904	0.024744	0.000624529	0.017271	0.00563292	0.0117926	0.000101145	0.0037702	0.0705361	0.0705361	0.024744	2.85064	2.85064	LAS1L	0	0	0	0	0	0	0	0	1
EFEMP1	0	4.58364e-05	0	0	0	0	0	0.000145143	0.000413286	0.000413286	0.000145143	2.84745	2.84745	EFEMP1	0	0	0	0	0	0	0	0	1
PKD2L1	0	5.06137e-06	0	0	0	0	0	0	1.44007e-05	1.44007e-05	5.06137e-06	2.84522	2.84522	PKD2L1	0	0	0	0	0	0	0	0	1
TMPRSS6	0	2.84093e-05	0	0.00035712	0	0	0	0	0.00101513	0.00101513	0.00035712	2.84253	2.84253	TMPRSS6	0	0	0	0	0	0	0	0	1
TSSK3	0	1.51192e-05	0	0	0.000262193	6.59968e-05	0	0	0.000745116	0.000745116	0.000262193	2.84185	2.84185	TSSK3	0	0	0	0	0	0	0	0	1
CBLB	0.00472288	0.010073	0.00211708	0.00978846	0.00283618	0.0112901	0.000703775	0.00728615	0.0320667	0.0320667	0.0112901	2.84026	2.84026	CBLB	0	0	0	0	0	0	0	0	1
LINC01476	0	8.56795e-06	0	0	0	0	0	4.8809e-05	0.000138614	0.000138614	4.8809e-05	2.83992	2.83992	LINC01476	0	0	0	0	0	0	0	0	1
TOM1	0.00264396	0.00462585	0.00183656	0.0130503	0.0020516	0.00355598	0.000236271	0.00636238	0.0370348	0.0370348	0.0130503	2.83785	2.83785	TOM1	0	0	0	0	0	0	0	0	1
SUV420H1	0.0628083	0.04306	0.00500002	0.0462886	0.0359545	0.0313287	0.0215811	0.0126269	0.177921	0.177921	0.0628083	2.83277	2.83277	SUV420H1	0	0	0	0	0	0	0	0	1
KLHL15	0.00179136	0.00149564	0.00173904	0.00372998	0.000524886	0.0027624	0	0.00342434	0.0105558	0.0105558	0.00372998	2.82998	2.82998	KLHL15	0	0	0	0	0	0	0	0	1
CARTPT	0	0.000369288	0	1.19919e-05	0	0	0	3.9952e-05	0.00104433	0.00104433	0.000369288	2.82795	2.82795	CARTPT	0	0	0	0	0	0	0	0	1
PCDHB2	0	0.000543069	0.00021104	0	0	0.00111859	0	0.000270694	0.00315798	0.00315798	0.00111859	2.82317	2.82317	PCDHB2	0	0	0	0	0	0	0	0	1
TXNDC17	0.0333542	0.0517692	0.0340365	0.0348544	0.00842665	0.0284695	0.0240336	0.0460058	0.145921	0.145921	0.0517692	2.81868	2.81868	TXNDC17	0	0	0	0	0	0	0	0	1
PACSIN1	0.000668228	0.00207597	0.00178749	0.00234277	0	0.00109877	0.000403459	0.00112376	0.00660123	0.00660123	0.00234277	2.8177	2.8177	PACSIN1	0	0	0	0	0	0	0	0	1
FAM95C	0.000611774	0.00500594	8.04781e-05	0.00508762	0	0.00329822	0.000101145	0.000296834	0.0142751	0.0142751	0.00508762	2.80584	2.80584	FAM95C	0	0	0	0	0	0	0	0	1
SSSCA1-AS1	2.10318e-05	0.000341907	0	0	0	0	0	0.000636924	0.00177521	0.00177521	0.000636924	2.78717	2.78717	SSSCA1-AS1	0	0	0	0	0	0	0	0	1
RBL2	0.0140178	0.00571062	0.00102107	0.00687676	0	0.0100933	0.0198151	0.0017576	0.0551084	0.0551084	0.0198151	2.78113	2.78113	RBL2	0	0	0	0	0	0	0	0	1
EEF1B2	0.16775	0.370666	0.0773934	0.2023	0.164956	0.123767	0.112992	0.173803	1.02917	1.02917	0.370666	2.77655	2.77655	EEF1B2	0	0	0	0	0	0	0	0	1
VWA8	0.000322383	0.00254632	4.68978e-05	0.00202005	0	0.00124703	0	0.00219297	0.00706916	0.00706916	0.00254632	2.77622	2.77622	VWA8	0	0	0	0	0	0	0	0	1
LINC00488	0.0017807	0.000149471	0	0.00174679	0	0	0	8.76529e-06	0.00493829	0.00493829	0.0017807	2.77323	2.77323	LINC00488	0	0	0	0	0	0	0	0	1
SNAP91	0.013344	0.022634	0.00536578	0.0160062	0.00412468	0.0245917	0.0144029	0.0432279	0.119705	0.119705	0.0432279	2.76917	2.76917	SNAP91	0	0	0	0	0	0	0	0	1
GPT2	0.0126788	0.0120926	0.0137208	0.00369735	0.00488629	0.0040396	0.0115074	0.00416305	0.0379201	0.0379201	0.0137208	2.76369	2.76369	GPT2	0	0	0	0	0	0	0	0	1
OLAH	2.34315e-05	0.000127785	0.000491532	0.000736786	0	0.000590775	0	0	0.00203524	0.00203524	0.000736786	2.76231	2.76231	OLAH	0	0	0	0	0	0	0	0	1
ATP2B2	0.0108635	0.023607	0.00781973	0.019328	0.00194323	0.0101393	0.0300065	0.00899311	0.0824472	0.0824472	0.0300065	2.74764	2.74764	ATP2B2	0	0	0	0	0	0	0	0	1
LOC100133286	0.000106052	0.000466593	0.000341053	0.000106108	0	0.000111229	0	0.000585475	0.00160781	0.00160781	0.000585475	2.74617	2.74617	LOC100133286	0	0	0	0	0	0	0	0	1
CAMK2N2	0.00485104	0.0144161	0.0013936	0.00469798	0	0.00667471	0.00186638	0.00653313	0.0395639	0.0395639	0.0144161	2.74443	2.74443	CAMK2N2	0	0	0	0	0	0	0	0	1
LINC01194	0	0.00091966	0	0	0.000429498	0	0	1.33385e-05	0.00252348	0.00252348	0.00091966	2.74393	2.74393	LINC01194	0	0	0	0	0	0	0	0	1
ZNF407	0.00365139	0.00403251	0.00371227	0.00266413	0	0.00124922	0	0.0012092	0.0110573	0.0110573	0.00403251	2.74203	2.74203	ZNF407	0	0	0	0	0	0	0	0	1
CWH43	0	1.74451e-05	0	1.16506e-05	0	0	0	2.18497e-05	5.98926e-05	5.98926e-05	2.18497e-05	2.74111	2.74111	CWH43	0	0	0	0	0	0	0	0	1
ETFA	0.0168748	0.0144669	0.0153288	0.0373198	0.0247631	0.0193365	0.00729529	0.0407957	0.111657	0.111657	0.0407957	2.73698	2.73698	ETFA	0	0	0	0	0	0	0	0	1
TMEM158	0.00566149	0.0133068	0.00113729	0.00428924	0.00131197	0.00587376	0.000894311	0.0167432	0.045784	0.045784	0.0167432	2.73448	2.73448	TMEM158	0	0	0	0	0	0	0	0	1
LOC101927356	0	0.00127557	0	4.81276e-05	0	0	0	1.59638e-05	0.00348699	0.00348699	0.00127557	2.73368	2.73368	LOC101927356	0	0	0	0	0	0	0	0	1
C20orf194	0.0352377	0.0367042	0.0033436	0.0136304	0.0214999	0.0115356	0.00510525	0.0152238	0.100297	0.100297	0.0367042	2.73258	2.73258	C20orf194	0	0	0	0	0	0	0	0	1
CHIC1	0.00119274	0.00222515	0.00013092	0.00546365	0	0.00177515	0	0.000953187	0.0149282	0.0149282	0.00546365	2.73228	2.73228	CHIC1	0	0	0	0	0	0	0	0	1
LOC729732	2.36648e-05	0.000337113	3.23631e-05	0.000806471	0	9.65807e-05	0	0.000134302	0.00220094	0.00220094	0.000806471	2.7291	2.7291	LOC729732	0	0	0	0	0	0	0	0	1
TRIM69	0.00036156	0.000819683	0	0	0	0.00078995	0	0.00113434	0.00309519	0.00309519	0.00113434	2.72862	2.72862	TRIM69	0	0	0	0	0	0	0	0	1
LINC00664	0.000163875	3.93968e-05	0	0.000447177	0	0	0	0	0.00121849	0.00121849	0.000447177	2.72486	2.72486	LINC00664	0	0	0	0	0	0	0	0	1
C4orf32	0.000516036	0.00257057	0	0.00313576	0	0.00377558	0	0.00130363	0.010284	0.010284	0.00377558	2.72383	2.72383	C4orf32	0	0	0	0	0	0	0	0	1
LOC101927406	0	0.000636503	0	0.000278167	0	0	0	0.000187741	0.00173237	0.00173237	0.000636503	2.72169	2.72169	LOC101927406	0	0	0	0	0	0	0	0	1
CABIN1	0.019726	0.017257	0.00170568	0.0211014	0.00471898	0.00698131	0.0230012	0.00996886	0.0624608	0.0624608	0.0230012	2.71554	2.71554	CABIN1	0	0	0	0	0	0	0	0	1
DACT3	0.00228098	0.00496767	0	0.00386809	0	0.00552387	0	0.0052089	0.0149483	0.0149483	0.00552387	2.70613	2.70613	DACT3	0	0	0	0	0	0	0	0	1
FER1L5	0.000228473	0.000337941	0	2.62668e-05	0	0.000177226	0	0.000197875	0.000914483	0.000914483	0.000337941	2.70604	2.70604	FER1L5	0	0	0	0	0	0	0	0	1
ERAS	0	0.000141542	0	0	0	0	0	0	0.000382443	0.000382443	0.000141542	2.70197	2.70197	ERAS	0	0	0	0	0	0	0	0	1
PNKP	0.00360906	0.00352827	0.00616471	0.0170847	0.00360329	0.00701546	0.0119971	0.00627275	0.0460726	0.0460726	0.0170847	2.69673	2.69673	PNKP	0	0	0	0	0	0	0	0	1
SNCA	0.00693894	0.118046	0.00343852	0.0326869	0.0161911	0.00933713	0	0.11153	0.317721	0.317721	0.118046	2.6915	2.6915	SNCA	0	0	0	0	0	0	0	0	1
FLJ37035	0	0.00032524	0	3.71454e-05	0	0	0	8.80623e-05	0.000874386	0.000874386	0.00032524	2.68843	2.68843	FLJ37035	0	0	0	0	0	0	0	0	1
CC2D1A	0.0091226	0.012693	0.0011519	0.0143532	0	0.0148459	0.00060307	0.00469228	0.0399114	0.0399114	0.0148459	2.68838	2.68838	CC2D1A	0	0	0	0	0	0	0	0	1
UBE2Q2	0.0102531	0.01273	0.00014524	0.0079223	0.00078708	0.0113443	0.00679543	0.00691875	0.0342189	0.0342189	0.01273	2.68807	2.68807	UBE2Q2	0	0	0	0	0	0	0	0	1
DUOX1	0.00375913	0.0042544	0	0.00207613	0	0.00197582	0	0.000601143	0.0114247	0.0114247	0.0042544	2.6854	2.6854	DUOX1	0	0	0	0	0	0	0	0	1
PON1	2.48816e-05	5.37653e-05	0	0	0	0	0	0	0.000144299	0.000144299	5.37653e-05	2.68388	2.68388	PON1	0	0	0	0	0	0	0	0	1
DLG5-AS1	0.000175272	0.000887407	0	0.00011279	0	0.000623791	0.000113538	8.78506e-05	0.00237722	0.00237722	0.000887407	2.67884	2.67884	DLG5-AS1	0	0	0	0	0	0	0	0	1
WIBG	0.0072016	0.00830449	0.0078409	0.00821874	0.000405027	0.00830871	0.00272671	0.00732404	0.0222391	0.0222391	0.00830871	2.6766	2.6766	WIBG	0	0	0	0	0	0	0	0	1
EBNA1BP2	0.0384601	0.0254404	0.0152448	0.0132363	0.0379631	0.0156337	0.0177374	0.0235406	0.102862	0.102862	0.0384601	2.67452	2.67452	EBNA1BP2	0	0	0	0	0	0	0	0	1
CBWD6	0.000706701	0.00394644	0.000104237	0.00319399	0.00164608	0.000197588	0	0.00183804	0.010543	0.010543	0.00394644	2.67153	2.67153	CBWD6	0	0	0	0	0	0	0	0	1
FGF17	0.00073705	0.00334773	2.63845e-05	0.00278451	0	0.000636682	0.0032948	0.00125343	0.00894237	0.00894237	0.00334773	2.67118	2.67118	FGF17	0	0	0	0	0	0	0	0	1
KIAA1614	0.000510027	0.000972243	0.000478071	0.000316949	0	0	0	0.000400924	0.00259596	0.00259596	0.000972243	2.67008	2.67008	KIAA1614	0	0	0	0	0	0	0	0	1
GLRX5	0.00553722	0.00970367	0.013686	0.00380034	0.0068455	0.015435	0.00347826	0.0102846	0.0412119	0.0412119	0.015435	2.67002	2.67002	GLRX5	0	0	0	0	0	0	0	0	1
SYT13	0.0263156	0.0275716	0.0143731	0.0202498	0.00901396	0.025638	0.0197919	0.0123518	0.0735751	0.0735751	0.0275716	2.66851	2.66851	SYT13	0	0	0	0	0	0	0	0	1
TAF1A	0.0143661	0.00914955	0.00356203	0.0138983	0.00324121	0.00831312	0.00216837	0.00261154	0.0383209	0.0383209	0.0143661	2.66746	2.66746	TAF1A	0	0	0	0	0	0	0	0	1
CENPT	0.0318919	0.0410926	0.0152251	0.0260102	0.00300748	0.0354928	0.0251167	0.0139445	0.10956	0.10956	0.0410926	2.66616	2.66616	CENPT	0	0	0	0	0	0	0	0	1
ERAP2	0.00054809	0.000751763	4.47498e-05	0.000844663	0	9.15907e-05	0.000113538	0.000670517	0.0022491	0.0022491	0.000844663	2.66272	2.66272	ERAP2	0	0	0	0	0	0	0	0	1
NIFK-AS1	0.0194911	0.0192549	0.00151799	0.00107361	0	0.0030068	0.00891812	0.00474915	0.051832	0.051832	0.0194911	2.65926	2.65926	NIFK-AS1	0	0	0	0	0	0	0	0	1
MAPK9	0.00479677	0.00962525	7.14207e-05	0.00905292	0.000214749	0.00795927	0.00592928	0.00677954	0.0255631	0.0255631	0.00962525	2.65584	2.65584	MAPK9	0	0	0	0	0	0	0	0	1
ME3	0.013829	0.023373	0.00106326	0.00283557	0	0.00759182	0.0120748	0.00708013	0.0620137	0.0620137	0.023373	2.65322	2.65322	ME3	0	0	0	0	0	0	0	0	1
DST	0.133218	0.121511	0.0235661	0.0906514	0.100834	0.0545466	0.108302	0.0794497	0.353064	0.353064	0.133218	2.65027	2.65027	DST	0	0	0	0	0	0	0	0	1
KDM6A	0.00287718	0.00457298	0.00435192	0.00466581	0.00104977	0.0112643	0.0044513	0.00221943	0.0298371	0.0298371	0.0112643	2.64881	2.64881	KDM6A	0	0	0	0	0	0	0	0	1
SMIM8	0.0382643	0.0226665	0.0123499	0.00740174	0.0143682	0.0156803	0.00695273	0.0168788	0.101305	0.101305	0.0382643	2.6475	2.6475	SMIM8	0	0	0	0	0	0	0	0	1
PAGE2B	0	0	0	0	0	0.000142859	0	0	0.000377832	0.000377832	0.000142859	2.64479	2.64479	PAGE2B	0	0	0	0	0	0	0	0	1
ZNF791	0.0090482	0.0138236	0.00254974	0.0115882	0.0104048	0.00471167	0.00552658	0.00322435	0.0365258	0.0365258	0.0138236	2.64227	2.64227	ZNF791	0	0	0	0	0	0	0	0	1
GAMT	0.0201783	0.0379819	0.0435798	0.0338385	0.0425937	0.0450152	0.0251384	0.0218287	0.118659	0.118659	0.0450152	2.63597	2.63597	GAMT	0	0	0	0	0	0	0	0	1
MOBP	0.00279405	0.00332163	4.0239e-05	0.00154684	0.000214749	0.000437631	0	0.000959426	0.00874309	0.00874309	0.00332163	2.63217	2.63217	MOBP	0	0	0	0	0	0	0	0	1
SOX12	0.0188188	0.0282208	0.0158756	0.020621	0.00201514	0.0164647	0.00621504	0.00986783	0.0741812	0.0741812	0.0282208	2.6286	2.6286	SOX12	0	0	0	0	0	0	0	0	1
AZIN1-AS1	0	2.0413e-05	0	6.55847e-05	0	0.00116154	0	0.000116807	0.00305045	0.00305045	0.00116154	2.6262	2.6262	AZIN1-AS1	0	0	0	0	0	0	0	0	1
LRRC42	0.00703703	0.00427225	0.00133165	0.00236269	0.00419809	0.00430548	0	0.00370973	0.0184447	0.0184447	0.00703703	2.62109	2.62109	LRRC42	0	0	0	0	0	0	0	0	1
ZNF732	0	0.000282892	0	0.000424506	0	0	0	1.10519e-05	0.00111108	0.00111108	0.000424506	2.61735	2.61735	ZNF732	0	0	0	0	0	0	0	0	1
RAD9A	4.5451e-05	0.000509042	3.27211e-05	0.000835345	0.000429498	0.000256945	0	0.00019688	0.00218296	0.00218296	0.000835345	2.61324	2.61324	RAD9A	0	0	0	0	0	0	0	0	1
DNAJC21	0.0013561	0.0106161	0.00124805	0.00871101	0.000262193	0.00891114	0.000101145	0.00490914	0.0277238	0.0277238	0.0106161	2.61149	2.61149	DNAJC21	0	0	0	0	0	0	0	0	1
ZNF615	0.00332073	0.0132881	0.000164787	0.00046859	0.0150394	0.00100042	0.000708213	0.00213362	0.0392364	0.0392364	0.0150394	2.60891	2.60891	ZNF615	0	0	0	0	0	0	0	0	1
SH3BP5L	0.000509108	0.00229438	0.00133216	0.000487116	0.0105277	0	0.00303554	0.00186836	0.0274172	0.0274172	0.0105277	2.6043	2.6043	SH3BP5L	0	0	0	0	0	0	0	0	1
ST6GALNAC6	0.00878831	0.0105056	0.00469717	0.0199807	0.0019677	0.0211919	0.00539601	0.00911613	0.0551498	0.0551498	0.0211919	2.6024	2.6024	ST6GALNAC6	0	0	0	0	0	0	0	0	1
FOCAD-AS1	0.000196	2.40973e-06	0	0.000195624	0	0	0	2.32118e-05	0.000510009	0.000510009	0.000196	2.60209	2.60209	FOCAD-AS1	0	0	0	0	0	0	0	0	1
HOGA1	0.000117661	0.00232387	0.000132817	0.00101215	0	0.000625199	0	0.000422421	0.00603926	0.00603926	0.00232387	2.5988	2.5988	HOGA1	0	0	0	0	0	0	0	0	1
RALGAPB	0.0218765	0.00788326	0.00068145	0.00676474	0.00162061	0.0161112	0.012117	0.00905795	0.0568106	0.0568106	0.0218765	2.59687	2.59687	RALGAPB	0	0	0	0	0	0	0	0	1
RNF187	0.0386139	0.0491608	0.00677383	0.0222158	0.0338419	0.0348659	0.00236123	0.0393284	0.127492	0.127492	0.0491608	2.59336	2.59336	RNF187	0	0	0	0	0	0	0	0	1
LOC100129216	0	2.18884e-05	0	0	0	6.10068e-05	0	0	0.000158077	0.000158077	6.10068e-05	2.59113	2.59113	LOC100129216	0	0	0	0	0	0	0	0	1
LOC100505912	0	1.95792e-06	0	0	0	0	0	0.000199915	0.000517925	0.000517925	0.000199915	2.59072	2.59072	LOC100505912	0	0	0	0	0	0	0	0	1
TDGF1P3	0	0.000169752	0	9.47017e-05	0	5.09061e-05	0	0	0.000439752	0.000439752	0.000169752	2.59056	2.59056	TDGF1P3	0	0	0	0	0	0	0	0	1
ALG10B	0.00320189	0.00421362	0.00051763	0.00160555	0.000810552	0.000438798	0	0.00172834	0.0109073	0.0109073	0.00421362	2.58858	2.58858	ALG10B	0	0	0	0	0	0	0	0	1
NNT	0.0163336	0.0236209	0.00310577	0.0162706	0.000405027	0.00878289	0.00289712	0.0168571	0.0610932	0.0610932	0.0236209	2.5864	2.5864	NNT	0	0	0	0	0	0	0	0	1
ASTN1	0.0169781	0.0125191	0.00151217	0.00531202	0.00407873	0.00602559	0.0163332	0.0136262	0.043912	0.043912	0.0169781	2.5864	2.5864	ASTN1	0	0	0	0	0	0	0	0	1
SLC25A21-AS1	0.000279418	0.000410082	0	1.16506e-05	0	0.00153153	0	0.000902042	0.00395792	0.00395792	0.00153153	2.58429	2.58429	SLC25A21-AS1	0	0	0	0	0	0	0	0	1
LINC00639	0	2.5905e-05	0	0.000207098	0	0	0	0	0.000534693	0.000534693	0.000207098	2.58183	2.58183	LINC00639	0	0	0	0	0	0	0	0	1
BTBD19	0	0.0010177	0	8.24839e-05	0	0	0	0	0.0026262	0.0026262	0.0010177	2.58053	2.58053	BTBD19	0	0	0	0	0	0	0	0	1
DCLK2	0.0467191	0.0292707	0.0187986	0.0121789	0.054735	0.0240594	0.0182908	0.00868689	0.141144	0.141144	0.054735	2.57868	2.57868	DCLK2	0	0	0	0	0	0	0	0	1
[truncated: 20,475 more rows]

## Sheet: TC marker genes
	IN_MEAN	EX_MEAN	NSC_MEAN	MICRO_MEAN	ENDO_MEAN	OPC_MEAN	ASTRO_MEAN	Cajal_MEAN	UNL_MEAN	MAX_VAL	MAX_VAL_k2	MAX_VAL/MAX_VAL_k2	FACTOR_2		IN_MEAN	EX_MEAN	NSC_MEAN	MICRO_MEAN	ENDO_MEAN	OPC_MEAN	ASTRO_MEAN	Cajal_MEAN	UNL_MEAN
[truncated: 21,763 more rows]

[truncated: 2 more sheets: OC marker genes, IF marker genes]
